# Supplementary material for: Delayed differentiation of epidermal cells walls can underlie pedomorphosis in plants: the case of pedomorphic petals in the hummingbird-pollinated Caiophora hibiscifolia (Loasaceae, subfam. Loasoideae) species
Source: EvoDevo. 2022 Jan 3;13:1. doi: 10.1186/s13227-021-00186-x (PMC8725396; doi:10.1186/s13227-021-00186-x)
Supplement: Supplementary file 3 — Additional file 3. Cell geometry data. [file 13227_2021_186_MOESM3_ESM.txt]

Sp	Stage	Foto	1	Cell	Long_vert	Long_hor	Area	Mean	Min	Max	Perim.	Circ.	AR	Round	Solidity	Cell_n_mm2	Area_average	Area_average_um2
hib	1	364	1	1	38.900	20.382	583.0100	102.713	32	232	93.835	0.832	1.086	0.921	0.958	1669.790123	0.000598878	598.877659
hib	1	364	1	2	26.184	31.210	689.6950	124.985	19	248	100.553	0.857	1.143	0.875	0.979	1669.790123	0.000598878	598.877659
hib	1	364	1	3	37.585	32.490	956.8780	87.993	20	231	120.399	0.83	1.787	0.56	0.987	1669.790123	0.000598878	598.877659
hib	1	364	1	4	34.395	26.115	936.6440	85.953	20	217	118.714	0.835	1.527	0.655	0.996	1669.790123	0.000598878	598.877659
hib	1	364	1	5	34.395	24.841	640.0060	89.687	27	227	102.824	0.761	1.431	0.699	0.938	1669.790123	0.000598878	598.877659
hib	1	364	1	6	35.032	17.846	902.1190	100.189	7	238	127.706	0.695	2.028	0.493	0.952	1669.790123	0.000598878	598.877659
hib	1	364	1	7	31.217	28.669	723.9720	97.346	32	230	109.045	0.765	1.677	0.596	0.968	1669.790123	0.000598878	598.877659
hib	1	364	1	8	31.847	31.217	277.8710	87.389	33	228	65.663	0.81	1.197	0.835	1	1669.790123	0.000598878	598.877659
hib	1	364	1	9	40.132	17.209	561.7580	97.469	27	225	92.889	0.818	1.152	0.868	0.959	1669.790123	0.000598878	598.877659
hib	1	364	1	10	38.238	30.573	480.5270	88.065	29	217	85.292	0.83	1.268	0.789	1	1669.790123	0.000598878	598.877659
hib	1	373	2	1	31.336	24.281	664.4510	NA	NA	NA	NA	NA	NA	NA	0.95	NA	NA	NA
hib	1	373	2	2	32.588	23.651	649.4880	NA	NA	NA	NA	NA	NA	NA	0.966	NA	NA	NA
hib	1	373	2	3	37.112	17.252	525.3330	NA	NA	NA	NA	NA	NA	NA	0.88	NA	NA	NA
hib	1	373	2	4	26.198	28.782	596.9140	NA	NA	NA	NA	NA	NA	NA	0.972	NA	NA	NA
hib	1	373	2	5	31.955	20.487	491.3620	NA	NA	NA	NA	NA	NA	NA	0.983	NA	NA	NA
hib	1	373	2	6	33.233	24.982	571.0310	NA	NA	NA	NA	NA	NA	NA	0.908	NA	NA	NA
hib	1	373	2	7	37.110	27.483	924.4890	NA	NA	NA	NA	NA	NA	NA	1	NA	NA	NA
hib	1	373	2	8	31.336	31.334	746.5470	NA	NA	NA	NA	NA	NA	NA	0.955	NA	NA	NA
hib	1	373	2	9	33.227	26.229	692.3350	NA	NA	NA	NA	NA	NA	NA	1	NA	NA	NA
hib	1	373	2	10	26.198	30.039	574.2670	NA	NA	NA	NA	NA	NA	NA	1	NA	NA	NA
hib	1	382	3	1	30.059	24.281	439.7890	75.06	19	238	87.152	0.728	2.027	0.493	0.934	1867.819064	0.000535384	535.3837635
hib	1	382	3	2	29.393	19.808	546.0640	89.512	14	220	93.434	0.786	1.798	0.556	1	1867.819064	0.000535384	535.3837635
hib	1	382	3	3	30.059	26.867	320.4840	92.418	20	231	71.61	0.785	1.519	0.658	1	1867.819064	0.000535384	535.3837635
hib	1	382	3	4	46.011	19.808	432.3430	82.893	28	221	80.575	0.837	1.368	0.731	1	1867.819064	0.000535384	535.3837635
hib	1	382	3	5	24.281	29.400	611.7210	91.478	17	250	98.742	0.788	1.348	0.742	0.975	1867.819064	0.000535384	535.3837635
hib	1	382	3	6	32.006	15.974	893.3210	90.057	17	234	118.637	0.798	1.145	0.873	0.945	1867.819064	0.000535384	535.3837635
hib	1	382	3	7	28.867	19.180	698.0570	91.931	17	248	102.079	0.842	1.474	0.678	0.993	1867.819064	0.000535384	535.3837635
hib	1	382	3	8	27.483	14.058	473.1660	94.8	16	236	94.359	0.668	2.505	0.399	0.965	1867.819064	0.000535384	535.3837635
hib	1	382	3	9	30.731	23.003	739.3130	87.116	20	226	122.319	0.621	2.771	0.361	0.942	1867.819064	0.000535384	535.3837635
hib	1	382	3	10	42.216	16.626	559.6800	86.635	20	227	94.747	0.783	1.192	0.839	0.924	1867.819064	0.000535384	535.3837635
hib	1	391	4	1	39.747	12.004	514.5800	92.066	22	231	86.827	0.858	1.356	0.738	1	2132.228822	0.000468993	468.9928161
hib	1	391	4	2	29.029	17.666	397.8540	91.59	26	224	75.859	0.869	1.199	0.834	1	2132.228822	0.000468993	468.9928161
hib	1	391	4	3	24.638	23.352	505.6820	96.179	18	241	89.852	0.787	1.449	0.69	0.973	2132.228822	0.000468993	468.9928161
hib	1	391	4	4	31.571	23.344	293.8040	88.73	17	244	66.629	0.832	1.253	0.798	1	2132.228822	0.000468993	468.9928161
hib	1	391	4	5	26.528	17.035	380.7530	99.707	22	241	76.392	0.82	1.384	0.723	1	2132.228822	0.000468993	468.9928161
hib	1	391	4	6	34.122	13.894	365.2420	108.021	23	243	84.005	0.65	2.382	0.42	1	2132.228822	0.000468993	468.9928161
hib	1	391	4	7	20.346	18.307	597.1540	60.695	14	194	97.051	0.797	1.572	0.636	0.967	2132.228822	0.000468993	468.9928161
hib	1	391	4	8	31.552	17.666	514.1330	83.317	22	225	92.757	0.751	1.822	0.549	0.934	2132.228822	0.000468993	468.9928161
hib	1	391	4	9	29.029	15.155	515.3010	97.824	22	231	95.534	0.71	2.3	0.435	0.967	2132.228822	0.000468993	468.9928161
hib	1	391	4	10	26.566	22.082	476.7730	94.469	19	240	83.853	0.852	1.529	0.654	0.997	2132.228822	0.000468993	468.9928161
hib	1	400	5	1	34.505	12.780	431.3530	90.307	21	218	87.438	0.709	2.164	0.462	1	2554.636731	0.000391445	391.445088
hib	1	400	5	2	23.003	17.903	419.0240	94.258	25	221	81.845	0.786	1.467	0.681	1.002	2554.636731	0.000391445	391.445088
hib	1	400	5	3	31.949	17.252	512.9110	77.442	13	211	87.691	0.838	1.59	0.629	1	2554.636731	0.000391445	391.445088
hib	1	400	5	4	40.895	13.419	447.5350	72.304	21	218	90.367	0.689	2.452	0.408	1	2554.636731	0.000391445	391.445088
hib	1	400	5	5	32.594	15.987	514.3030	86.221	18	219	90.387	0.791	1.683	0.594	0.984	2554.636731	0.000391445	391.445088
hib	1	400	5	6	33.233	14.072	658.8240	84.349	19	216	105.453	0.744	1.613	0.62	0.941	2554.636731	0.000391445	391.445088
hib	1	400	5	7	18.530	15.335	428.8670	95.773	24	220	84.089	0.762	1.201	0.833	0.925	2554.636731	0.000391445	391.445088
hib	1	400	5	8	33.227	15.974	278.9260	86.59	20	192	65.36	0.82	1.331	0.751	0.991	2554.636731	0.000391445	391.445088
hib	1	400	5	9	18.541	19.808	300.8010	83.058	19	206	68.325	0.81	1.48	0.676	1	2554.636731	0.000391445	391.445088
hib	1	400	5	10	22.401	19.180	425.5360	86.867	24	216	88.064	0.69	2.31	0.433	0.946	2554.636731	0.000391445	391.445088
hib	1	409	6	1	34.706	12.618	586.7930	112.591	35	247	94.245	0.83	1.62	0.617	1	2752.418492	0.000363317	363.3168441
hib	1	409	6	2	32.183	11.987	453.4780	106.807	33	236	81.962	0.848	1.524	0.656	0.985	2752.418492	0.000363317	363.3168441
hib	1	409	6	3	21.460	15.142	254.7990	114.602	39	235	66.715	0.719	2.135	0.468	1	2752.418492	0.000363317	363.3168441
hib	1	409	6	4	35.962	11.987	259.2230	117.431	40	234	62.43	0.836	1.277	0.783	1	2752.418492	0.000363317	363.3168441
hib	1	409	6	5	38.532	10.095	341.2640	105.018	33	220	75.088	0.761	1.971	0.507	1	2752.418492	0.000363317	363.3168441
hib	1	409	6	6	30.284	15.773	302.1200	92.727	24	216	74.202	0.69	2.373	0.421	1	2752.418492	0.000363317	363.3168441
hib	1	409	6	7	19.568	14.525	428.9480	106.597	23	228	87.957	0.697	1.859	0.538	0.962	2752.418492	0.000363317	363.3168441
hib	1	409	6	8	24.008	19.558	461.4810	114.253	27	231	102.814	0.549	3.303	0.303	1	2752.418492	0.000363317	363.3168441
hib	1	409	6	9	28.391	12.634	353.2690	101.037	32	232	86.562	0.592	2.708	0.369	1	2752.418492	0.000363317	363.3168441
hib	1	409	6	10	27.159	18.927	505.2980	104.746	24	232	97.966	0.662	2.511	0.398	0.964	2752.418492	0.000363317	363.3168441
hib	1	418	7	1	33.121	13.376	504.1340	102.703	30	234	94.88	0.704	1.373	0.728	0.912	2439.394313	0.000409938	409.9378254
hib	1	418	7	2	23.575	15.924	457.0060	104.82	28	237	91.078	0.692	2.453	0.408	1	2439.394313	0.000409938	409.9378254
hib	1	418	7	3	32.484	14.664	321.6380	100.817	21	248	75.507	0.709	1.746	0.573	1	2439.394313	0.000409938	409.9378254
hib	1	418	7	4	44.064	12.119	468.9890	99.283	29	232	98.422	0.608	2.749	0.364	1	2439.394313	0.000409938	409.9378254
hib	1	418	7	5	34.448	14.013	364.6130	84.152	25	229	87.476	0.599	2.755	0.363	1.001	2439.394313	0.000409938	409.9378254
hib	1	418	7	6	51.210	15.924	458.2640	80.463	24	242	98.339	0.595	3.027	0.33	1	2439.394313	0.000409938	409.9378254
hib	1	418	7	7	29.943	14.013	529.4090	83.399	22	220	121.681	0.449	4.893	0.204	0.946	2439.394313	0.000409938	409.9378254
hib	1	418	7	8	37.601	15.300	404.3890	84.203	21	198	85.74	0.691	2.373	0.421	1	2439.394313	0.000409938	409.9378254
hib	1	418	7	9	34.418	12.119	475.8110	76.281	23	218	99.863	0.6	3.071	0.326	1	2439.394313	0.000409938	409.9378254
hib	1	418	7	10	44.591	14.650	326.4720	75.26	20	193	79.761	0.645	2.593	0.386	1	2439.394313	0.000409938	409.9378254
hib	1	427	8	1	38.436	13.046	331.3470	95.563	23	238	91.099	0.502	3.917	0.255	1	2137.766275	0.000467778	467.7779847
hib	1	427	8	2	30.681	14.347	657.8020	98.534	27	244	141.765	0.411	5.114	0.196	0.9	2137.766275	0.000467778	467.7779847
hib	1	427	8	3	33.876	13.029	301.0490	110.851	28	244	78.853	0.608	2.833	0.353	1	2137.766275	0.000467778	467.7779847
hib	1	427	8	4	52.182	13.094	505.1060	106.48	26	247	90.666	0.772	1.793	0.558	1	2137.766275	0.000467778	467.7779847
hib	1	427	8	5	47.561	12.395	486.0320	92.15	13	224	98.151	0.634	2.862	0.349	1	2137.766275	0.000467778	467.7779847
hib	1	427	8	6	48.208	11.094	853.2510	101.107	23	241	137.511	0.567	3.285	0.304	0.925	2137.766275	0.000467778	467.7779847
hib	1	427	8	7	46.254	15.635	538.9630	83.971	16	248	96.357	0.729	2.155	0.464	1	2137.766275	0.000467778	467.7779847
hib	1	427	8	8	39.088	12.395	678.1320	80.114	6	240	118.676	0.605	2.889	0.346	0.97	2137.766275	0.000467778	467.7779847
hib	1	427	8	9	46.258	16.988	611.6740	83.188	10	221	113.643	0.595	2.592	0.386	0.929	2137.766275	0.000467778	467.7779847
hib	1	427	8	10	50.167	13.029	470.2020	97.016	17	250	102.901	0.558	3.201	0.312	1	2137.766275	0.000467778	467.7779847
hib	2	347	1	1	NA	NA	721.1500	82.869	11	251	104.569	0.829	1.433	0.698	0.985	NA	NA	NA
hib	2	347	1	2	NA	NA	511.3780	85.444	10	238	89.81	0.797	1.359	0.736	1	NA	NA	NA
hib	2	347	1	3	NA	NA	791.2370	84.784	14	238	117.985	0.714	2.167	0.461	0.944	NA	NA	NA
hib	2	347	1	4	NA	NA	1566.4420	86.891	8	250	154.94	0.82	1.365	0.732	0.93	NA	NA	NA
hib	2	347	1	5	NA	NA	931.4990	76.7	12	233	143.973	0.565	3.041	0.329	0.909	NA	NA	NA
hib	2	347	1	6	NA	NA	1085.2690	95.116	14	246	150.699	0.601	2.597	0.385	0.948	NA	NA	NA
hib	2	347	1	7	NA	NA	750.2260	98.51	18	242	127.498	0.58	2.084	0.48	0.878	NA	NA	NA
hib	2	347	1	8	NA	NA	505.6200	99.46	20	241	88.728	0.807	1.236	0.809	0.976	NA	NA	NA
hib	2	347	1	9	NA	NA	558.0140	86.559	21	239	95.569	0.768	2.054	0.487	1	NA	NA	NA
hib	2	347	1	10	NA	NA	876.6030	79.34	13	241	117.231	0.802	1.501	0.666	0.96	NA	NA	NA
hib	2	360	2	1	NA	NA	999.8200	76.114	20	226	125.755	0.794	1.269	0.788	0.94	NA	NA	NA
hib	2	360	2	2	NA	NA	543.7340	66.431	17	221	90.054	0.843	1.276	0.784	1	NA	NA	NA
hib	2	360	2	3	NA	NA	1030.9670	101.72	25	247	128.167	0.789	1.753	0.571	1	NA	NA	NA
hib	2	360	2	4	NA	NA	867.9010	84.22	14	250	115.722	0.814	1.732	0.577	1	NA	NA	NA
hib	2	360	2	5	NA	NA	1067.8800	85.182	20	239	163.727	0.501	3.179	0.315	0.81	NA	NA	NA
hib	2	360	2	6	NA	NA	954.5540	77.666	19	251	119.741	0.837	1.525	0.656	1	NA	NA	NA
hib	2	360	2	7	NA	NA	1060.3980	81.859	17	238	136.271	0.718	1.984	0.504	0.934	NA	NA	NA
hib	2	360	2	8	NA	NA	1320.8060	76.516	10	247	141.906	0.824	1.008	0.992	0.952	NA	NA	NA
hib	2	360	2	9	NA	NA	1464.5070	91.389	18	251	156.144	0.755	1.893	0.528	0.93	NA	NA	NA
hib	2	360	2	10	NA	NA	641.6970	90.9	19	241	98.775	0.827	1.455	0.687	1	NA	NA	NA
hib	2	373	3	1	NA	NA	898.4460	83.235	11	247	126.676	0.704	2.496	0.401	0.93	NA	NA	NA
hib	2	373	3	2	NA	NA	781.3340	83.82	17	245	110.185	0.809	1.631	0.613	0.972	NA	NA	NA
hib	2	373	3	3	NA	NA	871.2140	100.402	13	247	126.088	0.689	1.384	0.723	0.921	NA	NA	NA
hib	2	373	3	4	NA	NA	1091.2610	96.67	16	246	141.14	0.688	1.436	0.697	0.854	NA	NA	NA
hib	2	373	3	5	NA	NA	960.7880	84.572	22	245	138.413	0.63	2.782	0.359	0.967	NA	NA	NA
hib	2	373	3	6	NA	NA	1403.7390	96.162	13	251	155.296	0.731	1.353	0.739	0.897	NA	NA	NA
hib	2	373	3	7	NA	NA	1409.2210	92.091	12	251	150.832	0.778	1.679	0.596	0.953	NA	NA	NA
hib	2	373	3	8	NA	NA	1410.3940	92.601	14	251	182.227	0.534	3.298	0.303	0.922	NA	NA	NA
hib	2	373	3	9	NA	NA	1062.5000	75.59	9	245	142.133	0.661	1.81	0.552	0.88	NA	NA	NA
hib	2	373	3	10	NA	NA	1311.4360	60.154	8	241	146.398	0.769	1.379	0.725	0.909	NA	NA	NA
hib	2	386	4	1	NA	NA	558.4560	83.529	23	241	92.192	0.826	1.41	0.709	0.988	NA	NA	NA
hib	2	386	4	2	NA	NA	1218.4200	91.815	10	247	143.737	0.741	1.869	0.535	0.927	NA	NA	NA
hib	2	386	4	3	NA	NA	707.4920	81.442	11	245	116.559	0.654	2.69	0.372	0.963	NA	NA	NA
hib	2	386	4	4	NA	NA	1238.0020	86.326	11	248	148.802	0.703	1.857	0.538	0.922	NA	NA	NA
hib	2	386	4	5	NA	NA	892.7850	90.132	7	251	126.059	0.706	1.821	0.549	0.913	NA	NA	NA
hib	2	386	4	6	NA	NA	822.4620	109.36	15	249	113.555	0.802	1.509	0.663	0.958	NA	NA	NA
hib	2	386	4	7	NA	NA	1673.9150	87.7	12	250	163.014	0.792	1.108	0.902	0.924	NA	NA	NA
hib	2	386	4	8	NA	NA	1201.3110	81.372	17	247	141.291	0.756	1.631	0.613	0.969	NA	NA	NA
hib	2	386	4	9	NA	NA	874.3250	89.679	5	238	119.927	0.764	1.508	0.663	0.924	NA	NA	NA
hib	2	386	4	10	NA	NA	1694.9250	94.375	13	244	167.416	0.76	1.396	0.717	0.917	NA	NA	NA
hib	2	399	5	1	NA	NA	800.9780	85.463	24	249	127.539	0.619	2.038	0.491	0.857	NA	NA	NA
hib	2	399	5	2	NA	NA	1045.4140	83.634	18	245	133.405	0.738	1.865	0.536	0.953	NA	NA	NA
hib	2	399	5	3	NA	NA	1621.8180	78.131	8	248	187.212	0.581	2.712	0.369	0.94	NA	NA	NA
hib	2	399	5	4	NA	NA	929.6270	84.414	17	246	135.194	0.639	2.746	0.364	0.935	NA	NA	NA
hib	2	399	5	5	NA	NA	732.6370	94.129	8	250	105.483	0.827	1.121	0.892	0.96	NA	NA	NA
hib	2	399	5	6	NA	NA	793.5400	87.878	14	251	113.476	0.774	1.512	0.662	0.967	NA	NA	NA
hib	2	399	5	7	NA	NA	1236.8000	93.571	6	253	156.088	0.638	2.599	0.385	0.92	NA	NA	NA
hib	2	399	5	8	NA	NA	630.0740	98.45	8	245	103.71	0.736	1.714	0.583	0.948	NA	NA	NA
hib	2	399	5	9	NA	NA	987.0170	91.076	8	248	139.135	0.641	2.564	0.39	0.957	NA	NA	NA
hib	2	399	5	10	NA	NA	794.3660	88.039	14	251	113.647	0.773	1.542	0.648	0.949	NA	NA	NA
hib	2	412	6	1	NA	NA	825.4370	114.45	27	247	136.81	0.554	2.231	0.448	0.828	NA	NA	NA
hib	2	412	6	2	NA	NA	674.7310	95.952	26	239	123.366	0.557	3.003	0.333	0.938	NA	NA	NA
hib	2	412	6	3	NA	NA	596.4980	94.329	21	242	103.738	0.697	2.115	0.473	0.97	NA	NA	NA
hib	2	412	6	4	NA	NA	845.7380	89.227	22	230	133.219	0.599	2.94	0.34	0.915	NA	NA	NA
hib	2	412	6	5	NA	NA	847.0810	93.252	20	246	128.53	0.644	2.762	0.362	0.948	NA	NA	NA
hib	2	412	6	6	NA	NA	813.8400	105.635	18	248	125.249	0.652	1.845	0.542	0.893	NA	NA	NA
hib	2	412	6	7	NA	NA	1068.5300	98.198	21	240	136.27	0.723	1.783	0.561	0.93	NA	NA	NA
hib	2	412	6	8	NA	NA	749.0900	96.119	23	248	115.004	0.712	1.813	0.552	0.979	NA	NA	NA
hib	2	412	6	9	NA	NA	1076.2790	97.982	21	241	140.507	0.685	2.269	0.441	0.982	NA	NA	NA
hib	2	412	6	10	NA	NA	1078.9650	92.439	13	234	140.886	0.683	2.065	0.484	0.935	NA	NA	NA
hib	2	425	7	1	NA	NA	1138.1050	105.212	8	252	168.371	0.504	3.943	0.254	0.975	NA	NA	NA
hib	2	425	7	2	NA	NA	959.9210	110.672	24	250	129.184	0.723	1.839	0.544	0.949	NA	NA	NA
hib	2	425	7	3	NA	NA	1369.0660	99.683	25	247	173.265	0.573	3.352	0.298	0.931	NA	NA	NA
hib	2	425	7	4	NA	NA	770.7360	107.795	27	247	115.732	0.723	1.865	0.536	0.916	NA	NA	NA
hib	2	425	7	5	NA	NA	1143.0360	98.095	21	251	163.926	0.535	3.806	0.263	0.957	NA	NA	NA
hib	2	425	7	6	NA	NA	764.6920	104.55	17	252	108.668	0.814	1.665	0.601	0.985	NA	NA	NA
hib	2	425	7	7	NA	NA	1373.1750	104.339	20	255	173.628	0.572	3.147	0.318	0.959	NA	NA	NA
hib	2	425	7	8	NA	NA	682.9690	104.332	26	251	110.731	0.7	1.755	0.57	0.925	NA	NA	NA
hib	2	425	7	9	NA	NA	1318.8080	102.839	23	252	213.975	0.362	5.867	0.17	0.946	NA	NA	NA
hib	2	425	7	10	NA	NA	650.5500	95.168	26	241	123.063	0.54	3.392	0.295	1	NA	NA	NA
hib	2	438	8	1	NA	NA	1009.8650	93.99	22	243	139.482	0.652	2.669	0.375	0.976	NA	NA	NA
hib	2	438	8	2	NA	NA	1145.9070	78.614	19	240	167.716	0.512	3.617	0.276	0.988	NA	NA	NA
hib	2	438	8	3	NA	NA	1455.9600	87.323	19	249	181.479	0.556	3.055	0.327	0.967	NA	NA	NA
hib	2	438	8	4	NA	NA	1395.0290	95.654	21	251	180.869	0.536	3.638	0.275	1	NA	NA	NA
hib	2	438	8	5	NA	NA	769.3450	98.917	23	246	137.915	0.508	3.104	0.322	1	NA	NA	NA
hib	2	438	8	6	NA	NA	710.4810	103.788	21	248	127.654	0.548	2.832	0.353	0.918	NA	NA	NA
hib	2	438	8	7	NA	NA	731.2210	102.699	23	247	159.804	0.36	4.398	0.227	1	NA	NA	NA
hib	2	438	8	8	NA	NA	1115.5060	99.213	18	239	154.929	0.584	3.398	0.294	0.972	NA	NA	NA
hib	2	438	8	9	NA	NA	936.7170	100.047	22	246	129.651	0.7	2.28	0.439	0.984	NA	NA	NA
hib	2	438	8	10	NA	NA	618.0380	98.435	24	246	131.93	0.446	4.778	0.209	0.998	NA	NA	NA
hib	2	451	9	1	NA	NA	1509.6400	113.828	25	255	178.499	0.595	3.071	0.326	0.99	NA	NA	NA
hib	2	451	9	2	NA	NA	1514.4800	108.788	33	251	176.31	0.612	3.068	0.326	0.991	NA	NA	NA
hib	2	451	9	3	NA	NA	1154.8230	116.409	38	255	145.264	0.688	2.477	0.404	1	NA	NA	NA
hib	2	451	9	4	NA	NA	990.4050	109.88	29	255	148.83	0.562	3.004	0.333	0.969	NA	NA	NA
hib	2	451	9	5	NA	NA	1415.8660	111.095	32	253	204.362	0.426	4.353	0.23	0.953	NA	NA	NA
hib	2	451	9	6	NA	NA	1097.4970	113.508	36	251	168.886	0.484	4.018	0.249	0.955	NA	NA	NA
hib	2	451	9	7	NA	NA	809.7130	115.514	36	253	144.067	0.49	4.22	0.237	0.994	NA	NA	NA
hib	2	451	9	8	NA	NA	838.5990	113.312	34	251	166.967	0.378	5.391	0.185	0.917	NA	NA	NA
hib	2	451	9	9	NA	NA	1609.8240	114.571	35	248	233.396	0.371	5.74	0.174	0.919	NA	NA	NA
hib	2	451	9	10	NA	NA	1460.7910	113.93	31	251	201.982	0.45	4.305	0.232	0.974	NA	NA	NA
hib	2	464	10	1	NA	NA	1310.7220	109.545	27	237	258.306	0.247	10.043	0.1	0.9	NA	NA	NA
hib	2	464	10	2	NA	NA	912.0470	101.927	28	243	210.175	0.259	8.009	0.125	0.76	NA	NA	NA
hib	2	464	10	3	NA	NA	1125.0040	112.985	24	250	229.916	0.267	9.214	0.109	0.898	NA	NA	NA
hib	2	464	10	4	NA	NA	616.0620	122.468	17	254	142.302	0.382	5.868	0.17	0.937	NA	NA	NA
hib	2	464	10	5	NA	NA	463.1990	125.014	35	252	117.423	0.422	5.009	0.2	0.95	NA	NA	NA
hib	2	464	10	6	NA	NA	696.2710	118.481	33	241	143.685	0.424	5.209	0.192	0.974	NA	NA	NA
hib	2	464	10	7	NA	NA	896.2880	113.005	28	245	182.81	0.337	5.872	0.17	0.949	NA	NA	NA
hib	2	464	10	8	NA	NA	721.4460	118.585	27	251	140.778	0.457	4.747	0.211	0.996	NA	NA	NA
hib	2	464	10	9	NA	NA	446.9860	125.405	35	254	117.353	0.408	5.189	0.193	0.955	NA	NA	NA
hib	2	464	10	10	NA	NA	543.4570	111.597	14	252	179.713	0.211	8.517	0.117	0.839	NA	NA	NA
hib	3	325	1	1	74.683	54.445	1819.3040	126.249	8	255	219.576	0.474	3.53	0.283	0.867	554.9721711	0.001801892	1801.892153
hib	3	325	1	2	53.164	27.215	2168.3200	113.483	17	255	237.249	0.484	3.805	0.263	0.889	554.9721711	0.001801892	1801.892153
hib	3	325	1	3	99.385	17.901	2615.0450	96.449	16	252	291.568	0.387	3.628	0.276	0.734	554.9721711	0.001801892	1801.892153
hib	3	325	1	4	63.924	53.801	1656.3730	87.959	11	245	204.114	0.5	2.633	0.38	0.839	554.9721711	0.001801892	1801.892153
hib	3	325	1	5	75.319	33.568	2641.3070	86.814	18	241	245.617	0.55	3.028	0.33	0.909	554.9721711	0.001801892	1801.892153
hib	3	325	1	6	48.138	72.152	1817.6470	75.57	19	236	242.819	0.387	3.596	0.278	0.706	554.9721711	0.001801892	1801.892153
hib	3	325	1	7	64.002	74.683	2457.7480	84.817	22	246	251.56	0.488	3.897	0.257	0.807	554.9721711	0.001801892	1801.892153
hib	3	325	1	8	49.371	39.245	2616.8290	96.13	14	253	246.136	0.543	1.834	0.545	0.832	554.9721711	0.001801892	1801.892153
hib	3	325	1	9	38.607	55.063	1265.0300	102.142	34	247	146.195	0.744	1.927	0.519	0.938	554.9721711	0.001801892	1801.892153
hib	3	347	2	1	110.063	51.428	3099.5720	128.161	12	249	289.048	0.466	2.704	0.37	0.789	555.7002175	0.001799531	1799.531417
hib	3	347	2	2	60.955	60.955	2291.4800	92.29	16	248	211.691	0.643	1.822	0.549	0.87	555.7002175	0.001799531	1799.531417
hib	3	347	2	3	96.083	40.655	1936.6250	95.41	19	230	196.943	0.627	1.779	0.562	0.859	555.7002175	0.001799531	1799.531417
hib	3	347	2	4	63.495	48.893	1665.7760	99.929	15	248	238.534	0.368	1.95	0.513	0.617	555.7002175	0.001799531	1799.531417
hib	3	347	2	5	79.388	67.313	2216.5120	99.436	16	243	228.156	0.535	2.629	0.38	0.833	555.7002175	0.001799531	1799.531417
hib	3	347	2	6	57.833	43.174	1634.5600	102.541	6	239	213.378	0.451	3.051	0.328	0.806	555.7002175	0.001799531	1799.531417
hib	3	347	2	7	38.116	38.116	2635.7370	79.325	0	233	263.206	0.478	2.121	0.472	0.803	555.7002175	0.001799531	1799.531417
hib	3	369	3	1	58.167	53.642	2036.8010	94.159	16	241	197.886	0.654	1.116	0.896	0.833	529.0325742	0.001890243	1890.242773
hib	3	369	3	2	77.605	34.075	2995.7260	95.309	10	247	253.323	0.587	1.75	0.572	0.863	529.0325742	0.001890243	1890.242773
hib	3	369	3	3	79.585	21.460	1997.9860	103.368	19	248	213.963	0.548	1.58	0.633	0.81	529.0325742	0.001890243	1890.242773
hib	3	369	3	4	89.039	34.069	2256.4660	95.564	12	245	246.408	0.467	2.076	0.482	0.767	529.0325742	0.001890243	1890.242773
hib	3	369	3	5	96.000	34.122	1714.4560	99.184	20	245	190.058	0.596	1.343	0.744	0.832	529.0325742	0.001890243	1890.242773
hib	3	369	3	6	70.034	63.094	1376.0220	99.126	19	238	171.228	0.59	2.348	0.426	0.843	529.0325742	0.001890243	1890.242773
hib	3	369	3	7	58.058	56.786	2292.7760	91.558	21	247	231.656	0.537	2.704	0.37	0.865	529.0325742	0.001890243	1890.242773
hib	3	369	3	8	125.629	48.584	3649.5580	89.096	17	241	332.457	0.415	4.144	0.241	0.831	529.0325742	0.001890243	1890.242773
hib	3	369	3	9	78.256	25.867	1854.1160	100.086	19	247	223.103	0.468	1.603	0.624	0.765	529.0325742	0.001890243	1890.242773
hib	3	369	3	10	62.473	32.232	3287.7530	103.844	18	248	301.638	0.454	1.546	0.647	0.806	529.0325742	0.001890243	1890.242773
hib	3	391	4	1	58.098	41.640	1811.1700	99.24	23	253	207.966	0.526	1.847	0.542	0.801	527.5349273	0.001895609	1895.609083
hib	3	391	4	2	101.104	43.646	2605.4930	101.447	11	252	232.022	0.608	1.885	0.53	0.869	527.5349273	0.001895609	1895.609083
hib	3	391	4	3	74.449	65.626	3664.3990	104.663	19	252	312.792	0.471	1.425	0.702	0.8	527.5349273	0.001895609	1895.609083
hib	3	391	4	4	71.992	39.121	1988.6530	106.577	23	249	213.453	0.548	1.73	0.578	0.849	527.5349273	0.001895609	1895.609083
hib	3	391	4	5	56.150	54.261	2685.4850	107.754	19	251	260.891	0.496	2.664	0.375	0.853	527.5349273	0.001895609	1895.609083
hib	3	391	4	6	47.356	48.584	1595.2580	116.385	31	247	185.142	0.585	1.918	0.521	0.831	527.5349273	0.001895609	1895.609083
hib	3	391	4	7	39.747	39.752	2050.5480	113.756	15	254	220.819	0.528	2.283	0.438	0.831	527.5349273	0.001895609	1895.609083
hib	3	391	4	8	90.254	29.028	2752.8240	109.426	20	251	335.527	0.307	5.92	0.169	0.806	527.5349273	0.001895609	1895.609083
hib	3	413	5	1	64.355	49.857	1618.2390	102.444	16	252	193.603	0.543	2.128	0.47	0.812	544.0860199	0.001837945	1837.94467
hib	3	413	5	2	82.056	24.678	2484.2940	103.028	17	248	254.32	0.483	3.582	0.279	0.864	544.0860199	0.001837945	1837.94467
hib	3	413	5	3	109.246	26.954	2910.1920	104.827	16	252	325.657	0.345	3.648	0.274	0.668	544.0860199	0.001837945	1837.94467
hib	3	413	5	4	98.211	18.689	3779.7800	110.952	13	254	394.707	0.305	4.409	0.227	0.704	544.0860199	0.001837945	1837.94467
hib	3	413	5	5	63.491	36.589	1511.9010	110.248	13	248	205.318	0.451	3.477	0.288	0.829	544.0860199	0.001837945	1837.94467
hib	3	413	5	6	96.156	48.115	1953.1060	103.986	12	254	223.484	0.491	3.031	0.33	0.812	544.0860199	0.001837945	1837.94467
hib	3	413	5	7	73.721	47.440	2256.4180	98.847	11	252	218.469	0.594	1.922	0.52	0.83	544.0860199	0.001837945	1837.94467
hib	3	413	5	8	63.513	33.974	3082.4920	104.138	18	251	264.855	0.552	1.549	0.645	0.832	544.0860199	0.001837945	1837.94467
hib	3	413	5	9	52.814	41.790	2916.4190	102.472	14	252	261.189	0.537	2.148	0.466	0.824	544.0860199	0.001837945	1837.94467
hib	3	413	5	10	73.080	23.086	2121.9270	104.599	12	254	228.318	0.512	2.156	0.464	0.791	544.0860199	0.001837945	1837.94467
hib	3	435	6	1	72.999	38.994	1651.7690	88.251	8	254	181.182	0.632	2.725	0.367	0.939	522.8660316	0.001912536	1912.535792
hib	3	435	6	2	83.040	24.536	2171.5270	87.805	20	254	233.161	0.502	3.632	0.275	0.86	522.8660316	0.001912536	1912.535792
hib	3	435	6	3	127.493	36.527	2584.6570	86.457	21	242	282.358	0.407	4.855	0.206	0.886	522.8660316	0.001912536	1912.535792
hib	3	435	6	4	59.133	47.836	1590.5900	102.904	21	242	185.598	0.58	2.25	0.444	0.845	522.8660316	0.001912536	1912.535792
hib	3	435	6	5	78.028	42.767	2874.8470	98.856	18	255	272.59	0.486	3.301	0.303	0.859	522.8660316	0.001912536	1912.535792
hib	3	435	6	6	86.795	37.741	2221.0230	101.763	20	252	236.888	0.497	3.216	0.311	0.835	522.8660316	0.001912536	1912.535792
hib	3	435	6	7	54.721	34.591	1936.1420	107.669	25	248	183.361	0.724	1.563	0.64	0.912	522.8660316	0.001912536	1912.535792
hib	3	435	6	8	72.330	25.157	1453.3490	99.413	20	251	157.084	0.74	1.783	0.561	0.942	522.8660316	0.001912536	1912.535792
hib	3	435	6	9	93.339	39.014	1773.8860	103.364	27	253	213.536	0.489	3.993	0.25	0.867	522.8660316	0.001912536	1912.535792
hib	3	435	6	10	132.108	32.131	1928.9430	110.472	29	254	184.703	0.711	1.482	0.675	0.882	522.8660316	0.001912536	1912.535792
hib	3	457	7	1	77.445	25.559	1788.1300	107.221	17	254	212.138	0.499	2.864	0.349	0.822	605.9827669	0.001650212	1650.211944
hib	3	457	7	2	88.838	34.528	1544.1380	97.293	17	251	177.357	0.617	2.249	0.445	0.878	605.9827669	0.001650212	1650.211944
hib	3	457	7	3	78.083	27.483	1647.8900	91.918	14	255	167.228	0.74	1.219	0.82	0.906	605.9827669	0.001650212	1650.211944
hib	3	457	7	4	71.668	27.506	2035.3530	96.172	19	243	225.112	0.505	3.037	0.329	0.857	605.9827669	0.001650212	1650.211944
hib	3	457	7	5	44.733	46.650	1311.6550	102.31	23	253	153.583	0.699	1.998	0.5	0.911	605.9827669	0.001650212	1650.211944
hib	3	457	7	6	67.287	34.511	1702.1510	106.855	14	251	222.444	0.432	4.127	0.242	0.836	605.9827669	0.001650212	1650.211944
hib	3	457	7	7	72.846	24.920	2084.3460	104.577	17	251	220.807	0.537	3.33	0.3	0.859	605.9827669	0.001650212	1650.211944
hib	3	457	7	8	71.796	29.400	1049.0460	101.194	17	250	131.178	0.766	1.594	0.627	0.934	605.9827669	0.001650212	1650.211944
hib	3	457	7	9	55.770	24.920	805.0290	111.463	24	247	140.222	0.515	3.941	0.254	0.912	605.9827669	0.001650212	1650.211944
hib	3	457	7	10	62.063	36.422	1935.3560	108.696	8	251	224.518	0.482	3.535	0.283	0.848	605.9827669	0.001650212	1650.211944
hib	3	479	8	1	90.041	35.393	1555.6980	87.276	13	251	177.421	0.621	2.993	0.334	0.982	860.6317535	0.001161937	1161.937142
hib	3	479	8	2	59.810	29.582	1271.6160	95.603	18	249	199.05	0.403	4.037	0.248	0.865	860.6317535	0.001161937	1161.937142
hib	3	479	8	3	54.023	38.585	802.9150	94.377	19	249	117.705	0.728	1.799	0.556	1	860.6317535	0.001161937	1161.937142
hib	3	479	8	4	68.822	36.013	1226.5720	103.966	17	254	150.577	0.68	2.227	0.449	1	860.6317535	0.001161937	1161.937142
hib	3	479	8	5	61.106	39.233	1741.1430	105.255	17	253	196.179	0.569	3.055	0.327	0.951	860.6317535	0.001161937	1161.937142
hib	3	479	8	6	55.320	25.088	1126.9020	107.774	10	255	138.485	0.738	1.509	0.663	0.941	860.6317535	0.001161937	1161.937142
hib	3	479	8	7	48.231	31.537	1500.7360	106.435	10	253	171.503	0.641	2.599	0.385	0.976	860.6317535	0.001161937	1161.937142
hib	3	479	8	8	32.804	27.682	1006.3880	108.277	20	255	148.971	0.57	3.433	0.291	1	860.6317535	0.001161937	1161.937142
hib	3	479	8	9	51.463	32.854	1346.0520	114.731	17	255	144.348	0.812	1.74	0.575	0.98	860.6317535	0.001161937	1161.937142
hib	3	479	8	10	51.463	28.939	1026.9470	108.099	16	255	129.631	0.768	1.743	0.574	1	860.6317535	0.001161937	1161.937142
loa	1	372	1	1	55.346	15.107	594.6020	62.176	26	166	110.739	0.490	1.635	0.612	0.771	1464.297799	0.000682921	682.9211932
loa	1	372	1	2	61.006	22.641	780.4410	81.108	25	224	114.875	0.437	1.609	0.622	0.773	1464.297799	0.000682921	682.9211932
loa	1	372	1	3	32.131	34.014	305.9680	72.148	31	148	86.893	0.674	1.245	0.803	0.893	1464.297799	0.000682921	682.9211932
loa	1	372	1	4	25.817	19.507	965.0700	77.769	26	199	154.161	0.383	4.981	0.201	0.815	1464.297799	0.000682921	682.9211932
loa	1	372	1	5	38.370	18.239	727.2290	80.643	28	186	139.78	0.317	4.003	0.250	0.711	1464.297799	0.000682921	682.9211932
loa	1	372	1	6	36.527	19.497	672.4040	79.290	24	200	168.342	0.507	2.873	0.348	0.821	1464.297799	0.000682921	682.9211932
loa	1	372	1	7	42.255	19.497	455.5260	81.126	31	193	127.311	0.562	1.961	0.510	0.819	1464.297799	0.000682921	682.9211932
loa	1	372	1	8	30.817	17.621	873.1580	100.963	26	233	166.018	0.510	1.534	0.652	0.798	1464.297799	0.000682921	682.9211932
loa	1	372	1	9	41.552	22.048	873.9640	66.345	23	201	158.751	0.484	2.447	0.409	0.771	1464.297799	0.000682921	682.9211932
loa	1	372	1	10	44.654	24.536	980.7910	74.125	20	214	110.889	0.401	2.026	0.494	0.718	1464.297799	0.000682921	682.9211932
loa	1	378	2	1	27.331	19.693	588.8340	102.905	39	223	139.441	0.397	2.879	0.347	0.757	2105.429819	0.000474962	474.9624
loa	1	378	2	2	24.160	27.965	556.7830	102.266	34	216	138.475	0.431	1.383	0.723	0.770	2105.429819	0.000474962	474.9624
loa	1	378	2	3	26.697	19.048	527.6080	91.539	33	215	82.9	0.404	2.349	0.426	0.743	2105.429819	0.000474962	474.9624
loa	1	378	2	4	20.962	13.968	380.5020	91.295	30	199	148.202	0.563	1.613	0.620	0.803	2105.429819	0.000474962	474.9624
loa	1	378	2	5	26.063	22.866	645.9500	81.289	24	191	112.193	0.526	2.354	0.425	0.833	2105.429819	0.000474962	474.9624
loa	1	378	2	6	11.429	27.309	308.1820	108.436	41	192	144.543	0.395	2.645	0.378	0.768	2105.429819	0.000474962	474.9624
loa	1	378	2	7	32.381	23.526	420.3610	97.816	36	208	143.336	0.618	1.493	0.670	0.850	2105.429819	0.000474962	474.9624
loa	1	378	2	8	34.926	19.058	445.4260	69.297	18	186	156.52	0.554	1.696	0.589	0.811	2105.429819	0.000474962	474.9624
loa	1	378	2	9	23.569	30.502	543.2230	97.138	32	222	129.746	0.427	1.889	0.529	0.769	2105.429819	0.000474962	474.9624
loa	1	378	2	10	42.558	10.179	365.2990	105.713	40	221	122.04	0.591	1.059	0.945	0.842	2105.429819	0.000474962	474.9624
loa	1	384	3	1	28.054	31.210	491.1710	91.336	38	213	124.479	0.537	2.393	0.418	0.792	1611.726586	0.000620453	620.4526306
loa	1	384	3	2	40.147	35.037	865.5710	83.975	30	226	150.315	0.434	1.385	0.722	0.742	1611.726586	0.000620453	620.4526306
loa	1	384	3	3	33.121	22.302	302.5420	71.714	28	160	120.004	0.704	1.521	0.658	0.891	1611.726586	0.000620453	620.4526306
loa	1	384	3	4	31.217	32.490	682.2500	95.153	35	232	138.706	0.394	4.486	0.223	0.803	1611.726586	0.000620453	620.4526306
loa	1	384	3	5	38.859	21.029	583.4440	96.502	30	199	131.468	0.350	3.045	0.328	0.779	1611.726586	0.000620453	620.4526306
loa	1	384	3	6	29.963	25.486	999.0810	82.538	34	186	114.831	0.330	1.464	0.683	0.653	1611.726586	0.000620453	620.4526306
loa	1	384	3	7	28.669	24.849	658.1610	84.927	33	227	115.15	0.549	2.013	0.497	0.819	1611.726586	0.000620453	620.4526306
loa	1	384	3	8	29.997	24.212	987.6490	91.896	35	205	129.558	0.466	3.965	0.252	0.864	1611.726586	0.000620453	620.4526306
loa	1	384	3	9	40.253	17.209	601.4090	87.989	37	184	106.38	0.456	3.029	0.330	0.792	1611.726586	0.000620453	620.4526306
loa	1	384	3	10	54.140	17.197	650.8110	79.295	22	241	98.45	0.497	1.652	0.606	0.784	1611.726586	0.000620453	620.4526306
loa	1	390	4	1	38.301	19.786	822.0540	71.418	11	218	151.917	0.448	3.041	0.329	0.804	1870.474388	0.000534624	534.6237332
loa	1	390	4	2	33.758	23.567	1111.4050	88.496	17	245	173.684	0.463	1.803	0.555	0.767	1870.474388	0.000534624	534.6237332
loa	1	390	4	3	30.580	19.108	570.0320	86.848	22	240	118.87	0.507	1.235	0.81	0.75	1870.474388	0.000534624	534.6237332
loa	1	390	4	4	42.057	15.923	874.0700	84.599	20	237	155.01	0.457	3.175	0.315	0.776	1870.474388	0.000534624	534.6237332
loa	1	390	4	5	12.102	26.122	1113.7250	80.616	21	245	187.534	0.398	3.678	0.272	0.805	1870.474388	0.000534624	534.6237332
loa	1	390	4	6	40.809	9.575	730.8990	99.82	19	244	132.648	0.522	1.443	0.693	0.811	1870.474388	0.000534624	534.6237332
loa	1	390	4	7	61.199	15.923	336.8020	105.557	27	252	84.391	0.594	2.263	0.442	0.879	1870.474388	0.000534624	534.6237332
loa	1	390	4	8	40.764	28.669	807.3420	101.589	19	248	144.796	0.484	1.809	0.553	0.776	1870.474388	0.000534624	534.6237332
loa	1	390	4	9	38.216	25.486	826.6690	94.273	22	245	172.02	0.351	4.239	0.236	0.792	1870.474388	0.000534624	534.6237332
loa	1	390	4	10	29.306	16.560	818.3310	93.548	23	251	144.089	0.495	1.243	0.805	0.785	1870.474388	0.000534624	534.6237332
loa	1	396	5	1	32.490	16.560	946.4410	99.994	21	254	134.825	0.654	1.335	0.749	0.841	2168.32886	0.000461185	461.1846563
loa	1	396	5	2	37.584	12.102	558.7110	93.07	16	246	117.578	0.508	1.905	0.525	0.774	2168.32886	0.000461185	461.1846563
loa	1	396	5	3	47.787	11.465	472.5750	92.839	9	244	133.322	0.334	4.188	0.239	0.671	2168.32886	0.000461185	461.1846563
loa	1	396	5	4	26.819	17.845	1048.1010	98.643	25	249	155.218	0.547	2.175	0.46	0.828	2168.32886	0.000461185	461.1846563
loa	1	396	5	5	69.285	15.300	677.1850	87.625	20	233	126.759	0.53	1.195	0.837	0.789	2168.32886	0.000461185	461.1846563
loa	1	396	5	6	31.313	14.012	668.4550	97.509	20	250	122.016	0.564	1.058	0.945	0.797	2168.32886	0.000461185	461.1846563
loa	1	396	5	7	37.600	16.560	645.7780	111.083	16	250	147.602	0.372	3.495	0.286	0.732	2168.32886	0.000461185	461.1846563
loa	1	396	5	8	54.139	16.572	617.7800	92.431	6	212	132.46	0.442	1.822	0.549	0.736	2168.32886	0.000461185	461.1846563
loa	1	396	5	9	52.900	15.923	743.9240	76.738	12	200	158.451	0.372	3.862	0.259	0.77	2168.32886	0.000461185	461.1846563
loa	1	396	5	10	26.751	12.739	692.4230	82.506	15	233	117.264	0.633	1.316	0.76	0.843	2168.32886	0.000461185	461.1846563
loa	1	402	6	1	54.893	22.641	860.1610	115.911	18	250	179.475	0.336	5.891	0.17	0.809	1568.535947	0.000637537	637.5371899
loa	1	402	6	2	90.043	19.537	1034.6760	112.361	23	246	178.175	0.41	4.576	0.219	0.881	1568.535947	0.000637537	637.5371899
loa	1	402	6	3	42.771	20.792	921.2870	105.908	24	241	167.083	0.415	3.029	0.33	0.784	1568.535947	0.000637537	637.5371899
loa	1	402	6	4	50.958	13.850	462.4690	101.978	18	242	100.953	0.57	2.268	0.441	0.866	1568.535947	0.000637537	637.5371899
loa	1	402	6	5	53.517	18.249	385.2810	100.338	19	246	112.762	0.381	4.253	0.235	0.779	1568.535947	0.000637537	637.5371899
loa	1	402	6	6	63.533	11.321	746.2940	105.901	16	251	174.771	0.307	5.568	0.18	0.75	1568.535947	0.000637537	637.5371899
loa	1	402	6	7	77.398	10.063	631.0420	96.074	6	245	145.34	0.375	5.025	0.199	0.85	1568.535947	0.000637537	637.5371899
loa	1	402	6	8	49.689	15.094	880.8810	96.785	12	249	155.223	0.459	3.237	0.309	0.828	1568.535947	0.000637537	637.5371899
loa	1	402	6	9	41.528	16.992	751.6060	93.357	16	236	160.835	0.365	5.553	0.18	0.814	1568.535947	0.000637537	637.5371899
loa	1	402	6	10	67.297	18.878	592.1460	110.029	21	247	120.393	0.513	2.595	0.385	0.803	1568.535947	0.000637537	637.5371899
loa	1	408	7	1	47.360	19.417	474.5300	108.19	20	253	116.764	0.437	3.255	0.307	0.779	1261.204916	0.000792893	792.8925641
loa	1	408	7	2	52.908	16.297	454.0980	102.245	22	255	86.539	0.762	1.172	0.853	0.903	1261.204916	0.000792893	792.8925641
loa	1	408	7	3	37.896	16.233	953.5100	108.942	8	253	195.163	0.315	4.641	0.215	0.703	1261.204916	0.000792893	792.8925641
loa	1	408	7	4	49.344	12.945	650.2480	100.963	15	254	130.946	0.477	2.257	0.443	0.774	1261.204916	0.000792893	792.8925641
loa	1	408	7	5	61.257	18.870	737.8220	80.023	14	246	131.908	0.533	1.933	0.517	0.831	1261.204916	0.000792893	792.8925641
loa	1	408	7	6	101.104	18.815	820.5230	93.703	16	246	145.731	0.486	2.103	0.475	0.81	1261.204916	0.000792893	792.8925641
loa	1	408	7	7	127.026	16.841	973.7940	96.906	11	248	163.512	0.458	2.685	0.372	0.746	1261.204916	0.000792893	792.8925641
loa	1	408	7	8	56.314	22.006	1388.6420	101.182	4	247	216.158	0.373	5.579	0.179	0.914	1261.204916	0.000792893	792.8925641
loa	1	408	7	9	52.567	23.337	1782.3600	95.912	15	245	247.511	0.366	6.075	0.165	0.895	1261.204916	0.000792893	792.8925641
loa	1	408	7	10	92.185	18.135	1257.1950	97.518	8	251	180.807	0.483	2.685	0.372	0.849	1261.204916	0.000792893	792.8925641
loa	1	414	8	1	93.665	19.108	531.2780	115.062	14	252	117.05	0.487	3.704	0.27	0.861	725.7490245	0.001377887	1377.886799
loa	1	414	8	2	190.644	23.009	979.9040	109.204	10	252	177.854	0.389	5.316	0.188	0.851	725.7490245	0.001377887	1377.886799
loa	1	414	8	3	77.801	14.663	1069.1690	97.741	5	254	168.313	0.474	3.316	0.302	0.789	725.7490245	0.001377887	1377.886799
loa	1	414	8	4	83.441	21.019	1219.3910	93.035	12	251	202.399	0.374	4.498	0.222	0.834	725.7490245	0.001377887	1377.886799
loa	1	414	8	5	76.443	21.656	948.9350	92.51	6	249	160.805	0.461	3.914	0.255	0.87	725.7490245	0.001377887	1377.886799
loa	1	414	8	6	80.295	22.329	1403.2170	92.818	6	253	199.415	0.443	3.549	0.282	0.834	725.7490245	0.001377887	1377.886799
loa	1	414	8	7	100.099	22.329	3200.9980	88.944	10	252	349.58	0.329	5.193	0.193	0.865	725.7490245	0.001377887	1377.886799
loa	1	414	8	8	64.334	17.880	2103.4430	88.114	16	244	283.414	0.329	6.2	0.161	0.914	725.7490245	0.001377887	1377.886799
loa	1	414	8	9	102.618	10.828	3581.8480	87.399	0	248	387.891	0.299	7.456	0.134	0.897	725.7490245	0.001377887	1377.886799
loa	1	414	8	10	101.401	14.650	668.0180	116.263	23	251	136.185	0.453	3.971	0.252	0.833	725.7490245	0.001377887	1377.886799
loa	1	420	9	1	81.648	18.998	2840.5380	116.393	0	255	286.475	0.435	4.345	0.23	0.952	750.2030654	0.001332972	1332.972426
loa	1	420	9	2	37.347	17.089	1238.4030	97.975	2	254	163.617	0.581	2.519	0.397	0.927	750.2030654	0.001332972	1332.972426
loa	1	420	9	3	132.353	25.316	2394.2680	91.332	5	248	260.881	0.442	4.328	0.231	0.927	750.2030654	0.001332972	1332.972426
loa	1	420	9	4	122.982	20.924	2224.1700	97.226	3	253	281.324	0.353	6.017	0.166	0.98	750.2030654	0.001332972	1332.972426
loa	1	420	9	5	101.907	25.980	1174.7780	105.299	15	253	173.724	0.489	3.215	0.311	0.955	750.2030654	0.001332972	1332.972426
loa	1	420	9	6	121.578	24.084	2111.2110	102.624	15	252	326.234	0.249	9.733	0.103	0.885	750.2030654	0.001332972	1332.972426
loa	1	420	9	7	98.864	24.051	934.8670	92.978	6	245	159.877	0.46	3.549	0.282	0.843	750.2030654	0.001332972	1332.972426
loa	2	356	1	1	NA	NA	609.6810	83.164	13	242	106.46	0.676	1.281	0.78	0.867	NA	NA	NA
loa	2	356	1	2	NA	NA	466.8500	108.798	22	252	106.827	0.514	1.687	0.593	0.848	NA	NA	NA
loa	2	356	1	3	NA	NA	598.6940	115.545	26	252	120.501	0.518	1.642	0.609	0.805	NA	NA	NA
loa	2	356	1	4	NA	NA	381.7370	125.647	25	253	88.32	0.615	1.481	0.675	0.869	NA	NA	NA
loa	2	356	1	5	NA	NA	497.6980	119.446	31	255	105	0.567	1.511	0.662	0.848	NA	NA	NA
loa	2	356	1	6	NA	NA	660.7880	94.74	7	251	104.884	0.755	1.752	0.571	0.936	NA	NA	NA
loa	2	356	1	7	NA	NA	551.8370	118.242	26	252	109.998	0.573	1.197	0.836	0.826	NA	NA	NA
loa	2	356	1	8	NA	NA	735.8830	108.676	24	255	131.552	0.534	1.805	0.554	0.83	NA	NA	NA
loa	2	356	1	9	NA	NA	478.3090	131.234	25	255	101.363	0.585	1.205	0.83	0.819	NA	NA	NA
loa	2	356	1	10	NA	NA	650.7700	97.118	18	251	123.219	0.539	2.486	0.402	0.833	NA	NA	NA
loa	2	364	2	1	NA	NA	1579.9440	104.396	23	255	206.201	0.467	1.216	0.822	0.786	NA	NA	NA
loa	2	364	2	2	NA	NA	1265.2630	121.682	24	255	188.005	0.45	1.158	0.863	0.757	NA	NA	NA
loa	2	364	2	3	NA	NA	2080.9420	112.441	24	255	230.309	0.493	2.044	0.489	0.821	NA	NA	NA
loa	2	364	2	4	NA	NA	1726.3080	102.9	26	255	230.812	0.407	3.286	0.304	0.731	NA	NA	NA
loa	2	364	2	5	NA	NA	1058.8250	95.023	23	255	147.911	0.608	1.349	0.741	0.829	NA	NA	NA
loa	2	364	2	6	NA	NA	2007.7080	89.187	20	248	236.102	0.453	2.171	0.461	0.791	NA	NA	NA
loa	2	364	2	7	NA	NA	2526.6540	83.971	20	255	288.942	0.38	1.671	0.598	0.756	NA	NA	NA
loa	2	364	2	8	NA	NA	1275.4680	86.544	19	251	173.14	0.535	2.17	0.461	0.835	NA	NA	NA
loa	2	364	2	9	NA	NA	941.1110	82.268	22	255	159.444	0.465	1.126	0.888	0.778	NA	NA	NA
loa	2	364	2	10	NA	NA	1893.4210	92.429	20	255	237.293	0.423	1.273	0.786	0.752	NA	NA	NA
loa	2	372	3	1	NA	NA	895.6310	97.915	14	252	144.252	0.541	1.22	0.82	0.809	NA	NA	NA
loa	2	372	3	2	NA	NA	1564.7440	85.327	12	247	193.956	0.523	1.887	0.53	0.852	NA	NA	NA
loa	2	372	3	3	NA	NA	1739.9090	83.768	10	254	255.408	0.335	1.292	0.774	0.703	NA	NA	NA
loa	2	372	3	4	NA	NA	2388.2170	80.044	15	250	293.796	0.348	1.719	0.582	0.757	NA	NA	NA
loa	2	372	3	5	NA	NA	1057.8700	78.268	11	245	157.392	0.537	1.586	0.63	0.828	NA	NA	NA
loa	2	372	3	6	NA	NA	1540.2110	96.418	15	253	179.148	0.603	1.545	0.647	0.854	NA	NA	NA
loa	2	372	3	7	NA	NA	1099.3550	111.972	7	251	203.917	0.332	2.814	0.355	0.747	NA	NA	NA
loa	2	372	3	8	NA	NA	1416.3760	109.068	18	254	208.241	0.41	1.678	0.596	0.802	NA	NA	NA
loa	2	372	3	9	NA	NA	1093.3900	100.548	19	253	156.35	0.562	2.343	0.427	0.874	NA	NA	NA
loa	2	372	3	10	NA	NA	881.0650	96.177	17	253	150.034	0.492	1.35	0.741	0.78	NA	NA	NA
loa	2	380	4	1	NA	NA	1413.0760	79.009	12	248	219.091	0.37	2.879	0.347	0.771	NA	NA	NA
loa	2	380	4	2	NA	NA	1029.9450	88.496	9	255	178.951	0.404	2.271	0.44	0.719	NA	NA	NA
loa	2	380	4	3	NA	NA	849.7120	78.911	12	250	131.619	0.616	1.506	0.664	0.845	NA	NA	NA
loa	2	380	4	4	NA	NA	1498.9380	80.14	11	251	190.696	0.518	1.812	0.552	0.825	NA	NA	NA
loa	2	380	4	5	NA	NA	904.7710	92.616	10	248	144.908	0.541	1.551	0.645	0.811	NA	NA	NA
loa	2	380	4	6	NA	NA	744.2070	93.225	15	251	143.943	0.451	1.457	0.686	0.782	NA	NA	NA
loa	2	380	4	7	NA	NA	851.8590	102.083	13	253	152.512	0.46	1.263	0.792	0.782	NA	NA	NA
loa	2	380	4	8	NA	NA	903.1540	116.902	26	254	165.814	0.413	1.414	0.707	0.78	NA	NA	NA
loa	2	380	4	9	NA	NA	939.8680	93.117	10	248	143.655	0.572	1.51	0.662	0.825	NA	NA	NA
loa	2	380	4	10	NA	NA	379.9500	94.11	12	250	91.761	0.567	1.915	0.522	0.809	NA	NA	NA
loa	2	388	5	1	NA	NA	1764.6520	98.065	20	254	192.962	0.596	2.177	0.459	0.858	NA	NA	NA
loa	2	388	5	2	NA	NA	983.1750	97.798	16	253	141.034	0.621	1.718	0.582	0.878	NA	NA	NA
loa	2	388	5	3	NA	NA	1370.1100	104.13	13	254	179.7	0.533	2.691	0.372	0.857	NA	NA	NA
loa	2	388	5	4	NA	NA	2010.4790	83.721	16	250	230.744	0.475	4.378	0.228	0.893	NA	NA	NA
loa	2	388	5	5	NA	NA	894.0140	99.161	15	247	160.118	0.438	4.86	0.206	0.843	NA	NA	NA
loa	2	388	5	6	NA	NA	1144.9300	111.316	23	253	146.252	0.673	2.01	0.498	0.917	NA	NA	NA
loa	2	388	5	7	NA	NA	1846.7890	100.862	9	245	245.157	0.386	4.865	0.206	0.866	NA	NA	NA
loa	2	388	5	8	NA	NA	1073.1830	95.657	13	252	156.396	0.551	2.77	0.361	0.822	NA	NA	NA
loa	2	388	5	9	NA	NA	1714.4800	94.496	12	245	210.91	0.484	2.283	0.438	0.79	NA	NA	NA
loa	2	388	5	10	NA	NA	869.6040	99.45	17	246	162.556	0.414	3.721	0.269	0.819	NA	NA	NA
loa	2	396	6	1	NA	NA	1092.2660	115.086	8	253	153.027	0.586	2.184	0.458	0.894	NA	NA	NA
loa	2	396	6	2	NA	NA	1133.9270	94.357	11	251	161.383	0.547	1.915	0.522	0.826	NA	NA	NA
loa	2	396	6	3	NA	NA	1133.3330	95.083	15	254	160.324	0.554	2.631	0.38	0.851	NA	NA	NA
loa	2	396	6	4	NA	NA	1042.7020	99.891	18	254	153.92	0.553	1.977	0.506	0.831	NA	NA	NA
loa	2	396	6	5	NA	NA	861.3120	110.112	17	254	125.747	0.685	1.041	0.961	0.868	NA	NA	NA
loa	2	396	6	6	NA	NA	1344.0890	110.68	20	254	167.545	0.602	1.147	0.871	0.845	NA	NA	NA
loa	2	396	6	7	NA	NA	1112.4900	109.413	21	250	194.317	0.37	3.92	0.255	0.783	NA	NA	NA
loa	2	396	6	8	NA	NA	557.1100	100.925	5	254	95.288	0.771	1.573	0.636	0.923	NA	NA	NA
loa	2	396	6	9	NA	NA	905.9170	92.837	16	253	139.713	0.583	1.704	0.587	0.817	NA	NA	NA
loa	2	396	6	10	NA	NA	882.7240	108.275	15	252	141.86	0.551	2.74	0.365	0.871	NA	NA	NA
loa	2	404	7	1	NA	NA	2637.9160	99.033	15	254	324.745	0.314	6.788	0.147	0.93	NA	NA	NA
loa	2	404	7	2	NA	NA	2087.7720	104.351	14	252	286.615	0.319	7.075	0.141	0.88	NA	NA	NA
loa	2	404	7	3	NA	NA	2127.8040	100.651	5	255	264.836	0.381	3.921	0.255	0.829	NA	NA	NA
loa	2	404	7	4	NA	NA	1697.5260	106.338	21	254	260.07	0.315	6.269	0.16	0.842	NA	NA	NA
loa	2	404	7	5	NA	NA	1834.0680	95.762	0	254	227.883	0.444	4.228	0.237	0.845	NA	NA	NA
loa	2	404	7	6	NA	NA	1156.3830	103.504	0	253	174.911	0.475	3.887	0.257	0.886	NA	NA	NA
loa	2	404	7	7	NA	NA	1350.2950	102.103	0	254	198.549	0.43	3.612	0.277	0.847	NA	NA	NA
loa	2	404	7	8	NA	NA	1208.0930	101.152	20	255	161.453	0.582	2.602	0.384	0.927	NA	NA	NA
loa	2	404	7	9	NA	NA	1054.0600	103.692	16	255	151.147	0.58	2.512	0.398	0.916	NA	NA	NA
loa	2	404	7	10	NA	NA	1142.0020	99.554	8	255	176.767	0.459	3.853	0.26	0.858	NA	NA	NA
loa	2	412	8	1	NA	NA	2902.2680	96.829	6	248	321.104	0.354	5.768	0.173	0.96	NA	NA	NA
loa	2	412	8	2	NA	NA	3909.9820	95.489	11	254	423.717	0.274	8.66	0.115	0.992	NA	NA	NA
loa	2	412	8	3	NA	NA	5244.6940	99.25	8	247	584.669	0.193	9.919	0.101	0.805	NA	NA	NA
loa	2	412	8	4	NA	NA	3157.1650	100.832	25	248	372.203	0.286	7.465	0.134	0.979	NA	NA	NA
loa	2	412	8	5	NA	NA	5946.6160	95.194	3	244	485.692	0.317	6.437	0.155	0.972	NA	NA	NA
loa	2	412	8	6	NA	NA	2838.2250	106.833	23	248	302.208	0.391	5.573	0.179	0.924	NA	NA	NA
loa	2	412	8	7	NA	NA	2728.8020	102.629	28	249	268.256	0.477	4.304	0.232	0.928	NA	NA	NA
loa	2	412	8	8	NA	NA	3781.8970	104.16	30	247	403.437	0.292	6.498	0.154	0.92	NA	NA	NA
loa	2	412	8	9	NA	NA	4073.2690	102.297	29	242	359.832	0.395	5.475	0.183	0.911	NA	NA	NA
loa	2	412	8	10	NA	NA	3100.7570	97.349	7	247	361.51	0.298	6.4	0.156	0.885	NA	NA	NA
loa	2	420	9	1	NA	NA	4618.2400	80.195	22	234	427.824	0.317	7.085	0.141	0.926	NA	NA	NA
loa	2	420	9	2	NA	NA	5362.1170	76.826	24	205	393.92	0.434	5.003	0.2	0.942	NA	NA	NA
loa	2	420	9	3	NA	NA	3725.5870	77.944	28	220	354.958	0.372	6.025	0.166	0.951	NA	NA	NA
loa	2	420	9	4	NA	NA	5255.9080	104.633	14	246	519.526	0.245	8.02	0.125	0.84	NA	NA	NA
loa	2	420	9	5	NA	NA	2468.8470	96.864	34	217	246.757	0.51	4.09	0.244	0.967	NA	NA	NA
loa	2	420	9	6	NA	NA	4720.3160	82.775	15	234	531.388	0.21	11.664	0.086	0.891	NA	NA	NA
loa	2	420	9	7	NA	NA	2543.2350	58.563	17	215	333.009	0.288	8.104	0.123	0.959	NA	NA	NA
loa	2	420	9	8	NA	NA	2247.7500	73.006	7	221	256.019	0.431	5.021	0.199	0.965	NA	NA	NA
loa	2	420	9	9	NA	NA	2470.5000	73.433	23	190	253.089	0.485	4.361	0.229	1	NA	NA	NA
loa	2	420	9	10	NA	NA	2299.8210	85.503	2	236	257.04	0.437	4.765	0.21	0.97	NA	NA	NA
loa	3	371	1	1	38.095	28.571	2758.6810	102.468	20	247	405.886	0.21	4.557	0.219	0.643	731.0194151	0.001367953	1367.952724
loa	3	371	1	2	23.501	33.657	1648.4220	100.684	16	243	231.923	0.385	1.495	0.669	0.742	731.0194151	0.001367953	1367.952724
loa	3	371	1	3	55.887	42.582	1636.0520	104.69	19	249	250.577	0.327	2.054	0.487	0.728	731.0194151	0.001367953	1367.952724
loa	3	371	1	4	42.559	40.020	2174.6790	94.73	12	251	241.097	0.47	1.654	0.605	0.835	731.0194151	0.001367953	1367.952724
loa	3	371	1	5	41.348	47.619	1699.6840	108.455	18	252	263.314	0.308	1.406	0.711	0.703	731.0194151	0.001367953	1367.952724
loa	3	371	1	6	61.167	17.778	2212.3320	94.911	15	251	244.081	0.467	1.645	0.608	0.827	731.0194151	0.001367953	1367.952724
loa	3	371	1	7	55.602	27.302	2753.6190	119.193	20	250	384.561	0.234	3.238	0.309	0.697	731.0194151	0.001367953	1367.952724
loa	3	371	1	8	72.481	26.697	1099.3870	114.001	24	246	219.331	0.287	6.354	0.157	0.763	731.0194151	0.001367953	1367.952724
loa	3	371	1	9	81.354	26.674	1630.8610	111.689	23	251	315.282	0.206	8.077	0.124	0.63	731.0194151	0.001367953	1367.952724
loa	3	371	1	10	50.195	37.482	950.1710	105.536	22	253	157.362	0.482	1.957	0.511	0.793	731.0194151	0.001367953	1367.952724
loa	3	380	2	1	46.006	46.006	1359.8840	72.27	4	235	222.556	0.345	1.546	0.647	0.738	813.3074835	0.001229547	1229.547275
loa	3	380	2	2	61.994	30.039	1048.3790	77.45	0	242	186.901	0.377	2.405	0.416	0.706	813.3074835	0.001229547	1229.547275
loa	3	380	2	3	38.983	44.746	955.0080	63.915	2	237	160.271	0.467	1.686	0.593	0.783	813.3074835	0.001229547	1229.547275
loa	3	380	2	4	37.721	37.748	1632.5460	65.562	1	242	213.75	0.449	1.508	0.663	0.82	813.3074835	0.001229547	1229.547275
loa	3	380	2	5	33.282	34.505	2097.6640	74.469	7	247	257.265	0.398	2.289	0.437	0.729	813.3074835	0.001229547	1229.547275
loa	3	380	2	6	47.923	33.233	1685.5880	81.863	4	243	233.74	0.388	2.244	0.446	0.727	813.3074835	0.001229547	1229.547275
loa	3	380	2	7	65.179	41.553	1552.5170	85.227	9	254	206	0.46	2.574	0.389	0.826	813.3074835	0.001229547	1229.547275
loa	3	380	2	8	62.633	45.372	769.2980	103.218	19	248	175.993	0.312	3.335	0.3	0.631	813.3074835	0.001229547	1229.547275
loa	3	380	2	9	56.233	49.201	1272.5300	106.105	19	253	190.036	0.443	1.474	0.678	0.783	813.3074835	0.001229547	1229.547275
loa	3	380	2	10	63.897	30.671	1255.5120	105.615	22	255	186.929	0.452	1.541	0.649	0.79	813.3074835	0.001229547	1229.547275
loa	3	389	3	1	55.418	33.127	1718.1760	65.47	0	239	187.885	0.612	1.939	0.516	0.9	925.9469379	0.001079975	1079.975492
loa	3	389	3	2	59.290	28.091	1659.2860	84.807	0	248	221.176	0.426	1.69	0.592	0.786	925.9469379	0.001079975	1079.975492
loa	3	389	3	3	91.828	42.038	1980.0060	91.568	3	253	225.784	0.488	1.866	0.536	0.81	925.9469379	0.001079975	1079.975492
loa	3	389	3	4	38.238	25.486	1210.9960	82.429	4	253	198.266	0.387	2.923	0.342	0.693	925.9469379	0.001079975	1079.975492
loa	3	389	3	5	51.691	35.038	778.9790	110.157	9	253	139.071	0.506	1.562	0.64	0.791	925.9469379	0.001079975	1079.975492
loa	3	389	3	6	32.490	38.264	1437.8790	105.451	15	254	232.247	0.335	1.264	0.791	0.73	925.9469379	0.001079975	1079.975492
loa	3	389	3	7	79.620	50.959	1021.5140	105.671	20	254	192.577	0.346	1.799	0.556	0.701	925.9469379	0.001079975	1079.975492
loa	3	389	3	8	64.334	52.229	1855.4060	91.163	17	250	245.237	0.388	2.185	0.458	0.763	925.9469379	0.001079975	1079.975492
loa	3	389	3	9	68.200	31.873	1894.1500	97.257	3	247	266.226	0.336	1.65	0.606	0.744	925.9469379	0.001079975	1079.975492
loa	3	389	3	10	38.854	69.430	1705.0550	97.377	0	250	227.483	0.414	1.583	0.632	0.792	925.9469379	0.001079975	1079.975492
loa	3	398	4	1	84.752	40.769	1308.6340	95.587	4	242	213.311	0.361	2.369	0.422	0.778	935.6427174	0.001068784	1068.784036
loa	3	398	4	2	55.014	28.669	1238.0020	97.944	5	243	212.384	0.345	2.047	0.489	0.695	935.6427174	0.001068784	1068.784036
loa	3	398	4	3	55.014	38.859	1425.2920	94.908	4	242	246.25	0.295	3.141	0.318	0.688	935.6427174	0.001068784	1068.784036
loa	3	398	4	4	46.536	33.758	1845.8980	89.385	8	252	303.988	0.251	1.987	0.503	0.668	935.6427174	0.001068784	1068.784036
loa	3	398	4	5	43.354	40.764	1190.3700	98.441	5	251	195.722	0.39	1.888	0.53	0.777	935.6427174	0.001068784	1068.784036
loa	3	398	4	6	39.511	35.038	1191.4660	93.506	10	248	191.429	0.409	2.835	0.353	0.748	935.6427174	0.001068784	1068.784036
loa	3	398	4	7	32.490	29.299	1403.1590	89.998	3	234	217.413	0.373	2.838	0.352	0.788	935.6427174	0.001068784	1068.784036
loa	3	398	4	8	66.955	21.665	1282.2430	52.652	0	254	201.86	0.395	1.701	0.588	0.75	935.6427174	0.001068784	1068.784036
loa	3	398	4	9	39.537	27.389	1258.1720	71.902	4	233	195.752	0.413	2.129	0.47	0.793	935.6427174	0.001068784	1068.784036
loa	3	398	4	10	117.062	29.963	1537.5390	99.475	7	248	279.162	0.248	1.754	0.57	0.68	935.6427174	0.001068784	1068.784036
loa	3	407	5	1	44.108	48.562	1058.8640	76.551	10	234	142.403	0.656	2.086	0.479	0.873	803.762086	0.001244149	1244.149254
loa	3	407	5	2	38.998	21.086	1418.8120	105.819	20	243	199.368	0.449	1.214	0.824	0.814	803.762086	0.001244149	1244.149254
loa	3	407	5	3	55.591	26.837	1948.8530	99.551	16	244	288.281	0.295	2.879	0.347	0.704	803.762086	0.001244149	1244.149254
loa	3	407	5	4	54.985	26.198	1614.9300	104.475	11	240	226.191	0.397	2.713	0.369	0.798	803.762086	0.001244149	1244.149254
loa	3	407	5	5	49.201	24.928	1339.5190	94.049	15	244	224.538	0.334	2.733	0.366	0.705	803.762086	0.001244149	1244.149254
loa	3	407	5	6	157.293	24.289	1963.2200	100.253	21	250	271.793	0.334	2.644	0.378	0.731	803.762086	0.001244149	1244.149254
loa	3	407	5	7	86.271	18.541	777.6620	107.53	18	237	143.067	0.477	2.397	0.417	0.797	803.762086	0.001244149	1244.149254
loa	3	407	5	8	80.716	24.928	1748.0120	97.435	16	243	260.361	0.324	1.389	0.72	0.724	803.762086	0.001244149	1244.149254
loa	3	407	5	9	72.385	24.928	912.2850	97.208	8	225	147.082	0.53	1.788	0.559	0.804	803.762086	0.001244149	1244.149254
loa	3	407	5	10	51.950	32.588	1122.7200	96.626	22	222	172.766	0.473	1.984	0.504	0.773	803.762086	0.001244149	1244.149254
loa	3	416	6	1	47.203	39.490	1742.6530	104.62	20	252	210.894	0.492	1.508	0.663	0.827	638.0746457	0.001567215	1567.214756
loa	3	416	6	2	48.412	38.874	1804.6850	94.095	12	254	215.949	0.486	1.595	0.627	0.798	638.0746457	0.001567215	1567.214756
loa	3	416	6	3	105.329	19.786	1873.8410	108.683	7	253	281.866	0.296	3.711	0.27	0.703	638.0746457	0.001567215	1567.214756
loa	3	416	6	4	83.985	22.930	1776.1360	93.913	14	251	229.198	0.425	1.193	0.838	0.774	638.0746457	0.001567215	1567.214756
loa	3	416	6	5	95.618	32.540	1410.9700	98.118	20	249	203.891	0.427	1.386	0.721	0.74	638.0746457	0.001567215	1567.214756
loa	3	416	6	6	80.954	22.293	1433.2500	101.724	19	247	198.91	0.455	1.467	0.682	0.799	638.0746457	0.001567215	1567.214756
loa	3	416	6	7	70.110	26.759	1526.7760	100.067	14	251	228.422	0.368	3.177	0.315	0.764	638.0746457	0.001567215	1567.214756
loa	3	416	6	8	105.763	29.327	1884.5150	99.516	15	252	209.746	0.538	1.767	0.566	0.806	638.0746457	0.001567215	1567.214756
loa	3	416	6	9	123.957	33.127	1770.4720	102.937	18	252	245.726	0.368	2.671	0.374	0.725	638.0746457	0.001567215	1567.214756
loa	3	416	6	10	153.027	28.691	1325.7770	99.149	15	247	168.528	0.587	1.614	0.62	0.839	638.0746457	0.001567215	1567.214756
loa	3	425	7	1	52.072	23.833	2034.5150	103.313	3	253	223.741	0.511	2.088	0.479	0.826	691.6118408	0.001445898	1445.897743
loa	3	425	7	2	106.732	23.231	1510.5180	101.858	15	253	178.107	0.598	2.196	0.455	0.885	691.6118408	0.001445898	1445.897743
loa	3	425	7	3	65.204	23.833	1742.3400	100.103	17	251	259.101	0.326	4.696	0.213	0.712	691.6118408	0.001445898	1445.897743
loa	3	425	7	4	62.699	24.459	1458.2430	107.849	20	255	173.455	0.609	2.512	0.398	0.867	691.6118408	0.001445898	1445.897743
loa	3	425	7	5	89.346	21.399	1462.8660	100.968	17	249	211.166	0.412	3.643	0.275	0.793	691.6118408	0.001445898	1445.897743
loa	3	425	7	6	102.686	18.819	1144.3420	107.549	24	253	156.408	0.588	2.127	0.47	0.809	691.6118408	0.001445898	1445.897743
loa	3	425	7	7	56.440	24.451	2109.7840	97.897	13	254	268.453	0.368	3.983	0.251	0.749	691.6118408	0.001445898	1445.897743
loa	3	425	7	8	69.309	20.219	1059.8010	109.089	12	254	144.866	0.635	1.842	0.543	0.904	691.6118408	0.001445898	1445.897743
loa	3	425	7	9	58.938	24.459	1545.9900	110.746	21	253	209.577	0.442	2.69	0.372	0.738	691.6118408	0.001445898	1445.897743
loa	3	425	7	10	61.455	30.120	1163.4080	105.948	21	255	162.658	0.553	1.813	0.552	0.819	691.6118408	0.001445898	1445.897743
loa	3	434	8	1	318.030	14.102	2490.0520	95.753	14	253	276.721	0.409	5.128	0.195	0.902	485.9465691	0.002057839	2057.839408
loa	3	434	8	2	151.474	17.948	1761.9090	98.301	12	251	247.608	0.361	5.832	0.171	0.833	485.9465691	0.002057839	2057.839408
loa	3	434	8	3	130.792	25.640	1127.0830	161.341	19	253	151.944	0.613	3.064	0.326	0.98	485.9465691	0.002057839	2057.839408
loa	3	434	8	4	103.915	25.640	1738.0960	102.728	11	254	257.138	0.33	5.879	0.17	0.835	485.9465691	0.002057839	2057.839408
loa	3	434	8	5	166.663	28.466	1282.6190	99.057	15	253	183.162	0.48	4.112	0.243	0.895	485.9465691	0.002057839	2057.839408
loa	3	434	8	6	123.614	19.401	1493.9690	99.376	13	253	242.371	0.32	6.906	0.145	0.839	485.9465691	0.002057839	2057.839408
loa	3	434	8	7	57.819	19.230	1250.1010	101.706	15	253	157.582	0.633	2.553	0.392	0.926	485.9465691	0.002057839	2057.839408
loa	3	434	8	8	123.614	21.945	2999.9750	111.947	12	255	372.215	0.272	8.471	0.118	0.786	485.9465691	0.002057839	2057.839408
loa	3	434	8	9	216.901	14.102	2012.9320	109.501	22	252	312.062	0.26	8.407	0.119	0.786	485.9465691	0.002057839	2057.839408
loa	3	443	9	1	149.153	20.511	2490.9360	98.181	18	251	253.502	0.487	3.556	0.281	0.926	445.9591113	0.002242358	2242.358043
loa	3	443	9	2	307.352	26.921	3742.0430	107.327	30	253	339.856	0.407	5.476	0.183	0.951	445.9591113	0.002242358	2242.358043
loa	3	443	9	3	182.199	24.357	3340.4480	116.681	38	242	462.038	0.197	12.422	0.081	0.845	445.9591113	0.002242358	2242.358043
loa	3	443	9	4	179.491	21.793	2294.3680	117.818	35	245	315.881	0.289	7.995	0.125	0.867	445.9591113	0.002242358	2242.358043
loa	3	443	9	5	101.274	21.943	3754.1270	107.325	31	244	382.24	0.323	6.987	0.143	0.882	445.9591113	0.002242358	2242.358043
loa	3	443	9	6	106.679	20.511	4238.6990	118.225	36	250	469.684	0.241	10.176	0.098	0.885	445.9591113	0.002242358	2242.358043
loa	3	443	9	7	168.423	25.639	3369.0470	121.094	30	252	356.789	0.333	7.102	0.141	0.892	445.9591113	0.002242358	2242.358043
loa	3	443	9	8	205.512	26.951	2333.4400	115.741	30	254	235.891	0.527	3.743	0.267	0.95	445.9591113	0.002242358	2242.358043
loa	3	443	9	9	87.182	23.075	3681.6220	133.93	38	248	388.039	0.307	7.671	0.13	0.871	445.9591113	0.002242358	2242.358043
loa	3	443	9	10	167.361	21.142	2940.8670	132.853	48	248	393.832	0.238	8.59	0.116	0.758	445.9591113	0.002242358	2242.358043
