# Supplementary material for: Delayed differentiation of epidermal cells walls can underlie pedomorphosis in plants: the case of pedomorphic petals in the hummingbird-pollinated Caiophora hibiscifolia (Loasaceae, subfam. Loasoideae) species
Source: EvoDevo. 2022 Jan 3;13:1. doi: 10.1186/s13227-021-00186-x (PMC8725396; doi:10.1186/s13227-021-00186-x)
Supplement: Supplementary file 4 — Additional file 4. Assembly stats. [file 13227_2021_186_MOESM4_ESM.tsv]

Species	Assembly	genes	transcripts	Perc_CG	Contig_N50	MeanContigSize	Complete_BUSCOs
Loasa heterophylla	LOAhet.v3	91413	141619	40.46	1327	784.45	89.7	89.2
Caiophora hibiscifolia	CAIhib.v2	100072	154571	40.80	1486	835.42	91.5
