# Supplementary material for: Delayed differentiation of epidermal cells walls can underlie pedomorphosis in plants: the case of pedomorphic petals in the hummingbird-pollinated Caiophora hibiscifolia (Loasaceae, subfam. Loasoideae) species
Source: EvoDevo. 2022 Jan 3;13:1. doi: 10.1186/s13227-021-00186-x (PMC8725396; doi:10.1186/s13227-021-00186-x)
Supplement: Supplementary file 5 — Additional file 5. Camptotheca acuminata gene models. [file 13227_2021_186_MOESM5_ESM.names]

Cac_g018665.t1
Cac_g031372.t1
Cac_g005326.t2
Cac_g029182.t1
Cac_g023606.t1
Cac_g002740.t2
Cac_g020025.t1
Cac_g032979.t3
Cac_g025114.t2
Cac_g005883.t1
Cac_g011782.t1
Cac_g034245.t1
Cac_g018401.t1
Cac_g020248.t1
Cac_g029345.t1
Cac_g021961.t1
Cac_g011617.t1
Cac_g008042.t2
Cac_g006516.t2
Cac_g018765.t1
Cac_g013541.t1
Cac_g021543.t1
Cac_g030494.t1
Cac_g016554.t1
Cac_g007291.t1
Cac_g008647.t2
Cac_g007559.t2
Cac_g031285.t1
Cac_g007870.t2
Cac_g007485.t1
Cac_g030575.t1
Cac_g032069.t1
Cac_g005172.t1
Cac_g021787.t1
Cac_g012369.t1
Cac_g007303.t2
Cac_g020743.t2
Cac_g016423.t1
Cac_g006312.t1
Cac_g019669.t1
Cac_g010875.t3
Cac_g019323.t1
Cac_g000079.t1
Cac_g009245.t1
Cac_g006974.t3
Cac_g030122.t1
Cac_g033711.t6
Cac_g004471.t2
Cac_g012628.t1
Cac_g031631.t1
Cac_g025654.t1
Cac_g009273.t1
Cac_g013612.t1
Cac_g006409.t1
Cac_g025842.t2
Cac_g013341.t1
Cac_g020134.t1
Cac_g006126.t1
Cac_g016697.t1
Cac_g028188.t1
Cac_g003855.t3
Cac_g000976.t4
Cac_g006736.t1
Cac_g021099.t2
Cac_g013928.t1
Cac_g022072.t1
Cac_g022814.t1
Cac_g019777.t1
Cac_g033094.t2
Cac_g020503.t1
Cac_g021624.t1
Cac_g018770.t1
Cac_g021840.t1
Cac_g032852.t1
Cac_g015213.t2
Cac_g023297.t1
Cac_g009796.t1
Cac_g025949.t1
Cac_g005595.t1
Cac_g020189.t2
Cac_g000894.t1
Cac_g031503.t1
Cac_g009803.t1
Cac_g000905.t1
Cac_g001926.t1
Cac_g020581.t5
Cac_g022910.t1
Cac_g021794.t1
Cac_g012663.t1
Cac_g017941.t1
Cac_g031413.t1
Cac_g020928.t2
Cac_g020431.t1
Cac_g031362.t1
Cac_g014625.t1
Cac_g007352.t1
Cac_g008766.t1
Cac_g027748.t1
Cac_g020817.t3
Cac_g032063.t2
Cac_g014818.t1
Cac_g019149.t1
Cac_g021236.t1
Cac_g000134.t1
Cac_g019203.t1
Cac_g003482.t1
Cac_g031823.t1
Cac_g003807.t1
Cac_g032028.t2
Cac_g001834.t1
Cac_g002328.t1
Cac_g027349.t1
Cac_g016036.t1
Cac_g011611.t2
Cac_g015604.t1
Cac_g022065.t1
Cac_g022628.t1
Cac_g033543.t1
Cac_g022177.t1
Cac_g030812.t1
Cac_g021331.t1
Cac_g021500.t1
Cac_g014311.t1
Cac_g026649.t1
Cac_g021399.t1
Cac_g026413.t1
Cac_g017094.t1
Cac_g004569.t1
Cac_g000691.t1
Cac_g010725.t9
Cac_g022403.t2
Cac_g009929.t3
Cac_g021097.t1
Cac_g006781.t1
Cac_g023301.t3
Cac_g008248.t2
Cac_g015017.t1
Cac_g031492.t1
Cac_g022758.t1
Cac_g012078.t1
Cac_g026704.t1
Cac_g016534.t4
Cac_g006685.t1
Cac_g001120.t1
Cac_g010419.t1
Cac_g011129.t1
Cac_g029224.t1
Cac_g027946.t2
Cac_g015606.t1
Cac_g009353.t1
Cac_g033839.t1
Cac_g009958.t1
Cac_g007675.t2
Cac_g026381.t1
Cac_g010409.t1
Cac_g029131.t1
Cac_g020740.t1
Cac_g000444.t1
Cac_g033189.t1
Cac_g026317.t1
Cac_g001904.t1
Cac_g029693.t1
Cac_g009230.t1
Cac_g024940.t2
Cac_g002252.t4
Cac_g018635.t1
Cac_g001963.t2
Cac_g006120.t1
Cac_g014357.t1
Cac_g013665.t2
Cac_g000541.t1
Cac_g001226.t1
Cac_g030613.t1
Cac_g032712.t1
Cac_g017617.t2
Cac_g001621.t1
Cac_g012326.t1
Cac_g019239.t1
Cac_g011959.t1
Cac_g031399.t1
Cac_g030963.t2
Cac_g012213.t1
Cac_g022675.t2
Cac_g031284.t1
Cac_g005406.t4
Cac_g014480.t1
Cac_g033100.t1
Cac_g010914.t1
Cac_g013666.t1
Cac_g003164.t1
Cac_g033012.t2
Cac_g025821.t2
Cac_g006174.t1
Cac_g030016.t1
Cac_g030951.t2
Cac_g029498.t1
Cac_g032341.t1
Cac_g011574.t1
Cac_g030093.t2
Cac_g003651.t1
Cac_g005679.t2
Cac_g017029.t2
Cac_g022113.t1
Cac_g024618.t1
Cac_g025459.t3
Cac_g012530.t1
Cac_g014219.t1
Cac_g013435.t1
Cac_g006118.t4
Cac_g033167.t2
Cac_g025787.t1
Cac_g018795.t1
Cac_g020977.t1
Cac_g008659.t1
Cac_g016540.t1
Cac_g001939.t1
Cac_g023165.t1
Cac_g006603.t1
Cac_g028031.t1
Cac_g027870.t2
Cac_g001165.t1
Cac_g016337.t1
Cac_g024304.t1
Cac_g012797.t1
Cac_g020319.t1
Cac_g013490.t1
Cac_g010659.t1
Cac_g027420.t1
Cac_g014466.t1
Cac_g010448.t2
Cac_g033994.t1
Cac_g000784.t1
Cac_g013308.t1
Cac_g030837.t1
Cac_g016404.t1
Cac_g028104.t2
Cac_g032010.t1
Cac_g003884.t1
Cac_g022222.t1
Cac_g024875.t1
Cac_g017552.t1
Cac_g008616.t1
Cac_g026700.t2
Cac_g007558.t1
Cac_g004485.t1
Cac_g029203.t2
Cac_g004490.t2
Cac_g023091.t1
Cac_g012356.t1
Cac_g028654.t1
Cac_g026250.t1
Cac_g026943.t1
Cac_g004270.t1
Cac_g022406.t3
Cac_g015233.t1
Cac_g005471.t2
Cac_g007158.t1
Cac_g015877.t7
Cac_g010950.t1
Cac_g005533.t1
Cac_g021716.t1
Cac_g026030.t1
Cac_g012822.t1
Cac_g020228.t1
Cac_g008369.t1
Cac_g022165.t1
Cac_g004530.t2
Cac_g024362.t3
Cac_g003497.t1
Cac_g016763.t1
Cac_g015145.t1
Cac_g027123.t1
Cac_g025600.t1
Cac_g025701.t1
Cac_g000025.t1
Cac_g005846.t1
Cac_g005896.t1
Cac_g009276.t1
Cac_g006957.t1
Cac_g013947.t1
Cac_g001789.t2
Cac_g007766.t2
Cac_g025871.t2
Cac_g003709.t1
Cac_g018372.t1
Cac_g018743.t1
Cac_g022145.t1
Cac_g016066.t4
Cac_g004205.t1
Cac_g021537.t1
Cac_g014165.t1
Cac_g031383.t1
Cac_g031621.t1
Cac_g027606.t1
Cac_g017990.t1
Cac_g011288.t1
Cac_g011582.t1
Cac_g019419.t2
Cac_g032950.t1
Cac_g030879.t1
Cac_g024040.t1
Cac_g003068.t2
Cac_g030937.t1
Cac_g020317.t1
Cac_g007147.t3
Cac_g013398.t1
Cac_g021381.t1
Cac_g017097.t1
Cac_g016692.t3
Cac_g021352.t2
Cac_g005976.t1
Cac_g028569.t1
Cac_g016403.t2
Cac_g007144.t1
Cac_g016308.t1
Cac_g028652.t1
Cac_g008372.t1
Cac_g009441.t1
Cac_g022279.t1
Cac_g002977.t1
Cac_g029705.t1
Cac_g012365.t1
Cac_g030891.t1
Cac_g026676.t1
Cac_g008194.t1
Cac_g000730.t1
Cac_g014237.t1
Cac_g009291.t1
Cac_g018643.t2
Cac_g018742.t2
Cac_g027841.t1
Cac_g012310.t1
Cac_g021712.t1
Cac_g009397.t1
Cac_g023829.t1
Cac_g012913.t1
Cac_g034554.t1
Cac_g017828.t1
Cac_g018434.t2
Cac_g000867.t2
Cac_g009751.t1
Cac_g033480.t1
Cac_g000960.t1
Cac_g007859.t1
Cac_g015452.t2
Cac_g016507.t1
Cac_g024962.t1
Cac_g019403.t1
Cac_g022530.t1
Cac_g022138.t1
Cac_g025285.t1
Cac_g033571.t1
Cac_g013810.t1
Cac_g015334.t1
Cac_g001548.t1
Cac_g006369.t1
Cac_g021422.t1
Cac_g010235.t1
Cac_g026334.t1
Cac_g006672.t2
Cac_g017546.t1
Cac_g022805.t1
Cac_g028275.t1
Cac_g018836.t1
Cac_g019938.t1
Cac_g012799.t1
Cac_g015959.t1
Cac_g021499.t1
Cac_g029020.t1
Cac_g029068.t2
Cac_g030750.t3
Cac_g022866.t3
Cac_g024189.t1
Cac_g023870.t2
Cac_g021214.t1
Cac_g005690.t1
Cac_g012806.t1
Cac_g016074.t1
Cac_g017988.t1
Cac_g018005.t1
Cac_g019667.t1
Cac_g007065.t1
Cac_g023291.t3
Cac_g009335.t1
Cac_g005239.t1
Cac_g006159.t1
Cac_g022275.t1
Cac_g029214.t1
Cac_g029754.t1
Cac_g020646.t1
Cac_g000766.t9
Cac_g024378.t7
Cac_g022199.t1
Cac_g013406.t1
Cac_g025771.t2
Cac_g005121.t1
Cac_g008944.t1
Cac_g026894.t1
Cac_g013204.t1
Cac_g019366.t1
Cac_g017331.t1
Cac_g032664.t1
Cac_g000982.t3
Cac_g030769.t2
Cac_g008110.t1
Cac_g006633.t1
Cac_g022339.t2
Cac_g016276.t1
Cac_g005887.t1
Cac_g013178.t2
Cac_g027586.t1
Cac_g023901.t1
Cac_g012030.t2
Cac_g023475.t1
Cac_g024935.t1
Cac_g031427.t1
Cac_g031979.t3
Cac_g010889.t1
Cac_g003063.t1
Cac_g012666.t1
Cac_g014582.t1
Cac_g029706.t2
Cac_g018757.t1
Cac_g022355.t1
Cac_g017132.t1
Cac_g017410.t1
Cac_g032393.t1
Cac_g017982.t1
Cac_g027629.t1
Cac_g023759.t1
Cac_g031637.t2
Cac_g012713.t1
Cac_g025363.t1
Cac_g002112.t1
Cac_g017199.t2
Cac_g018242.t1
Cac_g023101.t2
Cac_g001691.t2
Cac_g004731.t1
Cac_g015388.t4
Cac_g005465.t1
Cac_g027286.t1
Cac_g015381.t1
Cac_g016780.t1
Cac_g022253.t1
Cac_g007992.t1
Cac_g027676.t1
Cac_g020048.t1
Cac_g028231.t1
Cac_g015840.t1
Cac_g022050.t2
Cac_g031801.t1
Cac_g026845.t2
Cac_g021909.t2
Cac_g029577.t1
Cac_g007405.t2
Cac_g013105.t3
Cac_g003744.t2
Cac_g006978.t1
Cac_g005823.t1
Cac_g012395.t1
Cac_g030703.t3
Cac_g010071.t1
Cac_g025726.t1
Cac_g033651.t1
Cac_g006547.t1
Cac_g008179.t2
Cac_g013141.t1
Cac_g030721.t1
Cac_g030974.t2
Cac_g002875.t1
Cac_g022653.t1
Cac_g010262.t1
Cac_g010362.t1
Cac_g021184.t1
Cac_g009346.t2
Cac_g008382.t5
Cac_g015867.t1
Cac_g005792.t1
Cac_g011456.t1
Cac_g010127.t2
Cac_g016460.t1
Cac_g016065.t1
Cac_g017258.t1
Cac_g028772.t1
Cac_g032276.t1
Cac_g023903.t1
Cac_g033366.t1
Cac_g028918.t1
Cac_g006495.t2
Cac_g008929.t1
Cac_g026168.t3
Cac_g029034.t2
Cac_g007335.t2
Cac_g019220.t1
Cac_g033077.t1
Cac_g001303.t1
Cac_g006797.t1
Cac_g004409.t1
Cac_g000550.t1
Cac_g024034.t1
Cac_g026181.t1
Cac_g028977.t1
Cac_g004208.t1
Cac_g017770.t1
Cac_g010713.t3
Cac_g033344.t1
Cac_g009108.t1
Cac_g008517.t1
Cac_g030672.t1
Cac_g010158.t1
Cac_g025802.t1
Cac_g012414.t1
Cac_g003511.t1
Cac_g014960.t1
Cac_g018027.t3
Cac_g032212.t1
Cac_g031969.t1
Cac_g017418.t1
Cac_g000062.t5
Cac_g033188.t1
Cac_g034273.t1
Cac_g030024.t1
Cac_g001285.t2
Cac_g022531.t1
Cac_g009902.t2
Cac_g000095.t5
Cac_g030806.t1
Cac_g005371.t3
Cac_g009114.t1
Cac_g007373.t1
Cac_g010643.t1
Cac_g020984.t1
Cac_g026513.t1
Cac_g026589.t1
Cac_g002877.t1
Cac_g021943.t1
Cac_g010079.t1
Cac_g020962.t1
Cac_g021888.t1
Cac_g018196.t1
Cac_g019118.t1
Cac_g019642.t1
Cac_g011792.t1
Cac_g009073.t2
Cac_g020271.t3
Cac_g015626.t3
Cac_g009858.t1
Cac_g024313.t1
Cac_g005718.t1
Cac_g011627.t1
Cac_g013742.t1
Cac_g031833.t1
Cac_g006850.t1
Cac_g003635.t1
Cac_g032988.t1
Cac_g022175.t1
Cac_g007154.t1
Cac_g010897.t1
Cac_g005311.t1
Cac_g020164.t2
Cac_g010699.t1
Cac_g015168.t1
Cac_g000222.t1
Cac_g026876.t1
Cac_g031156.t1
Cac_g016291.t1
Cac_g015570.t1
Cac_g030375.t1
Cac_g031619.t1
Cac_g033223.t3
Cac_g009249.t1
Cac_g018672.t4
Cac_g016556.t1
Cac_g004651.t1
Cac_g032100.t1
Cac_g007386.t2
Cac_g017720.t1
Cac_g006184.t3
Cac_g025580.t1
Cac_g004171.t2
Cac_g012895.t1
Cac_g028095.t1
Cac_g019823.t1
Cac_g026534.t2
Cac_g002453.t1
Cac_g009012.t1
Cac_g007331.t1
Cac_g023003.t2
Cac_g011728.t2
Cac_g000771.t1
Cac_g030842.t1
Cac_g022122.t1
Cac_g022611.t1
Cac_g001344.t1
Cac_g000018.t1
Cac_g011055.t1
Cac_g012998.t1
Cac_g001726.t1
Cac_g032283.t1
Cac_g012537.t7
Cac_g033198.t1
Cac_g022933.t2
Cac_g029451.t1
Cac_g008109.t1
Cac_g007916.t1
Cac_g000781.t1
Cac_g029931.t1
Cac_g005024.t1
Cac_g022086.t2
Cac_g033670.t1
Cac_g003716.t1
Cac_g021511.t1
Cac_g010068.t3
Cac_g020429.t1
Cac_g024792.t1
Cac_g000574.t1
Cac_g010735.t2
Cac_g022788.t1
Cac_g007750.t5
Cac_g005229.t6
Cac_g006443.t2
Cac_g013092.t1
Cac_g005518.t1
Cac_g022380.t1
Cac_g008133.t1
Cac_g010526.t1
Cac_g003854.t1
Cac_g028082.t1
Cac_g021513.t2
Cac_g028568.t1
Cac_g028228.t1
Cac_g012857.t2
Cac_g000021.t1
Cac_g006188.t1
Cac_g020540.t3
Cac_g021788.t1
Cac_g008868.t1
Cac_g024338.t1
Cac_g015150.t1
Cac_g031320.t2
Cac_g029501.t1
Cac_g030776.t4
Cac_g005716.t1
Cac_g017634.t1
Cac_g003222.t1
Cac_g011314.t2
Cac_g033449.t1
Cac_g018983.t1
Cac_g026517.t1
Cac_g030678.t1
Cac_g030330.t1
Cac_g026234.t2
Cac_g030769.t1
Cac_g007917.t1
Cac_g010226.t2
Cac_g008677.t1
Cac_g027460.t1
Cac_g023357.t1
Cac_g004716.t1
Cac_g033309.t1
Cac_g030773.t1
Cac_g003047.t4
Cac_g031199.t1
Cac_g019510.t1
Cac_g026848.t1
Cac_g029543.t1
Cac_g015508.t1
Cac_g028916.t1
Cac_g026986.t1
Cac_g003732.t1
Cac_g029900.t1
Cac_g024405.t1
Cac_g008847.t1
Cac_g023966.t1
Cac_g000557.t2
Cac_g028774.t1
Cac_g021001.t1
Cac_g022180.t2
Cac_g023435.t1
Cac_g024132.t1
Cac_g005501.t9
Cac_g004815.t1
Cac_g009482.t3
Cac_g019758.t1
Cac_g001755.t1
Cac_g004169.t2
Cac_g032173.t2
Cac_g000760.t1
Cac_g012659.t1
Cac_g023818.t1
Cac_g009698.t1
Cac_g034505.t1
Cac_g023948.t2
Cac_g012982.t2
Cac_g033472.t1
Cac_g002682.t6
Cac_g009211.t1
Cac_g034167.t1
Cac_g018598.t1
Cac_g029567.t1
Cac_g008631.t1
Cac_g010571.t2
Cac_g032438.t2
Cac_g004693.t1
Cac_g005341.t1
Cac_g010319.t1
Cac_g018173.t1
Cac_g009367.t1
Cac_g020171.t1
Cac_g023278.t1
Cac_g009189.t1
Cac_g016679.t1
Cac_g022858.t1
Cac_g005666.t1
Cac_g025818.t3
Cac_g024837.t1
Cac_g006331.t1
Cac_g002660.t1
Cac_g007991.t1
Cac_g013212.t1
Cac_g023366.t1
Cac_g025543.t1
Cac_g010975.t4
Cac_g010307.t2
Cac_g014624.t1
Cac_g028151.t1
Cac_g024281.t1
Cac_g031852.t1
Cac_g028810.t1
Cac_g004844.t1
Cac_g034211.t1
Cac_g025410.t1
Cac_g017503.t1
Cac_g012626.t3
Cac_g016774.t1
Cac_g032996.t1
Cac_g000685.t1
Cac_g032623.t1
Cac_g024861.t2
Cac_g009791.t1
Cac_g026620.t1
Cac_g028529.t1
Cac_g006922.t1
Cac_g018595.t2
Cac_g022859.t1
Cac_g031552.t1
Cac_g003951.t1
Cac_g016356.t1
Cac_g010906.t1
Cac_g004361.t1
Cac_g006973.t1
Cac_g017716.t1
Cac_g001562.t1
Cac_g017345.t1
Cac_g015907.t1
Cac_g029660.t1
Cac_g014218.t1
Cac_g013697.t1
Cac_g010203.t1
Cac_g006838.t1
Cac_g021165.t1
Cac_g025935.t6
Cac_g012878.t1
Cac_g024282.t1
Cac_g009087.t1
Cac_g009102.t2
Cac_g030764.t2
Cac_g009024.t4
Cac_g025808.t1
Cac_g019997.t1
Cac_g032945.t2
Cac_g006186.t1
Cac_g024745.t3
Cac_g001300.t3
Cac_g006470.t2
Cac_g004070.t1
Cac_g030819.t1
Cac_g020489.t1
Cac_g014524.t1
Cac_g002800.t1
Cac_g009258.t2
Cac_g023682.t1
Cac_g022721.t1
Cac_g031734.t1
Cac_g020781.t1
Cac_g020586.t1
Cac_g026041.t1
Cac_g010554.t1
Cac_g013066.t1
Cac_g017235.t1
Cac_g032608.t2
Cac_g032711.t1
Cac_g032076.t1
Cac_g005317.t1
Cac_g029559.t2
Cac_g025652.t1
Cac_g018884.t1
Cac_g019263.t1
Cac_g005145.t1
Cac_g018657.t1
Cac_g002405.t1
Cac_g014647.t1
Cac_g019773.t2
Cac_g011355.t1
Cac_g021503.t1
Cac_g006863.t1
Cac_g034354.t1
Cac_g016940.t1
Cac_g008771.t1
Cac_g010082.t1
Cac_g008746.t1
Cac_g027146.t1
Cac_g025603.t1
Cac_g011163.t3
Cac_g032928.t1
Cac_g029003.t2
Cac_g021553.t1
Cac_g008822.t1
Cac_g004221.t1
Cac_g023739.t1
Cac_g017585.t1
Cac_g020172.t1
Cac_g014967.t2
Cac_g008496.t1
Cac_g001856.t1
Cac_g000678.t1
Cac_g015287.t1
Cac_g019565.t1
Cac_g021454.t1
Cac_g018633.t1
Cac_g006025.t1
Cac_g032747.t1
Cac_g029462.t1
Cac_g015162.t3
Cac_g023336.t1
Cac_g009457.t1
Cac_g006626.t2
Cac_g004977.t1
Cac_g017041.t1
Cac_g000817.t2
Cac_g003327.t1
Cac_g000826.t1
Cac_g028367.t1
Cac_g010174.t3
Cac_g001375.t1
Cac_g010186.t1
Cac_g009506.t1
Cac_g017189.t1
Cac_g029006.t1
Cac_g008410.t2
Cac_g033041.t1
Cac_g027706.t1
Cac_g014107.t1
Cac_g020786.t1
Cac_g017981.t1
Cac_g032849.t1
Cac_g002384.t1
Cac_g017039.t1
Cac_g019511.t1
Cac_g014152.t1
Cac_g021193.t1
Cac_g001719.t1
Cac_g000515.t1
Cac_g028760.t1
Cac_g033892.t1
Cac_g003508.t1
Cac_g015224.t1
Cac_g010535.t1
Cac_g015375.t2
Cac_g033492.t1
Cac_g021128.t1
Cac_g017314.t1
Cac_g015189.t1
Cac_g031639.t4
Cac_g009809.t1
Cac_g007749.t1
Cac_g004702.t1
Cac_g015325.t1
Cac_g013581.t1
Cac_g002147.t1
Cac_g021919.t1
Cac_g028232.t3
Cac_g010718.t1
Cac_g019605.t1
Cac_g001812.t1
Cac_g019894.t1
Cac_g029732.t1
Cac_g023045.t1
Cac_g010070.t2
Cac_g029346.t1
Cac_g016303.t1
Cac_g031043.t1
Cac_g004938.t1
Cac_g021705.t3
Cac_g003007.t1
Cac_g009904.t1
Cac_g021915.t1
Cac_g022129.t3
Cac_g018940.t1
Cac_g027443.t1
Cac_g017222.t1
Cac_g027193.t2
Cac_g012514.t1
Cac_g016823.t1
Cac_g017772.t1
Cac_g013027.t1
Cac_g021292.t3
Cac_g017899.t2
Cac_g010957.t2
Cac_g013456.t2
Cac_g031171.t1
Cac_g013195.t1
Cac_g024535.t2
Cac_g031813.t1
Cac_g028075.t1
Cac_g031275.t1
Cac_g001301.t1
Cac_g004338.t1
Cac_g033702.t2
Cac_g005495.t1
Cac_g025512.t1
Cac_g032414.t1
Cac_g022147.t1
Cac_g012779.t1
Cac_g010689.t1
Cac_g021862.t1
Cac_g033152.t1
Cac_g008538.t3
Cac_g025683.t1
Cac_g024286.t2
Cac_g001928.t1
Cac_g029748.t1
Cac_g017043.t1
Cac_g014592.t1
Cac_g010920.t3
Cac_g029202.t1
Cac_g003764.t1
Cac_g019385.t1
Cac_g029640.t2
Cac_g014679.t1
Cac_g016687.t1
Cac_g014322.t5
Cac_g001828.t1
Cac_g017201.t2
Cac_g025389.t1
Cac_g022388.t1
Cac_g010837.t1
Cac_g006422.t1
Cac_g021346.t1
Cac_g029542.t1
Cac_g014181.t1
Cac_g022420.t1
Cac_g001702.t1
Cac_g031414.t1
Cac_g020943.t1
Cac_g002439.t1
Cac_g005205.t3
Cac_g000164.t2
Cac_g017309.t1
Cac_g024058.t1
Cac_g009538.t1
Cac_g025935.t7
Cac_g000673.t3
Cac_g018961.t1
Cac_g013812.t2
Cac_g024459.t1
Cac_g033282.t1
Cac_g023888.t3
Cac_g015282.t1
Cac_g010155.t1
Cac_g006237.t1
Cac_g031439.t1
Cac_g020138.t4
Cac_g021282.t1
Cac_g004574.t1
Cac_g018046.t2
Cac_g028069.t1
Cac_g017676.t1
Cac_g013115.t1
Cac_g019744.t3
Cac_g011105.t1
Cac_g004416.t1
Cac_g024703.t1
Cac_g021751.t1
Cac_g027297.t2
Cac_g012362.t1
Cac_g000292.t1
Cac_g011344.t1
Cac_g008907.t2
Cac_g014452.t1
Cac_g021495.t1
Cac_g012130.t1
Cac_g018979.t1
Cac_g033256.t1
Cac_g008101.t1
Cac_g000449.t1
Cac_g001170.t2
Cac_g011630.t2
Cac_g017064.t1
Cac_g025740.t1
Cac_g000667.t2
Cac_g012630.t1
Cac_g027840.t1
Cac_g009383.t1
Cac_g010576.t1
Cac_g007284.t1
Cac_g025798.t1
Cac_g001468.t1
Cac_g030060.t1
Cac_g000684.t1
Cac_g021700.t1
Cac_g022455.t1
Cac_g003289.t1
Cac_g007024.t3
Cac_g031855.t1
Cac_g011986.t1
Cac_g031317.t1
Cac_g003717.t1
Cac_g029093.t1
Cac_g006241.t4
Cac_g027401.t1
Cac_g014294.t1
Cac_g030692.t2
Cac_g000895.t1
Cac_g022597.t1
Cac_g003176.t1
Cac_g017344.t2
Cac_g004501.t1
Cac_g030143.t1
Cac_g010908.t1
Cac_g015016.t1
Cac_g028677.t1
Cac_g009510.t1
Cac_g024883.t2
Cac_g019190.t1
Cac_g005966.t1
Cac_g010891.t1
Cac_g013177.t1
Cac_g032388.t1
Cac_g017307.t4
Cac_g011218.t1
Cac_g006080.t1
Cac_g031082.t1
Cac_g002850.t1
Cac_g022191.t2
Cac_g028280.t3
Cac_g020011.t1
Cac_g032553.t1
Cac_g019721.t1
Cac_g011838.t3
Cac_g021242.t1
Cac_g013225.t1
Cac_g033249.t2
Cac_g006729.t1
Cac_g028045.t2
Cac_g033993.t1
Cac_g021607.t2
Cac_g028309.t1
Cac_g007584.t1
Cac_g011147.t1
Cac_g024953.t1
Cac_g023977.t1
Cac_g032185.t1
Cac_g004565.t1
Cac_g007814.t1
Cac_g000145.t1
Cac_g026584.t1
Cac_g024120.t1
Cac_g000198.t1
Cac_g030631.t1
Cac_g015429.t1
Cac_g013176.t3
Cac_g001652.t1
Cac_g018642.t1
Cac_g017654.t1
Cac_g013483.t1
Cac_g003223.t2
Cac_g010815.t1
Cac_g002015.t1
Cac_g022724.t1
Cac_g010281.t1
Cac_g012331.t1
Cac_g008465.t1
Cac_g010519.t1
Cac_g020488.t1
Cac_g001449.t1
Cac_g012367.t1
Cac_g007681.t1
Cac_g001169.t2
Cac_g027378.t1
Cac_g023847.t1
Cac_g013764.t1
Cac_g002576.t1
Cac_g008880.t1
Cac_g011558.t1
Cac_g000830.t1
Cac_g001287.t1
Cac_g004166.t1
Cac_g003604.t1
Cac_g006208.t1
Cac_g011080.t1
Cac_g025386.t1
Cac_g014140.t1
Cac_g010763.t13
Cac_g003894.t1
Cac_g011346.t1
Cac_g008209.t1
Cac_g011480.t1
Cac_g023470.t1
Cac_g017231.t1
Cac_g011974.t1
Cac_g033323.t1
Cac_g007199.t1
Cac_g004811.t1
Cac_g009485.t1
Cac_g032284.t1
Cac_g001178.t2
Cac_g017536.t2
Cac_g002296.t1
Cac_g023188.t1
Cac_g008841.t1
Cac_g025926.t1
Cac_g016511.t1
Cac_g003580.t1
Cac_g005340.t2
Cac_g004561.t1
Cac_g005986.t1
Cac_g008343.t1
Cac_g012959.t1
Cac_g003681.t2
Cac_g031255.t1
Cac_g022107.t1
Cac_g003470.t3
Cac_g010917.t1
Cac_g013257.t2
Cac_g009277.t2
Cac_g007153.t1
Cac_g004781.t1
Cac_g012003.t1
Cac_g022825.t1
Cac_g002577.t1
Cac_g023931.t1
Cac_g008362.t1
Cac_g015408.t1
Cac_g014758.t1
Cac_g004671.t1
Cac_g002961.t1
Cac_g021896.t1
Cac_g007811.t3
Cac_g009244.t1
Cac_g005004.t1
Cac_g015971.t1
Cac_g006695.t1
Cac_g003814.t1
Cac_g001257.t9
Cac_g022483.t1
Cac_g029027.t1
Cac_g005320.t1
Cac_g015096.t1
Cac_g028993.t4
Cac_g033076.t1
Cac_g003965.t1
Cac_g009070.t1
Cac_g005194.t1
Cac_g019394.t1
Cac_g002409.t1
Cac_g015104.t2
Cac_g023121.t1
Cac_g005291.t1
Cac_g024083.t1
Cac_g015664.t1
Cac_g019308.t1
Cac_g018282.t1
Cac_g024520.t1
Cac_g032018.t3
Cac_g003469.t1
Cac_g021807.t1
Cac_g004320.t6
Cac_g028673.t1
Cac_g032794.t1
Cac_g026940.t2
Cac_g020903.t1
Cac_g022733.t1
Cac_g003380.t1
Cac_g025782.t1
Cac_g020648.t1
Cac_g031267.t1
Cac_g011212.t1
Cac_g004752.t1
Cac_g033332.t1
Cac_g032161.t1
Cac_g029836.t1
Cac_g023108.t1
Cac_g034368.t1
Cac_g017615.t4
Cac_g001505.t1
Cac_g011046.t1
Cac_g005331.t1
Cac_g014134.t1
Cac_g013860.t1
Cac_g002927.t1
Cac_g020152.t1
Cac_g017463.t1
Cac_g017425.t4
Cac_g032831.t2
Cac_g026386.t4
Cac_g022324.t1
Cac_g014224.t1
Cac_g027893.t1
Cac_g022230.t1
Cac_g001008.t1
Cac_g031941.t1
Cac_g020391.t1
Cac_g006004.t1
Cac_g016150.t1
Cac_g015980.t2
Cac_g016494.t1
Cac_g002926.t1
Cac_g028297.t1
Cac_g021335.t1
Cac_g002449.t1
Cac_g009829.t1
Cac_g013360.t1
Cac_g015084.t1
Cac_g007942.t1
Cac_g029304.t1
Cac_g020415.t1
Cac_g022200.t1
Cac_g028179.t1
Cac_g006994.t1
Cac_g022557.t2
Cac_g020403.t1
Cac_g025204.t2
Cac_g027321.t1
Cac_g027404.t1
Cac_g010787.t1
Cac_g027596.t1
Cac_g032991.t1
Cac_g008477.t1
Cac_g031078.t1
Cac_g031402.t1
Cac_g029387.t2
Cac_g004235.t1
Cac_g018666.t1
Cac_g015256.t1
Cac_g020332.t1
Cac_g016976.t1
Cac_g001980.t1
Cac_g026271.t2
Cac_g006509.t1
Cac_g032778.t1
Cac_g015733.t1
Cac_g013006.t1
Cac_g005278.t1
Cac_g009140.t1
Cac_g010553.t1
Cac_g010118.t3
Cac_g020626.t1
Cac_g006976.t1
Cac_g028368.t1
Cac_g011454.t1
Cac_g002645.t1
Cac_g005745.t1
Cac_g004370.t1
Cac_g011088.t1
Cac_g003122.t1
Cac_g027154.t1
Cac_g008716.t1
Cac_g017197.t1
Cac_g015873.t1
Cac_g028431.t1
Cac_g020156.t1
Cac_g013955.t1
Cac_g017330.t1
Cac_g004444.t1
Cac_g029184.t1
Cac_g009267.t1
Cac_g008456.t1
Cac_g025780.t1
Cac_g013584.t1
Cac_g006477.t3
Cac_g017929.t1
Cac_g023207.t1
Cac_g003424.t1
Cac_g023453.t1
Cac_g031531.t1
Cac_g015156.t2
Cac_g018614.t1
Cac_g010550.t1
Cac_g004014.t1
Cac_g010331.t1
Cac_g004325.t2
Cac_g002744.t1
Cac_g016740.t1
Cac_g011267.t1
Cac_g026147.t1
Cac_g015979.t1
Cac_g011556.t3
Cac_g006500.t1
Cac_g032609.t1
Cac_g002388.t1
Cac_g012556.t1
Cac_g004627.t1
Cac_g008028.t1
Cac_g022193.t1
Cac_g015143.t1
Cac_g019941.t1
Cac_g030340.t1
Cac_g025473.t1
Cac_g013882.t1
Cac_g024260.t1
Cac_g019410.t1
Cac_g030466.t1
Cac_g009313.t1
Cac_g001767.t2
Cac_g005808.t1
Cac_g006156.t1
Cac_g023154.t1
Cac_g010089.t4
Cac_g003574.t1
Cac_g006518.t1
Cac_g006214.t1
Cac_g009454.t1
Cac_g000704.t1
Cac_g001364.t4
Cac_g029371.t1
Cac_g027360.t1
Cac_g017226.t1
Cac_g011676.t1
Cac_g008667.t5
Cac_g029103.t1
Cac_g006962.t1
Cac_g018142.t1
Cac_g025084.t1
Cac_g011034.t2
Cac_g012583.t3
Cac_g011419.t1
Cac_g012231.t2
Cac_g030365.t1
Cac_g029846.t2
Cac_g000431.t1
Cac_g014735.t1
Cac_g023650.t4
Cac_g029815.t1
Cac_g005829.t2
Cac_g016448.t1
Cac_g009533.t1
Cac_g010485.t1
Cac_g007798.t3
Cac_g005034.t1
Cac_g000495.t1
Cac_g023354.t1
Cac_g022115.t2
Cac_g009016.t1
Cac_g013331.t1
Cac_g014706.t1
Cac_g016334.t1
Cac_g018901.t1
Cac_g012704.t1
Cac_g017595.t1
Cac_g018261.t1
Cac_g014001.t1
Cac_g019196.t2
Cac_g025851.t1
Cac_g007010.t1
Cac_g004511.t1
Cac_g002699.t1
Cac_g022143.t4
Cac_g030014.t1
Cac_g030585.t1
Cac_g021426.t1
Cac_g025467.t2
Cac_g021089.t1
Cac_g006682.t1
Cac_g032532.t1
Cac_g032799.t1
Cac_g020555.t2
Cac_g028159.t2
Cac_g027029.t1
Cac_g023717.t3
Cac_g025256.t1
Cac_g010818.t1
Cac_g013854.t1
Cac_g020441.t1
Cac_g005006.t1
Cac_g011648.t1
Cac_g033688.t1
Cac_g020512.t2
Cac_g031185.t2
Cac_g024158.t4
Cac_g003756.t1
Cac_g024660.t1
Cac_g028911.t1
Cac_g010753.t1
Cac_g000308.t1
Cac_g021207.t1
Cac_g005905.t3
Cac_g002278.t1
Cac_g033803.t1
Cac_g004469.t2
Cac_g028707.t2
Cac_g015750.t1
Cac_g006917.t1
Cac_g000492.t1
Cac_g021871.t5
Cac_g006036.t1
Cac_g006222.t2
Cac_g003188.t1
Cac_g001544.t1
Cac_g030907.t1
Cac_g002271.t1
Cac_g022701.t1
Cac_g028264.t1
Cac_g033806.t1
Cac_g012238.t2
Cac_g015128.t1
Cac_g028328.t1
Cac_g026355.t1
Cac_g000769.t1
Cac_g004153.t1
Cac_g009624.t1
Cac_g020471.t2
Cac_g029399.t2
Cac_g008428.t1
Cac_g024988.t1
Cac_g005340.t6
Cac_g008080.t2
Cac_g013275.t1
Cac_g024591.t1
Cac_g025340.t1
Cac_g005702.t2
Cac_g022760.t1
Cac_g031975.t1
Cac_g025090.t1
Cac_g008493.t1
Cac_g004479.t1
Cac_g020567.t1
Cac_g028769.t1
Cac_g007887.t1
Cac_g009893.t2
Cac_g013977.t1
Cac_g027937.t1
Cac_g029235.t2
Cac_g008734.t1
Cac_g003083.t1
Cac_g011547.t1
Cac_g001424.t3
Cac_g032302.t1
Cac_g029584.t2
Cac_g022533.t1
Cac_g011504.t3
Cac_g011613.t1
Cac_g006012.t1
Cac_g016229.t1
Cac_g012485.t1
Cac_g028191.t2
Cac_g019940.t1
Cac_g033705.t1
Cac_g023681.t1
Cac_g030234.t1
Cac_g004614.t1
Cac_g029651.t1
Cac_g017082.t1
Cac_g027451.t1
Cac_g006490.t1
Cac_g028247.t1
Cac_g010205.t4
Cac_g012759.t2
Cac_g033701.t1
Cac_g010435.t2
Cac_g002431.t1
Cac_g026452.t1
Cac_g007873.t3
Cac_g010730.t1
Cac_g004256.t1
Cac_g025745.t1
Cac_g026874.t3
Cac_g031633.t1
Cac_g023483.t1
Cac_g010125.t1
Cac_g015706.t1
Cac_g000228.t1
Cac_g018235.t2
Cac_g024122.t1
Cac_g019524.t1
Cac_g005844.t1
Cac_g026446.t1
Cac_g016530.t1
Cac_g009971.t1
Cac_g026893.t1
Cac_g025421.t1
Cac_g023778.t1
Cac_g019911.t1
Cac_g020735.t1
Cac_g024547.t1
Cac_g023888.t8
Cac_g016013.t1
Cac_g019749.t1
Cac_g024973.t1
Cac_g016592.t1
Cac_g007088.t1
Cac_g021978.t5
Cac_g009823.t1
Cac_g031805.t1
Cac_g008049.t2
Cac_g027614.t1
Cac_g011255.t1
Cac_g009145.t2
Cac_g033093.t1
Cac_g030001.t1
Cac_g026438.t1
Cac_g030190.t3
Cac_g022229.t1
Cac_g019629.t1
Cac_g016705.t1
Cac_g019569.t3
Cac_g006951.t1
Cac_g021448.t1
Cac_g012747.t1
Cac_g017081.t1
Cac_g003331.t1
Cac_g006221.t1
Cac_g021394.t1
Cac_g022473.t1
Cac_g009021.t2
Cac_g025228.t1
Cac_g005191.t1
Cac_g001925.t1
Cac_g025986.t3
Cac_g011053.t1
Cac_g007570.t1
Cac_g007533.t2
Cac_g030646.t2
Cac_g018848.t1
Cac_g004513.t1
Cac_g028204.t1
Cac_g006601.t1
Cac_g014579.t1
Cac_g006454.t1
Cac_g029506.t1
Cac_g003955.t1
Cac_g029209.t1
Cac_g006539.t1
Cac_g010808.t2
Cac_g024107.t1
Cac_g026929.t1
Cac_g034248.t1
Cac_g001582.t1
Cac_g029726.t1
Cac_g000888.t8
Cac_g005230.t1
Cac_g006780.t1
Cac_g005815.t1
Cac_g008967.t4
Cac_g006191.t1
Cac_g031624.t4
Cac_g030046.t2
Cac_g013690.t5
Cac_g029211.t1
Cac_g000232.t1
Cac_g006105.t1
Cac_g003849.t3
Cac_g016915.t1
Cac_g030077.t1
Cac_g013848.t2
Cac_g019692.t1
Cac_g033946.t1
Cac_g004661.t1
Cac_g028302.t1
Cac_g009964.t1
Cac_g028718.t1
Cac_g000463.t1
Cac_g022873.t1
Cac_g001164.t1
Cac_g003798.t1
Cac_g022256.t1
Cac_g021735.t1
Cac_g029174.t1
Cac_g001593.t1
Cac_g011969.t1
Cac_g016658.t1
Cac_g017508.t1
Cac_g001867.t2
Cac_g003426.t2
Cac_g001714.t1
Cac_g023595.t2
Cac_g016798.t1
Cac_g016294.t1
Cac_g010018.t1
Cac_g001282.t1
Cac_g031827.t1
Cac_g011796.t1
Cac_g006007.t1
Cac_g025843.t1
Cac_g032060.t1
Cac_g005176.t1
Cac_g018538.t2
Cac_g024516.t1
Cac_g003895.t1
Cac_g024948.t1
Cac_g029993.t1
Cac_g008801.t1
Cac_g004460.t2
Cac_g023599.t1
Cac_g003268.t2
Cac_g021965.t1
Cac_g010426.t1
Cac_g027033.t1
Cac_g000930.t2
Cac_g033563.t1
Cac_g022399.t1
Cac_g030054.t1
Cac_g011519.t1
Cac_g029632.t1
Cac_g026023.t1
Cac_g027196.t1
Cac_g012535.t1
Cac_g021920.t2
Cac_g031742.t1
Cac_g011570.t1
Cac_g016946.t1
Cac_g032080.t1
Cac_g018459.t1
Cac_g030603.t2
Cac_g023661.t1
Cac_g032407.t1
Cac_g003537.t3
Cac_g008166.t1
Cac_g024587.t1
Cac_g029199.t1
Cac_g017880.t1
Cac_g024062.t1
Cac_g013041.t2
Cac_g019761.t2
Cac_g031844.t1
Cac_g018336.t1
Cac_g015134.t2
Cac_g012041.t1
Cac_g020839.t1
Cac_g000325.t1
Cac_g030189.t2
Cac_g016836.t1
Cac_g028252.t1
Cac_g004356.t1
Cac_g022456.t1
Cac_g029196.t1
Cac_g008520.t2
Cac_g027355.t2
Cac_g033630.t1
Cac_g025824.t1
Cac_g026363.t1
Cac_g017627.t1
Cac_g019690.t1
Cac_g020902.t1
Cac_g007470.t1
Cac_g024241.t1
Cac_g018449.t1
Cac_g012466.t3
Cac_g007540.t1
Cac_g033271.t1
Cac_g022329.t2
Cac_g020420.t1
Cac_g018029.t1
Cac_g019817.t1
Cac_g016135.t2
Cac_g011450.t1
Cac_g007936.t1
Cac_g012739.t1
Cac_g012170.t1
Cac_g018461.t1
Cac_g015370.t1
Cac_g029283.t1
Cac_g015717.t1
Cac_g015081.t1
Cac_g020985.t1
Cac_g019441.t1
Cac_g034297.t1
Cac_g027075.t1
Cac_g002466.t1
Cac_g008405.t1
Cac_g006599.t1
Cac_g004359.t1
Cac_g032034.t2
Cac_g029562.t2
Cac_g018390.t1
Cac_g031661.t1
Cac_g003179.t2
Cac_g016691.t2
Cac_g018345.t1
Cac_g018917.t2
Cac_g017047.t1
Cac_g021950.t1
Cac_g010479.t1
Cac_g007953.t1
Cac_g000936.t1
Cac_g012782.t1
Cac_g018124.t1
Cac_g020078.t1
Cac_g013968.t1
Cac_g010763.t11
Cac_g005578.t1
Cac_g002286.t1
Cac_g014039.t1
Cac_g002068.t1
Cac_g027799.t1
Cac_g020247.t1
Cac_g000363.t1
Cac_g006551.t1
Cac_g009159.t2
Cac_g000092.t1
Cac_g022788.t7
Cac_g003800.t1
Cac_g014955.t1
Cac_g002483.t1
Cac_g004701.t1
Cac_g025806.t1
Cac_g034352.t1
Cac_g032133.t1
Cac_g007289.t2
Cac_g030789.t1
Cac_g010097.t1
Cac_g033529.t1
Cac_g007786.t1
Cac_g028170.t1
Cac_g003532.t1
Cac_g004762.t1
Cac_g004974.t1
Cac_g012469.t1
Cac_g029327.t1
Cac_g012246.t2
Cac_g001098.t1
Cac_g011809.t1
Cac_g009074.t1
Cac_g030147.t1
Cac_g030831.t2
Cac_g023836.t1
Cac_g014918.t1
Cac_g004979.t1
Cac_g006595.t1
Cac_g003926.t1
Cac_g031023.t1
Cac_g006549.t1
Cac_g033234.t2
Cac_g027800.t1
Cac_g024302.t1
Cac_g003785.t1
Cac_g022017.t9
Cac_g012263.t1
Cac_g002934.t1
Cac_g001459.t4
Cac_g005417.t2
Cac_g020846.t1
Cac_g026329.t1
Cac_g007371.t1
Cac_g015763.t1
Cac_g011220.t1
Cac_g027153.t1
Cac_g026624.t1
Cac_g008033.t1
Cac_g030532.t1
Cac_g007831.t1
Cac_g016417.t1
Cac_g029302.t1
Cac_g001749.t1
Cac_g024714.t2
Cac_g002678.t1
Cac_g000180.t1
Cac_g029423.t2
Cac_g019615.t1
Cac_g021861.t1
Cac_g014292.t1
Cac_g003776.t2
Cac_g007454.t1
Cac_g022099.t1
Cac_g027459.t1
Cac_g006429.t1
Cac_g022898.t1
Cac_g019306.t1
Cac_g005668.t2
Cac_g012735.t2
Cac_g005978.t1
Cac_g003595.t2
Cac_g026340.t1
Cac_g015890.t1
Cac_g015611.t1
Cac_g028201.t1
Cac_g021071.t1
Cac_g018556.t1
Cac_g010263.t1
Cac_g018190.t1
Cac_g014330.t1
Cac_g031368.t1
Cac_g000346.t1
Cac_g033679.t1
Cac_g003034.t1
Cac_g033363.t1
Cac_g016853.t1
Cac_g024560.t1
Cac_g030541.t1
Cac_g009292.t1
Cac_g006550.t1
Cac_g013094.t1
Cac_g005324.t1
Cac_g020769.t1
Cac_g018136.t1
Cac_g029221.t2
Cac_g032888.t1
Cac_g019634.t1
Cac_g002920.t1
Cac_g009112.t1
Cac_g005202.t1
Cac_g021106.t2
Cac_g010386.t1
Cac_g021517.t2
Cac_g027198.t1
Cac_g007286.t2
Cac_g024549.t1
Cac_g019772.t1
Cac_g009650.t1
Cac_g005955.t4
Cac_g010682.t3
Cac_g003847.t1
Cac_g000536.t1
Cac_g005629.t1
Cac_g012285.t1
Cac_g001698.t2
Cac_g029011.t1
Cac_g024653.t1
Cac_g014614.t1
Cac_g003302.t1
Cac_g004309.t1
Cac_g006198.t2
Cac_g010784.t1
Cac_g021450.t1
Cac_g032165.t2
Cac_g028886.t1
Cac_g003683.t1
Cac_g033121.t1
Cac_g020498.t1
Cac_g009968.t1
Cac_g027794.t1
Cac_g022822.t1
Cac_g011150.t1
Cac_g034123.t1
Cac_g023498.t2
Cac_g014270.t2
Cac_g005332.t1
Cac_g005851.t1
Cac_g011464.t1
Cac_g001105.t1
Cac_g028248.t1
Cac_g012529.t1
Cac_g023803.t1
Cac_g022737.t1
Cac_g003775.t1
Cac_g002227.t1
Cac_g019681.t1
Cac_g004976.t1
Cac_g017656.t1
Cac_g006029.t1
Cac_g008250.t1
Cac_g011725.t1
Cac_g000475.t1
Cac_g000514.t1
Cac_g006573.t1
Cac_g033410.t1
Cac_g016526.t1
Cac_g000596.t3
Cac_g028847.t1
Cac_g025620.t1
Cac_g029426.t1
Cac_g023282.t2
Cac_g031605.t1
Cac_g016614.t2
Cac_g013447.t1
Cac_g002968.t1
Cac_g031843.t1
Cac_g014198.t1
Cac_g020370.t1
Cac_g019439.t2
Cac_g013565.t1
Cac_g005026.t1
Cac_g009084.t1
Cac_g006051.t1
Cac_g026663.t1
Cac_g001057.t1
Cac_g022547.t1
Cac_g005227.t1
Cac_g012591.t2
Cac_g002600.t1
Cac_g029719.t4
Cac_g010128.t1
Cac_g023707.t2
Cac_g021108.t1
Cac_g033739.t1
Cac_g002799.t1
Cac_g004897.t1
Cac_g025919.t1
Cac_g007177.t1
Cac_g032224.t1
Cac_g006202.t1
Cac_g027272.t1
Cac_g011693.t1
Cac_g025886.t1
Cac_g018560.t2
Cac_g032475.t1
Cac_g027382.t1
Cac_g005758.t1
Cac_g010518.t1
Cac_g033530.t4
Cac_g018097.t1
Cac_g022817.t1
Cac_g029963.t2
Cac_g006656.t1
Cac_g021225.t1
Cac_g023862.t1
Cac_g017645.t1
Cac_g023226.t2
Cac_g013271.t1
Cac_g010718.t5
Cac_g006227.t1
Cac_g028838.t1
Cac_g009151.t1
Cac_g023371.t2
Cac_g019024.t2
Cac_g031072.t1
Cac_g033053.t1
Cac_g001404.t1
Cac_g010434.t1
Cac_g028099.t1
Cac_g002985.t1
Cac_g010289.t1
Cac_g010916.t1
Cac_g013086.t1
Cac_g021702.t1
Cac_g032268.t2
Cac_g005362.t1
Cac_g008481.t1
Cac_g032160.t2
Cac_g023126.t1
Cac_g017108.t1
Cac_g012167.t1
Cac_g030893.t1
Cac_g001442.t1
Cac_g016551.t1
Cac_g012262.t1
Cac_g023704.t1
Cac_g009603.t1
Cac_g026168.t2
Cac_g028656.t1
Cac_g012474.t3
Cac_g003143.t1
Cac_g014750.t2
Cac_g025012.t1
Cac_g020229.t1
Cac_g012117.t1
Cac_g001266.t1
Cac_g020178.t1
Cac_g033520.t1
Cac_g000242.t1
Cac_g015182.t3
Cac_g026706.t1
Cac_g033610.t1
Cac_g033263.t1
Cac_g034356.t1
Cac_g029747.t1
Cac_g030533.t1
Cac_g004414.t1
Cac_g024011.t1
Cac_g002242.t1
Cac_g034399.t1
Cac_g030887.t1
Cac_g026185.t1
Cac_g012128.t1
Cac_g027552.t1
Cac_g001782.t1
Cac_g029107.t1
Cac_g021272.t1
Cac_g024400.t1
Cac_g028954.t1
Cac_g005888.t1
Cac_g031804.t1
Cac_g026958.t1
Cac_g020879.t1
Cac_g000956.t4
Cac_g020484.t1
Cac_g025601.t1
Cac_g015172.t1
Cac_g023307.t1
Cac_g020670.t1
Cac_g027393.t1
Cac_g012429.t1
Cac_g010723.t1
Cac_g002140.t1
Cac_g028212.t2
Cac_g015058.t1
Cac_g021150.t1
Cac_g014676.t1
Cac_g006488.t1
Cac_g005899.t1
Cac_g008522.t1
Cac_g023601.t2
Cac_g011052.t1
Cac_g025283.t1
Cac_g023680.t1
Cac_g029735.t1
Cac_g027857.t1
Cac_g003736.t4
Cac_g009171.t2
Cac_g029961.t1
Cac_g005334.t1
Cac_g011871.t1
Cac_g021669.t1
Cac_g031891.t1
Cac_g015030.t1
Cac_g022905.t1
Cac_g005351.t1
Cac_g002494.t1
Cac_g010694.t1
Cac_g024280.t1
Cac_g006631.t1
Cac_g030890.t1
Cac_g019931.t1
Cac_g007669.t1
Cac_g011428.t1
Cac_g029077.t1
Cac_g020378.t3
Cac_g013302.t1
Cac_g031068.t1
Cac_g015892.t3
Cac_g030863.t1
Cac_g022581.t1
Cac_g021834.t1
Cac_g009752.t1
Cac_g019549.t2
Cac_g011638.t1
Cac_g027048.t2
Cac_g013003.t1
Cac_g012210.t1
Cac_g024237.t2
Cac_g014327.t1
Cac_g026535.t1
Cac_g025666.t1
Cac_g002718.t1
Cac_g017762.t1
Cac_g020315.t1
Cac_g014939.t1
Cac_g022271.t2
Cac_g022871.t1
Cac_g003131.t1
Cac_g017648.t2
Cac_g022970.t2
Cac_g022032.t2
Cac_g017648.t1
Cac_g027059.t3
Cac_g030402.t1
Cac_g011510.t4
Cac_g005558.t1
Cac_g018475.t1
Cac_g019787.t2
Cac_g014191.t1
Cac_g018284.t1
Cac_g018060.t1
Cac_g019122.t2
Cac_g005184.t1
Cac_g024511.t1
Cac_g024399.t1
Cac_g026101.t1
Cac_g007512.t1
Cac_g024825.t1
Cac_g032040.t1
Cac_g019751.t1
Cac_g014518.t1
Cac_g004715.t1
Cac_g016922.t1
Cac_g019841.t1
Cac_g000950.t2
Cac_g003250.t1
Cac_g008815.t2
Cac_g032946.t3
Cac_g008911.t2
Cac_g021126.t1
Cac_g028348.t1
Cac_g027038.t1
Cac_g013372.t5
Cac_g002293.t2
Cac_g021093.t1
Cac_g011510.t6
Cac_g022303.t7
Cac_g029767.t1
Cac_g002775.t3
Cac_g030355.t1
Cac_g019644.t1
Cac_g029640.t1
Cac_g032203.t1
Cac_g023949.t1
Cac_g007774.t1
Cac_g025456.t1
Cac_g007539.t1
Cac_g021907.t1
Cac_g032739.t1
Cac_g016040.t1
Cac_g026204.t2
Cac_g015581.t1
Cac_g011872.t1
Cac_g018335.t1
Cac_g018628.t1
Cac_g012024.t1
Cac_g002191.t1
Cac_g000278.t1
Cac_g027370.t1
Cac_g011918.t1
Cac_g007037.t1
Cac_g020494.t3
Cac_g025170.t1
Cac_g007235.t1
Cac_g026832.t1
Cac_g012599.t1
Cac_g002492.t1
Cac_g031295.t1
Cac_g029581.t1
Cac_g000963.t1
Cac_g030225.t1
Cac_g032521.t1
Cac_g011330.t1
Cac_g020855.t1
Cac_g005778.t2
Cac_g003445.t1
Cac_g002251.t1
Cac_g003202.t2
Cac_g022728.t5
Cac_g014267.t1
Cac_g027580.t1
Cac_g026209.t1
Cac_g030951.t1
Cac_g003915.t1
Cac_g033165.t1
Cac_g000558.t1
Cac_g019795.t1
Cac_g023769.t1
Cac_g023694.t1
Cac_g025992.t1
Cac_g018241.t1
Cac_g028327.t1
Cac_g015783.t1
Cac_g022252.t2
Cac_g021414.t1
Cac_g008000.t3
Cac_g011062.t1
Cac_g028408.t1
Cac_g004951.t1
Cac_g022049.t1
Cac_g025818.t7
Cac_g013736.t1
Cac_g031865.t1
Cac_g006238.t1
Cac_g017771.t2
Cac_g026850.t1
Cac_g014516.t1
Cac_g025274.t1
Cac_g021320.t1
Cac_g024775.t1
Cac_g016696.t1
Cac_g010840.t1
Cac_g018913.t1
Cac_g005900.t1
Cac_g027327.t1
Cac_g004466.t1
Cac_g011766.t3
Cac_g031176.t3
Cac_g032703.t2
Cac_g014289.t2
Cac_g001289.t1
Cac_g005047.t1
Cac_g029383.t1
Cac_g017869.t1
Cac_g006359.t1
Cac_g000471.t2
Cac_g017740.t1
Cac_g028310.t2
Cac_g013377.t2
Cac_g022467.t2
Cac_g012347.t1
Cac_g023983.t1
Cac_g011210.t2
Cac_g008927.t1
Cac_g027396.t1
Cac_g027348.t1
Cac_g030289.t1
Cac_g010347.t1
Cac_g013585.t1
Cac_g022088.t1
Cac_g005725.t1
Cac_g033166.t1
Cac_g008425.t3
Cac_g032305.t1
Cac_g020874.t2
Cac_g029733.t1
Cac_g019365.t1
Cac_g031980.t1
Cac_g033854.t1
Cac_g018691.t1
Cac_g016165.t1
Cac_g001649.t1
Cac_g012860.t3
Cac_g003336.t1
Cac_g000908.t1
Cac_g003147.t1
Cac_g022837.t1
Cac_g025471.t1
Cac_g010119.t1
Cac_g013833.t1
Cac_g007321.t2
Cac_g028319.t1
Cac_g012029.t2
Cac_g021202.t2
Cac_g001235.t1
Cac_g009628.t1
Cac_g022995.t1
Cac_g023573.t1
Cac_g008729.t1
Cac_g020919.t1
Cac_g015528.t1
Cac_g013679.t1
Cac_g011653.t5
Cac_g004581.t1
Cac_g028647.t1
Cac_g028053.t1
Cac_g001206.t2
Cac_g008709.t1
Cac_g002085.t1
Cac_g023254.t1
Cac_g014454.t1
Cac_g018193.t1
Cac_g032242.t1
Cac_g030801.t7
Cac_g016245.t1
Cac_g011336.t1
Cac_g013488.t1
Cac_g022226.t2
Cac_g025853.t1
Cac_g026474.t1
Cac_g024685.t1
Cac_g014868.t1
Cac_g006665.t1
Cac_g010645.t1
Cac_g008376.t1
Cac_g005246.t1
Cac_g031376.t1
Cac_g014984.t5
Cac_g020208.t1
Cac_g028208.t1
Cac_g026296.t1
Cac_g015900.t1
Cac_g014533.t1
Cac_g004211.t2
Cac_g007356.t1
Cac_g016585.t1
Cac_g027870.t5
Cac_g013751.t1
Cac_g032576.t1
Cac_g027719.t1
Cac_g004535.t3
Cac_g032656.t1
Cac_g002304.t1
Cac_g014882.t1
Cac_g003684.t1
Cac_g027467.t1
Cac_g007534.t1
Cac_g020760.t1
Cac_g007025.t1
Cac_g006709.t1
Cac_g026125.t3
Cac_g017753.t1
Cac_g032689.t1
Cac_g019125.t2
Cac_g025655.t1
Cac_g031978.t1
Cac_g010665.t1
Cac_g007724.t1
Cac_g025907.t1
Cac_g014496.t1
Cac_g030673.t1
Cac_g009728.t1
Cac_g018089.t1
Cac_g022644.t3
Cac_g008923.t1
Cac_g030846.t1
Cac_g005116.t1
Cac_g018515.t1
Cac_g013415.t2
Cac_g003628.t1
Cac_g022129.t2
Cac_g016753.t1
Cac_g027019.t1
Cac_g023916.t1
Cac_g012328.t1
Cac_g017445.t1
Cac_g029588.t1
Cac_g025000.t1
Cac_g022187.t1
Cac_g017919.t1
Cac_g014714.t1
Cac_g025569.t1
Cac_g007366.t1
Cac_g032737.t1
Cac_g031113.t1
Cac_g001016.t4
Cac_g018503.t4
Cac_g010498.t3
Cac_g029176.t1
Cac_g028017.t1
Cac_g018849.t1
Cac_g004579.t1
Cac_g034121.t1
Cac_g011427.t1
Cac_g009002.t1
Cac_g017353.t4
Cac_g013058.t2
Cac_g033875.t1
Cac_g032014.t1
Cac_g021808.t1
Cac_g012932.t1
Cac_g008139.t2
Cac_g012532.t1
Cac_g017306.t2
Cac_g004265.t1
Cac_g014155.t1
Cac_g025754.t1
Cac_g004823.t1
Cac_g030981.t2
Cac_g033444.t1
Cac_g024972.t1
Cac_g017743.t1
Cac_g007415.t1
Cac_g031965.t1
Cac_g021746.t1
Cac_g018772.t1
Cac_g029376.t1
Cac_g008310.t1
Cac_g024971.t1
Cac_g027262.t1
Cac_g004061.t3
Cac_g008100.t2
Cac_g020724.t1
Cac_g007066.t1
Cac_g021679.t1
Cac_g019517.t1
Cac_g022848.t1
Cac_g029231.t1
Cac_g029852.t1
Cac_g018491.t1
Cac_g007530.t1
Cac_g012941.t1
Cac_g006180.t1
Cac_g031482.t2
Cac_g016801.t2
Cac_g018141.t1
Cac_g003438.t1
Cac_g017666.t1
Cac_g031781.t1
Cac_g018673.t1
Cac_g025776.t2
Cac_g000902.t1
Cac_g025962.t1
Cac_g034164.t1
Cac_g032824.t2
Cac_g019313.t1
Cac_g033303.t1
Cac_g021836.t1
Cac_g010436.t1
Cac_g022153.t2
Cac_g027511.t1
Cac_g007902.t1
Cac_g023797.t3
Cac_g028566.t2
Cac_g023892.t1
Cac_g011016.t1
Cac_g019468.t1
Cac_g027278.t1
Cac_g032671.t1
Cac_g018550.t1
Cac_g015277.t1
Cac_g030698.t2
Cac_g001948.t1
Cac_g028038.t1
Cac_g030574.t1
Cac_g020501.t1
Cac_g012433.t1
Cac_g002825.t1
Cac_g028829.t1
Cac_g013791.t1
Cac_g014557.t2
Cac_g029641.t2
Cac_g004464.t1
Cac_g028097.t1
Cac_g010341.t2
Cac_g000571.t1
Cac_g033367.t1
Cac_g019564.t1
Cac_g026397.t3
Cac_g000674.t1
Cac_g034131.t2
Cac_g016612.t1
Cac_g014708.t1
Cac_g010506.t1
Cac_g003824.t1
Cac_g030658.t1
Cac_g002956.t1
Cac_g018175.t1
Cac_g033422.t1
Cac_g020276.t2
Cac_g024532.t1
Cac_g015099.t1
Cac_g024911.t1
Cac_g011289.t1
Cac_g025951.t2
Cac_g031140.t1
Cac_g031373.t1
Cac_g002707.t1
Cac_g013716.t4
Cac_g018966.t1
Cac_g021146.t2
Cac_g015054.t1
Cac_g014078.t1
Cac_g013632.t1
Cac_g011773.t2
Cac_g000606.t1
Cac_g020359.t1
Cac_g030007.t1
Cac_g023092.t2
Cac_g022102.t2
Cac_g017881.t1
Cac_g023455.t1
Cac_g009439.t1
Cac_g015264.t3
Cac_g000566.t1
Cac_g025051.t1
Cac_g004067.t1
Cac_g022788.t11
Cac_g009868.t1
Cac_g014303.t1
Cac_g001700.t1
Cac_g007322.t1
Cac_g002765.t1
Cac_g003575.t1
Cac_g004836.t1
Cac_g006386.t2
Cac_g007401.t1
Cac_g028837.t1
Cac_g004219.t1
Cac_g018759.t1
Cac_g001634.t3
Cac_g002154.t1
Cac_g002076.t1
Cac_g015732.t1
Cac_g016493.t1
Cac_g002212.t1
Cac_g008660.t1
Cac_g000835.t1
Cac_g030986.t1
Cac_g008825.t1
Cac_g023423.t1
Cac_g010978.t1
Cac_g001171.t1
Cac_g020693.t1
Cac_g026703.t1
Cac_g030956.t1
Cac_g023321.t1
Cac_g032392.t1
Cac_g030808.t1
Cac_g032451.t5
Cac_g006655.t1
Cac_g028765.t1
Cac_g030694.t1
Cac_g010432.t1
Cac_g004025.t1
Cac_g011077.t1
Cac_g006406.t1
Cac_g024606.t1
Cac_g028761.t2
Cac_g015346.t1
Cac_g011650.t3
Cac_g005864.t1
Cac_g001481.t1
Cac_g015859.t3
Cac_g025914.t1
Cac_g011316.t1
Cac_g025102.t1
Cac_g026108.t1
Cac_g013987.t1
Cac_g014166.t1
Cac_g031795.t1
Cac_g010899.t2
Cac_g011644.t1
Cac_g006137.t1
Cac_g001305.t3
Cac_g001265.t2
Cac_g002282.t1
Cac_g014139.t4
Cac_g012992.t3
Cac_g012745.t1
Cac_g003139.t1
Cac_g012409.t1
Cac_g006644.t1
Cac_g005395.t1
Cac_g016274.t1
Cac_g018916.t2
Cac_g005603.t1
Cac_g007638.t1
Cac_g000977.t2
Cac_g033484.t1
Cac_g008002.t2
Cac_g017800.t1
Cac_g004303.t3
Cac_g015220.t2
Cac_g020844.t1
Cac_g018072.t2
Cac_g034063.t1
Cac_g022457.t1
Cac_g008449.t1
Cac_g031476.t1
Cac_g033375.t1
Cac_g025629.t2
Cac_g031654.t1
Cac_g026477.t1
Cac_g005035.t1
Cac_g032518.t6
Cac_g027251.t2
Cac_g031976.t1
Cac_g025241.t1
Cac_g022703.t1
Cac_g016051.t1
Cac_g031530.t1
Cac_g008605.t1
Cac_g014009.t1
Cac_g002098.t1
Cac_g024160.t1
Cac_g000900.t1
Cac_g019014.t1
Cac_g015470.t1
Cac_g029311.t1
Cac_g031465.t1
Cac_g031746.t1
Cac_g027593.t1
Cac_g003729.t2
Cac_g016862.t1
Cac_g031468.t1
Cac_g012287.t2
Cac_g016982.t2
Cac_g020559.t1
Cac_g005670.t1
Cac_g024738.t1
Cac_g031966.t3
Cac_g022433.t1
Cac_g028768.t1
Cac_g032346.t1
Cac_g020550.t2
Cac_g002229.t1
Cac_g012724.t1
Cac_g010736.t2
Cac_g020775.t1
Cac_g026843.t2
Cac_g016461.t7
Cac_g001982.t1
Cac_g007096.t1
Cac_g033091.t1
Cac_g013728.t1
Cac_g013574.t1
Cac_g003607.t1
Cac_g019834.t1
Cac_g016289.t1
Cac_g001377.t1
Cac_g023330.t2
Cac_g020826.t1
Cac_g023133.t1
Cac_g002166.t1
Cac_g032683.t1
Cac_g012585.t1
Cac_g027813.t3
Cac_g006546.t1
Cac_g025810.t1
Cac_g007501.t1
Cac_g032905.t2
Cac_g009333.t1
Cac_g009595.t1
Cac_g020929.t3
Cac_g008419.t3
Cac_g003779.t1
Cac_g010219.t5
Cac_g010686.t2
Cac_g006967.t1
Cac_g012237.t1
Cac_g023704.t2
Cac_g012065.t1
Cac_g016484.t1
Cac_g011759.t1
Cac_g027047.t1
Cac_g000553.t2
Cac_g000580.t1
Cac_g016767.t1
Cac_g029119.t2
Cac_g014017.t1
Cac_g020945.t1
Cac_g025099.t1
Cac_g011938.t1
Cac_g025904.t1
Cac_g007654.t1
Cac_g024037.t3
Cac_g005389.t1
Cac_g009909.t1
Cac_g015904.t2
Cac_g031821.t1
Cac_g016630.t1
Cac_g011732.t1
Cac_g011334.t2
Cac_g019370.t1
Cac_g016552.t1
Cac_g016209.t1
Cac_g027905.t1
Cac_g016797.t2
Cac_g013652.t2
Cac_g006198.t1
Cac_g031017.t1
Cac_g012657.t1
Cac_g015255.t1
Cac_g010510.t1
Cac_g003229.t2
Cac_g028385.t1
Cac_g032966.t3
Cac_g029099.t1
Cac_g020623.t1
Cac_g013823.t1
Cac_g021270.t1
Cac_g007159.t1
Cac_g015582.t1
Cac_g004642.t4
Cac_g032989.t1
Cac_g028729.t1
Cac_g009102.t3
Cac_g003324.t1
Cac_g022346.t1
Cac_g011378.t1
Cac_g005629.t2
Cac_g014673.t1
Cac_g029816.t1
Cac_g033479.t1
Cac_g015180.t1
Cac_g004078.t1
Cac_g026090.t1
Cac_g001338.t1
Cac_g021521.t1
Cac_g014284.t1
Cac_g011269.t1
Cac_g030844.t1
Cac_g025859.t1
Cac_g030227.t1
Cac_g019594.t1
Cac_g005393.t1
Cac_g020940.t1
Cac_g015614.t1
Cac_g023879.t1
Cac_g018057.t1
Cac_g012919.t1
Cac_g002869.t1
Cac_g022295.t1
Cac_g015326.t1
Cac_g029137.t3
Cac_g006288.t1
Cac_g021268.t1
Cac_g007723.t3
Cac_g031316.t2
Cac_g028924.t4
Cac_g018122.t1
Cac_g000108.t2
Cac_g013999.t1
Cac_g005001.t1
Cac_g026293.t1
Cac_g007335.t1
Cac_g004268.t1
Cac_g020522.t1
Cac_g016318.t1
Cac_g015860.t4
Cac_g017210.t1
Cac_g026407.t3
Cac_g015481.t1
Cac_g013105.t2
Cac_g008089.t1
Cac_g010713.t6
Cac_g007765.t1
Cac_g025614.t2
Cac_g005386.t1
Cac_g012589.t1
Cac_g001554.t2
Cac_g012643.t1
Cac_g020259.t4
Cac_g005095.t1
Cac_g008946.t1
Cac_g017850.t1
Cac_g018766.t1
Cac_g013741.t1
Cac_g015518.t1
Cac_g006209.t1
Cac_g001567.t1
Cac_g005372.t1
Cac_g014845.t4
Cac_g028475.t1
Cac_g015324.t1
Cac_g014688.t1
Cac_g014857.t1
Cac_g022042.t1
Cac_g031270.t1
Cac_g022835.t1
Cac_g013646.t1
Cac_g024161.t1
Cac_g009974.t2
Cac_g000565.t1
Cac_g022360.t1
Cac_g000715.t1
Cac_g027797.t1
Cac_g007277.t1
Cac_g022369.t1
Cac_g029649.t2
Cac_g023382.t1
Cac_g018432.t1
Cac_g010680.t1
Cac_g003638.t1
Cac_g005355.t1
Cac_g011735.t2
Cac_g012505.t1
Cac_g007684.t2
Cac_g008382.t8
Cac_g030186.t2
Cac_g004515.t1
Cac_g000374.t1
Cac_g016008.t1
Cac_g028481.t1
Cac_g004413.t2
Cac_g024553.t1
Cac_g009790.t1
Cac_g004266.t2
Cac_g003609.t1
Cac_g017258.t4
Cac_g006047.t1
Cac_g009091.t1
Cac_g021790.t2
Cac_g005137.t1
Cac_g028689.t3
Cac_g010828.t1
Cac_g033370.t1
Cac_g028993.t3
Cac_g017592.t1
Cac_g032078.t1
Cac_g017340.t2
Cac_g033389.t1
Cac_g015737.t1
Cac_g003618.t1
Cac_g014609.t1
Cac_g016848.t1
Cac_g030728.t1
Cac_g019529.t2
Cac_g010527.t1
Cac_g030491.t1
Cac_g020540.t2
Cac_g027413.t2
Cac_g010701.t1
Cac_g028732.t1
Cac_g001258.t1
Cac_g031326.t1
Cac_g015078.t1
Cac_g007508.t1
Cac_g006834.t1
Cac_g007480.t1
Cac_g022038.t1
Cac_g028511.t2
Cac_g013608.t1
Cac_g025589.t3
Cac_g021075.t1
Cac_g000343.t1
Cac_g001406.t1
Cac_g032109.t1
Cac_g009916.t3
Cac_g024255.t1
Cac_g005450.t1
Cac_g020151.t1
Cac_g001861.t3
Cac_g033038.t1
Cac_g015572.t1
Cac_g009867.t2
Cac_g023425.t1
Cac_g013738.t1
Cac_g013733.t2
Cac_g022349.t1
Cac_g017577.t1
Cac_g007970.t1
Cac_g025033.t1
Cac_g020067.t1
Cac_g032789.t1
Cac_g016269.t1
Cac_g006577.t1
Cac_g020367.t1
Cac_g025218.t1
Cac_g017539.t1
Cac_g014501.t1
Cac_g016185.t1
Cac_g002517.t1
Cac_g013831.t1
Cac_g011782.t4
Cac_g019904.t1
Cac_g016059.t1
Cac_g007019.t1
Cac_g010420.t1
Cac_g027603.t1
Cac_g012203.t1
Cac_g017756.t1
Cac_g007074.t1
Cac_g007407.t1
Cac_g028562.t1
Cac_g021886.t1
Cac_g000158.t2
Cac_g003468.t1
Cac_g000413.t2
Cac_g003422.t6
Cac_g027594.t1
Cac_g016115.t2
Cac_g022077.t1
Cac_g017889.t1
Cac_g010761.t1
Cac_g001924.t1
Cac_g019847.t1
Cac_g022283.t1
Cac_g025390.t3
Cac_g014371.t1
Cac_g009511.t2
Cac_g020543.t2
Cac_g002239.t3
Cac_g005831.t3
Cac_g007565.t1
Cac_g003001.t1
Cac_g016014.t1
Cac_g022066.t1
Cac_g018929.t1
Cac_g001605.t1
Cac_g004016.t2
Cac_g017872.t1
Cac_g024378.t2
Cac_g008799.t2
Cac_g027848.t1
Cac_g022370.t2
Cac_g033412.t1
Cac_g028259.t1
Cac_g017778.t1
Cac_g017387.t1
Cac_g030947.t1
Cac_g022538.t1
Cac_g008890.t1
Cac_g012428.t3
Cac_g010573.t1
Cac_g018751.t1
Cac_g002490.t1
Cac_g022610.t3
Cac_g032183.t1
Cac_g015201.t2
Cac_g014701.t1
Cac_g018112.t1
Cac_g028567.t1
Cac_g026801.t1
Cac_g022115.t1
Cac_g030048.t1
Cac_g004041.t2
Cac_g000008.t1
Cac_g023622.t1
Cac_g025697.t1
Cac_g001198.t1
Cac_g000286.t1
Cac_g016716.t1
Cac_g027126.t1
Cac_g025550.t2
Cac_g027364.t1
Cac_g012333.t4
Cac_g025426.t1
Cac_g026920.t3
Cac_g028329.t2
Cac_g011357.t1
Cac_g017658.t1
Cac_g029492.t1
Cac_g007790.t3
Cac_g000109.t2
Cac_g033378.t1
Cac_g005249.t2
Cac_g010941.t1
Cac_g016760.t1
Cac_g001470.t1
Cac_g032013.t1
Cac_g014815.t1
Cac_g019196.t3
Cac_g031164.t1
Cac_g030335.t1
Cac_g009240.t1
Cac_g032096.t1
Cac_g021193.t2
Cac_g021851.t3
Cac_g005546.t1
Cac_g003694.t1
Cac_g010471.t1
Cac_g011795.t1
Cac_g003169.t1
Cac_g026709.t1
Cac_g010975.t3
Cac_g001482.t1
Cac_g006278.t1
Cac_g027564.t1
Cac_g015071.t1
Cac_g027770.t1
Cac_g025048.t1
Cac_g004484.t1
Cac_g010270.t1
Cac_g000587.t1
Cac_g023486.t1
Cac_g015095.t1
Cac_g013460.t1
Cac_g019982.t2
Cac_g012404.t2
Cac_g018620.t1
Cac_g019984.t1
Cac_g031008.t1
Cac_g005280.t1
Cac_g022750.t1
Cac_g018205.t2
Cac_g026280.t2
Cac_g007200.t1
Cac_g023388.t1
Cac_g009480.t1
Cac_g018434.t7
Cac_g000867.t1
Cac_g016729.t1
Cac_g008971.t1
Cac_g027849.t3
Cac_g010138.t1
Cac_g011459.t1
Cac_g019826.t1
Cac_g021780.t1
Cac_g022958.t1
Cac_g031452.t1
Cac_g014383.t1
Cac_g024497.t1
Cac_g026183.t2
Cac_g021375.t1
Cac_g002188.t1
Cac_g028787.t2
Cac_g017711.t1
Cac_g009920.t1
Cac_g005962.t1
Cac_g018348.t1
Cac_g002838.t1
Cac_g000708.t1
Cac_g018841.t1
Cac_g001711.t1
Cac_g032640.t1
Cac_g021289.t1
Cac_g020552.t1
Cac_g004120.t1
Cac_g032945.t5
Cac_g021321.t1
Cac_g019180.t1
Cac_g022665.t1
Cac_g017496.t1
Cac_g015982.t1
Cac_g019708.t1
Cac_g024368.t1
Cac_g001546.t1
Cac_g011476.t1
Cac_g003713.t1
Cac_g013367.t1
Cac_g015300.t1
Cac_g013178.t3
Cac_g024887.t1
Cac_g007901.t2
Cac_g010121.t1
Cac_g000282.t1
Cac_g007249.t1
Cac_g016717.t2
Cac_g032796.t1
Cac_g034066.t1
Cac_g024183.t1
Cac_g024185.t3
Cac_g023092.t1
Cac_g016129.t1
Cac_g001735.t2
Cac_g024190.t2
Cac_g009309.t1
Cac_g017059.t1
Cac_g012424.t1
Cac_g024836.t5
Cac_g010871.t1
Cac_g013924.t1
Cac_g012137.t1
Cac_g011600.t1
Cac_g024135.t1
Cac_g018225.t1
Cac_g002096.t1
Cac_g005012.t1
Cac_g003049.t1
Cac_g030649.t1
Cac_g020459.t3
Cac_g022935.t1
Cac_g030666.t1
Cac_g028363.t1
Cac_g003363.t1
Cac_g008751.t1
Cac_g025493.t1
Cac_g008656.t1
Cac_g000870.t2
Cac_g009463.t1
Cac_g027062.t1
Cac_g028345.t1
Cac_g010578.t1
Cac_g025595.t1
Cac_g026289.t1
Cac_g003630.t1
Cac_g004412.t1
Cac_g013719.t1
Cac_g014800.t1
Cac_g032421.t2
Cac_g009060.t1
Cac_g027470.t1
Cac_g011457.t1
Cac_g007230.t2
Cac_g024070.t1
Cac_g018176.t2
Cac_g023807.t1
Cac_g003075.t1
Cac_g014770.t3
Cac_g027750.t2
Cac_g014395.t1
Cac_g033055.t1
Cac_g031304.t1
Cac_g001276.t1
Cac_g033405.t1
Cac_g030604.t2
Cac_g009501.t1
Cac_g027421.t1
Cac_g025095.t1
Cac_g033596.t1
Cac_g005245.t2
Cac_g002331.t1
Cac_g004705.t1
Cac_g016951.t1
Cac_g000235.t1
Cac_g013749.t1
Cac_g011812.t1
Cac_g022749.t1
Cac_g026939.t1
Cac_g018302.t1
Cac_g025485.t1
Cac_g000262.t1
Cac_g024374.t1
Cac_g008667.t8
Cac_g000081.t1
Cac_g020371.t1
Cac_g022755.t1
Cac_g015194.t2
Cac_g000455.t2
Cac_g007703.t1
Cac_g014346.t1
Cac_g021889.t1
Cac_g022643.t1
Cac_g005091.t1
Cac_g009916.t2
Cac_g013634.t1
Cac_g017425.t1
Cac_g009424.t1
Cac_g031657.t2
Cac_g033818.t1
Cac_g028992.t1
Cac_g021575.t1
Cac_g018877.t1
Cac_g021864.t1
Cac_g014005.t1
Cac_g024125.t1
Cac_g007515.t2
Cac_g003642.t1
Cac_g014486.t1
Cac_g002792.t1
Cac_g017485.t2
Cac_g027872.t1
Cac_g002060.t1
Cac_g031971.t2
Cac_g022952.t1
Cac_g033443.t1
Cac_g014545.t3
Cac_g021411.t1
Cac_g031998.t1
Cac_g017696.t1
Cac_g002159.t1
Cac_g014629.t2
Cac_g010178.t1
Cac_g008801.t2
Cac_g033773.t1
Cac_g032987.t1
Cac_g005959.t1
Cac_g016849.t1
Cac_g010856.t1
Cac_g009297.t1
Cac_g023955.t1
Cac_g029063.t1
Cac_g002861.t1
Cac_g008668.t1
Cac_g028490.t2
Cac_g021691.t1
Cac_g012493.t1
Cac_g020353.t1
Cac_g033084.t2
Cac_g003155.t1
Cac_g019343.t1
Cac_g034529.t1
Cac_g019977.t4
Cac_g013802.t1
Cac_g004563.t1
Cac_g026276.t1
Cac_g019602.t1
Cac_g008235.t1
Cac_g006906.t4
Cac_g007559.t3
Cac_g009082.t1
Cac_g018650.t2
Cac_g013422.t1
Cac_g022824.t1
Cac_g015259.t1
Cac_g029226.t1
Cac_g012021.t1
Cac_g016865.t1
Cac_g001296.t1
Cac_g003877.t1
Cac_g018838.t1
Cac_g015040.t2
Cac_g017126.t1
Cac_g025976.t1
Cac_g014892.t1
Cac_g012435.t2
Cac_g009246.t3
Cac_g024262.t1
Cac_g020308.t1
Cac_g018102.t1
Cac_g014866.t1
Cac_g008448.t2
Cac_g034033.t1
Cac_g004349.t1
Cac_g025593.t1
Cac_g000953.t1
Cac_g010942.t1
Cac_g014033.t1
Cac_g006241.t3
Cac_g032647.t1
Cac_g012480.t1
Cac_g010182.t1
Cac_g024434.t1
Cac_g032909.t2
Cac_g003328.t1
Cac_g009681.t4
Cac_g028273.t1
Cac_g003275.t1
Cac_g020476.t1
Cac_g009944.t1
Cac_g004223.t3
Cac_g001665.t1
Cac_g008484.t1
Cac_g020581.t2
Cac_g033711.t4
Cac_g024632.t1
Cac_g029038.t1
Cac_g030159.t1
Cac_g032770.t1
Cac_g014488.t1
Cac_g026002.t2
Cac_g001429.t1
Cac_g007734.t1
Cac_g004105.t3
Cac_g030744.t1
Cac_g029564.t1
Cac_g004745.t1
Cac_g025521.t1
Cac_g004019.t4
Cac_g013407.t1
Cac_g023414.t1
Cac_g014571.t1
Cac_g017380.t1
Cac_g005382.t2
Cac_g004113.t1
Cac_g015260.t1
Cac_g020678.t1
Cac_g027779.t1
Cac_g000989.t1
Cac_g011347.t1
Cac_g024721.t1
Cac_g005442.t1
Cac_g001578.t1
Cac_g012568.t1
Cac_g018395.t2
Cac_g010982.t2
Cac_g033976.t1
Cac_g025811.t1
Cac_g027587.t2
Cac_g020870.t1
Cac_g018787.t1
Cac_g029566.t1
Cac_g027063.t1
Cac_g024736.t1
Cac_g006048.t1
Cac_g030083.t1
Cac_g001260.t2
Cac_g008851.t1
Cac_g006977.t1
Cac_g009565.t2
Cac_g019279.t1
Cac_g000240.t1
Cac_g020488.t2
Cac_g000062.t6
Cac_g014022.t1
Cac_g000780.t1
Cac_g011989.t1
Cac_g009089.t2
Cac_g019328.t2
Cac_g005665.t1
Cac_g013158.t1
Cac_g003758.t1
Cac_g010095.t1
Cac_g012829.t1
Cac_g030605.t1
Cac_g022969.t1
Cac_g001882.t1
Cac_g015452.t1
Cac_g030710.t1
Cac_g000510.t1
Cac_g016214.t2
Cac_g009069.t1
Cac_g007430.t1
Cac_g012387.t1
Cac_g026682.t1
Cac_g017898.t3
Cac_g000036.t1
Cac_g019727.t1
Cac_g034072.t1
Cac_g032986.t1
Cac_g006157.t1
Cac_g018489.t1
Cac_g004953.t1
Cac_g013501.t2
Cac_g025690.t3
Cac_g003381.t1
Cac_g031450.t1
Cac_g016139.t1
Cac_g025175.t1
Cac_g019668.t1
Cac_g029398.t1
Cac_g024467.t1
Cac_g009492.t3
Cac_g011887.t1
Cac_g023407.t1
Cac_g014722.t1
Cac_g009411.t3
Cac_g024656.t1
Cac_g018363.t1
Cac_g001056.t1
Cac_g027891.t1
Cac_g008695.t1
Cac_g032079.t1
Cac_g003832.t1
Cac_g011662.t1
Cac_g013870.t1
Cac_g007839.t1
Cac_g026494.t1
Cac_g016319.t1
Cac_g008573.t1
Cac_g020952.t1
Cac_g017477.t1
Cac_g031650.t1
Cac_g011517.t1
Cac_g012482.t2
Cac_g002142.t1
Cac_g025703.t2
Cac_g024288.t1
Cac_g003996.t1
Cac_g019069.t1
Cac_g025328.t1
Cac_g033385.t1
Cac_g014280.t1
Cac_g008308.t6
Cac_g034277.t1
Cac_g012255.t1
Cac_g006519.t3
Cac_g004853.t1
Cac_g017596.t1
Cac_g007282.t1
Cac_g004056.t4
Cac_g015045.t5
Cac_g020180.t1
Cac_g015666.t1
Cac_g014668.t1
Cac_g002999.t1
Cac_g025384.t1
Cac_g026146.t2
Cac_g020794.t1
Cac_g027936.t1
Cac_g031851.t1
Cac_g002516.t1
Cac_g013546.t1
Cac_g013647.t2
Cac_g028717.t1
Cac_g018800.t1
Cac_g029742.t1
Cac_g014132.t1
Cac_g025752.t1
Cac_g020001.t1
Cac_g015698.t1
Cac_g024477.t1
Cac_g022909.t1
Cac_g026126.t1
Cac_g007783.t1
Cac_g015876.t2
Cac_g032875.t1
Cac_g020155.t3
Cac_g033508.t1
Cac_g003582.t2
Cac_g005167.t1
Cac_g023970.t1
Cac_g028692.t1
Cac_g009260.t1
Cac_g024675.t1
Cac_g001190.t1
Cac_g012369.t2
Cac_g022095.t1
Cac_g019765.t1
Cac_g005614.t1
Cac_g013146.t1
Cac_g007184.t2
Cac_g024699.t1
Cac_g022306.t2
Cac_g025823.t2
Cac_g010714.t1
Cac_g019020.t1
Cac_g021577.t1
Cac_g028993.t1
Cac_g027230.t1
Cac_g008557.t1
Cac_g031050.t1
Cac_g015267.t2
Cac_g024698.t1
Cac_g028619.t1
Cac_g031571.t1
Cac_g010272.t2
Cac_g002634.t1
Cac_g014468.t5
Cac_g026860.t1
Cac_g001176.t3
Cac_g019632.t2
Cac_g032490.t1
Cac_g031263.t1
Cac_g018021.t1
Cac_g030044.t1
Cac_g005281.t1
Cac_g026109.t1
Cac_g027833.t1
Cac_g008915.t1
Cac_g000575.t4
Cac_g010616.t1
Cac_g023210.t1
Cac_g007280.t1
Cac_g024239.t2
Cac_g026139.t1
Cac_g032375.t1
Cac_g022270.t1
Cac_g025693.t2
Cac_g005118.t2
Cac_g018007.t1
Cac_g007005.t1
Cac_g007840.t2
Cac_g020774.t1
Cac_g029696.t1
Cac_g003855.t2
Cac_g020716.t1
Cac_g002185.t1
Cac_g014723.t7
Cac_g012486.t1
Cac_g028084.t1
Cac_g010491.t3
Cac_g021176.t1
Cac_g003872.t2
Cac_g020377.t1
Cac_g010028.t1
Cac_g032447.t3
Cac_g018998.t1
Cac_g007714.t1
Cac_g009434.t1
Cac_g011246.t2
Cac_g017419.t1
Cac_g022774.t1
Cac_g019419.t1
Cac_g007550.t1
Cac_g015918.t1
Cac_g029664.t1
Cac_g014511.t1
Cac_g027051.t1
Cac_g001486.t3
Cac_g002132.t1
Cac_g024584.t2
Cac_g016648.t1
Cac_g010465.t1
Cac_g017790.t1
Cac_g009562.t1
Cac_g022865.t1
Cac_g017473.t2
Cac_g025995.t1
Cac_g033286.t1
Cac_g034112.t1
Cac_g009871.t2
Cac_g023379.t1
Cac_g018377.t1
Cac_g010706.t1
Cac_g010363.t1
Cac_g024093.t6
Cac_g018630.t3
Cac_g015402.t1
Cac_g000735.t2
Cac_g006400.t1
Cac_g009833.t1
Cac_g001461.t1
Cac_g001832.t1
Cac_g013712.t1
Cac_g032469.t1
Cac_g014104.t2
Cac_g019034.t1
Cac_g021481.t1
Cac_g013005.t1
Cac_g006328.t2
Cac_g022783.t1
Cac_g008805.t1
Cac_g021779.t1
Cac_g018372.t2
Cac_g005970.t1
Cac_g013928.t3
Cac_g017910.t1
Cac_g000441.t2
Cac_g016372.t2
Cac_g012050.t1
Cac_g025088.t3
Cac_g031393.t2
Cac_g015048.t1
Cac_g032006.t1
Cac_g019158.t1
Cac_g018745.t1
Cac_g023202.t2
Cac_g022402.t1
Cac_g029715.t1
Cac_g029633.t1
Cac_g006287.t2
Cac_g000909.t2
Cac_g000871.t1
Cac_g000656.t1
Cac_g028451.t4
Cac_g031785.t1
Cac_g021559.t1
Cac_g010315.t1
Cac_g008552.t1
Cac_g009848.t1
Cac_g010365.t1
Cac_g016098.t1
Cac_g031405.t2
Cac_g020504.t1
Cac_g023183.t1
Cac_g030089.t1
Cac_g018061.t1
Cac_g032348.t1
Cac_g002488.t1
Cac_g015723.t1
Cac_g031802.t1
Cac_g009754.t1
Cac_g001475.t1
Cac_g028615.t1
Cac_g020925.t1
Cac_g009187.t1
Cac_g022939.t4
Cac_g025748.t1
Cac_g026383.t2
Cac_g003421.t1
Cac_g006959.t1
Cac_g024488.t1
Cac_g020284.t1
Cac_g003221.t1
Cac_g006506.t1
Cac_g019123.t1
Cac_g022927.t1
Cac_g032585.t1
Cac_g024043.t1
Cac_g001566.t1
Cac_g008384.t1
Cac_g004019.t2
Cac_g023088.t1
Cac_g028119.t1
Cac_g006823.t1
Cac_g012619.t1
Cac_g013432.t1
Cac_g013054.t1
Cac_g002006.t1
Cac_g025564.t1
Cac_g025884.t3
Cac_g004986.t1
Cac_g003452.t1
Cac_g023771.t1
Cac_g010936.t1
Cac_g008351.t1
Cac_g022316.t1
Cac_g018439.t1
Cac_g015345.t2
Cac_g023192.t1
Cac_g013804.t2
Cac_g010676.t1
Cac_g024634.t1
Cac_g006789.t1
Cac_g010240.t1
Cac_g031731.t1
Cac_g018049.t1
Cac_g013040.t1
Cac_g027164.t1
Cac_g032751.t4
Cac_g029385.t1
Cac_g026373.t1
Cac_g011537.t1
Cac_g023962.t1
Cac_g023777.t6
Cac_g032291.t1
Cac_g015699.t1
Cac_g003524.t1
Cac_g024966.t1
Cac_g006653.t1
Cac_g024171.t1
Cac_g011084.t1
Cac_g030138.t1
Cac_g018171.t1
Cac_g022846.t1
Cac_g026076.t1
Cac_g005527.t2
Cac_g031431.t1
Cac_g001935.t1
Cac_g033379.t1
Cac_g008561.t1
Cac_g000667.t1
Cac_g015777.t1
Cac_g019197.t1
Cac_g023531.t1
Cac_g006947.t1
Cac_g020058.t1
Cac_g023675.t1
Cac_g031669.t1
Cac_g019163.t2
Cac_g011321.t1
Cac_g005314.t1
Cac_g034367.t1
Cac_g022370.t6
Cac_g001855.t1
Cac_g006283.t1
Cac_g034109.t1
Cac_g012294.t2
Cac_g002566.t1
Cac_g011987.t2
Cac_g006355.t1
Cac_g012135.t1
Cac_g018542.t1
Cac_g007176.t1
Cac_g018807.t1
Cac_g031647.t1
Cac_g031445.t1
Cac_g015118.t2
Cac_g016783.t1
Cac_g014313.t1
Cac_g010931.t1
Cac_g019397.t1
Cac_g015744.t3
Cac_g010898.t2
Cac_g007897.t1
Cac_g014411.t3
Cac_g005508.t1
Cac_g027876.t1
Cac_g012344.t1
Cac_g003081.t1
Cac_g015222.t1
Cac_g019240.t3
Cac_g009713.t1
Cac_g033078.t4
Cac_g004378.t1
Cac_g006837.t3
Cac_g021185.t1
Cac_g003619.t1
Cac_g030518.t1
Cac_g025358.t1
Cac_g005301.t2
Cac_g022091.t2
Cac_g008760.t1
Cac_g029934.t1
Cac_g006847.t3
Cac_g006751.t1
Cac_g014983.t1
Cac_g029572.t1
Cac_g010184.t1
Cac_g014041.t2
Cac_g003600.t1
Cac_g019974.t1
Cac_g011001.t1
Cac_g000046.t1
Cac_g020105.t1
Cac_g018545.t1
Cac_g010387.t2
Cac_g024986.t1
Cac_g013523.t1
Cac_g025034.t1
Cac_g024562.t1
Cac_g020791.t1
Cac_g009966.t1
Cac_g014880.t1
Cac_g032158.t3
Cac_g022645.t4
Cac_g033153.t1
Cac_g024393.t1
Cac_g009672.t1
Cac_g011820.t1
Cac_g014675.t1
Cac_g023898.t4
Cac_g029012.t1
Cac_g029113.t4
Cac_g015314.t1
Cac_g011933.t1
Cac_g032238.t1
Cac_g005424.t1
Cac_g014189.t1
Cac_g006824.t1
Cac_g025219.t2
Cac_g021966.t1
Cac_g017532.t1
Cac_g005545.t1
Cac_g023022.t1
Cac_g032632.t1
Cac_g033534.t1
Cac_g011163.t8
Cac_g021590.t1
Cac_g006052.t1
Cac_g027143.t1
Cac_g017388.t2
Cac_g015871.t1
Cac_g015228.t1
Cac_g030388.t1
Cac_g022991.t1
Cac_g000833.t1
Cac_g016637.t1
Cac_g029897.t1
Cac_g015196.t1
Cac_g023971.t1
Cac_g027129.t1
Cac_g014286.t1
Cac_g022043.t1
Cac_g012789.t1
Cac_g001584.t6
Cac_g013454.t1
Cac_g002102.t1
Cac_g024454.t1
Cac_g030677.t1
Cac_g015363.t1
Cac_g024117.t1
Cac_g026163.t2
Cac_g025078.t1
Cac_g021132.t2
Cac_g011944.t1
Cac_g022343.t1
Cac_g015987.t1
Cac_g029876.t2
Cac_g027128.t1
Cac_g020029.t1
Cac_g021616.t1
Cac_g003535.t1
Cac_g031404.t1
Cac_g029380.t1
Cac_g008251.t3
Cac_g019317.t2
Cac_g013864.t1
Cac_g012988.t1
Cac_g013408.t1
Cac_g011492.t1
Cac_g006744.t1
Cac_g027140.t1
Cac_g003162.t1
Cac_g007985.t1
Cac_g007788.t1
Cac_g020719.t1
Cac_g016934.t1
Cac_g021880.t1
Cac_g029914.t1
Cac_g009394.t1
Cac_g028299.t1
Cac_g018516.t1
Cac_g022024.t1
Cac_g021731.t1
Cac_g004776.t1
Cac_g025431.t1
Cac_g011295.t2
Cac_g006006.t1
Cac_g008528.t7
Cac_g026485.t1
Cac_g013376.t6
Cac_g017520.t1
Cac_g018140.t1
Cac_g015480.t1
Cac_g027165.t1
Cac_g025338.t2
Cac_g003418.t5
Cac_g017052.t1
Cac_g012974.t1
Cac_g025551.t1
Cac_g009101.t2
Cac_g010875.t6
Cac_g020101.t1
Cac_g033605.t1
Cac_g009031.t1
Cac_g013721.t2
Cac_g034538.t1
Cac_g013304.t1
Cac_g002940.t3
Cac_g015433.t2
Cac_g009381.t2
Cac_g031958.t4
Cac_g016361.t1
Cac_g010334.t1
Cac_g019545.t1
Cac_g032243.t1
Cac_g003448.t1
Cac_g022801.t1
Cac_g029236.t2
Cac_g022320.t1
Cac_g010325.t1
Cac_g022469.t1
Cac_g010029.t1
Cac_g022885.t1
Cac_g012970.t1
Cac_g012539.t3
Cac_g013337.t1
Cac_g006964.t1
Cac_g020496.t1
Cac_g009486.t1
Cac_g030064.t3
Cac_g022561.t1
Cac_g009332.t1
Cac_g019812.t1
Cac_g015489.t2
Cac_g001313.t1
Cac_g020688.t1
Cac_g017130.t1
Cac_g025728.t1
Cac_g001617.t1
Cac_g014337.t1
Cac_g009208.t2
Cac_g027150.t1
Cac_g032059.t1
Cac_g033874.t1
Cac_g017949.t1
Cac_g001627.t1
Cac_g007797.t1
Cac_g012575.t1
Cac_g003341.t1
Cac_g019232.t1
Cac_g019884.t1
Cac_g017900.t1
Cac_g012199.t1
Cac_g000910.t1
Cac_g015397.t1
Cac_g033458.t1
Cac_g019491.t1
Cac_g033445.t1
Cac_g029175.t1
Cac_g019815.t1
Cac_g000507.t1
Cac_g009697.t1
Cac_g006934.t1
Cac_g007288.t1
Cac_g010490.t1
Cac_g024354.t1
Cac_g021705.t4
Cac_g013879.t3
Cac_g015747.t6
Cac_g001150.t1
Cac_g030929.t1
Cac_g007884.t1
Cac_g018945.t1
Cac_g029266.t1
Cac_g027455.t1
Cac_g033899.t1
Cac_g016080.t1
Cac_g031032.t1
Cac_g013992.t1
Cac_g010098.t2
Cac_g018248.t1
Cac_g031698.t2
Cac_g008171.t3
Cac_g013589.t1
Cac_g016914.t1
Cac_g001576.t1
Cac_g019016.t1
Cac_g012360.t1
Cac_g015718.t1
Cac_g013780.t1
Cac_g023857.t1
Cac_g026722.t1
Cac_g031044.t2
Cac_g027647.t1
Cac_g026691.t1
Cac_g021317.t2
Cac_g000825.t1
Cac_g012393.t1
Cac_g033638.t1
Cac_g020841.t2
Cac_g007761.t1
Cac_g017402.t1
Cac_g009937.t1
Cac_g003102.t1
Cac_g018208.t1
Cac_g010275.t1
Cac_g019804.t1
Cac_g018655.t1
Cac_g020906.t1
Cac_g002948.t1
Cac_g021540.t1
Cac_g005350.t1
Cac_g019159.t1
Cac_g004159.t2
Cac_g027894.t1
Cac_g024134.t1
Cac_g002928.t1
Cac_g029880.t1
Cac_g009843.t1
Cac_g009853.t1
Cac_g026932.t1
Cac_g025489.t1
Cac_g028123.t1
Cac_g032303.t1
Cac_g016746.t1
Cac_g033677.t1
Cac_g025162.t1
Cac_g032129.t1
Cac_g025474.t1
Cac_g028222.t1
Cac_g005797.t1
Cac_g031981.t2
Cac_g022037.t1
Cac_g005537.t1
Cac_g021777.t2
Cac_g022904.t1
Cac_g002953.t1
Cac_g010299.t1
Cac_g019808.t1
Cac_g011303.t1
Cac_g014941.t1
Cac_g022035.t2
Cac_g020410.t1
Cac_g024323.t1
Cac_g017023.t1
Cac_g031824.t1
Cac_g000005.t1
Cac_g013022.t2
Cac_g025053.t1
Cac_g006565.t1
Cac_g026892.t3
Cac_g002002.t2
Cac_g015946.t1
Cac_g021972.t1
Cac_g026298.t1
Cac_g020878.t1
Cac_g009341.t2
Cac_g014136.t1
Cac_g026501.t1
Cac_g020436.t3
Cac_g004556.t1
Cac_g025606.t4
Cac_g013901.t3
Cac_g019068.t2
Cac_g013124.t3
Cac_g015264.t2
Cac_g026588.t2
Cac_g030746.t1
Cac_g011936.t1
Cac_g000156.t2
Cac_g015153.t1
Cac_g014969.t1
Cac_g007467.t1
Cac_g008098.t1
Cac_g001264.t1
Cac_g022395.t1
Cac_g005902.t2
Cac_g021266.t1
Cac_g025862.t2
Cac_g018456.t1
Cac_g029047.t3
Cac_g008606.t1
Cac_g007860.t1
Cac_g010829.t1
Cac_g012778.t4
Cac_g010318.t2
Cac_g014080.t1
Cac_g011970.t1
Cac_g020742.t1
Cac_g013175.t1
Cac_g001987.t1
Cac_g021534.t2
Cac_g004780.t1
Cac_g029666.t1
Cac_g012279.t1
Cac_g018570.t1
Cac_g018187.t1
Cac_g025689.t1
Cac_g018107.t1
Cac_g031625.t1
Cac_g009405.t1
Cac_g007519.t1
Cac_g015342.t1
Cac_g019706.t1
Cac_g015383.t1
Cac_g010073.t1
Cac_g023440.t1
Cac_g005366.t5
Cac_g025340.t2
Cac_g025227.t1
Cac_g008772.t1
Cac_g028395.t1
Cac_g029336.t1
Cac_g025420.t1
Cac_g029850.t1
Cac_g002823.t1
Cac_g031276.t1
Cac_g011509.t1
Cac_g011800.t1
Cac_g016576.t1
Cac_g012215.t1
Cac_g006691.t1
Cac_g033275.t1
Cac_g028216.t1
Cac_g015292.t2
Cac_g007990.t1
Cac_g031700.t2
Cac_g021873.t1
Cac_g000121.t1
Cac_g019201.t1
Cac_g008838.t1
Cac_g029757.t1
Cac_g016614.t1
Cac_g012828.t1
Cac_g026218.t1
Cac_g018661.t1
Cac_g008158.t1
Cac_g018856.t1
Cac_g015094.t1
Cac_g021394.t2
Cac_g023706.t1
Cac_g002909.t1
Cac_g016541.t1
Cac_g015184.t2
Cac_g013688.t1
Cac_g028528.t1
Cac_g027571.t1
Cac_g011839.t1
Cac_g006456.t1
Cac_g016211.t1
Cac_g014727.t1
Cac_g010649.t3
Cac_g023054.t1
Cac_g029608.t2
Cac_g003942.t1
Cac_g016710.t1
Cac_g004785.t1
Cac_g014113.t2
Cac_g005940.t1
Cac_g026212.t1
Cac_g005965.t1
Cac_g001577.t1
Cac_g023015.t2
Cac_g005864.t2
Cac_g020602.t1
Cac_g030200.t1
Cac_g031021.t1
Cac_g001698.t1
Cac_g001808.t3
Cac_g011385.t1
Cac_g003249.t1
Cac_g009018.t1
Cac_g032378.t1
Cac_g029781.t2
Cac_g012006.t1
Cac_g027282.t1
Cac_g004608.t1
Cac_g005423.t1
Cac_g009338.t2
Cac_g005345.t1
Cac_g026613.t1
Cac_g015464.t2
Cac_g021578.t1
Cac_g029352.t4
Cac_g033135.t1
Cac_g026749.t1
Cac_g029889.t1
Cac_g005955.t1
Cac_g003961.t1
Cac_g022544.t1
Cac_g030962.t1
Cac_g021410.t1
Cac_g024234.t1
Cac_g007112.t1
Cac_g004029.t1
Cac_g002888.t1
Cac_g020276.t1
Cac_g009154.t1
Cac_g025875.t1
Cac_g020473.t4
Cac_g028952.t1
Cac_g016285.t1
Cac_g004926.t3
Cac_g014393.t1
Cac_g017603.t2
Cac_g033847.t1
Cac_g013515.t1
Cac_g012723.t1
Cac_g033139.t1
Cac_g011594.t1
Cac_g027696.t1
Cac_g016755.t1
Cac_g013031.t1
Cac_g015550.t1
Cac_g013921.t1
Cac_g018811.t1
Cac_g002872.t1
Cac_g029443.t1
Cac_g027245.t1
Cac_g017640.t1
Cac_g012608.t1
Cac_g000230.t2
Cac_g009442.t1
Cac_g012095.t1
Cac_g029056.t2
Cac_g030656.t1
Cac_g031013.t1
Cac_g011219.t1
Cac_g031748.t1
Cac_g021571.t1
Cac_g030830.t1
Cac_g005633.t1
Cac_g025154.t1
Cac_g016365.t1
Cac_g014605.t1
Cac_g032936.t1
Cac_g027911.t2
Cac_g001880.t1
Cac_g017134.t2
Cac_g001206.t1
Cac_g018146.t1
Cac_g000207.t1
Cac_g023097.t1
Cac_g021364.t1
Cac_g000009.t3
Cac_g005308.t1
Cac_g008048.t2
Cac_g023696.t1
Cac_g033820.t1
Cac_g010894.t3
Cac_g014309.t1
Cac_g015215.t1
Cac_g018798.t1
Cac_g021642.t1
Cac_g001059.t1
Cac_g018581.t1
Cac_g024782.t1
Cac_g020235.t1
Cac_g016143.t1
Cac_g018321.t1
Cac_g033216.t1
Cac_g014343.t1
Cac_g000985.t1
Cac_g024175.t1
Cac_g026200.t1
Cac_g027922.t1
Cac_g029490.t1
Cac_g019363.t1
Cac_g011829.t1
Cac_g003473.t1
Cac_g019125.t1
Cac_g016838.t1
Cac_g000972.t1
Cac_g031561.t1
Cac_g016349.t1
Cac_g010725.t10
Cac_g021199.t2
Cac_g017422.t3
Cac_g030098.t1
Cac_g003757.t1
Cac_g028376.t1
Cac_g004678.t2
Cac_g000398.t2
Cac_g004104.t1
Cac_g025057.t1
Cac_g018399.t2
Cac_g010502.t1
Cac_g010627.t1
Cac_g012528.t1
Cac_g004666.t1
Cac_g000807.t1
Cac_g008243.t2
Cac_g020745.t2
Cac_g015253.t3
Cac_g010691.t1
Cac_g027367.t1
Cac_g009134.t1
Cac_g024855.t1
Cac_g027434.t1
Cac_g008734.t2
Cac_g012856.t1
Cac_g005501.t5
Cac_g030793.t1
Cac_g008563.t1
Cac_g010275.t5
Cac_g003366.t1
Cac_g032389.t1
Cac_g017766.t1
Cac_g017534.t1
Cac_g004467.t1
Cac_g033267.t1
Cac_g025952.t1
Cac_g017531.t1
Cac_g008827.t1
Cac_g011119.t1
Cac_g017343.t1
Cac_g018735.t1
Cac_g033279.t1
Cac_g002816.t1
Cac_g030915.t1
Cac_g030337.t1
Cac_g016050.t1
Cac_g029811.t1
Cac_g003936.t1
Cac_g029328.t1
Cac_g025710.t1
Cac_g029629.t1
Cac_g018514.t1
Cac_g013036.t1
Cac_g002075.t1
Cac_g009315.t1
Cac_g005803.t1
Cac_g025531.t1
Cac_g030292.t2
Cac_g016478.t1
Cac_g016712.t1
Cac_g034110.t1
Cac_g001253.t1
Cac_g000509.t1
Cac_g021822.t1
Cac_g017970.t1
Cac_g006101.t1
Cac_g002033.t1
Cac_g031367.t1
Cac_g023428.t1
Cac_g010159.t1
Cac_g012316.t3
Cac_g001768.t1
Cac_g002513.t1
Cac_g000784.t3
Cac_g025408.t2
Cac_g017864.t1
Cac_g025362.t1
Cac_g028546.t1
Cac_g034088.t1
Cac_g006407.t2
Cac_g002810.t2
Cac_g023707.t1
Cac_g006272.t2
Cac_g028731.t1
Cac_g019281.t2
Cac_g002772.t1
Cac_g011246.t1
Cac_g030704.t1
Cac_g000102.t1
Cac_g014746.t1
Cac_g004568.t1
Cac_g022366.t1
Cac_g017759.t1
Cac_g008726.t1
Cac_g033710.t1
Cac_g016657.t2
Cac_g029714.t1
Cac_g020803.t1
Cac_g021386.t2
Cac_g020865.t1
Cac_g000470.t1
Cac_g024413.t2
Cac_g004667.t1
Cac_g023137.t1
Cac_g024337.t1
Cac_g020751.t1
Cac_g024049.t1
Cac_g018606.t1
Cac_g011405.t1
Cac_g017747.t1
Cac_g007008.t1
Cac_g023175.t1
Cac_g033712.t5
Cac_g014776.t1
Cac_g026496.t2
Cac_g025799.t5
Cac_g022153.t3
Cac_g002262.t1
Cac_g033977.t1
Cac_g009146.t1
Cac_g028541.t1
Cac_g009592.t1
Cac_g031535.t1
Cac_g027563.t1
Cac_g034236.t1
Cac_g026817.t1
Cac_g016200.t1
Cac_g010216.t1
Cac_g006151.t1
Cac_g009794.t1
Cac_g012751.t1
Cac_g032171.t2
Cac_g030737.t1
Cac_g008244.t3
Cac_g002522.t1
Cac_g017803.t1
Cac_g003437.t2
Cac_g008045.t2
Cac_g029912.t1
Cac_g031217.t1
Cac_g007212.t1
Cac_g013920.t1
Cac_g021171.t6
Cac_g033144.t1
Cac_g012124.t1
Cac_g017837.t1
Cac_g018402.t1
Cac_g012894.t3
Cac_g010139.t1
Cac_g017597.t2
Cac_g003707.t2
Cac_g004690.t3
Cac_g011380.t2
Cac_g014179.t2
Cac_g010499.t1
Cac_g008401.t1
Cac_g006350.t1
Cac_g024443.t1
Cac_g008651.t1
Cac_g023269.t1
Cac_g017448.t3
Cac_g002990.t1
Cac_g027100.t1
Cac_g001793.t1
Cac_g029938.t1
Cac_g015339.t1
Cac_g019373.t1
Cac_g000014.t2
Cac_g007444.t4
Cac_g011372.t1
Cac_g017213.t2
Cac_g010129.t1
Cac_g009434.t5
Cac_g003377.t1
Cac_g017037.t1
Cac_g006527.t1
Cac_g000376.t1
Cac_g032869.t1
Cac_g024563.t1
Cac_g026859.t1
Cac_g020641.t1
Cac_g019863.t1
Cac_g030177.t1
Cac_g023193.t1
Cac_g004782.t1
Cac_g017653.t4
Cac_g009725.t1
Cac_g020630.t1
Cac_g005430.t1
Cac_g028603.t1
Cac_g007514.t2
Cac_g006673.t2
Cac_g032213.t1
Cac_g002648.t2
Cac_g008850.t1
Cac_g013995.t1
Cac_g000350.t1
Cac_g018399.t1
Cac_g018484.t2
Cac_g020991.t1
Cac_g033564.t1
Cac_g027597.t1
Cac_g004095.t1
Cac_g004799.t2
Cac_g004957.t2
Cac_g019460.t1
Cac_g031460.t1
Cac_g001435.t3
Cac_g029114.t1
Cac_g022374.t1
Cac_g012853.t1
Cac_g002146.t1
Cac_g019853.t1
Cac_g015310.t2
Cac_g027285.t1
Cac_g012061.t3
Cac_g014161.t1
Cac_g006417.t1
Cac_g001031.t2
Cac_g017266.t2
Cac_g008959.t1
Cac_g014509.t1
Cac_g033193.t1
Cac_g019653.t1
Cac_g005631.t2
Cac_g018207.t1
Cac_g032853.t1
Cac_g019003.t1
Cac_g028853.t1
Cac_g006679.t1
Cac_g027449.t1
Cac_g000561.t2
Cac_g014906.t1
Cac_g029025.t4
Cac_g015648.t1
Cac_g018786.t2
Cac_g006099.t1
Cac_g003719.t1
Cac_g029292.t1
Cac_g017193.t1
Cac_g033882.t1
Cac_g010321.t1
Cac_g028623.t1
Cac_g024500.t1
Cac_g019223.t2
Cac_g019134.t1
Cac_g001801.t1
Cac_g012756.t2
Cac_g021982.t1
Cac_g010207.t1
Cac_g016742.t1
Cac_g001381.t4
Cac_g010210.t1
Cac_g029489.t1
Cac_g027831.t1
Cac_g004872.t1
Cac_g000576.t1
Cac_g029924.t1
Cac_g025506.t2
Cac_g028684.t1
Cac_g000080.t1
Cac_g014000.t1
Cac_g009695.t1
Cac_g025079.t1
Cac_g008356.t2
Cac_g024257.t1
Cac_g032760.t1
Cac_g023680.t2
Cac_g002914.t1
Cac_g010956.t1
Cac_g029853.t1
Cac_g013078.t1
Cac_g003137.t1
Cac_g010597.t1
Cac_g020243.t1
Cac_g005637.t3
Cac_g000882.t1
Cac_g022338.t2
Cac_g009270.t1
Cac_g011453.t1
Cac_g025719.t1
Cac_g004898.t1
Cac_g031019.t1
Cac_g024625.t2
Cac_g006084.t1
Cac_g006248.t1
Cac_g006098.t1
Cac_g012278.t1
Cac_g028494.t1
Cac_g004547.t1
Cac_g018349.t2
Cac_g003537.t2
Cac_g025870.t1
Cac_g018235.t7
Cac_g016201.t2
Cac_g015192.t1
Cac_g022377.t1
Cac_g013877.t1
Cac_g018164.t1
Cac_g001385.t1
Cac_g024464.t1
Cac_g001912.t1
Cac_g006421.t1
Cac_g009679.t1
Cac_g003040.t1
Cac_g027201.t1
Cac_g017702.t1
Cac_g031575.t1
Cac_g015571.t1
Cac_g002280.t1
Cac_g006183.t1
Cac_g000754.t1
Cac_g025304.t1
Cac_g020697.t1
Cac_g015123.t1
Cac_g024791.t1
Cac_g030547.t1
Cac_g013072.t2
Cac_g006390.t2
Cac_g030735.t2
Cac_g030217.t1
Cac_g032119.t1
Cac_g012248.t2
Cac_g023858.t1
Cac_g011461.t1
Cac_g011270.t1
Cac_g028443.t1
Cac_g008040.t2
Cac_g017568.t1
Cac_g021461.t2
Cac_g020555.t1
Cac_g009260.t4
Cac_g017556.t1
Cac_g023555.t1
Cac_g000347.t1
Cac_g015803.t1
Cac_g003897.t1
Cac_g011849.t1
Cac_g002530.t1
Cac_g030351.t1
Cac_g025677.t1
Cac_g011240.t1
Cac_g023442.t1
Cac_g010681.t3
Cac_g024200.t2
Cac_g029324.t1
Cac_g034018.t1
Cac_g019160.t1
Cac_g001069.t2
Cac_g020008.t1
Cac_g026694.t1
Cac_g028946.t1
Cac_g031766.t1
Cac_g029483.t1
Cac_g027192.t1
Cac_g022535.t1
Cac_g022700.t1
Cac_g020187.t1
Cac_g017638.t1
Cac_g006520.t1
Cac_g012178.t1
Cac_g027963.t1
Cac_g014159.t2
Cac_g016534.t2
Cac_g005251.t1
Cac_g022049.t2
Cac_g025179.t1
Cac_g021479.t1
Cac_g003443.t1
Cac_g019128.t1
Cac_g029050.t1
Cac_g008948.t1
Cac_g026714.t1
Cac_g010495.t1
Cac_g014978.t1
Cac_g008924.t1
Cac_g029684.t1
Cac_g032383.t2
Cac_g031005.t2
Cac_g014747.t1
Cac_g026787.t1
Cac_g024556.t1
Cac_g031115.t1
Cac_g024059.t1
Cac_g025535.t1
Cac_g029680.t1
Cac_g005271.t1
Cac_g010544.t1
Cac_g020576.t1
Cac_g015469.t1
Cac_g002667.t1
Cac_g008217.t1
Cac_g000389.t1
Cac_g005945.t1
Cac_g002324.t1
Cac_g014690.t1
Cac_g021440.t1
Cac_g025432.t1
Cac_g017109.t1
Cac_g002468.t1
Cac_g002785.t2
Cac_g008378.t1
Cac_g007017.t1
Cac_g016677.t1
Cac_g009382.t1
Cac_g021119.t1
Cac_g019575.t1
Cac_g008054.t1
Cac_g016664.t1
Cac_g033881.t1
Cac_g001610.t1
Cac_g024952.t1
Cac_g032893.t1
Cac_g030872.t1
Cac_g007782.t1
Cac_g006828.t1
Cac_g007805.t1
Cac_g011758.t1
Cac_g029110.t1
Cac_g029583.t2
Cac_g025570.t1
Cac_g005400.t3
Cac_g008627.t1
Cac_g006224.t1
Cac_g022020.t2
Cac_g021047.t1
Cac_g023963.t1
Cac_g028080.t1
Cac_g025613.t1
Cac_g009584.t2
Cac_g008005.t1
Cac_g017537.t1
Cac_g026374.t2
Cac_g019654.t1
Cac_g030536.t1
Cac_g008181.t1
Cac_g014670.t1
Cac_g008988.t1
Cac_g026229.t1
Cac_g030169.t1
Cac_g030719.t1
Cac_g000909.t1
Cac_g011967.t1
Cac_g013410.t1
Cac_g025742.t1
Cac_g015243.t1
Cac_g030727.t1
Cac_g002532.t1
Cac_g028960.t1
Cac_g007868.t1
Cac_g029907.t4
Cac_g020611.t1
Cac_g025630.t1
Cac_g013669.t1
Cac_g004893.t1
Cac_g013918.t1
Cac_g009237.t1
Cac_g008976.t1
Cac_g012687.t1
Cac_g017050.t1
Cac_g032885.t1
Cac_g008598.t1
Cac_g029193.t2
Cac_g020161.t1
Cac_g022191.t1
Cac_g033979.t1
Cac_g033170.t1
Cac_g033969.t1
Cac_g029472.t1
Cac_g028520.t1
Cac_g011773.t1
Cac_g000163.t4
Cac_g000125.t3
Cac_g014004.t1
Cac_g012900.t1
Cac_g001791.t1
Cac_g002976.t1
Cac_g017452.t1
Cac_g006441.t1
Cac_g025955.t3
Cac_g002436.t1
Cac_g029416.t1
Cac_g023341.t2
Cac_g011705.t1
Cac_g000938.t1
Cac_g027225.t1
Cac_g017230.t1
Cac_g004061.t2
Cac_g012315.t1
Cac_g015450.t1
Cac_g001202.t1
Cac_g031147.t3
Cac_g021490.t1
Cac_g008067.t1
Cac_g029888.t1
Cac_g033161.t1
Cac_g031324.t1
Cac_g024771.t1
Cac_g006560.t1
Cac_g031179.t5
Cac_g013335.t1
Cac_g033696.t1
Cac_g014183.t1
Cac_g000520.t1
Cac_g013991.t1
Cac_g017834.t1
Cac_g017644.t1
Cac_g022224.t4
Cac_g009895.t1
Cac_g018471.t1
Cac_g018307.t2
Cac_g018891.t1
Cac_g019719.t1
Cac_g033220.t1
Cac_g001289.t4
Cac_g011229.t1
Cac_g010722.t4
Cac_g025977.t2
Cac_g032611.t1
Cac_g016547.t1
Cac_g018857.t1
Cac_g033687.t1
Cac_g000016.t1
Cac_g009252.t1
Cac_g011731.t2
Cac_g005895.t2
Cac_g008628.t1
Cac_g030277.t1
Cac_g028104.t3
Cac_g006264.t1
Cac_g020184.t1
Cac_g015089.t1
Cac_g005490.t1
Cac_g023982.t1
Cac_g018412.t2
Cac_g026333.t1
Cac_g020768.t1
Cac_g003844.t2
Cac_g017259.t1
Cac_g017709.t1
Cac_g023221.t1
Cac_g001479.t1
Cac_g005926.t1
Cac_g000003.t1
Cac_g021722.t1
Cac_g003312.t1
Cac_g020033.t2
Cac_g007316.t1
Cac_g012996.t1
Cac_g002452.t1
Cac_g021819.t1
Cac_g016136.t1
Cac_g006296.t1
Cac_g001757.t1
Cac_g001314.t1
Cac_g019833.t2
Cac_g026303.t1
Cac_g013577.t1
Cac_g004508.t1
Cac_g010736.t1
Cac_g009542.t1
Cac_g029624.t1
Cac_g029518.t3
Cac_g026554.t1
Cac_g033456.t1
Cac_g012029.t4
Cac_g001543.t1
Cac_g006297.t1
Cac_g025786.t1
Cac_g007616.t1
Cac_g003648.t1
Cac_g020839.t2
Cac_g015769.t1
Cac_g033475.t1
Cac_g025295.t1
Cac_g021319.t1
Cac_g009901.t1
Cac_g028032.t1
Cac_g012509.t1
Cac_g015308.t2
Cac_g015268.t1
Cac_g003530.t1
Cac_g027519.t1
Cac_g022257.t2
Cac_g012165.t1
Cac_g011697.t1
Cac_g033872.t1
Cac_g002695.t1
Cac_g029186.t1
Cac_g001894.t1
Cac_g026486.t1
Cac_g008578.t1
Cac_g004765.t1
Cac_g015306.t1
Cac_g033381.t2
Cac_g031623.t1
Cac_g026635.t1
Cac_g010873.t1
Cac_g011163.t11
Cac_g010809.t1
Cac_g005173.t1
Cac_g015618.t1
Cac_g005936.t1
Cac_g016461.t4
Cac_g010383.t1
Cac_g020349.t1
Cac_g023596.t1
Cac_g022121.t1
Cac_g004733.t1
Cac_g022415.t1
Cac_g028402.t1
Cac_g010636.t1
Cac_g006537.t1
Cac_g021114.t2
Cac_g027878.t1
Cac_g019959.t4
Cac_g018558.t1
Cac_g032343.t1
Cac_g020488.t6
Cac_g016164.t1
Cac_g015754.t1
Cac_g032504.t1
Cac_g001770.t1
Cac_g029123.t1
Cac_g022517.t1
Cac_g006678.t2
Cac_g009516.t5
Cac_g008454.t3
Cac_g027702.t2
Cac_g025306.t1
Cac_g021405.t1
Cac_g014764.t1
Cac_g022303.t11
Cac_g004209.t2
Cac_g018255.t1
Cac_g003852.t1
Cac_g021449.t1
Cac_g015155.t1
Cac_g022482.t1
Cac_g013017.t1
Cac_g012110.t1
Cac_g019303.t4
Cac_g002844.t2
Cac_g010929.t1
Cac_g014109.t3
Cac_g007274.t1
Cac_g034153.t1
Cac_g019207.t1
Cac_g005650.t1
Cac_g011098.t2
Cac_g033276.t1
Cac_g006383.t1
Cac_g014366.t2
Cac_g034510.t1
Cac_g009110.t2
Cac_g032976.t2
Cac_g009667.t1
Cac_g031854.t1
Cac_g005435.t1
Cac_g031192.t1
Cac_g014001.t2
Cac_g017261.t2
Cac_g030184.t1
Cac_g023093.t1
Cac_g000034.t1
Cac_g007847.t1
Cac_g005178.t1
Cac_g033413.t1
Cac_g000722.t1
Cac_g012955.t1
Cac_g023953.t1
Cac_g012578.t1
Cac_g032509.t1
Cac_g024082.t1
Cac_g018636.t1
Cac_g020929.t6
Cac_g025735.t1
Cac_g028398.t1
Cac_g015023.t1
Cac_g023303.t1
Cac_g008681.t2
Cac_g010337.t1
Cac_g003907.t1
Cac_g031301.t1
Cac_g018815.t1
Cac_g006368.t1
Cac_g030484.t1
Cac_g003220.t1
Cac_g031635.t1
Cac_g014702.t1
Cac_g003901.t2
Cac_g025390.t2
Cac_g000767.t3
Cac_g029623.t3
Cac_g032299.t1
Cac_g021366.t1
Cac_g002518.t2
Cac_g013824.t1
Cac_g018293.t1
Cac_g023489.t1
Cac_g021061.t1
Cac_g010969.t1
Cac_g031829.t1
Cac_g001239.t1
Cac_g004963.t1
Cac_g022123.t2
Cac_g024843.t1
Cac_g000310.t1
Cac_g006301.t1
Cac_g005015.t1
Cac_g013689.t4
Cac_g024349.t1
Cac_g003876.t2
Cac_g015167.t1
Cac_g015505.t1
Cac_g024763.t1
Cac_g015411.t1
Cac_g019233.t1
Cac_g017351.t3
Cac_g000832.t2
Cac_g010763.t8
Cac_g018967.t1
Cac_g027061.t1
Cac_g007833.t1
Cac_g025858.t1
Cac_g023745.t3
Cac_g009882.t3
Cac_g025278.t1
Cac_g028496.t1
Cac_g002594.t1
Cac_g026392.t1
Cac_g018010.t2
Cac_g015813.t2
Cac_g005593.t1
Cac_g019864.t1
Cac_g028214.t1
Cac_g025555.t1
Cac_g008777.t1
Cac_g012396.t1
Cac_g015308.t4
Cac_g013417.t1
Cac_g016936.t2
Cac_g017288.t1
Cac_g032431.t1
Cac_g027425.t1
Cac_g010348.t1
Cac_g021263.t2
Cac_g032441.t1
Cac_g007100.t1
Cac_g010123.t1
Cac_g021059.t1
Cac_g006467.t1
Cac_g006437.t1
Cac_g018534.t1
Cac_g032188.t1
Cac_g008215.t1
Cac_g010308.t1
Cac_g003776.t1
Cac_g014260.t1
Cac_g011295.t1
Cac_g013852.t2
Cac_g011953.t2
Cac_g012679.t1
Cac_g013537.t1
Cac_g017170.t1
Cac_g002773.t1
Cac_g031044.t1
Cac_g034165.t1
Cac_g012603.t1
Cac_g004830.t2
Cac_g013028.t1
Cac_g023138.t1
Cac_g018413.t1
Cac_g021203.t1
Cac_g028868.t1
Cac_g029273.t2
Cac_g019086.t1
Cac_g002008.t1
Cac_g001721.t1
Cac_g014328.t1
Cac_g017353.t3
Cac_g011092.t1
Cac_g012136.t2
Cac_g009618.t1
Cac_g014589.t1
Cac_g024307.t1
Cac_g024645.t1
Cac_g014261.t1
Cac_g020505.t1
Cac_g007196.t1
Cac_g003900.t1
Cac_g002065.t2
Cac_g005922.t2
Cac_g019285.t1
Cac_g030157.t2
Cac_g015731.t1
Cac_g024805.t1
Cac_g032159.t2
Cac_g005951.t1
Cac_g015638.t1
Cac_g014377.t1
Cac_g019912.t1
Cac_g002401.t1
Cac_g002190.t1
Cac_g010939.t1
Cac_g001843.t2
Cac_g010314.t1
Cac_g018828.t1
Cac_g031649.t1
Cac_g017673.t2
Cac_g012953.t1
Cac_g026203.t1
Cac_g034150.t1
Cac_g013368.t1
Cac_g017207.t1
Cac_g003240.t2
Cac_g012418.t2
Cac_g021344.t1
Cac_g011904.t1
Cac_g015013.t1
Cac_g013578.t1
Cac_g011187.t1
Cac_g021517.t1
Cac_g032681.t1
Cac_g024755.t2
Cac_g033608.t1
Cac_g002450.t1
Cac_g011048.t1
Cac_g033072.t2
Cac_g001984.t1
Cac_g002266.t1
Cac_g019130.t1
Cac_g021318.t1
Cac_g030632.t2
Cac_g003378.t2
Cac_g032661.t1
Cac_g021691.t2
Cac_g003903.t2
Cac_g005487.t1
Cac_g004191.t1
Cac_g027058.t1
Cac_g000907.t1
Cac_g003047.t3
Cac_g001613.t7
Cac_g031718.t1
Cac_g025360.t2
Cac_g012640.t1
Cac_g010884.t1
Cac_g014830.t1
Cac_g015307.t1
Cac_g006128.t1
Cac_g011961.t1
Cac_g021179.t1
Cac_g021947.t1
Cac_g012661.t1
Cac_g004848.t1
Cac_g016949.t2
Cac_g026595.t1
Cac_g006371.t1
Cac_g020930.t1
Cac_g022201.t1
Cac_g019512.t1
Cac_g029997.t1
Cac_g012180.t1
Cac_g005738.t1
Cac_g024779.t1
Cac_g022903.t1
Cac_g000848.t1
Cac_g003676.t1
Cac_g009632.t1
Cac_g001236.t1
Cac_g008829.t2
Cac_g018932.t1
Cac_g003650.t1
Cac_g011666.t1
Cac_g032710.t1
Cac_g016453.t1
Cac_g008594.t1
Cac_g009312.t4
Cac_g032972.t1
Cac_g032674.t1
Cac_g027162.t1
Cac_g007590.t1
Cac_g032984.t3
Cac_g020635.t1
Cac_g008973.t1
Cac_g018733.t1
Cac_g001966.t1
Cac_g004002.t1
Cac_g020039.t1
Cac_g026348.t1
Cac_g004232.t3
Cac_g021882.t5
Cac_g020986.t1
Cac_g023866.t1
Cac_g000968.t2
Cac_g004518.t1
Cac_g005181.t2
Cac_g018090.t2
Cac_g001135.t1
Cac_g003966.t2
Cac_g001513.t2
Cac_g031345.t1
Cac_g011836.t1
Cac_g020241.t2
Cac_g022884.t1
Cac_g007270.t1
Cac_g004545.t1
Cac_g026756.t2
Cac_g015191.t1
Cac_g020538.t1
Cac_g030718.t2
Cac_g009183.t1
Cac_g016329.t1
Cac_g006907.t1
Cac_g015038.t1
Cac_g003699.t1
Cac_g027295.t1
Cac_g018340.t1
Cac_g002020.t1
Cac_g000387.t1
Cac_g006803.t1
Cac_g013808.t1
Cac_g020649.t1
Cac_g021682.t1
Cac_g019980.t1
Cac_g013194.t2
Cac_g009235.t1
Cac_g023810.t1
Cac_g024001.t1
Cac_g010311.t1
Cac_g011127.t1
Cac_g023758.t4
Cac_g019738.t1
Cac_g011475.t1
Cac_g004854.t1
Cac_g009118.t2
Cac_g001736.t1
Cac_g017128.t1
Cac_g015139.t1
Cac_g026631.t1
Cac_g028237.t1
Cac_g029965.t1
Cac_g028839.t2
Cac_g027846.t1
Cac_g010101.t1
Cac_g003681.t1
Cac_g010253.t1
Cac_g011320.t1
Cac_g032531.t1
Cac_g002528.t1
Cac_g021017.t1
Cac_g028832.t1
Cac_g002556.t1
Cac_g030927.t1
Cac_g009371.t1
Cac_g030801.t4
Cac_g025585.t1
Cac_g018898.t1
Cac_g022899.t1
Cac_g019227.t1
Cac_g002950.t1
Cac_g005973.t1
Cac_g005190.t1
Cac_g029457.t1
Cac_g025963.t1
Cac_g023001.t1
Cac_g001142.t2
Cac_g016655.t1
Cac_g020481.t1
Cac_g000881.t1
Cac_g030500.t1
Cac_g007526.t2
Cac_g015186.t1
Cac_g017736.t1
Cac_g019470.t1
Cac_g020487.t3
Cac_g028144.t1
Cac_g023584.t1
Cac_g006317.t1
Cac_g022368.t1
Cac_g001284.t1
Cac_g003317.t1
Cac_g027802.t1
Cac_g013351.t1
Cac_g019066.t1
Cac_g016249.t1
Cac_g019612.t1
Cac_g031836.t1
Cac_g022240.t1
Cac_g005660.t1
Cac_g020139.t3
Cac_g024275.t1
Cac_g001727.t1
Cac_g000632.t1
Cac_g000850.t2
Cac_g017025.t1
Cac_g006112.t1
Cac_g003792.t2
Cac_g017416.t1
Cac_g000206.t1
Cac_g018142.t2
Cac_g027120.t1
Cac_g029841.t1
Cac_g026457.t1
Cac_g017917.t1
Cac_g028046.t1
Cac_g031523.t1
Cac_g011022.t1
Cac_g006064.t1
Cac_g007139.t1
Cac_g027224.t1
Cac_g008618.t1
Cac_g016670.t2
Cac_g014742.t1
Cac_g014227.t1
Cac_g005618.t1
Cac_g000454.t1
Cac_g014749.t1
Cac_g031757.t1
Cac_g002995.t1
Cac_g013126.t1
Cac_g021338.t1
Cac_g009876.t1
Cac_g003596.t3
Cac_g025873.t1
Cac_g019842.t1
Cac_g003696.t1
Cac_g015482.t2
Cac_g000662.t2
Cac_g019217.t1
Cac_g030066.t1
Cac_g029434.t1
Cac_g015851.t2
Cac_g020725.t3
Cac_g005850.t1
Cac_g005247.t1
Cac_g031474.t1
Cac_g010641.t1
Cac_g016350.t1
Cac_g024126.t1
Cac_g029998.t1
Cac_g009736.t1
Cac_g003953.t1
Cac_g027469.t1
Cac_g011653.t8
Cac_g000739.t1
Cac_g030011.t1
Cac_g019893.t1
Cac_g011880.t1
Cac_g000824.t1
Cac_g013825.t1
Cac_g012893.t2
Cac_g018685.t2
Cac_g011423.t1
Cac_g032985.t1
Cac_g027527.t1
Cac_g003181.t2
Cac_g006442.t1
Cac_g020323.t1
Cac_g004425.t2
Cac_g014859.t1
Cac_g034324.t1
Cac_g000601.t1
Cac_g029533.t1
Cac_g000291.t1
Cac_g005502.t1
Cac_g006448.t1
Cac_g009945.t1
Cac_g008562.t1
Cac_g012018.t1
Cac_g024967.t1
Cac_g018778.t1
Cac_g001829.t1
Cac_g031034.t1
Cac_g025579.t1
Cac_g003336.t2
Cac_g023494.t1
Cac_g010863.t1
Cac_g023551.t1
Cac_g034092.t1
Cac_g017237.t1
Cac_g025751.t2
Cac_g030453.t1
Cac_g028693.t1
Cac_g026818.t1
Cac_g013892.t1
Cac_g019973.t1
Cac_g015546.t1
Cac_g028884.t1
Cac_g017058.t1
Cac_g003120.t1
Cac_g000645.t1
Cac_g025497.t1
Cac_g026275.t1
Cac_g019806.t1
Cac_g027174.t2
Cac_g015961.t1
Cac_g020935.t2
Cac_g002435.t3
Cac_g001584.t1
Cac_g019990.t1
Cac_g003790.t1
Cac_g030239.t1
Cac_g001484.t1
Cac_g030708.t1
Cac_g013376.t3
Cac_g032907.t1
Cac_g028966.t2
Cac_g019675.t1
Cac_g015394.t1
Cac_g012561.t1
Cac_g028499.t2
Cac_g024638.t1
Cac_g030801.t2
Cac_g000488.t1
Cac_g024544.t1
Cac_g024103.t1
Cac_g017526.t1
Cac_g015832.t1
Cac_g021194.t1
Cac_g031151.t1
Cac_g027621.t1
Cac_g007702.t1
Cac_g029467.t1
Cac_g029013.t3
Cac_g004308.t1
Cac_g031333.t1
Cac_g019381.t1
Cac_g003194.t1
Cac_g030439.t1
Cac_g021283.t1
Cac_g003909.t1
Cac_g004581.t2
Cac_g008468.t1
Cac_g006891.t1
Cac_g005327.t1
Cac_g002399.t2
Cac_g015057.t1
Cac_g009380.t1
Cac_g006711.t1
Cac_g013667.t1
Cac_g010858.t1
Cac_g009344.t1
Cac_g010091.t1
Cac_g014931.t1
Cac_g019583.t1
Cac_g004585.t1
Cac_g003281.t1
Cac_g031137.t1
Cac_g000159.t2
Cac_g028476.t1
Cac_g020896.t2
Cac_g028242.t1
Cac_g022163.t1
Cac_g011531.t1
Cac_g002681.t1
Cac_g022451.t1
Cac_g020250.t1
Cac_g021024.t1
Cac_g032416.t1
Cac_g034095.t1
Cac_g017835.t1
Cac_g001176.t2
Cac_g003879.t2
Cac_g017674.t2
Cac_g015957.t1
Cac_g011924.t1
Cac_g012859.t1
Cac_g019317.t1
Cac_g018779.t1
Cac_g013746.t1
Cac_g001167.t1
Cac_g032567.t1
Cac_g021202.t3
Cac_g011104.t1
Cac_g013973.t1
Cac_g032589.t1
Cac_g027827.t1
Cac_g023777.t1
Cac_g023282.t1
Cac_g022296.t1
Cac_g031960.t1
Cac_g001052.t1
Cac_g021094.t1
Cac_g004891.t1
Cac_g006887.t1
Cac_g005712.t5
Cac_g012652.t1
Cac_g024032.t1
Cac_g016105.t1
Cac_g031509.t1
Cac_g010106.t1
Cac_g029788.t1
Cac_g011717.t1
Cac_g013789.t2
Cac_g013496.t1
Cac_g029857.t1
Cac_g020818.t1
Cac_g022245.t1
Cac_g010255.t2
Cac_g007172.t1
Cac_g030306.t1
Cac_g004303.t2
Cac_g017105.t1
Cac_g006857.t1
Cac_g025741.t1
Cac_g000243.t1
Cac_g021205.t1
Cac_g014566.t1
Cac_g033890.t2
Cac_g021859.t1
Cac_g013130.t2
Cac_g023044.t1
Cac_g014204.t5
Cac_g007880.t2
Cac_g011037.t1
Cac_g009575.t1
Cac_g029772.t1
Cac_g014182.t7
Cac_g014035.t1
Cac_g019324.t1
Cac_g024648.t1
Cac_g003022.t1
Cac_g013937.t1
Cac_g027389.t1
Cac_g003264.t1
Cac_g029833.t1
Cac_g028812.t1
Cac_g000219.t1
Cac_g022206.t1
Cac_g020177.t1
Cac_g004006.t1
Cac_g032083.t1
Cac_g010152.t2
Cac_g001455.t1
Cac_g023576.t1
Cac_g011867.t3
Cac_g007587.t1
Cac_g021708.t2
Cac_g009356.t1
Cac_g028028.t1
Cac_g001339.t1
Cac_g014545.t1
Cac_g011947.t1
Cac_g018683.t1
Cac_g010238.t1
Cac_g028191.t1
Cac_g007774.t2
Cac_g024430.t1
Cac_g026152.t4
Cac_g016093.t2
Cac_g003240.t4
Cac_g006032.t2
Cac_g019542.t1
Cac_g000344.t1
Cac_g024344.t1
Cac_g026313.t1
Cac_g030319.t1
Cac_g013290.t5
Cac_g006804.t1
Cac_g019011.t1
Cac_g013763.t1
Cac_g011923.t1
Cac_g008855.t1
Cac_g022361.t2
Cac_g007260.t1
Cac_g029860.t1
Cac_g012163.t1
Cac_g010584.t1
Cac_g008761.t1
Cac_g007169.t1
Cac_g028925.t1
Cac_g003596.t1
Cac_g014422.t1
Cac_g020474.t12
Cac_g027073.t1
Cac_g027445.t1
Cac_g021408.t2
Cac_g012955.t2
Cac_g005722.t1
Cac_g026395.t1
Cac_g027856.t1
Cac_g013058.t3
Cac_g003145.t2
Cac_g032890.t1
Cac_g017036.t1
Cac_g023203.t1
Cac_g027427.t1
Cac_g009050.t1
Cac_g008743.t2
Cac_g019452.t1
Cac_g002715.t1
Cac_g029614.t1
Cac_g005007.t1
Cac_g009708.t1
Cac_g034155.t1
Cac_g003841.t1
Cac_g028418.t1
Cac_g010014.t1
Cac_g027967.t2
Cac_g004895.t1
Cac_g001974.t1
Cac_g002685.t1
Cac_g021741.t1
Cac_g015735.t1
Cac_g020859.t1
Cac_g018498.t1
Cac_g005499.t1
Cac_g017111.t1
Cac_g017660.t1
Cac_g027034.t1
Cac_g017905.t1
Cac_g010497.t1
Cac_g031215.t1
Cac_g004867.t1
Cac_g023329.t1
Cac_g023481.t1
Cac_g030757.t1
Cac_g026311.t1
Cac_g013252.t1
Cac_g001870.t1
Cac_g004206.t1
Cac_g022422.t1
Cac_g015507.t2
Cac_g010310.t1
Cac_g020375.t1
Cac_g028451.t3
Cac_g005649.t1
Cac_g030859.t1
Cac_g026310.t2
Cac_g003197.t1
Cac_g025124.t1
Cac_g025541.t1
Cac_g010746.t1
Cac_g013059.t1
Cac_g011546.t1
Cac_g001486.t2
Cac_g022603.t1
Cac_g013685.t1
Cac_g030780.t1
Cac_g025297.t1
Cac_g021882.t3
Cac_g009208.t1
Cac_g003147.t2
Cac_g019909.t1
Cac_g033890.t1
Cac_g025950.t1
Cac_g019946.t4
Cac_g028380.t1
Cac_g005400.t1
Cac_g012091.t1
Cac_g032287.t1
Cac_g010772.t2
Cac_g006989.t1
Cac_g020126.t1
Cac_g021077.t1
Cac_g025839.t1
Cac_g021600.t2
Cac_g030534.t1
Cac_g007689.t1
Cac_g013365.t1
Cac_g017290.t1
Cac_g021791.t1
Cac_g022017.t1
Cac_g004825.t1
Cac_g002671.t1
Cac_g004837.t1
Cac_g022900.t1
Cac_g030648.t1
Cac_g007147.t1
Cac_g011169.t1
Cac_g031705.t1
Cac_g001786.t1
Cac_g026445.t1
Cac_g010170.t1
Cac_g025259.t1
Cac_g011496.t1
Cac_g004877.t1
Cac_g006765.t1
Cac_g013804.t1
Cac_g030074.t1
Cac_g023252.t1
Cac_g033656.t1
Cac_g029744.t2
Cac_g030250.t1
Cac_g000732.t1
Cac_g031512.t1
Cac_g025898.t1
Cac_g006690.t2
Cac_g016527.t1
Cac_g025868.t1
Cac_g012606.t1
Cac_g017604.t1
Cac_g000971.t1
Cac_g019096.t1
Cac_g019759.t2
Cac_g003660.t1
Cac_g012043.t1
Cac_g004642.t1
Cac_g022112.t1
Cac_g003418.t2
Cac_g002194.t1
Cac_g015253.t5
Cac_g002959.t1
Cac_g017083.t1
Cac_g006719.t2
Cac_g009376.t1
Cac_g000731.t1
Cac_g032566.t1
Cac_g004834.t1
Cac_g005858.t2
Cac_g022317.t1
Cac_g013939.t1
Cac_g016712.t2
Cac_g008593.t1
Cac_g031209.t1
Cac_g002579.t1
Cac_g031472.t1
Cac_g012712.t1
Cac_g001349.t1
Cac_g010021.t1
Cac_g033712.t6
Cac_g027791.t1
Cac_g031505.t1
Cac_g017589.t1
Cac_g009334.t1
Cac_g001196.t2
Cac_g004044.t1
Cac_g026000.t1
Cac_g021434.t2
Cac_g018170.t2
Cac_g021850.t2
Cac_g000552.t2
Cac_g019282.t1
Cac_g010953.t1
Cac_g011777.t1
Cac_g014133.t1
Cac_g013902.t1
Cac_g013151.t1
Cac_g033603.t1
Cac_g024438.t1
Cac_g001187.t1
Cac_g033082.t1
Cac_g008063.t1
Cac_g008570.t1
Cac_g016372.t3
Cac_g014430.t1
Cac_g015363.t2
Cac_g001724.t1
Cac_g025870.t3
Cac_g015242.t2
Cac_g025191.t1
Cac_g001402.t1
Cac_g021505.t1
Cac_g021400.t1
Cac_g015586.t1
Cac_g021865.t2
Cac_g005486.t1
Cac_g001069.t4
Cac_g021501.t1
Cac_g016279.t1
Cac_g002250.t1
Cac_g006395.t1
Cac_g020438.t2
Cac_g015411.t3
Cac_g030826.t2
Cac_g015662.t1
Cac_g001060.t1
Cac_g001137.t1
Cac_g007055.t1
Cac_g006694.t1
Cac_g004719.t1
Cac_g009174.t1
Cac_g003962.t1
Cac_g000280.t1
Cac_g017596.t2
Cac_g006430.t1
Cac_g020542.t1
Cac_g022600.t1
Cac_g032649.t1
Cac_g027737.t1
Cac_g012633.t2
Cac_g013843.t1
Cac_g000851.t1
Cac_g009534.t1
Cac_g016461.t3
Cac_g013359.t1
Cac_g032952.t1
Cac_g029377.t1
Cac_g010748.t1
Cac_g017562.t1
Cac_g019549.t1
Cac_g022255.t1
Cac_g006311.t1
Cac_g005838.t2
Cac_g011286.t1
Cac_g020028.t1
Cac_g018487.t1
Cac_g006434.t1
Cac_g029468.t1
Cac_g016522.t1
Cac_g001830.t1
Cac_g010303.t1
Cac_g014139.t7
Cac_g018503.t3
Cac_g012343.t1
Cac_g023299.t1
Cac_g024012.t13
Cac_g012791.t2
Cac_g030418.t1
Cac_g003265.t1
Cac_g028915.t1
Cac_g014042.t1
Cac_g031863.t1
Cac_g027390.t1
Cac_g033422.t2
Cac_g020118.t2
Cac_g012461.t3
Cac_g031110.t1
Cac_g020378.t1
Cac_g024534.t1
Cac_g006356.t1
Cac_g006816.t1
Cac_g030698.t3
Cac_g008087.t1
Cac_g028471.t1
Cac_g005874.t2
Cac_g027204.t1
Cac_g004195.t1
Cac_g013276.t1
Cac_g007973.t1
Cac_g002236.t1
Cac_g029861.t1
Cac_g003252.t1
Cac_g014153.t1
Cac_g024628.t1
Cac_g009634.t1
Cac_g017262.t1
Cac_g011084.t2
Cac_g030903.t2
Cac_g026152.t2
Cac_g005886.t1
Cac_g014121.t1
Cac_g021192.t1
Cac_g015495.t1
Cac_g029129.t1
Cac_g033776.t1
Cac_g008184.t1
Cac_g015841.t1
Cac_g012776.t4
Cac_g027925.t2
Cac_g014872.t2
Cac_g033921.t1
Cac_g001088.t2
Cac_g031103.t1
Cac_g032629.t1
Cac_g010224.t1
Cac_g000233.t2
Cac_g008342.t1
Cac_g023811.t1
Cac_g021288.t1
Cac_g027082.t1
Cac_g023717.t2
Cac_g002041.t6
Cac_g026740.t1
Cac_g007046.t1
Cac_g023876.t1
Cac_g009408.t1
Cac_g033960.t1
Cac_g023692.t1
Cac_g013826.t1
Cac_g030451.t1
Cac_g018791.t1
Cac_g003018.t1
Cac_g006037.t2
Cac_g002791.t1
Cac_g007449.t1
Cac_g024258.t2
Cac_g031627.t1
Cac_g025138.t1
Cac_g014361.t1
Cac_g021327.t1
Cac_g030342.t1
Cac_g032415.t2
Cac_g008106.t1
Cac_g021816.t1
Cac_g010838.t1
Cac_g006212.t1
Cac_g021913.t2
Cac_g015077.t1
Cac_g021797.t1
Cac_g012562.t1
Cac_g032751.t1
Cac_g013662.t1
Cac_g021185.t2
Cac_g001065.t2
Cac_g022614.t1
Cac_g024906.t1
Cac_g029084.t1
Cac_g023427.t2
Cac_g010557.t1
Cac_g026571.t1
Cac_g034007.t1
Cac_g016260.t2
Cac_g011677.t1
Cac_g004775.t1
Cac_g017685.t1
Cac_g016834.t1
Cac_g034259.t1
Cac_g016986.t1
Cac_g001513.t1
Cac_g001457.t2
Cac_g014651.t1
Cac_g008177.t1
Cac_g028350.t1
Cac_g003734.t1
Cac_g002274.t1
Cac_g019409.t1
Cac_g018308.t1
Cac_g003567.t1
Cac_g019631.t1
Cac_g021900.t1
Cac_g014552.t1
Cac_g023476.t1
Cac_g005826.t4
Cac_g010376.t1
Cac_g010172.t1
Cac_g009460.t1
Cac_g003316.t1
Cac_g033992.t1
Cac_g030923.t2
Cac_g012637.t3
Cac_g027028.t1
Cac_g003935.t1
Cac_g005421.t1
Cac_g023957.t1
Cac_g029288.t1
Cac_g009183.t4
Cac_g025901.t1
Cac_g029702.t1
Cac_g019479.t1
Cac_g010754.t1
Cac_g032680.t1
Cac_g029397.t1
Cac_g020132.t1
Cac_g020194.t1
Cac_g005943.t1
Cac_g011468.t1
Cac_g023043.t1
Cac_g020514.t2
Cac_g029305.t1
Cac_g009511.t1
Cac_g018880.t1
Cac_g015435.t1
Cac_g006173.t1
Cac_g006563.t1
Cac_g030059.t2
Cac_g030157.t3
Cac_g007475.t2
Cac_g012427.t1
Cac_g026926.t1
Cac_g014068.t1
Cac_g019021.t1
Cac_g010687.t2
Cac_g023036.t2
Cac_g002396.t1
Cac_g009967.t2
Cac_g033099.t1
Cac_g009221.t1
Cac_g031088.t1
Cac_g014805.t1
Cac_g013756.t1
Cac_g014760.t1
Cac_g007717.t1
Cac_g016773.t1
Cac_g011190.t1
Cac_g010112.t1
Cac_g025047.t1
Cac_g000785.t3
Cac_g001521.t1
Cac_g006021.t1
Cac_g029218.t1
Cac_g012698.t1
Cac_g017565.t1
Cac_g030647.t1
Cac_g010870.t1
Cac_g009780.t1
Cac_g010368.t1
Cac_g013889.t1
Cac_g030154.t2
Cac_g009663.t1
Cac_g027542.t1
Cac_g018802.t1
Cac_g024139.t1
Cac_g013715.t1
Cac_g015940.t1
Cac_g028378.t1
Cac_g005956.t1
Cac_g023047.t1
Cac_g015657.t1
Cac_g000573.t1
Cac_g030412.t1
Cac_g015019.t1
Cac_g001025.t1
Cac_g031349.t2
Cac_g021067.t1
Cac_g018300.t2
Cac_g028161.t1
Cac_g021424.t1
Cac_g007237.t1
Cac_g019761.t3
Cac_g010567.t3
Cac_g000508.t1
Cac_g010015.t1
Cac_g000632.t3
Cac_g015007.t1
Cac_g019628.t1
Cac_g014351.t1
Cac_g007790.t4
Cac_g007961.t1
Cac_g011538.t1
Cac_g002118.t1
Cac_g015127.t1
Cac_g029320.t3
Cac_g007573.t1
Cac_g012276.t1
Cac_g008412.t2
Cac_g026851.t1
Cac_g008620.t1
Cac_g032530.t3
Cac_g010577.t1
Cac_g010000.t1
Cac_g032372.t1
Cac_g024806.t1
Cac_g009831.t1
Cac_g015785.t2
Cac_g006782.t1
Cac_g030612.t1
Cac_g026085.t1
Cac_g003229.t1
Cac_g030084.t1
Cac_g015965.t1
Cac_g027741.t1
Cac_g023926.t4
Cac_g000532.t1
Cac_g005955.t8
Cac_g027329.t1
Cac_g001248.t1
Cac_g028536.t1
Cac_g018805.t2
Cac_g009800.t1
Cac_g002511.t1
Cac_g024903.t1
Cac_g018980.t1
Cac_g004068.t1
Cac_g013846.t1
Cac_g022476.t1
Cac_g034239.t3
Cac_g020209.t1
Cac_g004586.t1
Cac_g001837.t1
Cac_g020806.t2
Cac_g000186.t5
Cac_g018299.t1
Cac_g008202.t1
Cac_g024512.t1
Cac_g028005.t1
Cac_g015338.t1
Cac_g005624.t2
Cac_g033026.t1
Cac_g007863.t1
Cac_g016720.t1
Cac_g005366.t6
Cac_g017961.t1
Cac_g003349.t1
Cac_g021461.t1
Cac_g029922.t1
Cac_g006614.t1
Cac_g022318.t1
Cac_g009466.t1
Cac_g022029.t1
Cac_g029399.t3
Cac_g031959.t1
Cac_g003377.t2
Cac_g029344.t1
Cac_g006760.t1
Cac_g020087.t1
Cac_g001020.t1
Cac_g023222.t1
Cac_g033779.t2
Cac_g020173.t3
Cac_g015366.t2
Cac_g002205.t1
Cac_g017293.t1
Cac_g009169.t1
Cac_g028697.t1
Cac_g026292.t1
Cac_g016281.t1
Cac_g011893.t1
Cac_g007895.t1
Cac_g004724.t1
Cac_g018351.t1
Cac_g029827.t1
Cac_g006454.t2
Cac_g001955.t1
Cac_g004271.t1
Cac_g009570.t1
Cac_g023501.t1
Cac_g026182.t2
Cac_g002145.t2
Cac_g006968.t1
Cac_g026898.t1
Cac_g022957.t1
Cac_g033951.t1
Cac_g026254.t4
Cac_g013660.t1
Cac_g001807.t1
Cac_g026506.t1
Cac_g017009.t1
Cac_g004827.t1
Cac_g033897.t1
Cac_g011571.t5
Cac_g007608.t1
Cac_g000091.t1
Cac_g032105.t1
Cac_g022896.t1
Cac_g008717.t1
Cac_g017567.t1
Cac_g025089.t1
Cac_g009307.t1
Cac_g005834.t1
Cac_g015417.t1
Cac_g010899.t1
Cac_g018095.t1
Cac_g022267.t2
Cac_g019637.t1
Cac_g002749.t2
Cac_g016812.t1
Cac_g002805.t1
Cac_g022299.t1
Cac_g008104.t1
Cac_g032694.t1
Cac_g005583.t1
Cac_g023542.t1
Cac_g020479.t2
Cac_g009894.t1
Cac_g004055.t2
Cac_g033659.t1
Cac_g020954.t1
Cac_g006382.t1
Cac_g015598.t1
Cac_g004697.t1
Cac_g009643.t1
Cac_g004088.t2
Cac_g000751.t1
Cac_g020141.t1
Cac_g011961.t2
Cac_g002437.t1
Cac_g011103.t1
Cac_g019649.t1
Cac_g004823.t2
Cac_g023728.t1
Cac_g007293.t4
Cac_g023069.t1
Cac_g021248.t2
Cac_g016482.t1
Cac_g015829.t1
Cac_g010532.t1
Cac_g001119.t1
Cac_g015694.t1
Cac_g002414.t4
Cac_g031775.t1
Cac_g004213.t1
Cac_g015862.t2
Cac_g022945.t1
Cac_g010133.t1
Cac_g021860.t1
Cac_g028207.t1
Cac_g000477.t2
Cac_g007758.t1
Cac_g014230.t1
Cac_g010231.t1
Cac_g026927.t1
Cac_g027990.t1
Cac_g028040.t1
Cac_g030912.t1
Cac_g019298.t2
Cac_g029615.t2
Cac_g011652.t1
Cac_g022892.t1
Cac_g024558.t1
Cac_g020104.t1
Cac_g010045.t1
Cac_g026273.t1
Cac_g011587.t1
Cac_g029025.t3
Cac_g018912.t1
Cac_g018597.t2
Cac_g001965.t1
Cac_g003969.t1
Cac_g007983.t1
Cac_g015639.t1
Cac_g014903.t1
Cac_g007920.t2
Cac_g009079.t1
Cac_g020881.t1
Cac_g031109.t1
Cac_g016626.t1
Cac_g022262.t1
Cac_g010810.t1
Cac_g000766.t1
Cac_g002610.t1
Cac_g006114.t1
Cac_g009863.t1
Cac_g011242.t2
Cac_g020470.t1
Cac_g018706.t2
Cac_g031260.t1
Cac_g031185.t1
Cac_g000103.t1
Cac_g031048.t1
Cac_g021334.t1
Cac_g026525.t1
Cac_g022381.t1
Cac_g015842.t6
Cac_g009470.t1
Cac_g025294.t1
Cac_g010700.t2
Cac_g020001.t2
Cac_g007347.t1
Cac_g002474.t1
Cac_g003259.t1
Cac_g024975.t1
Cac_g018264.t1
Cac_g015780.t1
Cac_g022649.t1
Cac_g029584.t1
Cac_g023993.t1
Cac_g004285.t1
Cac_g016145.t2
Cac_g014199.t1
Cac_g027088.t1
Cac_g025481.t2
Cac_g033061.t1
Cac_g004600.t1
Cac_g017661.t1
Cac_g033123.t1
Cac_g018763.t1
Cac_g009622.t1
Cac_g031904.t1
Cac_g029215.t2
Cac_g030438.t1
Cac_g028429.t1
Cac_g009493.t1
Cac_g026719.t1
Cac_g000694.t1
Cac_g030928.t1
Cac_g020362.t3
Cac_g023086.t1
Cac_g019871.t1
Cac_g034438.t1
Cac_g000014.t1
Cac_g009591.t1
Cac_g020992.t1
Cac_g001144.t1
Cac_g004262.t1
Cac_g016799.t1
Cac_g009503.t2
Cac_g017277.t1
Cac_g014427.t1
Cac_g006003.t1
Cac_g017873.t1
Cac_g030377.t1
Cac_g005686.t1
Cac_g029904.t1
Cac_g012537.t1
Cac_g025390.t1
Cac_g030643.t1
Cac_g019078.t1
Cac_g033337.t1
Cac_g007957.t1
Cac_g027870.t6
Cac_g027771.t1
Cac_g011841.t5
Cac_g033530.t1
Cac_g017019.t1
Cac_g022973.t1
Cac_g013971.t1
Cac_g012800.t1
Cac_g006272.t1
Cac_g022786.t2
Cac_g018126.t2
Cac_g002887.t1
Cac_g009863.t2
Cac_g001435.t2
Cac_g005867.t1
Cac_g023226.t1
Cac_g009620.t3
Cac_g017138.t1
Cac_g002364.t1
Cac_g016358.t1
Cac_g009598.t1
Cac_g029601.t1
Cac_g024982.t1
Cac_g031368.t2
Cac_g021998.t2
Cac_g013652.t1
Cac_g023390.t2
Cac_g009852.t1
Cac_g003405.t1
Cac_g031753.t1
Cac_g017813.t1
Cac_g024502.t1
Cac_g000983.t1
Cac_g023787.t6
Cac_g031743.t2
Cac_g016264.t1
Cac_g030703.t4
Cac_g003556.t1
Cac_g014564.t1
Cac_g009561.t1
Cac_g024587.t2
Cac_g022706.t1
Cac_g005602.t1
Cac_g010606.t1
Cac_g008918.t1
Cac_g012490.t2
Cac_g012793.t1
Cac_g032884.t1
Cac_g001246.t1
Cac_g009854.t2
Cac_g024495.t1
Cac_g033940.t1
Cac_g019538.t1
Cac_g015148.t1
Cac_g017062.t1
Cac_g016095.t1
Cac_g021851.t1
Cac_g033787.t2
Cac_g000783.t1
Cac_g001888.t1
Cac_g021637.t1
Cac_g001497.t1
Cac_g031859.t1
Cac_g030129.t1
Cac_g005771.t1
Cac_g015891.t1
Cac_g010612.t1
Cac_g009827.t1
Cac_g011436.t1
Cac_g001250.t1
Cac_g025828.t1
Cac_g033304.t1
Cac_g008308.t2
Cac_g033346.t1
Cac_g025639.t1
Cac_g005775.t1
Cac_g016506.t1
Cac_g024528.t1
Cac_g001358.t1
Cac_g016325.t1
Cac_g026414.t1
Cac_g021320.t2
Cac_g001876.t2
Cac_g023458.t1
Cac_g000624.t2
Cac_g011283.t1
Cac_g021416.t1
Cac_g033682.t1
Cac_g020321.t2
Cac_g021432.t1
Cac_g034425.t1
Cac_g020497.t5
Cac_g027372.t1
Cac_g013941.t1
Cac_g006877.t1
Cac_g012500.t3
Cac_g023457.t1
Cac_g014753.t2
Cac_g009642.t1
Cac_g003622.t1
Cac_g024954.t1
Cac_g018426.t1
Cac_g018093.t1
Cac_g030924.t1
Cac_g010232.t1
Cac_g000748.t3
Cac_g013114.t1
Cac_g005285.t3
Cac_g004595.t1
Cac_g026632.t1
Cac_g013689.t2
Cac_g033092.t1
Cac_g012192.t1
Cac_g007818.t1
Cac_g020259.t1
Cac_g008108.t1
Cac_g009043.t1
Cac_g030578.t2
Cac_g000955.t1
Cac_g006373.t3
Cac_g029394.t1
Cac_g023177.t1
Cac_g004797.t1
Cac_g004633.t1
Cac_g019013.t1
Cac_g031512.t4
Cac_g009111.t1
Cac_g005154.t1
Cac_g005547.t1
Cac_g017984.t1
Cac_g023631.t1
Cac_g003588.t1
Cac_g018383.t1
Cac_g001098.t2
Cac_g013461.t1
Cac_g020880.t1
Cac_g007661.t1
Cac_g029239.t1
Cac_g022329.t1
Cac_g022990.t1
Cac_g022217.t1
Cac_g032011.t1
Cac_g011051.t1
Cac_g022007.t6
Cac_g001835.t2
Cac_g030542.t3
Cac_g025348.t1
Cac_g027457.t1
Cac_g033281.t1
Cac_g014081.t1
Cac_g029555.t1
Cac_g011655.t2
Cac_g023546.t1
Cac_g002259.t1
Cac_g019276.t1
Cac_g023277.t1
Cac_g031968.t1
Cac_g007828.t1
Cac_g033609.t1
Cac_g015348.t1
Cac_g019760.t1
Cac_g021037.t1
Cac_g001808.t2
Cac_g004229.t1
Cac_g022862.t1
Cac_g024894.t1
Cac_g023341.t3
Cac_g012297.t2
Cac_g024880.t1
Cac_g014028.t1
Cac_g032209.t1
Cac_g033388.t2
Cac_g011217.t1
Cac_g020783.t1
Cac_g012378.t1
Cac_g012834.t1
Cac_g015928.t1
Cac_g023284.t2
Cac_g009004.t1
Cac_g014290.t3
Cac_g025374.t1
Cac_g013343.t1
Cac_g030493.t1
Cac_g002757.t1
Cac_g005949.t2
Cac_g008430.t3
Cac_g033684.t1
Cac_g026154.t1
Cac_g034239.t1
Cac_g011063.t1
Cac_g028042.t1
Cac_g025783.t4
Cac_g018427.t1
Cac_g007582.t1
Cac_g018368.t1
Cac_g027074.t1
Cac_g029813.t2
Cac_g024055.t1
Cac_g009213.t1
Cac_g030895.t1
Cac_g026458.t1
Cac_g001413.t1
Cac_g010324.t1
Cac_g015257.t2
Cac_g010435.t1
Cac_g022001.t2
Cac_g017480.t1
Cac_g006073.t1
Cac_g010682.t2
Cac_g022803.t3
Cac_g016257.t2
Cac_g004975.t1
Cac_g005064.t1
Cac_g004189.t1
Cac_g011902.t1
Cac_g017129.t1
Cac_g012807.t1
Cac_g014432.t1
Cac_g002061.t2
Cac_g016563.t1
Cac_g017421.t1
Cac_g007385.t1
Cac_g012059.t1
Cac_g027577.t1
Cac_g010854.t1
Cac_g015001.t1
Cac_g022625.t1
Cac_g004325.t1
Cac_g006799.t1
Cac_g002628.t1
Cac_g003204.t1
Cac_g016718.t1
Cac_g014468.t3
Cac_g012437.t1
Cac_g011945.t1
Cac_g004012.t1
Cac_g027332.t1
Cac_g017540.t2
Cac_g001260.t1
Cac_g005855.t1
Cac_g021189.t3
Cac_g000364.t1
Cac_g029771.t2
Cac_g034177.t3
Cac_g009696.t1
Cac_g009886.t1
Cac_g024601.t1
Cac_g003825.t2
Cac_g028971.t1
Cac_g005627.t2
Cac_g002886.t2
Cac_g001694.t1
Cac_g009461.t2
Cac_g029062.t1
Cac_g026892.t2
Cac_g010763.t7
Cac_g000163.t2
Cac_g019051.t3
Cac_g011061.t1
Cac_g003058.t2
Cac_g015036.t1
Cac_g010739.t1
Cac_g012202.t1
Cac_g031433.t1
Cac_g000092.t4
Cac_g002408.t1
Cac_g031529.t5
Cac_g008188.t1
Cac_g010354.t1
Cac_g020291.t1
Cac_g025681.t1
Cac_g009557.t2
Cac_g031664.t1
Cac_g026374.t3
Cac_g008877.t1
Cac_g003642.t6
Cac_g031638.t1
Cac_g008856.t1
Cac_g013750.t1
Cac_g023767.t1
Cac_g010302.t1
Cac_g011201.t2
Cac_g028346.t1
Cac_g007943.t1
Cac_g033000.t1
Cac_g001139.t1
Cac_g001853.t2
Cac_g024888.t1
Cac_g024580.t1
Cac_g014925.t1
Cac_g028910.t1
Cac_g030751.t1
Cac_g001659.t1
Cac_g003533.t1
Cac_g006577.t4
Cac_g018698.t1
Cac_g015751.t1
Cac_g029781.t3
Cac_g001361.t1
Cac_g008408.t1
Cac_g024452.t1
Cac_g028493.t2
Cac_g001861.t2
Cac_g032277.t1
Cac_g020061.t2
Cac_g029719.t3
Cac_g029709.t1
Cac_g022062.t1
Cac_g026960.t1
Cac_g015627.t1
Cac_g028639.t1
Cac_g010051.t2
Cac_g013124.t4
Cac_g024341.t1
Cac_g001459.t3
Cac_g007123.t1
Cac_g030323.t1
Cac_g029244.t2
Cac_g033383.t1
Cac_g027786.t3
Cac_g032838.t1
Cac_g028578.t2
Cac_g019250.t1
Cac_g000870.t3
Cac_g023099.t1
Cac_g001584.t3
Cac_g008396.t1
Cac_g024007.t1
Cac_g033160.t2
Cac_g024300.t1
Cac_g028436.t1
Cac_g021986.t1
Cac_g031459.t1
Cac_g022380.t2
Cac_g012155.t1
Cac_g020436.t2
Cac_g034037.t1
Cac_g023239.t1
Cac_g015088.t1
Cac_g033003.t1
Cac_g008448.t3
Cac_g004743.t1
Cac_g009507.t1
Cac_g034145.t1
Cac_g030841.t1
Cac_g028454.t1
Cac_g033396.t1
Cac_g024214.t1
Cac_g012805.t2
Cac_g013879.t1
Cac_g017471.t1
Cac_g024602.t1
Cac_g024038.t1
Cac_g015005.t1
Cac_g017897.t1
Cac_g016176.t1
Cac_g025642.t1
Cac_g008500.t1
Cac_g033293.t1
Cac_g002978.t1
Cac_g024357.t1
Cac_g026845.t3
Cac_g013033.t1
Cac_g002857.t1
Cac_g028872.t1
Cac_g000997.t1
Cac_g013481.t1
Cac_g022215.t3
Cac_g001474.t1
Cac_g012352.t1
Cac_g021314.t4
Cac_g002785.t1
Cac_g004992.t1
Cac_g007315.t1
Cac_g003396.t1
Cac_g014981.t1
Cac_g003805.t1
Cac_g022157.t2
Cac_g023403.t3
Cac_g018676.t1
Cac_g021296.t1
Cac_g026509.t1
Cac_g012753.t1
Cac_g014729.t2
Cac_g020459.t2
Cac_g020569.t1
Cac_g015884.t1
Cac_g013056.t1
Cac_g007482.t2
Cac_g008068.t1
Cac_g006906.t2
Cac_g029910.t1
Cac_g019329.t1
Cac_g027184.t1
Cac_g016897.t1
Cac_g032581.t2
Cac_g001170.t4
Cac_g000129.t1
Cac_g012314.t1
Cac_g014623.t2
Cac_g031115.t2
Cac_g018041.t1
Cac_g022592.t2
Cac_g013181.t1
Cac_g031480.t1
Cac_g033920.t1
Cac_g024519.t1
Cac_g003046.t1
Cac_g033365.t2
Cac_g003922.t1
Cac_g000326.t2
Cac_g012820.t1
Cac_g021807.t2
Cac_g001787.t1
Cac_g011621.t1
Cac_g032973.t1
Cac_g001445.t2
Cac_g026111.t1
Cac_g008105.t1
Cac_g033658.t1
Cac_g000844.t1
Cac_g018267.t1
Cac_g027618.t1
Cac_g027874.t1
Cac_g020271.t2
Cac_g003865.t2
Cac_g003241.t1
Cac_g019435.t1
Cac_g010243.t1
Cac_g001884.t1
Cac_g012916.t1
Cac_g029255.t1
Cac_g014108.t2
Cac_g015258.t2
Cac_g033063.t1
Cac_g022491.t1
Cac_g000735.t1
Cac_g013642.t1
Cac_g026166.t1
Cac_g022557.t1
Cac_g021115.t1
Cac_g018011.t1
Cac_g009917.t1
Cac_g000657.t1
Cac_g004288.t1
Cac_g020335.t1
Cac_g005574.t2
Cac_g006512.t1
Cac_g002853.t1
Cac_g023265.t1
Cac_g015040.t3
Cac_g013112.t1
Cac_g032595.t1
Cac_g015140.t1
Cac_g032826.t1
Cac_g019164.t1
Cac_g029646.t1
Cac_g011407.t1
Cac_g006133.t1
Cac_g015952.t1
Cac_g022484.t1
Cac_g004429.t1
Cac_g027339.t2
Cac_g021975.t1
Cac_g001036.t1
Cac_g021154.t1
Cac_g030076.t1
Cac_g000661.t1
Cac_g003795.t1
Cac_g005039.t1
Cac_g001628.t1
Cac_g019620.t1
Cac_g001616.t1
Cac_g023465.t2
Cac_g017637.t3
Cac_g005842.t1
Cac_g023387.t1
Cac_g008580.t1
Cac_g034208.t1
Cac_g032619.t1
Cac_g031494.t1
Cac_g016223.t1
Cac_g009907.t1
Cac_g007752.t1
Cac_g000106.t1
Cac_g023362.t1
Cac_g024243.t1
Cac_g029257.t1
Cac_g011074.t1
Cac_g005548.t1
Cac_g026540.t1
Cac_g009131.t1
Cac_g021528.t1
Cac_g004628.t1
Cac_g006974.t1
Cac_g006275.t1
Cac_g020683.t4
Cac_g019624.t1
Cac_g011000.t1
Cac_g029290.t2
Cac_g008072.t1
Cac_g014453.t1
Cac_g004416.t4
Cac_g026895.t2
Cac_g013029.t5
Cac_g000351.t1
Cac_g006884.t1
Cac_g023340.t1
Cac_g033943.t1
Cac_g003060.t1
Cac_g030764.t1
Cac_g031644.t1
Cac_g021535.t1
Cac_g007865.t1
Cac_g016750.t1
Cac_g014847.t1
Cac_g011117.t1
Cac_g009130.t1
Cac_g022234.t1
Cac_g018234.t1
Cac_g032785.t1
Cac_g003826.t1
Cac_g026977.t1
Cac_g003345.t1
Cac_g012557.t1
Cac_g011823.t1
Cac_g013580.t1
Cac_g016717.t4
Cac_g000603.t1
Cac_g030692.t1
Cac_g007671.t1
Cac_g003993.t1
Cac_g015542.t1
Cac_g030422.t1
Cac_g033533.t3
Cac_g015170.t1
Cac_g003768.t1
Cac_g002993.t1
Cac_g004132.t1
Cac_g025455.t1
Cac_g020554.t2
Cac_g002975.t1
Cac_g010228.t1
Cac_g026936.t1
Cac_g015274.t1
Cac_g021981.t2
Cac_g019342.t1
Cac_g004224.t4
Cac_g013374.t2
Cac_g001797.t2
Cac_g004217.t1
Cac_g027148.t1
Cac_g011157.t1
Cac_g032499.t1
Cac_g032577.t1
Cac_g015557.t1
Cac_g025265.t2
Cac_g032173.t1
Cac_g003621.t1
Cac_g006181.t1
Cac_g022133.t1
Cac_g020169.t1
Cac_g000948.t1
Cac_g008371.t1
Cac_g029098.t1
Cac_g032956.t1
Cac_g009532.t1
Cac_g008681.t1
Cac_g006418.t1
Cac_g026655.t1
Cac_g016158.t1
Cac_g017651.t1
Cac_g012778.t3
Cac_g000557.t3
Cac_g017425.t3
Cac_g028840.t1
Cac_g007690.t1
Cac_g030902.t1
Cac_g023150.t2
Cac_g027907.t2
Cac_g001691.t5
Cac_g002807.t2
Cac_g005911.t1
Cac_g018257.t1
Cac_g005301.t3
Cac_g017376.t3
Cac_g017997.t2
Cac_g010256.t1
Cac_g001623.t1
Cac_g003273.t1
Cac_g016768.t1
Cac_g002616.t1
Cac_g024799.t1
Cac_g031772.t1
Cac_g019758.t2
Cac_g005889.t1
Cac_g027682.t1
Cac_g029745.t2
Cac_g021357.t1
Cac_g030452.t3
Cac_g004331.t1
Cac_g020409.t6
Cac_g020782.t1
Cac_g024566.t1
Cac_g015555.t2
Cac_g009426.t1
Cac_g030815.t1
Cac_g029027.t5
Cac_g011534.t1
Cac_g016794.t3
Cac_g018774.t1
Cac_g006256.t1
Cac_g006062.t1
Cac_g030918.t1
Cac_g006970.t1
Cac_g008057.t2
Cac_g000869.t1
Cac_g029057.t1
Cac_g028931.t1
Cac_g021100.t3
Cac_g002871.t2
Cac_g017834.t2
Cac_g019627.t3
Cac_g024507.t1
Cac_g005734.t1
Cac_g005852.t2
Cac_g021090.t1
Cac_g012602.t2
Cac_g020219.t3
Cac_g018019.t4
Cac_g025176.t1
Cac_g022495.t1
Cac_g013737.t1
Cac_g012040.t1
Cac_g000818.t1
Cac_g002473.t1
Cac_g019335.t1
Cac_g000713.t1
Cac_g026242.t1
Cac_g007403.t1
Cac_g029040.t1
Cac_g022180.t1
Cac_g009504.t1
Cac_g006613.t2
Cac_g012119.t1
Cac_g021145.t1
Cac_g004377.t1
Cac_g016534.t1
Cac_g028576.t1
Cac_g027169.t1
Cac_g023917.t1
Cac_g032663.t3
Cac_g021095.t1
Cac_g020034.t1
Cac_g022032.t3
Cac_g008328.t1
Cac_g024919.t1
Cac_g017971.t1
Cac_g012118.t1
Cac_g031549.t1
Cac_g017580.t1
Cac_g019493.t1
Cac_g001895.t1
Cac_g008221.t1
Cac_g022304.t1
Cac_g010403.t1
Cac_g013265.t1
Cac_g015209.t1
Cac_g015270.t1
Cac_g028479.t4
Cac_g030174.t1
Cac_g001307.t1
Cac_g007596.t1
Cac_g027327.t2
Cac_g020133.t1
Cac_g025298.t1
Cac_g011315.t1
Cac_g005878.t2
Cac_g015998.t1
Cac_g005083.t1
Cac_g000125.t2
Cac_g026698.t1
Cac_g012558.t1
Cac_g019573.t1
Cac_g017701.t3
Cac_g029554.t1
Cac_g013382.t1
Cac_g016841.t1
Cac_g019153.t1
Cac_g031485.t1
Cac_g034355.t1
Cac_g005524.t1
Cac_g004989.t1
Cac_g025020.t2
Cac_g006344.t1
Cac_g029366.t1
Cac_g021999.t1
Cac_g003814.t2
Cac_g005776.t1
Cac_g012224.t1
Cac_g009888.t2
Cac_g019523.t1
Cac_g007838.t1
Cac_g019133.t1
Cac_g029818.t1
Cac_g012013.t1
Cac_g024460.t1
Cac_g019222.t1
Cac_g022345.t1
Cac_g026531.t1
Cac_g021089.t2
Cac_g014095.t1
Cac_g001657.t2
Cac_g033036.t1
Cac_g033870.t1
Cac_g012019.t1
Cac_g002323.t1
Cac_g026800.t1
Cac_g022143.t3
Cac_g020015.t2
Cac_g030427.t1
Cac_g016722.t1
Cac_g002619.t2
Cac_g016839.t1
Cac_g020355.t3
Cac_g020593.t1
Cac_g029606.t1
Cac_g029393.t1
Cac_g011736.t1
Cac_g014778.t1
Cac_g003606.t1
Cac_g005063.t1
Cac_g024870.t1
Cac_g028362.t1
Cac_g010720.t2
Cac_g004465.t1
Cac_g004196.t2
Cac_g007471.t1
Cac_g030400.t1
Cac_g017143.t1
Cac_g029458.t2
Cac_g010016.t1
Cac_g021580.t1
Cac_g025043.t1
Cac_g005697.t1
Cac_g007417.t1
Cac_g001803.t1
Cac_g021803.t2
Cac_g027570.t1
Cac_g012000.t1
Cac_g014735.t2
Cac_g012691.t1
Cac_g022335.t1
Cac_g022393.t5
Cac_g006152.t1
Cac_g028680.t1
Cac_g005289.t1
Cac_g001559.t1
Cac_g000911.t1
Cac_g015423.t1
Cac_g032252.t1
Cac_g012188.t1
Cac_g030233.t1
Cac_g028034.t1
Cac_g029968.t1
Cac_g004820.t1
Cac_g028970.t1
Cac_g020700.t1
Cac_g019114.t1
Cac_g006121.t1
Cac_g007075.t1
Cac_g010683.t1
Cac_g006287.t1
Cac_g000393.t2
Cac_g033524.t1
Cac_g000696.t2
Cac_g007458.t1
Cac_g014090.t1
Cac_g028447.t1
Cac_g014554.t2
Cac_g030089.t2
Cac_g002160.t1
Cac_g000082.t4
Cac_g020054.t1
Cac_g009926.t1
Cac_g020081.t1
Cac_g024360.t1
Cac_g001613.t4
Cac_g023755.t1
Cac_g000647.t1
Cac_g003386.t1
Cac_g025712.t3
Cac_g002658.t1
Cac_g008778.t3
Cac_g012283.t1
Cac_g020744.t1
Cac_g013150.t1
Cac_g006600.t1
Cac_g018502.t1
Cac_g024227.t1
Cac_g032727.t1
Cac_g012295.t1
Cac_g030449.t1
Cac_g011206.t5
Cac_g027407.t1
Cac_g030297.t1
Cac_g004927.t1
Cac_g020687.t1
Cac_g015644.t1
Cac_g023298.t1
Cac_g021433.t2
Cac_g015722.t1
Cac_g003899.t1
Cac_g028631.t1
Cac_g030679.t1
Cac_g021720.t1
Cac_g012108.t1
Cac_g020929.t5
Cac_g002089.t1
Cac_g025572.t2
Cac_g015248.t1
Cac_g033066.t1
Cac_g006841.t2
Cac_g018937.t1
Cac_g024970.t1
Cac_g026941.t3
Cac_g000167.t1
Cac_g028879.t1
Cac_g008387.t1
Cac_g022159.t1
Cac_g033837.t1
Cac_g013814.t1
Cac_g018150.t1
Cac_g025419.t2
Cac_g009612.t1
Cac_g029360.t1
Cac_g025670.t1
Cac_g005605.t1
Cac_g016944.t1
Cac_g031213.t1
Cac_g030215.t1
Cac_g001229.t4
Cac_g030302.t1
Cac_g033538.t1
Cac_g034071.t1
Cac_g024310.t2
Cac_g010624.t1
Cac_g025246.t1
Cac_g009929.t4
Cac_g020571.t1
Cac_g001862.t1
Cac_g022807.t1
Cac_g032549.t1
Cac_g029163.t1
Cac_g019874.t1
Cac_g012439.t1
Cac_g004417.t1
Cac_g003370.t1
Cac_g004937.t1
Cac_g016316.t1
Cac_g001262.t1
Cac_g032038.t1
Cac_g012317.t1
Cac_g023285.t1
Cac_g003467.t2
Cac_g019484.t1
Cac_g027659.t1
Cac_g010180.t1
Cac_g014723.t6
Cac_g014871.t1
Cac_g028438.t1
Cac_g033260.t1
Cac_g001545.t1
Cac_g016842.t2
Cac_g006092.t3
Cac_g005125.t1
Cac_g019581.t1
Cac_g002254.t1
Cac_g000376.t2
Cac_g015846.t1
Cac_g021302.t1
Cac_g004287.t1
Cac_g033923.t1
Cac_g020038.t1
Cac_g031682.t1
Cac_g017612.t1
Cac_g022052.t1
Cac_g012539.t1
Cac_g003326.t1
Cac_g011393.t1
Cac_g006561.t1
Cac_g028749.t1
Cac_g019755.t1
Cac_g014476.t2
Cac_g022115.t3
Cac_g017550.t1
Cac_g003849.t2
Cac_g021232.t1
Cac_g023758.t3
Cac_g022882.t1
Cac_g000503.t1
Cac_g010781.t1
Cac_g013100.t1
Cac_g010821.t1
Cac_g031291.t2
Cac_g004478.t1
Cac_g020325.t2
Cac_g024053.t2
Cac_g006226.t1
Cac_g013658.t1
Cac_g028482.t1
Cac_g003195.t2
Cac_g016512.t1
Cac_g034555.t1
Cac_g032978.t1
Cac_g008460.t1
Cac_g007951.t1
Cac_g007160.t1
Cac_g021474.t1
Cac_g005284.t1
Cac_g014409.t2
Cac_g002659.t1
Cac_g000530.t1
Cac_g024305.t1
Cac_g015906.t1
Cac_g029127.t1
Cac_g024616.t1
Cac_g024458.t2
Cac_g007846.t1
Cac_g014748.t1
Cac_g025270.t1
Cac_g013179.t1
Cac_g000628.t1
Cac_g011521.t1
Cac_g011446.t1
Cac_g032607.t1
Cac_g004643.t2
Cac_g033044.t1
Cac_g003138.t1
Cac_g003876.t3
Cac_g026905.t1
Cac_g021904.t1
Cac_g012436.t2
Cac_g027452.t1
Cac_g018771.t1
Cac_g003748.t1
Cac_g001927.t2
Cac_g017315.t1
Cac_g030186.t4
Cac_g030607.t2
Cac_g023191.t1
Cac_g033643.t1
Cac_g030017.t1
Cac_g007555.t1
Cac_g023910.t2
Cac_g014195.t1
Cac_g002686.t1
Cac_g001146.t1
Cac_g005767.t1
Cac_g032272.t1
Cac_g019203.t2
Cac_g024260.t2
Cac_g018603.t1
Cac_g031536.t1
Cac_g010568.t1
Cac_g021914.t4
Cac_g026104.t1
Cac_g014643.t1
Cac_g012408.t4
Cac_g012231.t1
Cac_g000083.t1
Cac_g005637.t4
Cac_g025372.t2
Cac_g020715.t1
Cac_g007105.t1
Cac_g016528.t1
Cac_g010427.t4
Cac_g018539.t2
Cac_g020409.t2
Cac_g016032.t1
Cac_g030245.t1
Cac_g013211.t1
Cac_g029966.t1
Cac_g013725.t1
Cac_g022875.t1
Cac_g032545.t1
Cac_g031796.t1
Cac_g017307.t3
Cac_g019528.t1
Cac_g002554.t1
Cac_g026227.t1
Cac_g013665.t3
Cac_g003301.t1
Cac_g015857.t1
Cac_g017557.t1
Cac_g013528.t1
Cac_g022818.t1
Cac_g026319.t1
Cac_g025002.t1
Cac_g028780.t1
Cac_g019245.t1
Cac_g000334.t1
Cac_g022922.t1
Cac_g004875.t1
Cac_g022174.t1
Cac_g000297.t2
Cac_g010802.t1
Cac_g007816.t1
Cac_g014215.t1
Cac_g021412.t1
Cac_g026144.t1
Cac_g010812.t1
Cac_g001219.t1
Cac_g009033.t3
Cac_g001203.t2
Cac_g002226.t1
Cac_g009019.t1
Cac_g003140.t1
Cac_g020965.t2
Cac_g026613.t3
Cac_g013813.t1
Cac_g001381.t1
Cac_g029408.t1
Cac_g027811.t1
Cac_g002521.t1
Cac_g020302.t1
Cac_g014692.t1
Cac_g017201.t1
Cac_g004700.t1
Cac_g010670.t2
Cac_g034526.t1
Cac_g026795.t1
Cac_g015449.t2
Cac_g026325.t1
Cac_g014854.t1
Cac_g000389.t2
Cac_g019776.t2
Cac_g013318.t2
Cac_g005358.t1
Cac_g011747.t1
Cac_g026782.t1
Cac_g027304.t1
Cac_g032106.t1
Cac_g019267.t1
Cac_g022444.t1
Cac_g027433.t1
Cac_g020264.t1
Cac_g012910.t1
Cac_g024420.t1
Cac_g026871.t1
Cac_g014483.t1
Cac_g007726.t1
Cac_g015178.t1
Cac_g012586.t1
Cac_g017715.t1
Cac_g023998.t1
Cac_g008687.t1
Cac_g013085.t7
Cac_g008938.t2
Cac_g007870.t1
Cac_g003157.t1
Cac_g005847.t1
Cac_g023279.t1
Cac_g002939.t1
Cac_g031569.t1
Cac_g033006.t1
Cac_g028610.t2
Cac_g025957.t1
Cac_g015310.t5
Cac_g008479.t1
Cac_g016392.t1
Cac_g033298.t1
Cac_g010525.t1
Cac_g031558.t1
Cac_g003441.t1
Cac_g017871.t1
Cac_g027662.t1
Cac_g027970.t1
Cac_g017468.t1
Cac_g029070.t1
Cac_g003293.t1
Cac_g017653.t1
Cac_g028176.t1
Cac_g022450.t1
Cac_g011838.t4
Cac_g003461.t1
Cac_g021978.t1
Cac_g028109.t1
Cac_g015839.t1
Cac_g027562.t1
Cac_g024164.t2
Cac_g033747.t1
Cac_g012866.t1
Cac_g015231.t2
Cac_g030384.t1
Cac_g021290.t1
Cac_g000123.t1
Cac_g018504.t1
Cac_g009806.t1
Cac_g013270.t1
Cac_g023741.t1
Cac_g007444.t6
Cac_g016966.t1
Cac_g007146.t1
Cac_g005339.t7
Cac_g000688.t1
Cac_g024200.t1
Cac_g033174.t1
Cac_g002427.t1
Cac_g021615.t1
Cac_g016574.t1
Cac_g018323.t1
Cac_g010749.t5
Cac_g026615.t1
Cac_g007600.t3
Cac_g002238.t1
Cac_g022964.t1
Cac_g003054.t1
Cac_g025910.t2
Cac_g032527.t1
Cac_g020677.t1
Cac_g012033.t2
Cac_g014475.t1
Cac_g001003.t1
Cac_g008373.t1
Cac_g021102.t1
Cac_g024226.t1
Cac_g013369.t1
Cac_g011735.t1
Cac_g006650.t2
Cac_g015313.t1
Cac_g025487.t1
Cac_g024788.t1
Cac_g032779.t1
Cac_g001370.t1
Cac_g028735.t1
Cac_g011268.t1
Cac_g000417.t1
Cac_g018302.t2
Cac_g025797.t1
Cac_g001207.t1
Cac_g021866.t1
Cac_g002373.t1
Cac_g021717.t1
Cac_g032332.t2
Cac_g009649.t1
Cac_g003687.t1
Cac_g029604.t3
Cac_g030931.t1
Cac_g006477.t4
Cac_g021869.t1
Cac_g001386.t2
Cac_g005397.t1
Cac_g021644.t1
Cac_g005863.t1
Cac_g013371.t1
Cac_g001719.t2
Cac_g004530.t5
Cac_g001663.t1
Cac_g010034.t1
Cac_g006883.t2
Cac_g012904.t1
Cac_g026195.t1
Cac_g028730.t1
Cac_g001397.t2
Cac_g019860.t3
Cac_g030668.t1
Cac_g006229.t1
Cac_g029691.t2
Cac_g009887.t3
Cac_g009746.t1
Cac_g025217.t1
Cac_g005984.t1
Cac_g028909.t1
Cac_g022770.t1
Cac_g031822.t1
Cac_g030161.t1
Cac_g023353.t1
Cac_g004314.t1
Cac_g012355.t1
Cac_g020729.t1
Cac_g027004.t1
Cac_g009420.t1
Cac_g002317.t1
Cac_g010725.t11
Cac_g025547.t1
Cac_g020131.t2
Cac_g012270.t1
Cac_g024012.t17
Cac_g020604.t2
Cac_g018635.t2
Cac_g022047.t1
Cac_g014656.t1
Cac_g007328.t2
Cac_g025577.t1
Cac_g025235.t1
Cac_g033678.t1
Cac_g016469.t1
Cac_g018369.t1
Cac_g020900.t2
Cac_g007985.t3
Cac_g033485.t3
Cac_g030683.t2
Cac_g016186.t1
Cac_g032966.t2
Cac_g006986.t1
Cac_g002964.t1
Cac_g005645.t1
Cac_g007318.t1
Cac_g026949.t1
Cac_g029926.t1
Cac_g002438.t1
Cac_g002560.t1
Cac_g006672.t3
Cac_g000386.t1
Cac_g033588.t2
Cac_g015868.t1
Cac_g016943.t2
Cac_g014698.t1
Cac_g027807.t1
Cac_g011891.t1
Cac_g013394.t1
Cac_g007537.t2
Cac_g003280.t1
Cac_g016212.t1
Cac_g020720.t1
Cac_g003964.t1
Cac_g023630.t1
Cac_g029021.t1
Cac_g002270.t1
Cac_g006998.t1
Cac_g008713.t1
Cac_g017065.t1
Cac_g022795.t1
Cac_g004446.t1
Cac_g007495.t1
Cac_g007635.t1
Cac_g019552.t1
Cac_g015534.t1
Cac_g024017.t1
Cac_g011588.t1
Cac_g032241.t1
Cac_g004272.t1
Cac_g015802.t1
Cac_g017822.t1
Cac_g000093.t1
Cac_g034290.t1
Cac_g032020.t1
Cac_g027130.t1
Cac_g008750.t1
Cac_g003187.t1
Cac_g010019.t2
Cac_g027872.t3
Cac_g025989.t1
Cac_g023831.t1
Cac_g015768.t1
Cac_g007793.t1
Cac_g020683.t2
Cac_g023009.t1
Cac_g010707.t1
Cac_g005566.t1
Cac_g005482.t1
Cac_g002620.t1
Cac_g033959.t3
Cac_g031411.t1
Cac_g022804.t1
Cac_g004364.t1
Cac_g002858.t2
Cac_g021227.t2
Cac_g019660.t1
Cac_g012956.t1
Cac_g014874.t1
Cac_g028288.t1
Cac_g006132.t1
Cac_g022584.t2
Cac_g031379.t2
Cac_g006936.t3
Cac_g028519.t1
Cac_g025315.t1
Cac_g032903.t1
Cac_g011440.t1
Cac_g032861.t2
Cac_g004793.t1
Cac_g004437.t3
Cac_g003864.t2
Cac_g016935.t1
Cac_g006808.t1
Cac_g016693.t1
Cac_g017690.t2
Cac_g015353.t1
Cac_g021662.t1
Cac_g007982.t3
Cac_g005831.t4
Cac_g009582.t2
Cac_g027078.t1
Cac_g029719.t2
Cac_g031338.t1
Cac_g009185.t1
Cac_g026920.t2
Cac_g001836.t1
Cac_g006364.t1
Cac_g028804.t1
Cac_g025715.t1
Cac_g021892.t1
Cac_g012410.t1
Cac_g011137.t1
Cac_g021123.t1
Cac_g000107.t1
Cac_g009176.t1
Cac_g028039.t1
Cac_g001750.t1
Cac_g018634.t1
Cac_g016975.t2
Cac_g020793.t4
Cac_g001651.t1
Cac_g007823.t1
Cac_g015997.t2
Cac_g020213.t1
Cac_g011869.t1
Cac_g020347.t1
Cac_g032449.t1
Cac_g000222.t2
Cac_g009514.t2
Cac_g024093.t8
Cac_g024012.t6
Cac_g003243.t1
Cac_g025830.t1
Cac_g032562.t1
Cac_g022447.t1
Cac_g032968.t1
Cac_g002263.t1
Cac_g028898.t1
Cac_g008280.t1
Cac_g028663.t1
Cac_g001084.t2
Cac_g006985.t1
Cac_g008871.t1
Cac_g005454.t1
Cac_g022879.t1
Cac_g003510.t1
Cac_g010130.t2
Cac_g026614.t1
Cac_g004322.t3
Cac_g005507.t1
Cac_g031660.t1
Cac_g016589.t1
Cac_g020703.t1
Cac_g007286.t1
Cac_g003816.t1
Cac_g000523.t1
Cac_g018243.t1
Cac_g031080.t1
Cac_g022131.t1
Cac_g012333.t3
Cac_g026387.t1
Cac_g013119.t1
Cac_g015950.t1
Cac_g027314.t1
Cac_g023295.t1
Cac_g001561.t2
Cac_g004371.t1
Cac_g022090.t3
Cac_g001609.t3
Cac_g034019.t1
Cac_g007081.t1
Cac_g012785.t2
Cac_g007935.t1
Cac_g012316.t1
Cac_g001064.t1
Cac_g022478.t2
Cac_g012998.t2
Cac_g012301.t3
Cac_g010722.t5
Cac_g024457.t1
Cac_g032949.t1
Cac_g002753.t2
Cac_g006427.t2
Cac_g034027.t1
Cac_g013733.t1
Cac_g033124.t4
Cac_g002697.t1
Cac_g027575.t1
Cac_g020886.t1
Cac_g029991.t1
Cac_g021495.t2
Cac_g002515.t1
Cac_g019544.t1
Cac_g032793.t1
Cac_g004405.t1
Cac_g002371.t3
Cac_g010271.t2
Cac_g014228.t1
Cac_g017294.t1
Cac_g034133.t1
Cac_g033612.t1
Cac_g025293.t2
Cac_g005790.t1
Cac_g010530.t1
Cac_g029473.t1
Cac_g018330.t1
Cac_g034062.t1
Cac_g010137.t1
Cac_g025548.t1
Cac_g024900.t1
Cac_g011028.t1
Cac_g030374.t1
Cac_g008940.t2
Cac_g028389.t1
Cac_g029418.t1
Cac_g011813.t1
Cac_g014930.t1
Cac_g005774.t1
Cac_g013133.t1
Cac_g021931.t2
Cac_g033171.t1
Cac_g008009.t2
Cac_g003828.t1
Cac_g027268.t1
Cac_g033023.t1
Cac_g018672.t3
Cac_g016457.t1
Cac_g012554.t1
Cac_g025231.t1
Cac_g031153.t1
Cac_g017261.t1
Cac_g007214.t1
Cac_g022741.t1
Cac_g022344.t3
Cac_g024934.t2
Cac_g019376.t1
Cac_g021074.t1
Cac_g033625.t1
Cac_g026408.t1
Cac_g028206.t1
Cac_g030123.t1
Cac_g027759.t1
Cac_g008141.t1
Cac_g026681.t1
Cac_g014715.t1
Cac_g005511.t2
Cac_g005561.t1
Cac_g005604.t2
Cac_g007939.t1
Cac_g026376.t1
Cac_g003486.t1
Cac_g011728.t1
Cac_g020421.t1
Cac_g001852.t1
Cac_g032182.t1
Cac_g004915.t2
Cac_g000516.t1
Cac_g014465.t1
Cac_g017410.t2
Cac_g008034.t1
Cac_g034359.t1
Cac_g002070.t1
Cac_g000639.t1
Cac_g006186.t2
Cac_g020056.t1
Cac_g010552.t1
Cac_g021806.t1
Cac_g018582.t1
Cac_g000215.t1
Cac_g011384.t1
Cac_g007329.t1
Cac_g013037.t1
Cac_g026478.t1
Cac_g003051.t1
Cac_g026957.t1
Cac_g011452.t1
Cac_g000335.t1
Cac_g032364.t2
Cac_g009161.t1
Cac_g010780.t1
Cac_g032049.t2
Cac_g023120.t1
Cac_g023445.t6
Cac_g007389.t2
Cac_g012149.t1
Cac_g021389.t3
Cac_g006730.t1
Cac_g009321.t1
Cac_g009185.t3
Cac_g027428.t1
Cac_g013472.t1
Cac_g033712.t2
Cac_g025239.t2
Cac_g032552.t1
Cac_g023268.t1
Cac_g016987.t1
Cac_g012515.t2
Cac_g002503.t1
Cac_g001464.t1
Cac_g011753.t1
Cac_g021962.t1
Cac_g030889.t1
Cac_g029659.t1
Cac_g021260.t1
Cac_g029421.t2
Cac_g014934.t1
Cac_g025861.t1
Cac_g025408.t1
Cac_g016819.t1
Cac_g001595.t2
Cac_g014572.t1
Cac_g018328.t2
Cac_g020629.t1
Cac_g024329.t2
Cac_g000761.t1
Cac_g004523.t1
Cac_g010193.t1
Cac_g031790.t2
Cac_g020046.t1
Cac_g025417.t1
Cac_g018469.t1
Cac_g001811.t1
Cac_g017504.t1
Cac_g006740.t1
Cac_g000814.t1
Cac_g006775.t1
Cac_g010416.t1
Cac_g023379.t2
Cac_g032293.t1
Cac_g030775.t2
Cac_g013355.t1
Cac_g001143.t1
Cac_g026952.t1
Cac_g000766.t8
Cac_g002802.t5
Cac_g022542.t1
Cac_g011843.t1
Cac_g023351.t1
Cac_g025212.t1
Cac_g029109.t2
Cac_g022067.t1
Cac_g032095.t1
Cac_g001083.t2
Cac_g009279.t1
Cac_g002117.t1
Cac_g032311.t3
Cac_g002094.t1
Cac_g000540.t1
Cac_g015120.t10
Cac_g008981.t1
Cac_g024394.t1
Cac_g013689.t9
Cac_g001363.t1
Cac_g002545.t1
Cac_g022485.t1
Cac_g005711.t1
Cac_g023338.t1
Cac_g008950.t1
Cac_g016201.t1
Cac_g018227.t1
Cac_g002830.t1
Cac_g022350.t1
Cac_g030172.t1
Cac_g000482.t1
Cac_g022261.t1
Cac_g033364.t1
Cac_g021828.t1
Cac_g033639.t1
Cac_g017994.t1
Cac_g015597.t1
Cac_g019264.t1
Cac_g026419.t1
Cac_g013815.t4
Cac_g031181.t1
Cac_g024922.t1
Cac_g014775.t1
Cac_g031188.t1
Cac_g018287.t1
Cac_g031006.t1
Cac_g007971.t1
Cac_g012494.t1
Cac_g033623.t1
Cac_g022866.t2
Cac_g015388.t1
Cac_g000998.t1
Cac_g033441.t1
Cac_g013949.t1
Cac_g003035.t1
Cac_g016030.t1
Cac_g013268.t1
Cac_g012937.t1
Cac_g010762.t5
Cac_g002410.t1
Cac_g005074.t1
Cac_g023743.t1
Cac_g014224.t5
Cac_g030569.t2
Cac_g026424.t1
Cac_g029465.t5
Cac_g003605.t1
Cac_g022617.t1
Cac_g014956.t2
Cac_g021385.t1
Cac_g014741.t1
Cac_g009197.t1
Cac_g010658.t1
Cac_g011106.t3
Cac_g003804.t1
Cac_g010025.t1
Cac_g002728.t1
Cac_g024097.t2
Cac_g001851.t1
Cac_g005553.t2
Cac_g033161.t2
Cac_g013372.t4
Cac_g024047.t1
Cac_g021730.t1
Cac_g023835.t2
Cac_g017625.t1
Cac_g032713.t1
Cac_g026715.t1
Cac_g032612.t1
Cac_g010241.t1
Cac_g015999.t1
Cac_g025749.t1
Cac_g014546.t1
Cac_g022924.t1
Cac_g023874.t1
Cac_g001999.t1
Cac_g003161.t1
Cac_g013467.t1
Cac_g027921.t3
Cac_g029855.t1
Cac_g031179.t6
Cac_g030923.t1
Cac_g017038.t1
Cac_g022944.t1
Cac_g005188.t1
Cac_g010872.t1
Cac_g016802.t1
Cac_g026375.t1
Cac_g033744.t1
Cac_g021774.t1
Cac_g019369.t1
Cac_g005014.t1
Cac_g029871.t1
Cac_g019173.t1
Cac_g028271.t1
Cac_g024691.t1
Cac_g010549.t2
Cac_g032216.t1
Cac_g008376.t2
Cac_g031615.t1
Cac_g011031.t1
Cac_g019180.t3
Cac_g026386.t1
Cac_g010695.t1
Cac_g032381.t1
Cac_g003224.t1
Cac_g001526.t1
Cac_g005252.t1
Cac_g027501.t1
Cac_g023811.t2
Cac_g006659.t1
Cac_g003859.t1
Cac_g021964.t2
Cac_g008142.t2
Cac_g017600.t1
Cac_g017312.t1
Cac_g001042.t1
Cac_g032500.t1
Cac_g026176.t10
Cac_g031287.t1
Cac_g000950.t1
Cac_g017675.t1
Cac_g005493.t1
Cac_g002316.t1
Cac_g019218.t1
Cac_g010080.t2
Cac_g025746.t2
Cac_g026778.t1
Cac_g026092.t1
Cac_g014264.t1
Cac_g032383.t1
Cac_g003042.t1
Cac_g014271.t1
Cac_g011443.t2
Cac_g014114.t1
Cac_g029225.t1
Cac_g016142.t1
Cac_g031588.t1
Cac_g017755.t3
Cac_g021441.t1
Cac_g001729.t2
Cac_g014726.t1
Cac_g000869.t3
Cac_g016736.t1
Cac_g020494.t6
Cac_g003499.t1
Cac_g009393.t1
Cac_g003195.t1
Cac_g008718.t1
Cac_g023243.t1
Cac_g031776.t1
Cac_g027786.t2
Cac_g005254.t1
Cac_g015496.t1
Cac_g022271.t4
Cac_g012689.t4
Cac_g003775.t2
Cac_g014766.t1
Cac_g013462.t2
Cac_g032730.t2
Cac_g022647.t2
Cac_g003082.t1
Cac_g003870.t1
Cac_g015823.t3
Cac_g033416.t1
Cac_g024114.t1
Cac_g028369.t1
Cac_g024493.t1
Cac_g013717.t2
Cac_g019689.t1
Cac_g031306.t1
Cac_g022212.t1
Cac_g027164.t2
Cac_g001257.t4
Cac_g010581.t1
Cac_g001471.t1
Cac_g025443.t1
Cac_g028846.t1
Cac_g015600.t1
Cac_g012002.t1
Cac_g021059.t2
Cac_g022123.t3
Cac_g005008.t1
Cac_g028404.t1
Cac_g003402.t1
Cac_g008596.t2
Cac_g020007.t1
Cac_g022496.t1
Cac_g007889.t1
Cac_g033156.t1
Cac_g004186.t1
Cac_g016557.t1
Cac_g017863.t1
Cac_g007713.t1
Cac_g007435.t1
Cac_g006952.t1
Cac_g021309.t2
Cac_g016302.t1
Cac_g005660.t2
Cac_g003830.t1
Cac_g027230.t2
Cac_g000746.t1
Cac_g016613.t2
Cac_g010673.t1
Cac_g006109.t1
Cac_g019377.t1
Cac_g007621.t1
Cac_g002907.t1
Cac_g028048.t1
Cac_g018522.t1
Cac_g020350.t1
Cac_g019933.t1
Cac_g023929.t1
Cac_g000380.t1
Cac_g019959.t3
Cac_g000499.t1
Cac_g000285.t1
Cac_g009439.t2
Cac_g024576.t2
Cac_g000980.t1
Cac_g006519.t2
Cac_g015587.t1
Cac_g014660.t1
Cac_g003623.t2
Cac_g004783.t1
Cac_g026639.t1
Cac_g023272.t1
Cac_g008759.t1
Cac_g012597.t1
Cac_g005170.t1
Cac_g016438.t1
Cac_g028896.t2
Cac_g014426.t1
Cac_g033315.t1
Cac_g025907.t2
Cac_g004494.t1
Cac_g007396.t1
Cac_g019609.t1
Cac_g031261.t1
Cac_g034184.t1
Cac_g006678.t1
Cac_g028905.t1
Cac_g014856.t1
Cac_g017517.t1
Cac_g020947.t1
Cac_g017140.t1
Cac_g000535.t1
Cac_g002963.t1
Cac_g023571.t1
Cac_g029037.t3
Cac_g025700.t1
Cac_g026097.t1
Cac_g001556.t1
Cac_g017427.t1
Cac_g004453.t1
Cac_g006040.t1
Cac_g024396.t1
Cac_g013458.t1
Cac_g031787.t1
Cac_g022172.t1
Cac_g025022.t1
Cac_g014978.t2
Cac_g014980.t1
Cac_g019395.t2
Cac_g024111.t1
Cac_g029992.t1
Cac_g028451.t7
Cac_g010208.t1
Cac_g014055.t1
Cac_g022373.t2
Cac_g007875.t1
Cac_g027302.t1
Cac_g028635.t1
Cac_g013208.t1
Cac_g022929.t2
Cac_g010977.t1
Cac_g027581.t2
Cac_g025435.t2
Cac_g002633.t1
Cac_g018720.t1
Cac_g013704.t1
Cac_g025766.t1
Cac_g021172.t1
Cac_g000421.t1
Cac_g032690.t2
Cac_g032751.t2
Cac_g014740.t1
Cac_g034073.t1
Cac_g007624.t1
Cac_g018307.t1
Cac_g010144.t1
Cac_g001693.t1
Cac_g008206.t1
Cac_g003152.t1
Cac_g001076.t1
Cac_g014059.t1
Cac_g007290.t1
Cac_g009597.t1
Cac_g031448.t1
Cac_g021968.t2
Cac_g001573.t1
Cac_g031482.t1
Cac_g004455.t2
Cac_g008273.t1
Cac_g031639.t3
Cac_g005334.t2
Cac_g018573.t1
Cac_g021151.t4
Cac_g007211.t1
Cac_g022142.t1
Cac_g008236.t1
Cac_g027832.t2
Cac_g031033.t1
Cac_g017353.t2
Cac_g011889.t2
Cac_g011630.t1
Cac_g019872.t1
Cac_g017437.t1
Cac_g003703.t1
Cac_g016745.t1
Cac_g028568.t2
Cac_g033330.t1
Cac_g020905.t1
Cac_g025508.t1
Cac_g025661.t1
Cac_g004855.t1
Cac_g007320.t1
Cac_g030593.t1
Cac_g029663.t1
Cac_g007009.t1
Cac_g006627.t1
Cac_g024261.t2
Cac_g001866.t1
Cac_g031075.t2
Cac_g003555.t1
Cac_g015820.t1
Cac_g026463.t1
Cac_g024289.t1
Cac_g029710.t1
Cac_g014794.t2
Cac_g010428.t2
Cac_g005587.t1
Cac_g030067.t1
Cac_g032865.t2
Cac_g007049.t1
Cac_g011150.t2
Cac_g010199.t1
Cac_g000796.t2
Cac_g016730.t1
Cac_g001237.t1
Cac_g018797.t1
Cac_g003126.t1
Cac_g018226.t1
Cac_g034263.t1
Cac_g019682.t1
Cac_g021163.t4
Cac_g021046.t1
Cac_g009912.t1
Cac_g015691.t1
Cac_g005712.t2
Cac_g028003.t1
Cac_g031193.t1
Cac_g033552.t1
Cac_g001660.t1
Cac_g017451.t1
Cac_g008124.t1
Cac_g030996.t1
Cac_g002830.t2
Cac_g032590.t1
Cac_g023760.t1
Cac_g017614.t1
Cac_g024702.t1
Cac_g012719.t1
Cac_g009369.t1
Cac_g000110.t1
Cac_g003419.t2
Cac_g000930.t3
Cac_g028313.t1
Cac_g005166.t1
Cac_g015510.t1
Cac_g021180.t1
Cac_g028211.t2
Cac_g003145.t1
Cac_g005706.t1
Cac_g023446.t1
Cac_g034485.t1
Cac_g005033.t1
Cac_g008450.t1
Cac_g010035.t2
Cac_g016999.t1
Cac_g002244.t1
Cac_g016168.t1
Cac_g006336.t1
Cac_g018527.t2
Cac_g004770.t1
Cac_g013322.t1
Cac_g030479.t1
Cac_g031574.t1
Cac_g032573.t1
Cac_g031374.t1
Cac_g027025.t1
Cac_g023787.t5
Cac_g007034.t1
Cac_g028158.t1
Cac_g006926.t1
Cac_g029738.t1
Cac_g006879.t1
Cac_g009896.t1
Cac_g006614.t6
Cac_g024046.t1
Cac_g008829.t1
Cac_g018189.t1
Cac_g025768.t1
Cac_g006606.t1
Cac_g012590.t1
Cac_g034046.t1
Cac_g031512.t5
Cac_g025686.t3
Cac_g004850.t2
Cac_g019771.t1
Cac_g015033.t1
Cac_g031784.t2
Cac_g016936.t1
Cac_g004536.t2
Cac_g003998.t1
Cac_g000403.t1
Cac_g015268.t2
Cac_g023782.t1
Cac_g034086.t1
Cac_g005214.t1
Cac_g023756.t1
Cac_g011951.t3
Cac_g002724.t1
Cac_g014771.t1
Cac_g007395.t3
Cac_g014037.t1
Cac_g008318.t1
Cac_g006613.t1
Cac_g022144.t1
Cac_g010414.t1
Cac_g011317.t1
Cac_g030189.t1
Cac_g018030.t2
Cac_g018047.t1
Cac_g011535.t1
Cac_g014273.t3
Cac_g031312.t1
Cac_g028408.t2
Cac_g024944.t1
Cac_g023410.t1
Cac_g025342.t1
Cac_g032206.t1
Cac_g030810.t1
Cac_g000760.t4
Cac_g024568.t1
Cac_g007025.t2
Cac_g010619.t1
Cac_g023817.t1
Cac_g010374.t1
Cac_g012748.t1
Cac_g032352.t1
Cac_g015369.t1
Cac_g022368.t2
Cac_g007739.t1
Cac_g022899.t2
Cac_g015595.t1
Cac_g000389.t6
Cac_g017632.t1
Cac_g002175.t1
Cac_g025943.t4
Cac_g003596.t4
Cac_g020999.t1
Cac_g022595.t2
Cac_g008967.t2
Cac_g018943.t1
Cac_g003268.t1
Cac_g034192.t1
Cac_g005205.t4
Cac_g009903.t3
Cac_g009238.t1
Cac_g020487.t2
Cac_g028775.t1
Cac_g002654.t1
Cac_g011447.t1
Cac_g006360.t1
Cac_g031961.t1
Cac_g003180.t2
Cac_g018272.t1
Cac_g006319.t1
Cac_g000801.t2
Cac_g031012.t1
Cac_g030801.t3
Cac_g008757.t2
Cac_g019428.t3
Cac_g013543.t1
Cac_g009777.t1
Cac_g001053.t1
Cac_g020838.t1
Cac_g017265.t1
Cac_g001190.t3
Cac_g006383.t2
Cac_g033134.t1
Cac_g015182.t1
Cac_g019129.t1
Cac_g031803.t1
Cac_g032840.t2
Cac_g020550.t3
Cac_g010663.t1
Cac_g008425.t2
Cac_g027847.t1
Cac_g025351.t3
Cac_g000592.t1
Cac_g005958.t2
Cac_g018731.t1
Cac_g030502.t1
Cac_g001006.t1
Cac_g002612.t1
Cac_g026857.t1
Cac_g031782.t2
Cac_g014340.t1
Cac_g022607.t1
Cac_g006184.t2
Cac_g010679.t1
Cac_g002785.t4
Cac_g010450.t1
Cac_g023073.t1
Cac_g029381.t1
Cac_g003948.t1
Cac_g000673.t2
Cac_g029620.t2
Cac_g024209.t1
Cac_g010013.t1
Cac_g003865.t1
Cac_g018518.t1
Cac_g032144.t2
Cac_g018811.t2
Cac_g016246.t1
Cac_g027999.t1
Cac_g013798.t1
Cac_g008784.t1
Cac_g012284.t1
Cac_g034004.t1
Cac_g025404.t1
Cac_g029013.t1
Cac_g017799.t1
Cac_g006505.t1
Cac_g021259.t1
Cac_g027183.t1
Cac_g023673.t1
Cac_g032795.t1
Cac_g002710.t2
Cac_g017211.t2
Cac_g004668.t1
Cac_g019744.t2
Cac_g031718.t2
Cac_g010715.t1
Cac_g019282.t2
Cac_g031378.t1
Cac_g012685.t2
Cac_g027193.t1
Cac_g010198.t1
Cac_g031819.t1
Cac_g032520.t1
Cac_g018038.t1
Cac_g008989.t1
Cac_g005283.t1
Cac_g027826.t1
Cac_g013113.t5
Cac_g031203.t1
Cac_g002000.t4
Cac_g002910.t1
Cac_g023194.t1
Cac_g006250.t1
Cac_g018484.t3
Cac_g001599.t1
Cac_g015680.t2
Cac_g022120.t3
Cac_g021728.t1
Cac_g022615.t1
Cac_g021544.t1
Cac_g023961.t1
Cac_g025627.t1
Cac_g013561.t1
Cac_g012905.t1
Cac_g025250.t1
Cac_g014329.t1
Cac_g024343.t2
Cac_g016232.t1
Cac_g019865.t1
Cac_g013375.t2
Cac_g011021.t1
Cac_g032186.t1
Cac_g023224.t1
Cac_g000986.t1
Cac_g002291.t2
Cac_g033307.t1
Cac_g017852.t1
Cac_g028714.t1
Cac_g016605.t1
Cac_g003022.t2
Cac_g017512.t1
Cac_g003064.t1
Cac_g006193.t1
Cac_g031849.t1
Cac_g024716.t1
Cac_g016532.t1
Cac_g001824.t1
Cac_g031860.t1
Cac_g022177.t3
Cac_g003815.t1
Cac_g003912.t2
Cac_g023734.t1
Cac_g005219.t1
Cac_g022186.t4
Cac_g026773.t1
Cac_g001022.t1
Cac_g005631.t1
Cac_g029030.t1
Cac_g029047.t2
Cac_g008349.t2
Cac_g010264.t1
Cac_g002680.t1
Cac_g015050.t1
Cac_g022330.t1
Cac_g025935.t3
Cac_g027648.t1
Cac_g021028.t1
Cac_g020363.t1
Cac_g011125.t1
Cac_g003111.t1
Cac_g029770.t1
Cac_g003786.t1
Cac_g018408.t1
Cac_g018016.t1
Cac_g005407.t2
Cac_g004050.t1
Cac_g022618.t1
Cac_g008574.t1
Cac_g023583.t1
Cac_g024067.t1
Cac_g023369.t1
Cac_g004207.t1
Cac_g031449.t1
Cac_g009551.t1
Cac_g028267.t1
Cac_g020138.t1
Cac_g027253.t1
Cac_g006598.t1
Cac_g008462.t1
Cac_g012851.t1
Cac_g008748.t1
Cac_g030791.t1
Cac_g015507.t3
Cac_g004292.t1
Cac_g017129.t2
Cac_g003287.t1
Cac_g023575.t1
Cac_g008298.t1
Cac_g004866.t1
Cac_g030807.t1
Cac_g019956.t1
Cac_g000564.t1
Cac_g001728.t1
Cac_g029890.t1
Cac_g027968.t1
Cac_g004435.t3
Cac_g002344.t1
Cac_g013972.t1
Cac_g010564.t1
Cac_g024421.t1
Cac_g024881.t1
Cac_g012418.t3
Cac_g020627.t1
Cac_g012348.t1
Cac_g030596.t1
Cac_g009323.t1
Cac_g007055.t4
Cac_g011950.t1
Cac_g006805.t1
Cac_g021797.t4
Cac_g032535.t1
Cac_g009123.t1
Cac_g000300.t2
Cac_g031526.t1
Cac_g001671.t2
Cac_g021755.t2
Cac_g017534.t2
Cac_g030763.t1
Cac_g033654.t1
Cac_g023324.t1
Cac_g007668.t1
Cac_g011942.t1
Cac_g012537.t6
Cac_g004727.t1
Cac_g006247.t1
Cac_g019608.t1
Cac_g024207.t1
Cac_g028444.t1
Cac_g023808.t1
Cac_g001685.t1
Cac_g012875.t1
Cac_g012721.t1
Cac_g011026.t3
Cac_g005826.t9
Cac_g029569.t1
Cac_g015502.t2
Cac_g032451.t3
Cac_g020616.t1
Cac_g019524.t2
Cac_g021106.t1
Cac_g011855.t1
Cac_g030606.t1
Cac_g029379.t3
Cac_g007850.t1
Cac_g028192.t1
Cac_g030750.t2
Cac_g006548.t2
Cac_g027182.t2
Cac_g005825.t1
Cac_g007273.t1
Cac_g023589.t1
Cac_g017474.t1
Cac_g019070.t1
Cac_g019687.t1
Cac_g009364.t1
Cac_g022769.t1
Cac_g025680.t1
Cac_g025311.t1
Cac_g002464.t1
Cac_g020753.t1
Cac_g026888.t1
Cac_g027188.t1
Cac_g006618.t1
Cac_g017117.t1
Cac_g010300.t1
Cac_g031637.t1
Cac_g002963.t6
Cac_g032846.t1
Cac_g004303.t1
Cac_g030062.t1
Cac_g007102.t2
Cac_g024378.t4
Cac_g007521.t1
Cac_g018456.t2
Cac_g019710.t1
Cac_g017285.t1
Cac_g006975.t1
Cac_g017144.t1
Cac_g019144.t1
Cac_g003699.t2
Cac_g004936.t1
Cac_g017365.t1
Cac_g021083.t1
Cac_g014665.t1
Cac_g007948.t1
Cac_g005501.t2
Cac_g013938.t2
Cac_g001340.t2
Cac_g023349.t1
Cac_g006818.t1
Cac_g013113.t3
Cac_g002370.t1
Cac_g023711.t1
Cac_g031909.t1
Cac_g024011.t2
Cac_g022355.t2
Cac_g019589.t1
Cac_g022574.t1
Cac_g008617.t1
Cac_g017510.t1
Cac_g005634.t1
Cac_g029630.t1
Cac_g027782.t1
Cac_g030136.t1
Cac_g003193.t1
Cac_g015253.t2
Cac_g019965.t1
Cac_g001146.t6
Cac_g003367.t1
Cac_g008941.t1
Cac_g030146.t1
Cac_g030600.t1
Cac_g001210.t4
Cac_g006281.t1
Cac_g010808.t3
Cac_g005661.t1
Cac_g013690.t4
Cac_g013689.t8
Cac_g029813.t5
Cac_g001489.t1
Cac_g006207.t1
Cac_g002023.t1
Cac_g008858.t1
Cac_g029072.t2
Cac_g020053.t1
Cac_g023079.t1
Cac_g017088.t1
Cac_g007028.t1
Cac_g004048.t1
Cac_g028007.t1
Cac_g019902.t1
Cac_g007265.t2
Cac_g020820.t1
Cac_g006900.t1
Cac_g001683.t1
Cac_g008793.t1
Cac_g030519.t1
Cac_g009882.t1
Cac_g023199.t1
Cac_g008893.t1
Cac_g014015.t1
Cac_g032980.t1
Cac_g002636.t1
Cac_g028544.t1
Cac_g028651.t1
Cac_g001493.t1
Cac_g018711.t1
Cac_g027590.t1
Cac_g015642.t2
Cac_g031981.t4
Cac_g005554.t4
Cac_g002581.t2
Cac_g020220.t1
Cac_g011506.t1
Cac_g020656.t1
Cac_g026981.t1
Cac_g021238.t1
Cac_g028924.t2
Cac_g000096.t1
Cac_g007112.t2
Cac_g013135.t1
Cac_g032839.t2
Cac_g025071.t1
Cac_g019856.t2
Cac_g009567.t1
Cac_g010892.t1
Cac_g027686.t1
Cac_g022471.t3
Cac_g012157.t1
Cac_g030992.t1
Cac_g016017.t2
Cac_g014109.t1
Cac_g020258.t1
Cac_g034152.t1
Cac_g003724.t1
Cac_g025692.t2
Cac_g013200.t2
Cac_g033555.t1
Cac_g028425.t1
Cac_g033521.t1
Cac_g011794.t1
Cac_g033513.t1
Cac_g003947.t3
Cac_g016956.t1
Cac_g018401.t2
Cac_g004957.t1
Cac_g027007.t2
Cac_g011948.t1
Cac_g007750.t2
Cac_g020553.t1
Cac_g009248.t3
Cac_g033711.t7
Cac_g003238.t3
Cac_g001598.t1
Cac_g019315.t1
Cac_g017125.t1
Cac_g027974.t1
Cac_g014662.t1
Cac_g000761.t2
Cac_g012831.t1
Cac_g012462.t2
Cac_g003949.t1
Cac_g019680.t1
Cac_g028963.t1
Cac_g017476.t1
Cac_g028926.t1
Cac_g000146.t1
Cac_g000128.t1
Cac_g004684.t1
Cac_g014326.t1
Cac_g033540.t1
Cac_g008357.t1
Cac_g027795.t1
Cac_g019352.t1
Cac_g032652.t1
Cac_g002542.t2
Cac_g012080.t1
Cac_g032442.t1
Cac_g002213.t1
Cac_g015441.t2
Cac_g013611.t1
Cac_g024138.t1
Cac_g026167.t1
Cac_g012609.t2
Cac_g022705.t1
Cac_g029618.t1
Cac_g020086.t1
Cac_g016191.t2
Cac_g017350.t1
Cac_g009104.t1
Cac_g020266.t1
Cac_g014480.t2
Cac_g022501.t2
Cac_g011284.t1
Cac_g027804.t1
Cac_g030643.t2
Cac_g019768.t2
Cac_g015120.t9
Cac_g002324.t2
Cac_g022788.t6
Cac_g007161.t1
Cac_g027071.t1
Cac_g018700.t1
Cac_g023746.t1
Cac_g022903.t2
Cac_g005286.t2
Cac_g022103.t3
Cac_g033944.t1
Cac_g021635.t1
Cac_g022722.t3
Cac_g019626.t2
Cac_g013250.t2
Cac_g028220.t1
Cac_g031358.t1
Cac_g014127.t1
Cac_g031441.t1
Cac_g012142.t1
Cac_g003309.t1
Cac_g027553.t1
Cac_g005905.t2
Cac_g018341.t1
Cac_g000742.t1
Cac_g017882.t1
Cac_g029388.t3
Cac_g002841.t1
Cac_g016390.t1
Cac_g001688.t3
Cac_g023173.t1
Cac_g026991.t1
Cac_g020770.t1
Cac_g020388.t1
Cac_g011056.t1
Cac_g014135.t1
Cac_g012127.t1
Cac_g000847.t1
Cac_g025120.t1
Cac_g015567.t1
Cac_g011907.t1
Cac_g026587.t1
Cac_g027655.t1
Cac_g022395.t2
Cac_g016234.t1
Cac_g000781.t3
Cac_g002546.t1
Cac_g007368.t1
Cac_g032031.t1
Cac_g016575.t1
Cac_g018662.t3
Cac_g006225.t2
Cac_g010531.t1
Cac_g025050.t1
Cac_g002128.t1
Cac_g015672.t1
Cac_g031155.t1
Cac_g011234.t1
Cac_g013098.t1
Cac_g006175.t1
Cac_g020745.t3
Cac_g019399.t1
Cac_g026397.t5
Cac_g004935.t2
Cac_g029538.t5
Cac_g017066.t1
Cac_g004180.t1
Cac_g007727.t1
Cac_g030455.t1
Cac_g027153.t3
Cac_g033515.t1
Cac_g013609.t1
Cac_g000151.t2
Cac_g008679.t5
Cac_g015796.t1
Cac_g011171.t1
Cac_g024255.t4
Cac_g021307.t1
Cac_g003066.t8
Cac_g014433.t1
Cac_g022869.t1
Cac_g027342.t1
Cac_g019387.t1
Cac_g002740.t1
Cac_g020147.t1
Cac_g022976.t1
Cac_g020928.t1
Cac_g001987.t2
Cac_g031395.t1
Cac_g027292.t1
Cac_g022654.t1
Cac_g018236.t1
Cac_g008345.t1
Cac_g011765.t2
Cac_g022787.t1
Cac_g015061.t1
Cac_g034215.t1
Cac_g017413.t2
Cac_g029442.t1
Cac_g033887.t1
Cac_g015377.t1
Cac_g011075.t1
Cac_g004603.t1
Cac_g013072.t3
Cac_g002145.t1
Cac_g019830.t1
Cac_g030968.t1
Cac_g002220.t2
Cac_g005826.t7
Cac_g003394.t1
Cac_g020927.t1
Cac_g022813.t1
Cac_g008699.t1
Cac_g011695.t1
Cac_g015811.t1
Cac_g025795.t1
Cac_g032658.t1
Cac_g031720.t1
Cac_g023413.t1
Cac_g020099.t1
Cac_g028074.t1
Cac_g026244.t1
Cac_g012656.t1
Cac_g006928.t2
Cac_g013522.t1
Cac_g028324.t1
Cac_g007514.t1
Cac_g031972.t1
Cac_g017489.t1
Cac_g008461.t1
Cac_g005250.t1
Cac_g015877.t2
Cac_g029622.t1
Cac_g026511.t1
Cac_g031057.t1
Cac_g029679.t1
Cac_g014578.t1
Cac_g005175.t1
Cac_g023244.t1
Cac_g013982.t1
Cac_g011548.t1
Cac_g031025.t1
Cac_g017414.t1
Cac_g027709.t1
Cac_g010361.t1
Cac_g003360.t1
Cac_g022338.t1
Cac_g030443.t1
Cac_g005622.t1
Cac_g008014.t1
Cac_g004049.t1
Cac_g012316.t2
Cac_g012991.t1
Cac_g029310.t1
Cac_g003422.t4
Cac_g009014.t1
Cac_g020779.t1
Cac_g009732.t1
Cac_g033455.t1
Cac_g023233.t1
Cac_g027558.t1
Cac_g020898.t1
Cac_g031640.t1
Cac_g003747.t2
Cac_g006077.t1
Cac_g031985.t1
Cac_g015317.t3
Cac_g007737.t1
Cac_g012052.t1
Cac_g029055.t1
Cac_g030002.t1
Cac_g024179.t1
Cac_g020115.t1
Cac_g009952.t1
Cac_g020287.t1
Cac_g006773.t1
Cac_g027768.t1
Cac_g028767.t3
Cac_g000945.t2
Cac_g010191.t1
Cac_g000251.t1
Cac_g033097.t1
Cac_g010567.t2
Cac_g022735.t1
Cac_g007287.t1
Cac_g003944.t1
Cac_g033717.t1
Cac_g007790.t1
Cac_g013387.t1
Cac_g001255.t4
Cac_g001386.t9
Cac_g000943.t1
Cac_g008356.t3
Cac_g031176.t1
Cac_g026730.t1
Cac_g009970.t1
Cac_g013890.t1
Cac_g019643.t1
Cac_g012063.t1
Cac_g020157.t1
Cac_g026247.t1
Cac_g033915.t1
Cac_g028582.t1
Cac_g023255.t2
Cac_g014699.t2
Cac_g000559.t1
Cac_g018747.t1
Cac_g021256.t1
Cac_g029839.t1
Cac_g013692.t2
Cac_g029104.t1
Cac_g007185.t1
Cac_g029925.t1
Cac_g032594.t1
Cac_g002106.t1
Cac_g006500.t2
Cac_g018864.t1
Cac_g032356.t1
Cac_g010716.t2
Cac_g003822.t1
Cac_g014831.t1
Cac_g002796.t1
Cac_g006597.t1
Cac_g030156.t1
Cac_g021199.t1
Cac_g030046.t3
Cac_g015543.t1
Cac_g032221.t1
Cac_g003465.t1
Cac_g013979.t1
Cac_g019598.t1
Cac_g007894.t5
Cac_g024379.t2
Cac_g018824.t1
Cac_g001929.t1
Cac_g000466.t1
Cac_g011746.t1
Cac_g007444.t3
Cac_g026096.t1
Cac_g026034.t1
Cac_g029083.t1
Cac_g012688.t1
Cac_g003879.t1
Cac_g009045.t1
Cac_g011620.t1
Cac_g000418.t2
Cac_g019860.t2
Cac_g028669.t1
Cac_g009694.t1
Cac_g032899.t1
Cac_g012034.t1
Cac_g033221.t1
Cac_g021282.t2
Cac_g017662.t1
Cac_g003383.t1
Cac_g022637.t1
Cac_g006213.t1
Cac_g014464.t1
Cac_g011645.t1
Cac_g004496.t1
Cac_g022731.t2
Cac_g016000.t1
Cac_g006619.t1
Cac_g010111.t1
Cac_g030072.t1
Cac_g011425.t1
Cac_g029013.t4
Cac_g004755.t1
Cac_g024912.t1
Cac_g004624.t2
Cac_g033691.t1
Cac_g012399.t1
Cac_g019611.t1
Cac_g009721.t1
Cac_g016340.t1
Cac_g023902.t1
Cac_g029980.t1
Cac_g003149.t1
Cac_g022327.t1
Cac_g000012.t1
Cac_g004404.t1
Cac_g007024.t4
Cac_g016973.t1
Cac_g002319.t1
Cac_g014780.t1
Cac_g002252.t1
Cac_g015608.t1
Cac_g007418.t1
Cac_g001839.t1
Cac_g018799.t4
Cac_g025079.t2
Cac_g007238.t1
Cac_g019565.t2
Cac_g030860.t1
Cac_g007774.t3
Cac_g005732.t1
Cac_g033372.t1
Cac_g030345.t1
Cac_g005309.t1
Cac_g013533.t1
Cac_g018846.t1
Cac_g004200.t1
Cac_g008903.t1
Cac_g019707.t1
Cac_g032461.t1
Cac_g008671.t1
Cac_g007305.t1
Cac_g027479.t2
Cac_g008581.t1
Cac_g025305.t1
Cac_g025604.t1
Cac_g001067.t1
Cac_g019157.t1
Cac_g012461.t2
Cac_g009483.t1
Cac_g007691.t3
Cac_g017639.t1
Cac_g020558.t1
Cac_g028262.t1
Cac_g034180.t1
Cac_g017293.t2
Cac_g004906.t1
Cac_g027481.t1
Cac_g032708.t1
Cac_g000687.t1
Cac_g016523.t1
Cac_g007656.t1
Cac_g016145.t1
Cac_g006167.t1
Cac_g021543.t2
Cac_g006612.t1
Cac_g006263.t1
Cac_g026055.t1
Cac_g002919.t1
Cac_g006466.t1
Cac_g025672.t1
Cac_g013770.t1
Cac_g030246.t1
Cac_g015601.t1
Cac_g030008.t1
Cac_g010348.t2
Cac_g018185.t1
Cac_g008175.t1
Cac_g033582.t1
Cac_g029471.t1
Cac_g021100.t2
Cac_g021113.t1
Cac_g026985.t1
Cac_g029446.t1
Cac_g008867.t1
Cac_g018316.t1
Cac_g001519.t2
Cac_g029741.t1
Cac_g003725.t1
Cac_g012074.t1
Cac_g030876.t1
Cac_g034171.t1
Cac_g002973.t1
Cac_g025669.t1
Cac_g008780.t1
Cac_g024170.t1
Cac_g021997.t1
Cac_g017031.t1
Cac_g027101.t1
Cac_g011710.t3
Cac_g018081.t1
Cac_g000118.t1
Cac_g007359.t2
Cac_g031789.t1
Cac_g007579.t1
Cac_g025245.t1
Cac_g016086.t2
Cac_g003015.t1
Cac_g010391.t2
Cac_g010318.t3
Cac_g021800.t1
Cac_g012452.t1
Cac_g021949.t2
Cac_g007536.t1
Cac_g005338.t1
Cac_g031519.t1
Cac_g027259.t1
Cac_g015264.t1
Cac_g000314.t1
Cac_g032901.t1
Cac_g012624.t1
Cac_g000084.t1
Cac_g014893.t1
Cac_g015845.t1
Cac_g021729.t1
Cac_g014580.t1
Cac_g031016.t1
Cac_g027464.t1
Cac_g019464.t1
Cac_g020430.t1
Cac_g000558.t3
Cac_g024165.t1
Cac_g030025.t2
Cac_g021694.t1
Cac_g029927.t1
Cac_g007813.t1
Cac_g014194.t1
Cac_g010583.t1
Cac_g002533.t2
Cac_g028377.t1
Cac_g032521.t2
Cac_g023792.t1
Cac_g002097.t3
Cac_g006849.t1
Cac_g024808.t2
Cac_g018315.t1
Cac_g016468.t1
Cac_g007027.t1
Cac_g028777.t1
Cac_g023602.t1
Cac_g010397.t1
Cac_g023863.t1
Cac_g012186.t5
Cac_g026536.t1
Cac_g009473.t1
Cac_g017773.t1
Cac_g030268.t1
Cac_g023650.t1
Cac_g022462.t1
Cac_g015650.t2
Cac_g028049.t2
Cac_g013563.t1
Cac_g011584.t1
Cac_g009689.t1
Cac_g009541.t1
Cac_g031663.t1
Cac_g004832.t1
Cac_g022281.t1
Cac_g011408.t1
Cac_g007745.t1
Cac_g022675.t1
Cac_g028642.t1
Cac_g024091.t1
Cac_g024742.t1
Cac_g028244.t3
Cac_g023158.t1
Cac_g001255.t2
Cac_g004269.t5
Cac_g006305.t1
Cac_g011139.t1
Cac_g017409.t1
Cac_g012164.t1
Cac_g017273.t2
Cac_g032435.t1
Cac_g033707.t1
Cac_g005710.t1
Cac_g011852.t1
Cac_g000996.t2
Cac_g025292.t1
Cac_g016927.t1
Cac_g030196.t1
Cac_g011532.t1
Cac_g022007.t2
Cac_g007794.t2
Cac_g023736.t1
Cac_g018714.t1
Cac_g011716.t2
Cac_g001377.t4
Cac_g001646.t1
Cac_g033368.t1
Cac_g033808.t1
Cac_g029978.t1
Cac_g022923.t1
Cac_g003836.t2
Cac_g019600.t1
Cac_g023722.t1
Cac_g008419.t2
Cac_g030181.t1
Cac_g011952.t1
Cac_g024785.t1
Cac_g020274.t1
Cac_g009411.t2
Cac_g004169.t1
Cac_g004304.t1
Cac_g019930.t1
Cac_g007620.t1
Cac_g013896.t1
Cac_g013647.t3
Cac_g001666.t1
Cac_g014156.t1
Cac_g033432.t1
Cac_g007498.t1
Cac_g022621.t1
Cac_g000114.t1
Cac_g006719.t1
Cac_g013034.t1
Cac_g002218.t1
Cac_g001931.t1
Cac_g006240.t1
Cac_g033411.t1
Cac_g007387.t1
Cac_g025776.t1
Cac_g004453.t2
Cac_g021018.t1
Cac_g030187.t1
Cac_g006521.t1
Cac_g029859.t1
Cac_g026342.t1
Cac_g031125.t1
Cac_g001172.t1
Cac_g006150.t1
Cac_g014469.t1
Cac_g028868.t2
Cac_g001572.t1
Cac_g011811.t1
Cac_g020100.t1
Cac_g001486.t6
Cac_g031429.t1
Cac_g017667.t1
Cac_g013735.t3
Cac_g032755.t2
Cac_g022393.t4
Cac_g005369.t1
Cac_g028558.t1
Cac_g024422.t1
Cac_g031696.t3
Cac_g033219.t1
Cac_g016735.t1
Cac_g023965.t1
Cac_g006741.t1
Cac_g022933.t1
Cac_g032128.t1
Cac_g025965.t2
Cac_g004616.t2
Cac_g013281.t1
Cac_g026741.t1
Cac_g016880.t1
Cac_g022301.t1
Cac_g018981.t1
Cac_g024025.t1
Cac_g010725.t4
Cac_g000126.t1
Cac_g029430.t1
Cac_g030845.t1
Cac_g011597.t1
Cac_g006307.t2
Cac_g013123.t1
Cac_g006318.t1
Cac_g024458.t1
Cac_g014091.t4
Cac_g022171.t1
Cac_g016622.t2
Cac_g013105.t4
Cac_g013164.t1
Cac_g005526.t1
Cac_g020477.t3
Cac_g003855.t1
Cac_g020897.t1
Cac_g000239.t1
Cac_g006002.t1
Cac_g029996.t1
Cac_g024310.t1
Cac_g016744.t1
Cac_g024578.t1
Cac_g002491.t1
Cac_g010113.t1
Cac_g019215.t1
Cac_g019040.t1
Cac_g001138.t1
Cac_g015502.t1
Cac_g031570.t1
Cac_g006938.t2
Cac_g002856.t1
Cac_g031886.t1
Cac_g029905.t1
Cac_g006391.t1
Cac_g011068.t5
Cac_g029034.t1
Cac_g002536.t2
Cac_g018186.t2
Cac_g033704.t1
Cac_g025031.t1
Cac_g033774.t1
Cac_g010846.t1
Cac_g033487.t1
Cac_g024703.t2
Cac_g023465.t1
Cac_g005993.t1
Cac_g007509.t1
Cac_g029734.t1
Cac_g000464.t1
Cac_g023223.t1
Cac_g008424.t1
Cac_g026875.t1
Cac_g011308.t1
Cac_g033497.t1
Cac_g006530.t1
Cac_g005527.t1
Cac_g001004.t2
Cac_g014355.t1
Cac_g015195.t1
Cac_g025207.t1
Cac_g010109.t1
Cac_g020458.t1
Cac_g010048.t1
Cac_g029027.t4
Cac_g023437.t1
Cac_g024187.t1
Cac_g001197.t1
Cac_g012398.t4
Cac_g023616.t1
Cac_g001279.t1
Cac_g014606.t1
Cac_g024130.t1
Cac_g026283.t1
Cac_g009450.t1
Cac_g030949.t1
Cac_g006495.t3
Cac_g017661.t2
Cac_g022841.t1
Cac_g001280.t1
Cac_g030442.t1
Cac_g017404.t1
Cac_g025171.t1
Cac_g014425.t1
Cac_g030985.t1
Cac_g028014.t1
Cac_g025821.t3
Cac_g017956.t1
Cac_g012031.t1
Cac_g014638.t1
Cac_g033417.t1
Cac_g018354.t1
Cac_g027703.t1
Cac_g032447.t2
Cac_g019046.t1
Cac_g012349.t1
Cac_g024104.t1
Cac_g026821.t1
Cac_g005748.t1
Cac_g024353.t2
Cac_g033805.t1
Cac_g005102.t2
Cac_g028977.t5
Cac_g014062.t2
Cac_g034000.t1
Cac_g006065.t1
Cac_g028016.t1
Cac_g024976.t1
Cac_g014203.t2
Cac_g018384.t1
Cac_g007549.t2
Cac_g033410.t4
Cac_g022120.t2
Cac_g010444.t3
Cac_g011612.t1
Cac_g032915.t2
Cac_g004681.t1
Cac_g023495.t1
Cac_g001641.t1
Cac_g029470.t1
Cac_g029363.t1
Cac_g016891.t1
Cac_g008999.t1
Cac_g016172.t1
Cac_g015765.t1
Cac_g033673.t1
Cac_g009139.t1
Cac_g016104.t1
Cac_g017474.t2
Cac_g024072.t1
Cac_g018304.t1
Cac_g012325.t1
Cac_g000450.t1
Cac_g017356.t1
Cac_g004572.t1
Cac_g026156.t1
Cac_g019271.t1
Cac_g029235.t1
Cac_g016372.t1
Cac_g005148.t1
Cac_g004250.t1
Cac_g022949.t1
Cac_g004812.t1
Cac_g032134.t2
Cac_g000194.t2
Cac_g026829.t1
Cac_g032312.t1
Cac_g022154.t1
Cac_g007122.t1
Cac_g011788.t1
Cac_g029668.t1
Cac_g026805.t1
Cac_g026049.t1
Cac_g007784.t3
Cac_g007389.t1
Cac_g014280.t2
Cac_g013222.t1
Cac_g004682.t3
Cac_g030603.t3
Cac_g024158.t1
Cac_g022523.t2
Cac_g014457.t1
Cac_g011042.t1
Cac_g031322.t1
Cac_g012369.t3
Cac_g018370.t1
Cac_g034010.t1
Cac_g027002.t1
Cac_g007898.t1
Cac_g015706.t2
Cac_g002181.t1
Cac_g022205.t1
Cac_g026915.t1
Cac_g020594.t3
Cac_g032342.t1
Cac_g019068.t1
Cac_g001275.t4
Cac_g006933.t2
Cac_g002866.t2
Cac_g011515.t1
Cac_g007444.t9
Cac_g008508.t1
Cac_g025796.t2
Cac_g020525.t2
Cac_g001359.t1
Cac_g026657.t1
Cac_g013834.t1
Cac_g022035.t1
Cac_g019447.t1
Cac_g017708.t2
Cac_g009033.t4
Cac_g009425.t1
Cac_g000187.t1
Cac_g029130.t2
Cac_g000755.t1
Cac_g006895.t1
Cac_g017918.t1
Cac_g005368.t1
Cac_g001629.t3
Cac_g032922.t1
Cac_g006415.t1
Cac_g000578.t1
Cac_g006591.t1
Cac_g004270.t6
Cac_g011775.t3
Cac_g019593.t1
Cac_g019820.t1
Cac_g028479.t1
Cac_g011581.t3
Cac_g016114.t3
Cac_g029765.t2
Cac_g027271.t1
Cac_g017617.t4
Cac_g012552.t3
Cac_g025777.t1
Cac_g001844.t1
Cac_g001198.t2
Cac_g028506.t3
Cac_g016743.t1
Cac_g009101.t1
Cac_g008395.t1
Cac_g011151.t1
Cac_g012121.t1
Cac_g017003.t2
Cac_g030720.t1
Cac_g013507.t2
Cac_g019712.t1
Cac_g008554.t1
Cac_g029233.t1
Cac_g005444.t1
Cac_g006326.t3
Cac_g005638.t2
Cac_g014382.t1
Cac_g000872.t1
Cac_g004486.t3
Cac_g006141.t1
Cac_g009825.t1
Cac_g000394.t1
Cac_g022461.t1
Cac_g025267.t1
Cac_g032170.t1
Cac_g003189.t2
Cac_g023695.t1
Cac_g011825.t1
Cac_g027940.t1
Cac_g021569.t2
Cac_g014994.t1
Cac_g013830.t2
Cac_g011128.t1
Cac_g014287.t1
Cac_g004071.t1
Cac_g001664.t1
Cac_g026727.t1
Cac_g013081.t1
Cac_g031529.t1
Cac_g008769.t1
Cac_g003639.t1
Cac_g015643.t1
Cac_g022790.t1
Cac_g004310.t1
Cac_g017032.t1
Cac_g008269.t1
Cac_g000027.t1
Cac_g010127.t1
Cac_g009341.t1
Cac_g017682.t2
Cac_g006278.t2
Cac_g008265.t1
Cac_g007806.t1
Cac_g008839.t2
Cac_g029424.t1
Cac_g002180.t1
Cac_g014498.t1
Cac_g004370.t2
Cac_g025062.t2
Cac_g004669.t1
Cac_g008294.t1
Cac_g023033.t1
Cac_g003059.t1
Cac_g021451.t1
Cac_g032676.t1
Cac_g032898.t1
Cac_g021699.t1
Cac_g033581.t1
Cac_g001221.t1
Cac_g018781.t1
Cac_g017044.t1
Cac_g004425.t1
Cac_g024093.t7
Cac_g029017.t2
Cac_g016179.t1
Cac_g012076.t1
Cac_g011543.t1
Cac_g008454.t2
Cac_g033128.t1
Cac_g027037.t1
Cac_g017272.t2
Cac_g000155.t1
Cac_g028511.t1
Cac_g009339.t1
Cac_g011851.t1
Cac_g019839.t1
Cac_g017130.t2
Cac_g016593.t1
Cac_g006837.t2
Cac_g015753.t2
Cac_g013571.t1
Cac_g001750.t4
Cac_g030064.t2
Cac_g008475.t1
Cac_g010373.t1
Cac_g025470.t1
Cac_g029290.t5
Cac_g014460.t2
Cac_g025139.t1
Cac_g015755.t1
Cac_g010960.t1
Cac_g020486.t1
Cac_g003812.t1
Cac_g027617.t1
Cac_g016544.t1
Cac_g033825.t2
Cac_g011140.t1
Cac_g009283.t1
Cac_g025658.t1
Cac_g018280.t1
Cac_g008220.t1
Cac_g003633.t1
Cac_g000873.t1
Cac_g020485.t1
Cac_g002617.t1
Cac_g022527.t3
Cac_g004841.t1
Cac_g015954.t2
Cac_g016016.t1
Cac_g022926.t1
Cac_g019843.t3
Cac_g000919.t1
Cac_g008917.t3
Cac_g014376.t1
Cac_g013583.t1
Cac_g019890.t1
Cac_g026684.t1
Cac_g007816.t2
Cac_g022130.t1
Cac_g013346.t1
Cac_g012488.t1
Cac_g013199.t3
Cac_g016464.t1
Cac_g015499.t1
Cac_g025814.t4
Cac_g013499.t1
Cac_g031924.t1
Cac_g010704.t1
Cac_g022623.t2
Cac_g014108.t3
Cac_g009301.t1
Cac_g011424.t1
Cac_g010605.t1
Cac_g023815.t1
Cac_g013794.t1
Cac_g009094.t1
Cac_g020443.t3
Cac_g026705.t1
Cac_g031739.t1
Cac_g001049.t5
Cac_g030580.t1
Cac_g017238.t2
Cac_g030431.t2
Cac_g017832.t1
Cac_g007662.t1
Cac_g026537.t1
Cac_g001650.t1
Cac_g019804.t2
Cac_g027423.t1
Cac_g016173.t1
Cac_g000384.t1
Cac_g011314.t1
Cac_g032142.t1
Cac_g028293.t1
Cac_g021279.t1
Cac_g005142.t2
Cac_g014448.t1
Cac_g030336.t1
Cac_g024445.t1
Cac_g022248.t1
Cac_g026405.t1
Cac_g023845.t1
Cac_g013249.t1
Cac_g003253.t1
Cac_g025168.t1
Cac_g028325.t2
Cac_g007163.t1
Cac_g008407.t2
Cac_g002730.t1
Cac_g021965.t2
Cac_g031065.t1
Cac_g026163.t1
Cac_g031166.t1
Cac_g020341.t1
Cac_g012637.t4
Cac_g028974.t1
Cac_g027299.t1
Cac_g004723.t1
Cac_g008447.t4
Cac_g027190.t1
Cac_g022149.t1
Cac_g033340.t1
Cac_g018256.t1
Cac_g034214.t1
Cac_g000390.t1
Cac_g023768.t1
Cac_g016066.t9
Cac_g011163.t4
Cac_g002750.t2
Cac_g018324.t1
Cac_g010108.t1
Cac_g026312.t2
Cac_g030078.t1
Cac_g009125.t1
Cac_g026008.t1
Cac_g001240.t2
Cac_g022634.t2
Cac_g016456.t1
Cac_g009516.t3
Cac_g007327.t1
Cac_g002802.t6
Cac_g022620.t2
Cac_g008528.t6
Cac_g024410.t1
Cac_g018866.t1
Cac_g033527.t2
Cac_g011510.t1
Cac_g019993.t1
Cac_g020883.t1
Cac_g009716.t1
Cac_g032514.t1
Cac_g024747.t1
Cac_g015162.t2
Cac_g019780.t1
Cac_g007200.t2
Cac_g020426.t2
Cac_g032092.t1
Cac_g026139.t2
Cac_g006342.t1
Cac_g017115.t1
Cac_g010804.t1
Cac_g022053.t2
Cac_g013061.t1
Cac_g025208.t2
Cac_g001450.t1
Cac_g031810.t1
Cac_g030432.t1
Cac_g007015.t1
Cac_g025459.t4
Cac_g025690.t2
Cac_g015488.t1
Cac_g008795.t1
Cac_g029407.t1
Cac_g020779.t2
Cac_g019845.t1
Cac_g000217.t1
Cac_g026158.t2
Cac_g022041.t1
Cac_g022091.t3
Cac_g023225.t1
Cac_g006580.t1
Cac_g033840.t4
Cac_g005657.t1
Cac_g010743.t1
Cac_g031794.t1
Cac_g010861.t2
Cac_g018515.t2
Cac_g007491.t1
Cac_g020591.t1
Cac_g015942.t1
Cac_g001731.t1
Cac_g017016.t1
Cac_g016130.t1
Cac_g032701.t1
Cac_g005000.t1
Cac_g025818.t4
Cac_g015913.t1
Cac_g007979.t1
Cac_g019183.t2
Cac_g028737.t1
Cac_g022439.t2
Cac_g021348.t1
Cac_g009596.t1
Cac_g000045.t1
Cac_g009479.t2
Cac_g017361.t1
Cac_g026335.t1
Cac_g033869.t1
Cac_g017751.t1
Cac_g016210.t1
Cac_g031848.t1
Cac_g029004.t1
Cac_g033274.t1
Cac_g023332.t1
Cac_g003071.t1
Cac_g010860.t1
Cac_g027142.t2
Cac_g020988.t2
Cac_g014962.t1
Cac_g001013.t2
Cac_g019058.t1
Cac_g016981.t1
Cac_g007651.t1
Cac_g004487.t1
Cac_g014799.t1
Cac_g021622.t1
Cac_g021265.t1
Cac_g018855.t1
Cac_g012366.t1
Cac_g004559.t1
Cac_g026830.t1
Cac_g017655.t1
Cac_g015436.t1
Cac_g033237.t1
Cac_g007874.t1
Cac_g000888.t2
Cac_g001473.t1
Cac_g021925.t1
Cac_g027943.t1
Cac_g014963.t1
Cac_g012712.t5
Cac_g006241.t2
Cac_g010976.t1
Cac_g015000.t1
Cac_g011578.t1
Cac_g007195.t2
Cac_g030503.t1
Cac_g018235.t1
Cac_g016754.t1
Cac_g012940.t1
Cac_g000792.t1
Cac_g008899.t1
Cac_g007059.t1
Cac_g007351.t1
Cac_g001958.t5
Cac_g027722.t1
Cac_g007091.t1
Cac_g014527.t1
Cac_g009430.t4
Cac_g011247.t1
Cac_g016933.t1
Cac_g032614.t1
Cac_g016114.t5
Cac_g007060.t2
Cac_g034138.t1
Cac_g026988.t1
Cac_g005509.t1
Cac_g004278.t1
Cac_g020958.t1
Cac_g000053.t1
Cac_g025844.t1
Cac_g000068.t1
Cac_g018052.t1
Cac_g027291.t1
Cac_g019235.t1
Cac_g013039.t1
Cac_g009545.t1
Cac_g020037.t1
Cac_g028517.t1
Cac_g032358.t1
Cac_g006220.t1
Cac_g019598.t3
Cac_g003233.t1
Cac_g005800.t1
Cac_g021318.t3
Cac_g010761.t2
Cac_g023672.t1
Cac_g018179.t1
Cac_g008543.t1
Cac_g000222.t3
Cac_g008107.t1
Cac_g021846.t1
Cac_g005258.t1
Cac_g009357.t1
Cac_g004056.t3
Cac_g020730.t1
Cac_g027870.t1
Cac_g013945.t1
Cac_g014574.t1
Cac_g029339.t1
Cac_g009205.t2
Cac_g007465.t1
Cac_g006436.t2
Cac_g025857.t1
Cac_g024662.t2
Cac_g029109.t1
Cac_g031347.t2
Cac_g006404.t1
Cac_g000860.t2
Cac_g032004.t1
Cac_g003232.t1
Cac_g019177.t1
Cac_g005919.t1
Cac_g018513.t1
Cac_g033236.t1
Cac_g001445.t1
Cac_g033481.t1
Cac_g003845.t1
Cac_g014224.t3
Cac_g015970.t1
Cac_g001530.t1
Cac_g027139.t2
Cac_g024387.t1
Cac_g004514.t2
Cac_g018163.t1
Cac_g026835.t1
Cac_g006426.t1
Cac_g014364.t1
Cac_g009074.t2
Cac_g032822.t1
Cac_g013298.t1
Cac_g017163.t1
Cac_g028848.t1
Cac_g031929.t1
Cac_g024470.t1
Cac_g030700.t2
Cac_g012954.t1
Cac_g013221.t1
Cac_g024381.t1
Cac_g030093.t1
Cac_g031405.t1
Cac_g027666.t1
Cac_g026964.t1
Cac_g004322.t2
Cac_g015536.t1
Cac_g029507.t1
Cac_g000436.t1
Cac_g027198.t2
Cac_g033802.t1
Cac_g001417.t2
Cac_g017855.t1
Cac_g007619.t1
Cac_g029406.t1
Cac_g010038.t1
Cac_g022113.t2
Cac_g025629.t1
Cac_g008922.t1
Cac_g003378.t3
Cac_g011088.t3
Cac_g029306.t1
Cac_g001776.t1
Cac_g023660.t1
Cac_g002309.t1
Cac_g014150.t1
Cac_g004081.t1
Cac_g029161.t1
Cac_g012405.t1
Cac_g011793.t1
Cac_g008295.t1
Cac_g029731.t1
Cac_g003066.t1
Cac_g030408.t1
Cac_g001588.t1
Cac_g023018.t1
Cac_g023856.t1
Cac_g011465.t1
Cac_g025656.t1
Cac_g003553.t1
Cac_g024249.t1
Cac_g022169.t1
Cac_g024543.t1
Cac_g007696.t1
Cac_g016524.t1
Cac_g019247.t1
Cac_g018400.t1
Cac_g024613.t1
Cac_g019785.t1
Cac_g015431.t1
Cac_g004566.t2
Cac_g002235.t1
Cac_g023544.t1
Cac_g014570.t1
Cac_g001555.t2
Cac_g010266.t1
Cac_g026399.t1
Cac_g032160.t1
Cac_g018611.t1
Cac_g030941.t1
Cac_g013497.t2
Cac_g012605.t1
Cac_g007627.t1
Cac_g013963.t1
Cac_g028861.t1
Cac_g002231.t1
Cac_g001947.t1
Cac_g020289.t1
Cac_g016467.t1
Cac_g011616.t2
Cac_g010660.t2
Cac_g024999.t1
Cac_g024569.t1
Cac_g007262.t2
Cac_g002747.t3
Cac_g017122.t3
Cac_g029743.t1
Cac_g017786.t1
Cac_g028729.t2
Cac_g026428.t1
Cac_g021386.t1
Cac_g024073.t1
Cac_g003740.t2
Cac_g028258.t1
Cac_g033531.t1
Cac_g010202.t1
Cac_g005621.t1
Cac_g017027.t1
Cac_g016768.t4
Cac_g017825.t1
Cac_g033795.t1
Cac_g015245.t1
Cac_g023893.t1
Cac_g011222.t1
Cac_g015318.t1
Cac_g023824.t3
Cac_g033675.t1
Cac_g031164.t2
Cac_g011020.t1
Cac_g028761.t1
Cac_g016877.t1
Cac_g025177.t1
Cac_g002802.t2
Cac_g018892.t1
Cac_g005449.t1
Cac_g001766.t1
Cac_g018466.t1
Cac_g000628.t2
Cac_g018435.t1
Cac_g012005.t1
Cac_g010875.t2
Cac_g024129.t1
Cac_g001804.t3
Cac_g030900.t1
Cac_g008619.t1
Cac_g029086.t1
Cac_g012518.t1
Cac_g031497.t1
Cac_g016284.t1
Cac_g017131.t1
Cac_g033095.t1
Cac_g000136.t2
Cac_g008667.t7
Cac_g006954.t1
Cac_g012138.t1
Cac_g000244.t2
Cac_g033965.t1
Cac_g027762.t1
Cac_g017080.t1
Cac_g005623.t1
Cac_g012583.t1
Cac_g017497.t1
Cac_g019887.t1
Cac_g030496.t2
Cac_g012591.t1
Cac_g016635.t1
Cac_g019529.t1
Cac_g034464.t1
Cac_g011189.t1
Cac_g013879.t4
Cac_g012184.t1
Cac_g010402.t1
Cac_g016402.t1
Cac_g011064.t1
Cac_g024605.t1
Cac_g002277.t1
Cac_g025693.t1
Cac_g016747.t1
Cac_g006950.t1
Cac_g007124.t1
Cac_g007410.t1
Cac_g005915.t1
Cac_g030038.t1
Cac_g004795.t1
Cac_g011252.t1
Cac_g029962.t1
Cac_g008624.t1
Cac_g022439.t3
Cac_g011507.t1
Cac_g008478.t1
Cac_g014943.t1
Cac_g014434.t1
Cac_g022629.t1
Cac_g026083.t1
Cac_g031510.t1
Cac_g019859.t2
Cac_g002936.t2
Cac_g017880.t2
Cac_g000179.t1
Cac_g033780.t1
Cac_g032271.t1
Cac_g033566.t1
Cac_g031128.t1
Cac_g017169.t1
Cac_g027298.t1
Cac_g014506.t1
Cac_g000640.t1
Cac_g016332.t1
Cac_g032421.t1
Cac_g005287.t1
Cac_g009073.t4
Cac_g021132.t1
Cac_g025187.t1
Cac_g008887.t1
Cac_g017398.t2
Cac_g000322.t1
Cac_g031316.t1
Cac_g017000.t3
Cac_g016971.t1
Cac_g007233.t1
Cac_g003943.t1
Cac_g020189.t1
Cac_g014968.t1
Cac_g010517.t1
Cac_g014325.t2
Cac_g000191.t1
Cac_g020785.t1
Cac_g023459.t1
Cac_g025260.t1
Cac_g024829.t1
Cac_g028335.t1
Cac_g028127.t1
Cac_g007557.t1
Cac_g027806.t1
Cac_g021219.t1
Cac_g015441.t1
Cac_g007985.t4
Cac_g000877.t1
Cac_g010622.t1
Cac_g019588.t1
Cac_g014439.t2
Cac_g006451.t1
Cac_g027909.t1
Cac_g025890.t1
Cac_g021727.t2
Cac_g031054.t1
Cac_g015425.t1
Cac_g006478.t1
Cac_g008701.t2
Cac_g026743.t1
Cac_g030531.t1
Cac_g029787.t2
Cac_g003603.t1
Cac_g024841.t1
Cac_g018381.t1
Cac_g001514.t1
Cac_g019498.t1
Cac_g031300.t1
Cac_g012735.t3
Cac_g004256.t2
Cac_g003277.t1
Cac_g025004.t1
Cac_g021933.t1
Cac_g021151.t1
Cac_g022655.t1
Cac_g008889.t1
Cac_g002592.t1
Cac_g010181.t1
Cac_g007446.t1
Cac_g026103.t1
Cac_g026683.t1
Cac_g000956.t1
Cac_g010880.t1
Cac_g025891.t1
Cac_g017201.t4
Cac_g009908.t2
Cac_g001745.t1
Cac_g009932.t1
Cac_g028697.t2
Cac_g010334.t2
Cac_g022321.t1
Cac_g008815.t1
Cac_g021212.t1
Cac_g006438.t2
Cac_g023620.t1
Cac_g023421.t1
Cac_g010751.t1
Cac_g006961.t1
Cac_g023591.t1
Cac_g021848.t3
Cac_g022244.t1
Cac_g013085.t2
Cac_g012395.t2
Cac_g032822.t2
Cac_g019087.t2
Cac_g028345.t2
Cac_g028057.t1
Cac_g018801.t1
Cac_g013526.t1
Cac_g006423.t1
Cac_g033966.t1
Cac_g033459.t1
Cac_g010082.t3
Cac_g007247.t1
Cac_g022653.t2
Cac_g014704.t1
Cac_g001950.t1
Cac_g027781.t1
Cac_g007773.t1
Cac_g017963.t1
Cac_g030765.t1
Cac_g027986.t1
Cac_g004768.t1
Cac_g013111.t2
Cac_g014646.t1
Cac_g000333.t1
Cac_g001268.t1
Cac_g020036.t1
Cac_g022595.t1
Cac_g025694.t1
Cac_g030364.t1
Cac_g014208.t1
Cac_g014492.t1
Cac_g031636.t1
Cac_g002912.t2
Cac_g029700.t1
Cac_g002981.t1
Cac_g030310.t1
Cac_g023948.t1
Cac_g000787.t2
Cac_g030391.t1
Cac_g023198.t1
Cac_g019693.t1
Cac_g031693.t1
Cac_g000166.t1
Cac_g009820.t1
Cac_g018927.t1
Cac_g021453.t1
Cac_g004764.t1
Cac_g016804.t1
Cac_g011898.t1
Cac_g022728.t4
Cac_g018722.t1
Cac_g007677.t3
Cac_g007622.t1
Cac_g023777.t5
Cac_g004209.t1
Cac_g020808.t2
Cac_g019495.t1
Cac_g031630.t1
Cac_g029626.t1
Cac_g011816.t1
Cac_g014212.t1
Cac_g013841.t1
Cac_g027076.t1
Cac_g017034.t1
Cac_g012438.t1
Cac_g017560.t1
Cac_g023756.t2
Cac_g002599.t1
Cac_g022364.t1
Cac_g022812.t1
Cac_g022184.t1
Cac_g005924.t1
Cac_g008329.t1
Cac_g029349.t1
Cac_g016536.t1
Cac_g009243.t1
Cac_g022235.t1
Cac_g021886.t2
Cac_g001182.t1
Cac_g004605.t1
Cac_g031853.t1
Cac_g026745.t1
Cac_g011208.t1
Cac_g016688.t1
Cac_g016062.t1
Cac_g027163.t1
Cac_g010076.t1
Cac_g009153.t1
Cac_g000913.t1
Cac_g010979.t1
Cac_g008409.t1
Cac_g003454.t1
Cac_g008328.t2
Cac_g017808.t2
Cac_g011167.t1
Cac_g023094.t1
Cac_g001019.t1
Cac_g003420.t1
Cac_g005380.t1
Cac_g011934.t1
Cac_g006447.t2
Cac_g010053.t1
Cac_g023368.t1
Cac_g003500.t1
Cac_g000441.t1
Cac_g018806.t2
Cac_g019126.t1
Cac_g021546.t1
Cac_g013491.t1
Cac_g011275.t1
Cac_g019446.t1
Cac_g003568.t2
Cac_g004214.t1
Cac_g010189.t2
Cac_g003705.t1
Cac_g030681.t1
Cac_g024636.t2
Cac_g032902.t1
Cac_g032971.t1
Cac_g017076.t1
Cac_g000608.t1
Cac_g007332.t1
Cac_g011877.t2
Cac_g029134.t1
Cac_g025237.t1
Cac_g008683.t1
Cac_g023034.t1
Cac_g003429.t1
Cac_g004133.t1
Cac_g027853.t1
Cac_g017399.t1
Cac_g016020.t1
Cac_g007089.t1
Cac_g003442.t1
Cac_g004756.t1
Cac_g021835.t2
Cac_g032282.t1
Cac_g026802.t1
Cac_g015589.t1
Cac_g005589.t1
Cac_g008042.t1
Cac_g010018.t4
Cac_g003337.t1
Cac_g031307.t3
Cac_g030186.t3
Cac_g006100.t1
Cac_g031214.t1
Cac_g020544.t1
Cac_g016791.t3
Cac_g021979.t1
Cac_g011153.t1
Cac_g025659.t1
Cac_g001528.t2
Cac_g024693.t2
Cac_g000567.t1
Cac_g020262.t1
Cac_g020598.t1
Cac_g012265.t3
Cac_g025344.t1
Cac_g006476.t2
Cac_g000816.t1
Cac_g012726.t1
Cac_g007204.t1
Cac_g020117.t1
Cac_g017028.t2
Cac_g031703.t1
Cac_g028257.t1
Cac_g001023.t1
Cac_g004436.t1
Cac_g032653.t1
Cac_g026627.t1
Cac_g025095.t2
Cac_g017229.t1
Cac_g024548.t1
Cac_g012614.t1
Cac_g021956.t1
Cac_g005448.t1
Cac_g013448.t1
Cac_g004690.t1
Cac_g021043.t2
Cac_g030303.t1
Cac_g010411.t1
Cac_g024145.t1
Cac_g022153.t5
Cac_g018847.t1
Cac_g000719.t1
Cac_g003599.t2
Cac_g014437.t2
Cac_g015484.t1
Cac_g031314.t1
Cac_g018659.t1
Cac_g011721.t1
Cac_g026941.t2
Cac_g018676.t2
Cac_g016195.t1
Cac_g033210.t1
Cac_g025519.t1
Cac_g023000.t1
Cac_g007629.t1
Cac_g031353.t1
Cac_g032753.t1
Cac_g024338.t2
Cac_g011402.t1
Cac_g000702.t1
Cac_g033690.t1
Cac_g017649.t4
Cac_g003268.t5
Cac_g002342.t1
Cac_g020474.t2
Cac_g019674.t1
Cac_g021895.t1
Cac_g002099.t1
Cac_g029171.t1
Cac_g008284.t1
Cac_g027815.t1
Cac_g027984.t2
Cac_g001342.t1
Cac_g030776.t2
Cac_g027026.t1
Cac_g028274.t1
Cac_g014481.t1
Cac_g001112.t1
Cac_g021929.t1
Cac_g007723.t2
Cac_g013829.t2
Cac_g014254.t1
Cac_g002011.t1
Cac_g026710.t1
Cac_g024245.t1
Cac_g013021.t1
Cac_g022371.t1
Cac_g013229.t1
Cac_g002969.t2
Cac_g025056.t1
Cac_g001031.t4
Cac_g006327.t1
Cac_g000798.t1
Cac_g014218.t2
Cac_g008689.t1
Cac_g013445.t1
Cac_g022682.t2
Cac_g008745.t1
Cac_g029431.t1
Cac_g006813.t1
Cac_g001269.t1
Cac_g000210.t1
Cac_g033867.t1
Cac_g026585.t1
Cac_g032425.t1
Cac_g017393.t1
Cac_g019829.t1
Cac_g002606.t1
Cac_g013354.t1
Cac_g012355.t2
Cac_g017431.t1
Cac_g015041.t1
Cac_g007559.t4
Cac_g009285.t1
Cac_g022006.t1
Cac_g017182.t1
Cac_g021186.t3
Cac_g026855.t1
Cac_g016424.t1
Cac_g031029.t1
Cac_g024375.t2
Cac_g016171.t1
Cac_g026087.t1
Cac_g005591.t4
Cac_g006394.t1
Cac_g027279.t1
Cac_g005724.t1
Cac_g015963.t1
Cac_g002669.t1
Cac_g011994.t1
Cac_g000301.t1
Cac_g012308.t1
Cac_g030483.t1
Cac_g014517.t1
Cac_g010169.t1
Cac_g015591.t1
Cac_g011498.t1
Cac_g022293.t1
Cac_g029487.t2
Cac_g001669.t1
Cac_g026874.t1
Cac_g016706.t1
Cac_g021987.t1
Cac_g005832.t1
Cac_g023445.t1
Cac_g027463.t1
Cac_g031168.t1
Cac_g015312.t1
Cac_g022836.t2
Cac_g008652.t1
Cac_g008862.t2
Cac_g015465.t1
Cac_g027255.t1
Cac_g024212.t1
Cac_g007475.t1
Cac_g019072.t1
Cac_g025678.t1
Cac_g013707.t1
Cac_g012258.t1
Cac_g014429.t1
Cac_g026468.t1
Cac_g002121.t1
Cac_g008819.t1
Cac_g013237.t1
Cac_g013307.t1
Cac_g010237.t2
Cac_g026643.t1
Cac_g025589.t4
Cac_g007830.t1
Cac_g033347.t1
Cac_g030683.t1
Cac_g019210.t1
Cac_g019778.t1
Cac_g030766.t1
Cac_g008667.t4
Cac_g021832.t1
Cac_g014859.t2
Cac_g007600.t4
Cac_g003730.t1
Cac_g002014.t3
Cac_g032340.t1
Cac_g001609.t2
Cac_g012412.t1
Cac_g024624.t1
Cac_g033240.t1
Cac_g025929.t1
Cac_g006890.t1
Cac_g009164.t1
Cac_g005954.t2
Cac_g007878.t1
Cac_g013085.t6
Cac_g030952.t1
Cac_g005428.t2
Cac_g005628.t1
Cac_g027524.t1
Cac_g013716.t2
Cac_g029870.t1
Cac_g001890.t1
Cac_g008747.t1
Cac_g005391.t1
Cac_g023802.t1
Cac_g026955.t2
Cac_g012082.t1
Cac_g020645.t1
Cac_g008967.t6
Cac_g014577.t1
Cac_g015366.t1
Cac_g021996.t1
Cac_g028165.t1
Cac_g011905.t1
Cac_g001263.t1
Cac_g006875.t1
Cac_g030383.t1
Cac_g010424.t1
Cac_g017123.t1
Cac_g020520.t1
Cac_g025829.t2
Cac_g030778.t1
Cac_g018756.t1
Cac_g011523.t1
Cac_g010886.t1
Cac_g021848.t1
Cac_g024487.t2
Cac_g026182.t1
Cac_g019119.t1
Cac_g028575.t1
Cac_g015202.t1
Cac_g012766.t1
Cac_g020442.t1
Cac_g024456.t1
Cac_g032969.t1
Cac_g023469.t1
Cac_g018935.t2
Cac_g024821.t1
Cac_g015509.t3
Cac_g018975.t1
Cac_g011200.t1
Cac_g032857.t1
Cac_g006861.t1
Cac_g020537.t1
Cac_g009584.t1
Cac_g021417.t1
Cac_g031369.t2
Cac_g020059.t1
Cac_g004925.t1
Cac_g006846.t1
Cac_g031994.t1
Cac_g022678.t2
Cac_g027376.t1
Cac_g010018.t3
Cac_g018337.t3
Cac_g003700.t1
Cac_g009430.t1
Cac_g014945.t1
Cac_g027107.t1
Cac_g024224.t1
Cac_g020556.t1
Cac_g010478.t1
Cac_g028537.t2
Cac_g029918.t1
Cac_g001565.t1
Cac_g008066.t1
Cac_g003537.t1
Cac_g022094.t1
Cac_g023042.t1
Cac_g028540.t1
Cac_g004033.t2
Cac_g021501.t2
Cac_g018524.t1
Cac_g005150.t1
Cac_g022922.t2
Cac_g032426.t1
Cac_g012445.t1
Cac_g030154.t1
Cac_g010548.t1
Cac_g009887.t1
Cac_g029845.t1
Cac_g020334.t1
Cac_g002026.t2
Cac_g007450.t1
Cac_g010468.t1
Cac_g030249.t1
Cac_g017745.t1
Cac_g014464.t2
Cac_g015157.t1
Cac_g000632.t2
Cac_g011203.t1
Cac_g012902.t1
Cac_g030726.t1
Cac_g006398.t1
Cac_g023320.t1
Cac_g020118.t1
Cac_g006245.t2
Cac_g015625.t1
Cac_g002716.t1
Cac_g018789.t1
Cac_g020270.t1
Cac_g034369.t1
Cac_g017557.t2
Cac_g019641.t1
Cac_g010185.t1
Cac_g025734.t1
Cac_g014188.t1
Cac_g002392.t1
Cac_g011686.t1
Cac_g006918.t1
Cac_g001444.t1
Cac_g017159.t3
Cac_g000766.t2
Cac_g002988.t1
Cac_g023640.t2
Cac_g025110.t1
Cac_g004350.t1
Cac_g004039.t1
Cac_g022585.t1
Cac_g031573.t1
Cac_g028610.t1
Cac_g023393.t2
Cac_g011294.t1
Cac_g010525.t4
Cac_g013424.t1
Cac_g009374.t1
Cac_g016662.t2
Cac_g021159.t1
Cac_g011474.t1
Cac_g015310.t4
Cac_g025072.t1
Cac_g018300.t3
Cac_g033118.t1
Cac_g001508.t1
Cac_g020467.t1
Cac_g006082.t1
Cac_g029691.t1
Cac_g001417.t1
Cac_g024370.t1
Cac_g017246.t1
Cac_g012481.t1
Cac_g020061.t1
Cac_g020462.t1
Cac_g017548.t1
Cac_g020438.t3
Cac_g027437.t1
Cac_g017713.t1
Cac_g031409.t1
Cac_g020138.t2
Cac_g018212.t1
Cac_g033685.t1
Cac_g002936.t3
Cac_g017738.t1
Cac_g032926.t1
Cac_g001916.t1
Cac_g009536.t1
Cac_g011415.t1
Cac_g008085.t1
Cac_g014762.t1
Cac_g007957.t2
Cac_g001537.t1
Cac_g028899.t1
Cac_g016832.t1
Cac_g003276.t3
Cac_g004032.t1
Cac_g002288.t1
Cac_g002374.t1
Cac_g033030.t1
Cac_g017037.t3
Cac_g025060.t1
Cac_g033584.t1
Cac_g020369.t1
Cac_g012761.t1
Cac_g026117.t1
Cac_g021072.t1
Cac_g023260.t1
Cac_g016553.t1
Cac_g033074.t1
Cac_g014835.t1
Cac_g005366.t3
Cac_g030779.t2
Cac_g021927.t1
Cac_g001229.t1
Cac_g012319.t2
Cac_g005599.t1
Cac_g016791.t1
Cac_g008658.t1
Cac_g014381.t2
Cac_g031658.t1
Cac_g003728.t1
Cac_g011504.t1
Cac_g034168.t2
Cac_g016571.t1
Cac_g018532.t1
Cac_g033464.t1
Cac_g030055.t1
Cac_g010379.t1
Cac_g017615.t2
Cac_g032700.t1
Cac_g010205.t2
Cac_g033327.t1
Cac_g022626.t4
Cac_g011366.t1
Cac_g031007.t1
Cac_g001195.t1
Cac_g012371.t1
Cac_g029025.t2
Cac_g004022.t1
Cac_g006768.t3
Cac_g030419.t1
Cac_g011619.t1
Cac_g015842.t5
Cac_g031540.t1
Cac_g032495.t1
Cac_g011616.t1
Cac_g002679.t1
Cac_g007768.t2
Cac_g021522.t2
Cac_g015748.t1
Cac_g030372.t1
Cac_g023533.t1
Cac_g023762.t1
Cac_g004056.t2
Cac_g028076.t1
Cac_g016686.t1
Cac_g004281.t1
Cac_g024750.t1
Cac_g017382.t1
Cac_g022382.t1
Cac_g005257.t1
Cac_g019979.t1
Cac_g019604.t1
Cac_g021829.t1
Cac_g023717.t1
Cac_g021628.t1
Cac_g011576.t1
Cac_g029596.t2
Cac_g034013.t1
Cac_g008878.t1
Cac_g025523.t1
Cac_g022263.t1
Cac_g015120.t3
Cac_g015134.t1
Cac_g004462.t1
Cac_g005606.t1
Cac_g018740.t1
Cac_g025762.t2
Cac_g018597.t1
Cac_g022892.t2
Cac_g001574.t8
Cac_g011142.t1
Cac_g022739.t1
Cac_g014600.t2
Cac_g010401.t1
Cac_g014898.t1
Cac_g012058.t1
Cac_g012727.t1
Cac_g012955.t3
Cac_g021828.t2
Cac_g014619.t1
Cac_g020021.t4
Cac_g024582.t1
Cac_g024491.t1
Cac_g020293.t1
Cac_g000912.t1
Cac_g012389.t1
Cac_g029164.t1
Cac_g015697.t1
Cac_g002581.t1
Cac_g000568.t1
Cac_g028959.t1
Cac_g018876.t1
Cac_g027984.t1
Cac_g002260.t2
Cac_g024815.t1
Cac_g031517.t3
Cac_g003191.t1
Cac_g025879.t1
Cac_g005038.t1
Cac_g016367.t1
Cac_g020763.t1
Cac_g009469.t1
Cac_g018383.t2
Cac_g025133.t1
Cac_g024983.t1
Cac_g031283.t1
Cac_g015556.t1
Cac_g002921.t1
Cac_g026966.t1
Cac_g014963.t2
Cac_g000853.t1
Cac_g015442.t1
Cac_g023698.t2
Cac_g031747.t1
Cac_g017217.t2
Cac_g032939.t1
Cac_g002472.t3
Cac_g012397.t1
Cac_g019686.t1
Cac_g028120.t1
Cac_g018680.t1
Cac_g026202.t1
Cac_g033364.t2
Cac_g005307.t1
Cac_g032066.t1
Cac_g032330.t1
Cac_g005579.t1
Cac_g000358.t1
Cac_g014631.t1
Cac_g012496.t2
Cac_g033645.t1
Cac_g019303.t2
Cac_g030148.t2
Cac_g028771.t1
Cac_g032124.t1
Cac_g007982.t2
Cac_g026420.t1
Cac_g014899.t1
Cac_g006357.t1
Cac_g014879.t1
Cac_g009127.t1
Cac_g028549.t1
Cac_g016798.t3
Cac_g011899.t2
Cac_g021882.t4
Cac_g009903.t1
Cac_g030874.t1
Cac_g027408.t1
Cac_g022754.t1
Cac_g000743.t1
Cac_g034549.t1
Cac_g004269.t3
Cac_g022536.t2
Cac_g014804.t1
Cac_g019087.t3
Cac_g004646.t1
Cac_g010718.t3
Cac_g026647.t1
Cac_g006778.t1
Cac_g006831.t1
Cac_g031754.t1
Cac_g021508.t2
Cac_g007219.t1
Cac_g014566.t2
Cac_g004394.t1
Cac_g031916.t1
Cac_g024921.t1
Cac_g018718.t1
Cac_g032464.t1
Cac_g018359.t1
Cac_g033934.t1
Cac_g015834.t1
Cac_g026088.t1
Cac_g005294.t1
Cac_g026597.t1
Cac_g028825.t1
Cac_g004558.t1
Cac_g002007.t1
Cac_g032572.t2
Cac_g019269.t1
Cac_g000369.t1
Cac_g006806.t1
Cac_g009957.t1
Cac_g016727.t1
Cac_g023277.t2
Cac_g000744.t2
Cac_g019792.t1
Cac_g026323.t1
Cac_g016295.t1
Cac_g011631.t1
Cac_g020961.t1
Cac_g020366.t1
Cac_g005938.t1
Cac_g011194.t1
Cac_g019827.t1
Cac_g034055.t1
Cac_g003219.t1
Cac_g010367.t1
Cac_g016307.t2
Cac_g005867.t2
Cac_g021893.t2
Cac_g025402.t1
Cac_g030946.t1
Cac_g009296.t1
Cac_g000378.t1
Cac_g029658.t1
Cac_g033689.t1
Cac_g016680.t1
Cac_g002202.t1
Cac_g033640.t1
Cac_g024028.t1
Cac_g020614.t1
Cac_g022277.t1
Cac_g008491.t1
Cac_g026005.t1
Cac_g005212.t1
Cac_g021978.t2
Cac_g017704.t1
Cac_g012012.t1
Cac_g002849.t1
Cac_g004905.t1
Cac_g000223.t1
Cac_g011654.t1
Cac_g005476.t1
Cac_g023712.t1
Cac_g009264.t2
Cac_g002822.t1
Cac_g034188.t1
Cac_g017511.t1
Cac_g028658.t1
Cac_g011682.t1
Cac_g015114.t1
Cac_g026316.t1
Cac_g009505.t1
Cac_g022312.t1
Cac_g003066.t4
Cac_g004468.t1
Cac_g028860.t3
Cac_g013569.t1
Cac_g005501.t7
Cac_g026984.t1
Cac_g002122.t1
Cac_g022057.t1
Cac_g004231.t1
Cac_g002845.t1
Cac_g006699.t1
Cac_g032107.t1
Cac_g005627.t1
Cac_g028766.t1
Cac_g001459.t2
Cac_g014844.t1
Cac_g023888.t5
Cac_g004626.t2
Cac_g020227.t1
Cac_g012405.t4
Cac_g011854.t1
Cac_g000361.t1
Cac_g026374.t4
Cac_g031022.t1
Cac_g009875.t1
Cac_g006379.t1
Cac_g020924.t1
Cac_g025279.t1
Cac_g014921.t1
Cac_g028198.t2
Cac_g015298.t1
Cac_g011583.t1
Cac_g012196.t1
Cac_g015623.t2
Cac_g006983.t1
Cac_g014550.t1
Cac_g015828.t1
Cac_g012648.t2
Cac_g004136.t1
Cac_g029502.t1
Cac_g011096.t1
Cac_g017637.t2
Cac_g014251.t1
Cac_g029820.t1
Cac_g011867.t1
Cac_g017165.t1
Cac_g023007.t1
Cac_g030681.t2
Cac_g003378.t1
Cac_g007890.t1
Cac_g014450.t1
Cac_g012035.t1
Cac_g018623.t1
Cac_g008799.t1
Cac_g007004.t2
Cac_g014290.t2
Cac_g033926.t1
Cac_g002843.t1
Cac_g029977.t1
Cac_g010725.t2
Cac_g006843.t1
Cac_g008897.t1
Cac_g015275.t1
Cac_g033427.t1
Cac_g017236.t1
Cac_g008611.t1
Cac_g022693.t1
Cac_g022931.t2
Cac_g006005.t1
Cac_g020051.t1
Cac_g022419.t3
Cac_g008590.t1
Cac_g026758.t1
Cac_g014828.t2
Cac_g022017.t7
Cac_g027955.t1
Cac_g015229.t1
Cac_g012421.t1
Cac_g028268.t1
Cac_g021557.t1
Cac_g022673.t1
Cac_g012811.t1
Cac_g021189.t2
Cac_g029116.t1
Cac_g027876.t6
Cac_g026739.t1
Cac_g021445.t1
Cac_g025775.t1
Cac_g018999.t1
Cac_g023445.t7
Cac_g023409.t1
Cac_g014209.t2
Cac_g013372.t8
Cac_g004991.t1
Cac_g010323.t1
Cac_g027054.t1
Cac_g025180.t1
Cac_g005594.t1
Cac_g001810.t1
Cac_g010868.t1
Cac_g021098.t1
Cac_g009884.t1
Cac_g011778.t2
Cac_g029269.t1
Cac_g009677.t4
Cac_g023842.t1
Cac_g004254.t1
Cac_g005955.t7
Cac_g005974.t1
Cac_g010968.t1
Cac_g031910.t1
Cac_g017540.t1
Cac_g002677.t1
Cac_g032145.t1
Cac_g014623.t1
Cac_g030026.t1
Cac_g001016.t1
Cac_g010290.t1
Cac_g024155.t1
Cac_g021397.t1
Cac_g014079.t1
Cac_g033367.t2
Cac_g032419.t1
Cac_g003776.t4
Cac_g031464.t1
Cac_g014129.t1
Cac_g004686.t1
Cac_g033648.t1
Cac_g021194.t2
Cac_g017260.t1
Cac_g015304.t1
Cac_g031666.t1
Cac_g000842.t1
Cac_g000600.t1
Cac_g023945.t1
Cac_g030399.t1
Cac_g015420.t1
Cac_g026350.t1
Cac_g031021.t2
Cac_g030042.t2
Cac_g003831.t2
Cac_g008559.t2
Cac_g028723.t1
Cac_g011006.t1
Cac_g028334.t2
Cac_g002428.t1
Cac_g009491.t2
Cac_g011960.t1
Cac_g022089.t2
Cac_g030267.t1
Cac_g018412.t1
Cac_g033103.t1
Cac_g026223.t1
Cac_g024427.t1
Cac_g018732.t2
Cac_g013061.t2
Cac_g033322.t1
Cac_g014667.t1
Cac_g004552.t1
Cac_g002736.t1
Cac_g009976.t1
Cac_g016638.t1
Cac_g025019.t1
Cac_g001710.t1
Cac_g009408.t2
Cac_g024314.t1
Cac_g013393.t1
Cac_g026844.t1
Cac_g012485.t2
Cac_g012946.t1
Cac_g025723.t1
Cac_g015041.t2
Cac_g027870.t3
Cac_g002974.t1
Cac_g016671.t1
Cac_g003108.t1
Cac_g021090.t2
Cac_g012148.t1
Cac_g003074.t2
Cac_g000120.t1
Cac_g005322.t1
Cac_g001167.t2
Cac_g008245.t1
Cac_g031712.t2
Cac_g026286.t1
Cac_g022128.t1
Cac_g029101.t1
Cac_g004512.t1
Cac_g004252.t1
Cac_g004807.t1
Cac_g011486.t2
Cac_g001961.t1
Cac_g014807.t1
Cac_g033324.t1
Cac_g001863.t1
Cac_g015217.t1
Cac_g013002.t1
Cac_g004241.t1
Cac_g022786.t1
Cac_g021320.t3
Cac_g030630.t1
Cac_g012225.t1
Cac_g016483.t1
Cac_g013880.t1
Cac_g007307.t1
Cac_g028939.t1
Cac_g001350.t1
Cac_g032663.t2
Cac_g023758.t2
Cac_g011698.t1
Cac_g025763.t1
Cac_g030703.t1
Cac_g031707.t1
Cac_g002332.t1
Cac_g007142.t2
Cac_g029244.t1
Cac_g027166.t1
Cac_g025092.t1
Cac_g003882.t1
Cac_g017773.t2
Cac_g020683.t5
Cac_g026415.t1
Cac_g006349.t1
Cac_g029526.t1
Cac_g015205.t1
Cac_g013602.t1
Cac_g027116.t1
Cac_g030754.t1
Cac_g014216.t1
Cac_g021749.t2
Cac_g009181.t1
Cac_g025572.t1
Cac_g014573.t1
Cac_g002802.t4
Cac_g023579.t1
Cac_g024529.t1
Cac_g024494.t1
Cac_g025373.t1
Cac_g016611.t1
Cac_g019842.t3
Cac_g012018.t2
Cac_g033273.t1
Cac_g033989.t1
Cac_g028499.t3
Cac_g016580.t1
Cac_g010894.t8
Cac_g002930.t1
Cac_g024869.t1
Cac_g018312.t1
Cac_g010566.t2
Cac_g010529.t1
Cac_g021303.t1
Cac_g007801.t1
Cac_g007015.t3
Cac_g003167.t1
Cac_g000170.t1
Cac_g023405.t1
Cac_g028464.t1
Cac_g026858.t1
Cac_g029605.t1
Cac_g019476.t1
Cac_g003330.t1
Cac_g011226.t1
Cac_g013050.t3
Cac_g024609.t1
Cac_g015654.t1
Cac_g021684.t1
Cac_g031700.t1
Cac_g012134.t1
Cac_g029444.t1
Cac_g010110.t1
Cac_g010987.t1
Cac_g004492.t1
Cac_g022503.t1
Cac_g030126.t1
Cac_g013376.t4
Cac_g026176.t6
Cac_g006768.t1
Cac_g031290.t1
Cac_g009293.t1
Cac_g002393.t1
Cac_g031480.t2
Cac_g027958.t1
Cac_g030552.t1
Cac_g033990.t1
Cac_g015247.t1
Cac_g012635.t2
Cac_g027757.t2
Cac_g001049.t2
Cac_g017649.t3
Cac_g009269.t1
Cac_g001527.t1
Cac_g019420.t1
Cac_g002038.t1
Cac_g012549.t1
Cac_g021506.t1
Cac_g015444.t1
Cac_g025007.t1
Cac_g002908.t1
Cac_g008371.t2
Cac_g033712.t10
Cac_g009969.t1
Cac_g029744.t1
Cac_g001275.t2
Cac_g017215.t1
Cac_g025437.t1
Cac_g013019.t2
Cac_g032476.t1
Cac_g012352.t2
Cac_g016396.t1
Cac_g002386.t1
Cac_g032077.t2
Cac_g010913.t3
Cac_g011914.t1
Cac_g022551.t1
Cac_g005217.t1
Cac_g021554.t1
Cac_g013576.t1
Cac_g013132.t1
Cac_g021069.t1
Cac_g011241.t1
Cac_g025799.t3
Cac_g024877.t1
Cac_g027904.t1
Cac_g009771.t1
Cac_g015929.t1
Cac_g024472.t1
Cac_g014108.t1
Cac_g001613.t8
Cac_g014246.t1
Cac_g001547.t1
Cac_g026920.t1
Cac_g008697.t1
Cac_g007453.t1
Cac_g006179.t1
Cac_g032533.t1
Cac_g012526.t2
Cac_g018275.t1
Cac_g001854.t1
Cac_g022103.t1
Cac_g030481.t1
Cac_g018250.t1
Cac_g022732.t1
Cac_g009379.t1
Cac_g028178.t1
Cac_g001794.t2
Cac_g013063.t1
Cac_g014767.t1
Cac_g030699.t2
Cac_g030828.t1
Cac_g018296.t1
Cac_g034258.t1
Cac_g017353.t1
Cac_g003182.t1
Cac_g026089.t1
Cac_g031371.t1
Cac_g030530.t1
Cac_g032009.t1
Cac_g018339.t1
Cac_g017336.t1
Cac_g031027.t1
Cac_g025062.t3
Cac_g028152.t3
Cac_g012925.t1
Cac_g019998.t1
Cac_g019454.t1
Cac_g018464.t1
Cac_g006766.t1
Cac_g006236.t2
Cac_g006590.t1
Cac_g017960.t1
Cac_g011508.t1
Cac_g006168.t1
Cac_g005510.t1
Cac_g021528.t2
Cac_g020754.t1
Cac_g031748.t2
Cac_g030006.t1
Cac_g028265.t2
Cac_g025597.t1
Cac_g029719.t1
Cac_g026274.t1
Cac_g019171.t1
Cac_g013026.t1
Cac_g028088.t2
Cac_g022162.t2
Cac_g007482.t1
Cac_g017734.t1
Cac_g006150.t3
Cac_g013269.t1
Cac_g013477.t1
Cac_g032874.t1
Cac_g001786.t2
Cac_g010709.t1
Cac_g023003.t4
Cac_g008420.t1
Cac_g029477.t2
Cac_g018520.t1
Cac_g013690.t3
Cac_g011785.t1
Cac_g002502.t1
Cac_g009891.t1
Cac_g030584.t1
Cac_g003299.t1
Cac_g008035.t1
Cac_g005638.t3
Cac_g001298.t2
Cac_g033313.t1
Cac_g014833.t1
Cac_g027156.t1
Cac_g026884.t1
Cac_g025540.t1
Cac_g013521.t1
Cac_g003160.t1
Cac_g023861.t2
Cac_g031377.t3
Cac_g010123.t2
Cac_g026670.t1
Cac_g025812.t1
Cac_g021133.t1
Cac_g005858.t8
Cac_g029205.t1
Cac_g003203.t2
Cac_g007583.t1
Cac_g015975.t1
Cac_g007986.t1
Cac_g008546.t1
Cac_g025805.t3
Cac_g032159.t6
Cac_g014999.t3
Cac_g028388.t1
Cac_g001426.t1
Cac_g006984.t2
Cac_g034256.t1
Cac_g025641.t1
Cac_g018869.t1
Cac_g014176.t5
Cac_g025532.t1
Cac_g025796.t1
Cac_g006485.t1
Cac_g027567.t1
Cac_g029318.t1
Cac_g022527.t1
Cac_g015393.t1
Cac_g002214.t1
Cac_g022557.t4
Cac_g013392.t1
Cac_g000450.t2
Cac_g017483.t1
Cac_g018291.t1
Cac_g027441.t1
Cac_g022242.t1
Cac_g023449.t1
Cac_g033712.t3
Cac_g005878.t1
Cac_g033958.t1
Cac_g017352.t1
Cac_g022247.t1
Cac_g007375.t1
Cac_g012784.t2
Cac_g024008.t1
Cac_g022756.t1
Cac_g019879.t1
Cac_g022164.t1
Cac_g014951.t1
Cac_g031872.t2
Cac_g020241.t1
Cac_g023593.t1
Cac_g021803.t1
Cac_g021870.t2
Cac_g013683.t2
Cac_g029611.t1
Cac_g031992.t1
Cac_g033592.t1
Cac_g002311.t1
Cac_g007173.t1
Cac_g034197.t1
Cac_g012637.t2
Cac_g019539.t1
Cac_g023179.t1
Cac_g031945.t1
Cac_g003009.t1
Cac_g024237.t1
Cac_g006501.t1
Cac_g018617.t1
Cac_g002072.t1
Cac_g014232.t2
Cac_g021155.t1
Cac_g023887.t1
Cac_g006650.t1
Cac_g013143.t1
Cac_g010457.t1
Cac_g015603.t1
Cac_g014968.t2
Cac_g032815.t2
Cac_g005401.t2
Cac_g022280.t1
Cac_g018753.t2
Cac_g022092.t1
Cac_g031966.t1
Cac_g005479.t1
Cac_g020060.t1
Cac_g011909.t1
Cac_g033211.t1
Cac_g025814.t3
Cac_g001403.t1
Cac_g001633.t2
Cac_g033124.t1
Cac_g024053.t3
Cac_g027373.t2
Cac_g019336.t1
Cac_g015938.t1
Cac_g024927.t1
Cac_g008018.t1
Cac_g026435.t1
Cac_g019459.t2
Cac_g010698.t1
Cac_g008112.t1
Cac_g002711.t1
Cac_g019791.t1
Cac_g014139.t6
Cac_g021916.t1
Cac_g012823.t1
Cac_g031547.t1
Cac_g014259.t1
Cac_g024395.t1
Cac_g022176.t2
Cac_g012689.t1
Cac_g017404.t2
Cac_g030577.t1
Cac_g026439.t1
Cac_g032570.t1
Cac_g030070.t2
Cac_g027342.t2
Cac_g026153.t1
Cac_g000547.t1
Cac_g028980.t1
Cac_g026263.t1
Cac_g032569.t1
Cac_g005828.t1
Cac_g014905.t1
Cac_g008707.t1
Cac_g031325.t1
Cac_g022017.t2
Cac_g005646.t1
Cac_g020049.t4
Cac_g012321.t1
Cac_g030767.t1
Cac_g016041.t1
Cac_g002662.t1
Cac_g001012.t1
Cac_g003505.t3
Cac_g009963.t1
Cac_g020759.t1
Cac_g033400.t1
Cac_g033956.t1
Cac_g033740.t1
Cac_g024233.t1
Cac_g031365.t3
Cac_g011460.t1
Cac_g018034.t1
Cac_g015682.t1
Cac_g015910.t1
Cac_g017620.t1
Cac_g030059.t3
Cac_g023252.t2
Cac_g018384.t3
Cac_g023947.t1
Cac_g026336.t1
Cac_g005163.t1
Cac_g033151.t1
Cac_g027432.t1
Cac_g032635.t1
Cac_g025236.t1
Cac_g016766.t1
Cac_g031834.t1
Cac_g003660.t2
Cac_g007857.t1
Cac_g032070.t1
Cac_g021550.t1
Cac_g008711.t1
Cac_g010096.t1
Cac_g018222.t1
Cac_g020554.t1
Cac_g024326.t2
Cac_g028841.t1
Cac_g014987.t1
Cac_g017726.t1
Cac_g030105.t1
Cac_g029575.t1
Cac_g021295.t1
Cac_g030019.t1
Cac_g025419.t1
Cac_g012983.t1
Cac_g002280.t2
Cac_g020201.t1
Cac_g014145.t1
Cac_g004222.t2
Cac_g018215.t1
Cac_g008925.t1
Cac_g029137.t5
Cac_g020404.t1
Cac_g015201.t4
Cac_g022918.t1
Cac_g024060.t1
Cac_g028304.t1
Cac_g015083.t1
Cac_g027057.t1
Cac_g033207.t1
Cac_g014772.t1
Cac_g033021.t1
Cac_g002720.t1
Cac_g018568.t1
Cac_g017089.t2
Cac_g033829.t1
Cac_g005685.t2
Cac_g008968.t1
Cac_g011130.t2
Cac_g017371.t1
Cac_g017177.t1
Cac_g017768.t2
Cac_g002289.t1
Cac_g028574.t1
Cac_g016892.t1
Cac_g020272.t1
Cac_g027488.t1
Cac_g011341.t1
Cac_g010316.t1
Cac_g010536.t2
Cac_g009265.t1
Cac_g023484.t1
Cac_g033667.t1
Cac_g033423.t1
Cac_g032806.t1
Cac_g017456.t2
Cac_g022392.t1
Cac_g025270.t2
Cac_g003705.t3
Cac_g003072.t1
Cac_g025381.t1
Cac_g002215.t1
Cac_g028043.t1
Cac_g011013.t2
Cac_g016682.t1
Cac_g017690.t1
Cac_g031791.t1
Cac_g030240.t1
Cac_g020143.t1
Cac_g030979.t1
Cac_g023119.t1
Cac_g020506.t1
Cac_g017584.t1
Cac_g030296.t1
Cac_g023389.t2
Cac_g017263.t1
Cac_g007746.t1
Cac_g016097.t1
Cac_g008170.t1
Cac_g032204.t1
Cac_g018019.t3
Cac_g004868.t1
Cac_g019183.t3
Cac_g025200.t1
Cac_g011163.t10
Cac_g011608.t1
Cac_g005908.t2
Cac_g031806.t1
Cac_g021853.t1
Cac_g003409.t1
Cac_g012794.t1
Cac_g007505.t2
Cac_g012507.t1
Cac_g006921.t1
Cac_g033594.t1
Cac_g007044.t2
Cac_g022194.t2
Cac_g025874.t1
Cac_g003084.t1
Cac_g010378.t1
Cac_g024489.t2
Cac_g027764.t1
Cac_g018433.t1
Cac_g032919.t1
Cac_g031705.t2
Cac_g030036.t1
Cac_g003866.t1
Cac_g010148.t2
Cac_g004357.t1
Cac_g019485.t1
Cac_g006560.t3
Cac_g021200.t1
Cac_g031407.t1
Cac_g031745.t1
Cac_g022064.t1
Cac_g032769.t1
Cac_g012744.t1
Cac_g006337.t1
Cac_g015430.t1
Cac_g012159.t1
Cac_g004255.t1
Cac_g021423.t1
Cac_g031098.t1
Cac_g032048.t1
Cac_g018027.t6
Cac_g033117.t1
Cac_g022532.t1
Cac_g018909.t1
Cac_g026145.t3
Cac_g023665.t1
Cac_g030594.t1
Cac_g022378.t1
Cac_g029540.t1
Cac_g011483.t1
Cac_g011635.t2
Cac_g014491.t2
Cac_g008103.t1
Cac_g023213.t1
Cac_g009201.t1
Cac_g013510.t1
Cac_g002114.t1
Cac_g032164.t1
Cac_g027925.t1
Cac_g026157.t1
Cac_g034114.t1
Cac_g002412.t1
Cac_g001073.t1
Cac_g014287.t3
Cac_g014520.t1
Cac_g005221.t1
Cac_g008073.t4
Cac_g000819.t1
Cac_g003522.t1
Cac_g016784.t1
Cac_g017946.t1
Cac_g027192.t2
Cac_g018964.t1
Cac_g019850.t1
Cac_g020452.t2
Cac_g013224.t1
Cac_g014099.t1
Cac_g017965.t1
Cac_g000226.t2
Cac_g007861.t1
Cac_g014176.t2
Cac_g001251.t1
Cac_g004333.t1
Cac_g011264.t1
Cac_g019668.t2
Cac_g026871.t2
Cac_g008127.t1
Cac_g001865.t2
Cac_g011162.t2
Cac_g010221.t1
Cac_g012517.t1
Cac_g017183.t1
Cac_g022570.t1
Cac_g022110.t1
Cac_g017401.t1
Cac_g002063.t1
Cac_g020807.t2
Cac_g027446.t1
Cac_g018552.t1
Cac_g023115.t2
Cac_g018488.t2
Cac_g019752.t1
Cac_g003484.t1
Cac_g016939.t1
Cac_g005885.t1
Cac_g001861.t1
Cac_g022275.t3
Cac_g012771.t1
Cac_g003198.t1
Cac_g016055.t1
Cac_g008536.t1
Cac_g010596.t2
Cac_g032174.t1
Cac_g002927.t3
Cac_g022891.t1
Cac_g015941.t1
Cac_g015580.t1
Cac_g012436.t1
Cac_g034031.t1
Cac_g011032.t1
Cac_g010917.t3
Cac_g020642.t1
Cac_g023765.t1
Cac_g007867.t1
Cac_g003839.t1
Cac_g018618.t1
Cac_g002618.t1
Cac_g000865.t1
Cac_g019924.t4
Cac_g001887.t1
Cac_g010711.t1
Cac_g033222.t1
Cac_g033852.t1
Cac_g018599.t1
Cac_g010685.t1
Cac_g031662.t1
Cac_g020600.t1
Cac_g008881.t1
Cac_g011783.t2
Cac_g009366.t2
Cac_g022934.t1
Cac_g019637.t2
Cac_g009227.t1
Cac_g016759.t1
Cac_g024420.t2
Cac_g026823.t1
Cac_g008446.t1
Cac_g000245.t1
Cac_g013290.t6
Cac_g003422.t3
Cac_g017506.t1
Cac_g018539.t3
Cac_g003840.t1
Cac_g029534.t1
Cac_g027543.t1
Cac_g018728.t1
Cac_g016476.t1
Cac_g006032.t1
Cac_g034045.t1
Cac_g032883.t1
Cac_g017683.t1
Cac_g030861.t1
Cac_g004620.t1
Cac_g018434.t4
Cac_g015120.t8
Cac_g024324.t1
Cac_g032036.t1
Cac_g032625.t1
Cac_g003548.t1
Cac_g014912.t1
Cac_g014263.t3
Cac_g004489.t1
Cac_g003930.t1
Cac_g024509.t1
Cac_g003235.t1
Cac_g012281.t1
Cac_g020835.t1
Cac_g011678.t1
Cac_g029603.t1
Cac_g013714.t1
Cac_g023258.t1
Cac_g012501.t2
Cac_g031898.t1
Cac_g029479.t2
Cac_g000200.t2
Cac_g026176.t7
Cac_g012324.t1
Cac_g000469.t1
Cac_g033241.t1
Cac_g016118.t1
Cac_g010964.t1
Cac_g007263.t1
Cac_g001910.t1
Cac_g024303.t1
Cac_g022291.t1
Cac_g014139.t8
Cac_g032517.t4
Cac_g006980.t5
Cac_g018803.t1
Cac_g012173.t1
Cac_g017473.t1
Cac_g012338.t1
Cac_g003460.t1
Cac_g030490.t1
Cac_g001972.t1
Cac_g007790.t5
Cac_g021891.t1
Cac_g011206.t2
Cac_g013680.t1
Cac_g007947.t1
Cac_g000095.t2
Cac_g030414.t1
Cac_g009819.t1
Cac_g028862.t1
Cac_g008938.t3
Cac_g005203.t1
Cac_g034503.t1
Cac_g011399.t1
Cac_g027949.t1
Cac_g029446.t4
Cac_g008601.t1
Cac_g024239.t1
Cac_g024378.t5
Cac_g013773.t1
Cac_g014846.t1
Cac_g025994.t1
Cac_g025396.t1
Cac_g032179.t1
Cac_g019595.t1
Cac_g023538.t1
Cac_g026921.t1
Cac_g020497.t2
Cac_g027813.t1
Cac_g030802.t2
Cac_g029653.t1
Cac_g032399.t1
Cac_g013176.t1
Cac_g023257.t1
Cac_g030997.t1
Cac_g027303.t1
Cac_g007058.t1
Cac_g013289.t1
Cac_g015977.t1
Cac_g017214.t1
Cac_g004606.t1
Cac_g025466.t2
Cac_g032024.t1
Cac_g011086.t1
Cac_g002619.t1
Cac_g007090.t1
Cac_g001083.t1
Cac_g010888.t1
Cac_g030102.t1
Cac_g021434.t1
Cac_g001850.t2
Cac_g010041.t1
Cac_g030149.t1
Cac_g030618.t1
Cac_g020238.t1
Cac_g003311.t1
Cac_g007474.t1
Cac_g024372.t1
Cac_g007216.t1
Cac_g027718.t1
Cac_g015924.t1
Cac_g020539.t1
Cac_g016943.t1
Cac_g013109.t1
Cac_g013008.t1
Cac_g002044.t1
Cac_g005591.t1
Cac_g007488.t2
Cac_g019273.t1
Cac_g008291.t2
Cac_g022962.t1
Cac_g011859.t1
Cac_g014621.t1
Cac_g023530.t1
Cac_g030686.t1
Cac_g013913.t1
Cac_g031979.t1
Cac_g033499.t1
Cac_g007727.t2
Cac_g029544.t1
Cac_g022950.t1
Cac_g023438.t1
Cac_g008604.t1
Cac_g032020.t2
Cac_g013403.t1
Cac_g001878.t1
Cac_g005196.t1
Cac_g019942.t2
Cac_g012818.t1
Cac_g013681.t2
Cac_g016916.t1
Cac_g000430.t1
Cac_g021701.t1
Cac_g018463.t1
Cac_g002064.t1
Cac_g009916.t9
Cac_g032331.t1
Cac_g028180.t1
Cac_g021838.t3
Cac_g022007.t5
Cac_g017218.t1
Cac_g014444.t4
Cac_g007438.t1
Cac_g022104.t2
Cac_g002897.t1
Cac_g018865.t1
Cac_g030702.t1
Cac_g032065.t1
Cac_g017707.t1
Cac_g020368.t2
Cac_g012401.t1
Cac_g001835.t3
Cac_g018109.t1
Cac_g002831.t1
Cac_g030796.t1
Cac_g022101.t1
Cac_g009953.t1
Cac_g021196.t1
Cac_g018492.t1
Cac_g011665.t1
Cac_g020458.t3
Cac_g025969.t1
Cac_g017693.t1
Cac_g000199.t1
Cac_g029113.t3
Cac_g013932.t1
Cac_g019047.t3
Cac_g025307.t1
Cac_g015150.t3
Cac_g018302.t3
Cac_g006670.t3
Cac_g011723.t1
Cac_g015177.t1
Cac_g007489.t4
Cac_g001960.t1
Cac_g027849.t1
Cac_g004437.t2
Cac_g028602.t1
Cac_g014785.t1
Cac_g017797.t1
Cac_g007036.t1
Cac_g032032.t1
Cac_g004611.t1
Cac_g029259.t1
Cac_g025621.t1
Cac_g026708.t2
Cac_g007777.t1
Cac_g022325.t1
Cac_g022300.t1
Cac_g033711.t8
Cac_g007964.t1
Cac_g010824.t2
Cac_g004530.t4
Cac_g031331.t1
Cac_g018159.t1
Cac_g033187.t1
Cac_g031809.t1
Cac_g005171.t1
Cac_g004883.t1
Cac_g015649.t1
Cac_g009568.t1
Cac_g001958.t1
Cac_g015687.t1
Cac_g022167.t1
Cac_g030427.t2
Cac_g020145.t1
Cac_g031908.t2
Cac_g025979.t1
Cac_g025823.t1
Cac_g006892.t1
Cac_g015027.t1
Cac_g006470.t3
Cac_g010781.t2
Cac_g014204.t6
Cac_g031639.t1
Cac_g028336.t1
Cac_g005863.t2
Cac_g006792.t1
Cac_g031951.t1
Cac_g016663.t1
Cac_g014354.t1
Cac_g030168.t1
Cac_g015669.t1
Cac_g013655.t1
Cac_g025514.t1
Cac_g023201.t2
Cac_g030314.t1
Cac_g016994.t1
Cac_g023085.t1
Cac_g027485.t1
Cac_g014845.t2
Cac_g003552.t1
Cac_g007879.t2
Cac_g013198.t1
Cac_g004966.t1
Cac_g006026.t1
Cac_g000033.t1
Cac_g002461.t1
Cac_g011152.t1
Cac_g018027.t1
Cac_g003058.t1
Cac_g028754.t2
Cac_g031330.t1
Cac_g025286.t1
Cac_g007952.t1
Cac_g013994.t1
Cac_g011173.t1
Cac_g024720.t1
Cac_g018747.t2
Cac_g022089.t1
Cac_g022063.t1
Cac_g002416.t1
Cac_g003598.t1
Cac_g023693.t1
Cac_g022592.t1
Cac_g016452.t1
Cac_g029042.t1
Cac_g007607.t1
Cac_g004948.t1
Cac_g031266.t1
Cac_g023351.t2
Cac_g005228.t1
Cac_g030125.t1
Cac_g033600.t2
Cac_g023741.t2
Cac_g015414.t1
Cac_g013227.t1
Cac_g027181.t1
Cac_g000544.t1
Cac_g015686.t1
Cac_g020310.t1
Cac_g028406.t1
Cac_g008293.t1
Cac_g031990.t1
Cac_g029769.t1
Cac_g016945.t1
Cac_g021455.t1
Cac_g011912.t1
Cac_g033611.t1
Cac_g015034.t1
Cac_g011940.t1
Cac_g013239.t2
Cac_g023708.t1
Cac_g019288.t1
Cac_g029132.t1
Cac_g022982.t1
Cac_g024739.t1
Cac_g004318.t1
Cac_g033711.t2
Cac_g030283.t1
Cac_g028382.t1
Cac_g033092.t2
Cac_g019882.t1
Cac_g021100.t4
Cac_g006057.t1
Cac_g030553.t1
Cac_g032336.t1
Cac_g008540.t2
Cac_g007930.t1
Cac_g017922.t1
Cac_g024542.t1
Cac_g019043.t1
Cac_g001485.t1
Cac_g008402.t1
Cac_g002779.t1
Cac_g015650.t1
Cac_g028044.t1
Cac_g027532.t1
Cac_g006122.t2
Cac_g019696.t1
Cac_g024346.t1
Cac_g008672.t1
Cac_g031634.t2
Cac_g011782.t2
Cac_g023735.t2
Cac_g019988.t3
Cac_g014256.t2
Cac_g009260.t7
Cac_g025665.t1
Cac_g003031.t1
Cac_g022385.t1
Cac_g004294.t2
Cac_g008163.t1
Cac_g007082.t1
Cac_g032783.t1
Cac_g000868.t1
Cac_g014104.t1
Cac_g015912.t1
Cac_g032011.t2
Cac_g023751.t1
Cac_g006458.t1
Cac_g014268.t1
Cac_g033212.t1
Cac_g006194.t2
Cac_g017808.t1
Cac_g007367.t1
Cac_g022428.t1
Cac_g007081.t2
Cac_g015449.t1
Cac_g006516.t4
Cac_g027739.t1
Cac_g020540.t5
Cac_g031046.t1
Cac_g015908.t1
Cac_g030039.t1
Cac_g021587.t1
Cac_g018154.t1
Cac_g033567.t1
Cac_g010384.t1
Cac_g033787.t1
Cac_g028255.t1
Cac_g032917.t1
Cac_g019955.t1
Cac_g010662.t1
Cac_g009539.t1
Cac_g001194.t2
Cac_g012011.t1
Cac_g011500.t2
Cac_g017435.t1
Cac_g032950.t3
Cac_g017793.t1
Cac_g015012.t1
Cac_g000237.t1
Cac_g003238.t1
Cac_g009064.t2
Cac_g000654.t1
Cac_g032617.t1
Cac_g024728.t1
Cac_g030382.t1
Cac_g022504.t1
Cac_g016459.t1
Cac_g025991.t1
Cac_g026237.t1
Cac_g031999.t1
Cac_g005831.t5
Cac_g011095.t1
Cac_g003372.t1
Cac_g014979.t1
Cac_g021391.t1
Cac_g025783.t5
Cac_g001076.t3
Cac_g005316.t1
Cac_g018503.t2
Cac_g000151.t1
Cac_g029395.t1
Cac_g007021.t2
Cac_g020685.t1
Cac_g010203.t4
Cac_g021750.t1
Cac_g002683.t1
Cac_g020362.t1
Cac_g018091.t1
Cac_g009129.t1
Cac_g021337.t1
Cac_g023850.t1
Cac_g001635.t1
Cac_g005229.t4
Cac_g009175.t1
Cac_g032311.t2
Cac_g017904.t1
Cac_g025491.t2
Cac_g007484.t1
Cac_g001365.t1
Cac_g013096.t1
Cac_g033551.t1
Cac_g013792.t1
Cac_g000839.t2
Cac_g009494.t1
Cac_g024588.t1
Cac_g030813.t2
Cac_g031253.t1
Cac_g001203.t1
Cac_g015388.t2
Cac_g019702.t1
Cac_g029686.t1
Cac_g019231.t1
Cac_g003767.t2
Cac_g023854.t1
Cac_g028630.t1
Cac_g005080.t1
Cac_g007971.t2
Cac_g031873.t1
Cac_g018678.t1
Cac_g008251.t2
Cac_g019695.t1
Cac_g003706.t1
Cac_g025163.t1
Cac_g014048.t1
Cac_g004121.t1
Cac_g025958.t1
Cac_g009177.t1
Cac_g004259.t1
Cac_g009514.t1
Cac_g017258.t3
Cac_g004772.t1
Cac_g014958.t2
Cac_g028357.t1
Cac_g006373.t2
Cac_g008007.t2
Cac_g004534.t1
Cac_g019266.t1
Cac_g014057.t1
Cac_g017168.t1
Cac_g018882.t2
Cac_g025622.t3
Cac_g026380.t1
Cac_g032304.t1
Cac_g028176.t2
Cac_g019591.t3
Cac_g026366.t2
Cac_g019154.t1
Cac_g012760.t1
Cac_g028957.t1
Cac_g023827.t1
Cac_g030769.t4
Cac_g031513.t2
Cac_g000896.t2
Cac_g014853.t1
Cac_g032792.t1
Cac_g023205.t3
Cac_g003362.t1
Cac_g021518.t2
Cac_g028617.t1
Cac_g025770.t2
Cac_g007310.t1
Cac_g006567.t1
Cac_g025624.t1
Cac_g021446.t1
Cac_g006812.t1
Cac_g028819.t3
Cac_g023077.t1
Cac_g003291.t1
Cac_g012960.t1
Cac_g003458.t1
Cac_g020142.t1
Cac_g003861.t1
Cac_g020259.t2
Cac_g002094.t2
Cac_g014030.t1
Cac_g019638.t1
Cac_g001210.t1
Cac_g031512.t2
Cac_g022967.t1
Cac_g003734.t2
Cac_g002470.t1
Cac_g023821.t2
Cac_g028478.t1
Cac_g024309.t1
Cac_g018796.t1
Cac_g013372.t3
Cac_g031543.t1
Cac_g006556.t1
Cac_g023195.t3
Cac_g022564.t1
Cac_g004502.t3
Cac_g022396.t1
Cac_g015747.t9
Cac_g026346.t1
Cac_g010163.t1
Cac_g025495.t1
Cac_g005687.t1
Cac_g020951.t1
Cac_g022326.t1
Cac_g014255.t1
Cac_g000785.t4
Cac_g016063.t1
Cac_g002210.t1
Cac_g022631.t2
Cac_g024765.t1
Cac_g020457.t1
Cac_g009503.t3
Cac_g021737.t1
Cac_g012229.t1
Cac_g016285.t2
Cac_g016031.t1
Cac_g016344.t1
Cac_g023904.t3
Cac_g015930.t2
Cac_g001000.t1
Cac_g020805.t1
Cac_g021589.t1
Cac_g000917.t1
Cac_g010606.t2
Cac_g026254.t2
Cac_g029858.t1
Cac_g026377.t1
Cac_g018126.t1
Cac_g010966.t1
Cac_g003954.t1
Cac_g028924.t3
Cac_g013644.t1
Cac_g015876.t1
Cac_g001986.t2
Cac_g001504.t1
Cac_g028661.t1
Cac_g020444.t1
Cac_g010332.t2
Cac_g012708.t1
Cac_g011763.t1
Cac_g003171.t1
Cac_g022225.t1
Cac_g019148.t1
Cac_g025131.t1
Cac_g020120.t1
Cac_g023475.t3
Cac_g015916.t1
Cac_g014323.t3
Cac_g017141.t1
Cac_g015235.t1
Cac_g032706.t1
Cac_g022424.t1
Cac_g019280.t1
Cac_g005447.t1
Cac_g011716.t1
Cac_g033264.t2
Cac_g019433.t1
Cac_g031656.t1
Cac_g010590.t1
Cac_g016794.t2
Cac_g000854.t1
Cac_g006090.t1
Cac_g015779.t1
Cac_g010635.t1
Cac_g032873.t1
Cac_g011552.t10
Cac_g022027.t1
Cac_g011973.t1
Cac_g032684.t1
Cac_g018479.t1
Cac_g005151.t1
Cac_g000652.t1
Cac_g023547.t1
Cac_g017228.t1
Cac_g031895.t1
Cac_g024929.t1
Cac_g023942.t1
Cac_g000326.t3
Cac_g026058.t1
Cac_g003916.t2
Cac_g015596.t1
Cac_g030276.t1
Cac_g020032.t1
Cac_g013235.t1
Cac_g032914.t1
Cac_g029592.t1
Cac_g009095.t1
Cac_g002049.t1
Cac_g030624.t3
Cac_g023422.t1
Cac_g026975.t1
Cac_g028306.t1
Cac_g033078.t1
Cac_g005811.t1
Cac_g030963.t1
Cac_g005866.t1
Cac_g019482.t1
Cac_g014113.t1
Cac_g031393.t1
Cac_g031988.t2
Cac_g018758.t1
Cac_g026467.t1
Cac_g018185.t3
Cac_g017333.t1
Cac_g026789.t1
Cac_g021586.t1
Cac_g014074.t1
Cac_g026302.t1
Cac_g013562.t1
Cac_g003845.t2
Cac_g015958.t2
Cac_g026487.t1
Cac_g008954.t1
Cac_g031159.t1
Cac_g010227.t1
Cac_g003269.t1
Cac_g004613.t1
Cac_g009959.t1
Cac_g010615.t1
Cac_g006737.t1
Cac_g028399.t1
Cac_g001852.t2
Cac_g032199.t2
Cac_g017167.t1
Cac_g013600.t1
Cac_g015781.t1
Cac_g000692.t1
Cac_g006019.t1
Cac_g031706.t1
Cac_g014182.t1
Cac_g005463.t5
Cac_g018829.t1
Cac_g010833.t1
Cac_g022086.t4
Cac_g005548.t2
Cac_g002350.t1
Cac_g004178.t2
Cac_g020169.t2
Cac_g007995.t1
Cac_g030295.t1
Cac_g011019.t1
Cac_g029737.t1
Cac_g002334.t1
Cac_g021208.t1
Cac_g007333.t1
Cac_g014503.t1
Cac_g015448.t1
Cac_g031620.t1
Cac_g014457.t4
Cac_g030160.t1
Cac_g007475.t4
Cac_g012805.t1
Cac_g030608.t2
Cac_g029355.t1
Cac_g031026.t1
Cac_g028361.t1
Cac_g023912.t1
Cac_g032144.t1
Cac_g003970.t1
Cac_g002596.t1
Cac_g027720.t1
Cac_g009869.t1
Cac_g010602.t1
Cac_g022652.t1
Cac_g018641.t1
Cac_g027175.t1
Cac_g007851.t1
Cac_g004992.t2
Cac_g005119.t1
Cac_g021944.t1
Cac_g000385.t1
Cac_g010745.t1
Cac_g028854.t1
Cac_g029547.t1
Cac_g006413.t3
Cac_g007188.t1
Cac_g005514.t1
Cac_g029745.t1
Cac_g001086.t1
Cac_g004927.t2
Cac_g004852.t1
Cac_g030444.t1
Cac_g014446.t1
Cac_g001761.t1
Cac_g004801.t1
Cac_g001082.t1
Cac_g017364.t1
Cac_g007288.t2
Cac_g021708.t1
Cac_g021871.t3
Cac_g008513.t1
Cac_g031524.t1
Cac_g032583.t1
Cac_g025524.t2
Cac_g033176.t1
Cac_g029413.t1
Cac_g011641.t1
Cac_g033832.t1
Cac_g013214.t1
Cac_g016860.t1
Cac_g024801.t1
Cac_g028008.t1
Cac_g032413.t1
Cac_g026050.t1
Cac_g025293.t3
Cac_g023468.t1
Cac_g028185.t1
Cac_g031473.t1
Cac_g008337.t2
Cac_g019219.t1
Cac_g020113.t1
Cac_g001515.t2
Cac_g016126.t1
Cac_g029689.t1
Cac_g031659.t1
Cac_g016683.t1
Cac_g008977.t1
Cac_g032361.t1
Cac_g016902.t2
Cac_g008485.t1
Cac_g007538.t2
Cac_g002152.t1
Cac_g022762.t1
Cac_g026152.t5
Cac_g002345.t1
Cac_g000489.t1
Cac_g014420.t1
Cac_g018048.t1
Cac_g000405.t1
Cac_g005323.t1
Cac_g023419.t1
Cac_g029064.t1
Cac_g033046.t1
Cac_g011166.t1
Cac_g003418.t1
Cac_g017391.t1
Cac_g025337.t1
Cac_g033305.t1
Cac_g002609.t1
Cac_g020385.t1
Cac_g021974.t1
Cac_g017528.t1
Cac_g001799.t3
Cac_g012392.t1
Cac_g003284.t1
Cac_g007909.t1
Cac_g029669.t1
Cac_g010037.t1
Cac_g016855.t1
Cac_g021718.t1
Cac_g020049.t1
Cac_g030691.t1
Cac_g001709.t1
Cac_g021789.t2
Cac_g012803.t1
Cac_g017959.t1
Cac_g032879.t1
Cac_g009344.t2
Cac_g002455.t1
Cac_g004361.t2
Cac_g010273.t2
Cac_g001068.t1
Cac_g030760.t1
Cac_g025412.t1
Cac_g026526.t1
Cac_g031582.t1
Cac_g000724.t1
Cac_g033757.t1
Cac_g018563.t1
Cac_g011984.t3
Cac_g015333.t1
Cac_g015011.t1
Cac_g004293.t1
Cac_g033541.t1
Cac_g017955.t1
Cac_g006733.t1
Cac_g017054.t1
Cac_g022526.t1
Cac_g019821.t1
Cac_g009566.t1
Cac_g026137.t1
Cac_g014196.t1
Cac_g018174.t1
Cac_g032380.t1
Cac_g030194.t1
Cac_g006409.t2
Cac_g019601.t1
Cac_g014077.t1
Cac_g004988.t1
Cac_g028870.t1
Cac_g009831.t2
Cac_g013390.t1
Cac_g014636.t1
Cac_g000281.t1
Cac_g003308.t1
Cac_g018087.t1
Cac_g011637.t1
Cac_g021931.t1
Cac_g034344.t1
Cac_g029830.t1
Cac_g011163.t1
Cac_g012290.t1
Cac_g001300.t1
Cac_g033164.t1
Cac_g031922.t1
Cac_g024904.t1
Cac_g012785.t3
Cac_g001249.t1
Cac_g012850.t1
Cac_g003342.t1
Cac_g013549.t1
Cac_g015373.t1
Cac_g034051.t1
Cac_g001238.t1
Cac_g004302.t1
Cac_g021970.t1
Cac_g022959.t1
Cac_g025864.t1
Cac_g012422.t1
Cac_g033390.t1
Cac_g028699.t1
Cac_g025459.t1
Cac_g023753.t1
Cac_g031179.t2
Cac_g008535.t1
Cac_g030525.t1
Cac_g026028.t1
Cac_g012641.t1
Cac_g002878.t1
Cac_g024265.t1
Cac_g019509.t1
Cac_g004704.t1
Cac_g031626.t1
Cac_g013241.t1
Cac_g013837.t1
Cac_g024517.t1
Cac_g029060.t1
Cac_g013779.t1
Cac_g022645.t2
Cac_g000557.t4
Cac_g023718.t1
Cac_g005455.t1
Cac_g020409.t5
Cac_g027699.t1
Cac_g016717.t5
Cac_g003049.t2
Cac_g013442.t2
Cac_g033159.t1
Cac_g014101.t1
Cac_g029206.t1
Cac_g023572.t1
Cac_g014639.t1
Cac_g012712.t7
Cac_g023403.t2
Cac_g001917.t2
Cac_g013205.t1
Cac_g032835.t1
Cac_g014796.t1
Cac_g010449.t1
Cac_g022499.t1
Cac_g004567.t1
Cac_g007210.t1
Cac_g028030.t1
Cac_g030657.t1
Cac_g010973.t1
Cac_g017200.t2
Cac_g011962.t1
Cac_g029210.t1
Cac_g032317.t2
Cac_g032433.t1
Cac_g006668.t1
Cac_g030944.t1
Cac_g001311.t1
Cac_g008978.t1
Cac_g025248.t1
Cac_g024584.t1
Cac_g003562.t2
Cac_g028821.t1
Cac_g016133.t1
Cac_g029567.t3
Cac_g010777.t1
Cac_g009747.t1
Cac_g019948.t2
Cac_g010075.t1
Cac_g027099.t1
Cac_g018132.t1
Cac_g032821.t1
Cac_g030794.t1
Cac_g011265.t1
Cac_g020249.t1
Cac_g000648.t1
Cac_g001257.t3
Cac_g012479.t1
Cac_g004740.t1
Cac_g021191.t1
Cac_g019534.t1
Cac_g031406.t1
Cac_g021463.t1
Cac_g021513.t1
Cac_g027872.t2
Cac_g027270.t1
Cac_g031364.t1
Cac_g010118.t1
Cac_g020987.t1
Cac_g016377.t1
Cac_g008805.t3
Cac_g032439.t1
Cac_g010143.t1
Cac_g022044.t2
Cac_g025921.t1
Cac_g001345.t1
Cac_g026318.t1
Cac_g017495.t1
Cac_g032488.t1
Cac_g025948.t1
Cac_g025999.t1
Cac_g026118.t1
Cac_g023004.t1
Cac_g033010.t1
Cac_g029035.t1
Cac_g010393.t1
Cac_g021770.t1
Cac_g023350.t1
Cac_g029609.t1
Cac_g014738.t2
Cac_g008642.t1
Cac_g032052.t2
Cac_g027072.t1
Cac_g001707.t1
Cac_g028126.t1
Cac_g018273.t1
Cac_g026159.t1
Cac_g000688.t2
Cac_g025935.t9
Cac_g023515.t1
Cac_g024586.t1
Cac_g000462.t1
Cac_g003475.t1
Cac_g029599.t1
Cac_g007427.t1
Cac_g024213.t1
Cac_g021311.t1
Cac_g006851.t1
Cac_g021717.t2
Cac_g028759.t1
Cac_g004983.t1
Cac_g005913.t1
Cac_g026669.t1
Cac_g030165.t1
Cac_g025500.t1
Cac_g010113.t3
Cac_g026254.t3
Cac_g032837.t1
Cac_g000620.t1
Cac_g016217.t1
Cac_g016827.t1
Cac_g025884.t1
Cac_g030112.t1
Cac_g000076.t1
Cac_g011570.t3
Cac_g021939.t1
Cac_g006295.t1
Cac_g026239.t1
Cac_g031997.t1
Cac_g027632.t1
Cac_g015265.t1
Cac_g014586.t1
Cac_g016243.t1
Cac_g029297.t1
Cac_g011145.t1
Cac_g023686.t1
Cac_g034076.t1
Cac_g017117.t3
Cac_g012537.t9
Cac_g033229.t1
Cac_g019153.t2
Cac_g028225.t1
Cac_g019819.t1
Cac_g000112.t1
Cac_g033235.t1
Cac_g013486.t1
Cac_g009688.t1
Cac_g008565.t1
Cac_g010882.t1
Cac_g001692.t1
Cac_g017185.t1
Cac_g002836.t1
Cac_g000402.t1
Cac_g004483.t1
Cac_g016218.t1
Cac_g008210.t1
Cac_g019299.t1
Cac_g002129.t2
Cac_g021060.t1
Cac_g002333.t1
Cac_g022960.t1
Cac_g017085.t1
Cac_g001549.t1
Cac_g018115.t1
Cac_g016067.t1
Cac_g002175.t2
Cac_g000920.t1
Cac_g008390.t1
Cac_g028962.t1
Cac_g016429.t1
Cac_g025345.t1
Cac_g021868.t1
Cac_g004698.t1
Cac_g014356.t1
Cac_g015064.t1
Cac_g018209.t1
Cac_g008438.t1
Cac_g022423.t1
Cac_g011569.t1
Cac_g015272.t1
Cac_g005059.t1
Cac_g004539.t2
Cac_g032695.t1
Cac_g028353.t1
Cac_g024499.t1
Cac_g000804.t1
Cac_g004249.t1
Cac_g031412.t1
Cac_g019378.t1
Cac_g007116.t1
Cac_g019179.t1
Cac_g004000.t2
Cac_g010955.t1
Cac_g006839.t1
Cac_g028291.t1
Cac_g000555.t1
Cac_g013103.t2
Cac_g008737.t1
Cac_g004885.t1
Cac_g025020.t1
Cac_g015805.t1
Cac_g009200.t1
Cac_g011170.t1
Cac_g023934.t1
Cac_g015330.t1
Cac_g027338.t1
Cac_g014156.t4
Cac_g023190.t1
Cac_g027834.t1
Cac_g033073.t1
Cac_g005183.t2
Cac_g020288.t1
Cac_g021386.t4
Cac_g000726.t1
Cac_g020325.t3
Cac_g033142.t1
Cac_g006605.t1
Cac_g025534.t1
Cac_g014575.t1
Cac_g014991.t1
Cac_g012182.t1
Cac_g032436.t1
Cac_g013811.t1
Cac_g028570.t1
Cac_g000142.t1
Cac_g016260.t1
Cac_g014476.t1
Cac_g007769.t1
Cac_g027293.t1
Cac_g015271.t1
Cac_g013662.t2
Cac_g011018.t1
Cac_g030854.t1
Cac_g012466.t1
Cac_g027661.t2
Cac_g007164.t1
Cac_g029044.t1
Cac_g002097.t1
Cac_g026158.t1
Cac_g019728.t1
Cac_g021182.t1
Cac_g002520.t2
Cac_g018489.t3
Cac_g029941.t1
Cac_g034402.t1
Cac_g009003.t1
Cac_g016066.t1
Cac_g029133.t1
Cac_g011467.t1
Cac_g031816.t1
Cac_g031907.t1
Cac_g030315.t1
Cac_g007033.t1
Cac_g021505.t2
Cac_g017191.t1
Cac_g023895.t1
Cac_g024015.t1
Cac_g008394.t1
Cac_g032494.t1
Cac_g016674.t1
Cac_g006993.t1
Cac_g019166.t1
Cac_g023749.t1
Cac_g015701.t1
Cac_g008079.t1
Cac_g012773.t1
Cac_g015111.t1
Cac_g020456.t1
Cac_g010593.t1
Cac_g012075.t1
Cac_g021322.t3
Cac_g015299.t1
Cac_g008063.t2
Cac_g020488.t3
Cac_g022432.t1
Cac_g006063.t3
Cac_g006256.t2
Cac_g014360.t1
Cac_g013131.t1
Cac_g028948.t1
Cac_g014858.t1
Cac_g029354.t1
Cac_g018944.t1
Cac_g003773.t1
Cac_g024297.t1
Cac_g011995.t4
Cac_g003457.t1
Cac_g026082.t1
Cac_g027749.t1
Cac_g028555.t3
Cac_g016884.t1
Cac_g021683.t1
Cac_g010661.t1
Cac_g018268.t1
Cac_g033199.t1
Cac_g001462.t2
Cac_g020698.t1
Cac_g007217.t1
Cac_g019114.t2
Cac_g013015.t1
Cac_g026434.t1
Cac_g025309.t3
Cac_g023497.t2
Cac_g004495.t1
Cac_g016809.t1
Cac_g022426.t2
Cac_g033345.t1
Cac_g001364.t2
Cac_g029957.t1
Cac_g000863.t1
Cac_g019946.t5
Cac_g008778.t4
Cac_g015439.t1
Cac_g024762.t1
Cac_g007811.t1
Cac_g031697.t1
Cac_g005044.t1
Cac_g009361.t1
Cac_g020168.t1
Cac_g005877.t1
Cac_g007130.t1
Cac_g007245.t2
Cac_g000392.t1
Cac_g013593.t1
Cac_g016911.t1
Cac_g007234.t1
Cac_g011188.t1
Cac_g030099.t1
Cac_g025088.t2
Cac_g033057.t1
Cac_g005056.t1
Cac_g024871.t1
Cac_g015819.t1
Cac_g001530.t2
Cac_g001106.t1
Cac_g029425.t1
Cac_g011505.t1
Cac_g010335.t2
Cac_g009102.t4
Cac_g000686.t1
Cac_g015895.t1
Cac_g013295.t1
Cac_g016958.t1
Cac_g003095.t1
Cac_g016723.t1
Cac_g012995.t1
Cac_g010904.t1
Cac_g001813.t1
Cac_g006496.t2
Cac_g010258.t1
Cac_g025668.t1
Cac_g005051.t1
Cac_g012205.t2
Cac_g016001.t3
Cac_g024266.t1
Cac_g009467.t1
Cac_g020157.t3
Cac_g005918.t1
Cac_g008544.t1
Cac_g026386.t2
Cac_g023074.t1
Cac_g004202.t1
Cac_g007751.t1
Cac_g007249.t2
Cac_g006163.t3
Cac_g022452.t1
Cac_g033641.t2
Cac_g019206.t1
Cac_g034028.t1
Cac_g005180.t1
Cac_g018712.t1
Cac_g030000.t1
Cac_g025308.t1
Cac_g008297.t1
Cac_g003665.t1
Cac_g020153.t1
Cac_g005824.t1
Cac_g020569.t2
Cac_g005231.t1
Cac_g006223.t1
Cac_g019311.t1
Cac_g013815.t2
Cac_g032923.t1
Cac_g020452.t1
Cac_g029607.t1
Cac_g015438.t3
Cac_g010122.t1
Cac_g003358.t2
Cac_g006750.t1
Cac_g018830.t1
Cac_g011520.t1
Cac_g009417.t1
Cac_g027607.t1
Cac_g007576.t1
Cac_g031435.t2
Cac_g003012.t1
Cac_g008203.t1
Cac_g026924.t2
Cac_g005073.t2
Cac_g015964.t1
Cac_g025822.t2
Cac_g026870.t2
Cac_g029213.t1
Cac_g029902.t1
Cac_g019049.t1
Cac_g001038.t1
Cac_g006641.t1
Cac_g001452.t1
Cac_g008368.t1
Cac_g019916.t1
Cac_g003230.t1
Cac_g028982.t1
Cac_g012471.t1
Cac_g033657.t1
Cac_g033265.t1
Cac_g028308.t1
Cac_g014489.t1
Cac_g010259.t2
Cac_g015667.t1
Cac_g015631.t1
Cac_g033745.t1
Cac_g010275.t3
Cac_g013248.t1
Cac_g001206.t3
Cac_g002643.t1
Cac_g018988.t1
Cac_g030313.t1
Cac_g022868.t1
Cac_g032887.t1
Cac_g009664.t1
Cac_g003112.t1
Cac_g002058.t2
Cac_g024958.t5
Cac_g011068.t2
Cac_g015463.t1
Cac_g009312.t2
Cac_g003740.t1
Cac_g033601.t3
Cac_g023281.t1
Cac_g021073.t2
Cac_g023639.t2
Cac_g030992.t2
Cac_g023899.t1
Cac_g015874.t1
Cac_g024512.t2
Cac_g001415.t1
Cac_g027125.t1
Cac_g029230.t1
Cac_g019041.t1
Cac_g001146.t7
Cac_g025881.t1
Cac_g024063.t1
Cac_g012499.t2
Cac_g011672.t1
Cac_g025855.t1
Cac_g001560.t2
Cac_g014109.t2
Cac_g008530.t1
Cac_g031015.t2
Cac_g031611.t1
Cac_g028233.t1
Cac_g018301.t2
Cac_g015378.t1
Cac_g029350.t1
Cac_g000738.t1
Cac_g015341.t1
Cac_g023325.t1
Cac_g003202.t1
Cac_g024348.t1
Cac_g003116.t1
Cac_g002770.t1
Cac_g006570.t1
Cac_g028286.t1
Cac_g019541.t1
Cac_g009407.t2
Cac_g018328.t1
Cac_g010157.t3
Cac_g017697.t1
Cac_g017936.t1
Cac_g030572.t1
Cac_g019553.t1
Cac_g010959.t1
Cac_g007462.t1
Cac_g003613.t1
Cac_g001932.t1
Cac_g019341.t1
Cac_g030706.t1
Cac_g028451.t6
Cac_g007628.t1
Cac_g005260.t1
Cac_g014752.t1
Cac_g006899.t1
Cac_g022017.t6
Cac_g004926.t1
Cac_g008385.t1
Cac_g011252.t2
Cac_g020097.t1
Cac_g017722.t1
Cac_g009228.t1
Cac_g005617.t1
Cac_g027772.t1
Cac_g018812.t1
Cac_g028738.t1
Cac_g030762.t4
Cac_g018085.t1
Cac_g017470.t1
Cac_g033410.t3
Cac_g018736.t1
Cac_g017934.t1
Cac_g023671.t1
Cac_g006553.t1
Cac_g000410.t1
Cac_g000474.t1
Cac_g019977.t1
Cac_g026099.t1
Cac_g020965.t1
Cac_g034085.t1
Cac_g006524.t1
Cac_g023919.t1
Cac_g030632.t1
Cac_g024508.t1
Cac_g028601.t2
Cac_g029307.t1
Cac_g018881.t1
Cac_g031956.t1
Cac_g003886.t1
Cac_g004742.t2
Cac_g007137.t1
Cac_g014995.t1
Cac_g022186.t3
Cac_g033907.t1
Cac_g000781.t2
Cac_g022340.t1
Cac_g029757.t4
Cac_g011824.t1
Cac_g009384.t1
Cac_g024554.t1
Cac_g003413.t1
Cac_g009207.t1
Cac_g002693.t1
Cac_g014119.t1
Cac_g013643.t2
Cac_g000934.t1
Cac_g001290.t1
Cac_g003576.t1
Cac_g007356.t3
Cac_g017818.t1
Cac_g007306.t1
Cac_g016049.t1
Cac_g004726.t1
Cac_g001340.t1
Cac_g031442.t1
Cac_g030683.t4
Cac_g019898.t1
Cac_g031887.t1
Cac_g020447.t1
Cac_g027145.t1
Cac_g018322.t1
Cac_g012400.t1
Cac_g004566.t3
Cac_g028678.t1
Cac_g003134.t1
Cac_g030356.t1
Cac_g016545.t1
Cac_g000766.t6
Cac_g024428.t1
Cac_g031862.t1
Cac_g029402.t1
Cac_g001157.t1
Cac_g020661.t1
Cac_g003497.t2
Cac_g003066.t2
Cac_g011726.t1
Cac_g029884.t1
Cac_g027385.t1
Cac_g021619.t1
Cac_g032068.t1
Cac_g032550.t1
Cac_g007094.t1
Cac_g024232.t1
Cac_g017522.t1
Cac_g022546.t1
Cac_g022632.t2
Cac_g009971.t2
Cac_g011056.t2
Cac_g017317.t1
Cac_g021917.t2
Cac_g002721.t1
Cac_g014316.t1
Cac_g027951.t1
Cac_g017701.t4
Cac_g018699.t1
Cac_g028689.t1
Cac_g000087.t1
Cac_g009322.t1
Cac_g014416.t1
Cac_g025663.t1
Cac_g006436.t1
Cac_g025774.t1
Cac_g016315.t1
Cac_g032840.t1
Cac_g027326.t1
Cac_g032540.t1
Cac_g020229.t2
Cac_g013401.t1
Cac_g022608.t1
Cac_g013838.t1
Cac_g016352.t1
Cac_g001773.t1
Cac_g031981.t3
Cac_g016538.t1
Cac_g029281.t1
Cac_g004324.t1
Cac_g033454.t1
Cac_g017770.t2
Cac_g002462.t2
Cac_g004673.t1
Cac_g008013.t1
Cac_g022657.t1
Cac_g018168.t1
Cac_g012944.t1
Cac_g003121.t1
Cac_g022674.t1
Cac_g005179.t1
Cac_g017384.t1
Cac_g010022.t1
Cac_g001629.t2
Cac_g003310.t1
Cac_g025397.t1
Cac_g022046.t1
Cac_g012680.t1
Cac_g011509.t3
Cac_g019031.t1
Cac_g028902.t1
Cac_g033874.t2
Cac_g029613.t1
Cac_g021151.t2
Cac_g030816.t1
Cac_g010445.t1
Cac_g020065.t1
Cac_g033889.t1
Cac_g004441.t1
Cac_g028152.t2
Cac_g011688.t1
Cac_g029823.t1
Cac_g003637.t1
Cac_g027325.t1
Cac_g020432.t1
Cac_g011896.t1
Cac_g010406.t1
Cac_g018285.t1
Cac_g011466.t1
Cac_g032452.t1
Cac_g007265.t1
Cac_g000101.t1
Cac_g007518.t1
Cac_g012301.t2
Cac_g014811.t1
Cac_g006326.t2
Cac_g005860.t2
Cac_g023535.t1
Cac_g008199.t1
Cac_g001302.t1
Cac_g018200.t1
Cac_g029047.t1
Cac_g012462.t1
Cac_g015680.t1
Cac_g016402.t2
Cac_g003357.t1
Cac_g008288.t1
Cac_g030601.t1
Cac_g002169.t1
Cac_g016114.t6
Cac_g010722.t2
Cac_g028860.t2
Cac_g017381.t1
Cac_g026867.t2
Cac_g026367.t1
Cac_g008779.t1
Cac_g018322.t2
Cac_g013200.t1
Cac_g034116.t1
Cac_g022297.t1
Cac_g008176.t1
Cac_g017219.t3
Cac_g015045.t1
Cac_g025479.t1
Cac_g001766.t2
Cac_g030831.t1
Cac_g020424.t2
Cac_g027517.t1
Cac_g010574.t1
Cac_g002711.t2
Cac_g020331.t1
Cac_g031147.t1
Cac_g032788.t1
Cac_g030070.t3
Cac_g017106.t1
Cac_g006279.t1
Cac_g019551.t1
Cac_g022466.t1
Cac_g019598.t2
Cac_g015713.t2
Cac_g008962.t1
Cac_g013559.t1
Cac_g016029.t1
Cac_g025838.t1
Cac_g003568.t1
Cac_g008091.t1
Cac_g025628.t1
Cac_g014216.t2
Cac_g016228.t1
Cac_g004535.t2
Cac_g005106.t2
Cac_g021887.t1
Cac_g026498.t1
Cac_g002183.t1
Cac_g002295.t2
Cac_g015878.t1
Cac_g010128.t3
Cac_g005512.t1
Cac_g031343.t1
Cac_g010952.t1
Cac_g024706.t1
Cac_g033485.t1
Cac_g022239.t1
Cac_g000418.t1
Cac_g024113.t2
Cac_g019698.t1
Cac_g008090.t1
Cac_g008518.t1
Cac_g027566.t1
Cac_g019303.t6
Cac_g014650.t1
Cac_g011167.t2
Cac_g016762.t1
Cac_g027465.t1
Cac_g014973.t2
Cac_g020267.t2
Cac_g017975.t1
Cac_g017508.t3
Cac_g029576.t1
Cac_g006440.t1
Cac_g004955.t1
Cac_g017874.t1
Cac_g005478.t1
Cac_g004909.t1
Cac_g017101.t1
Cac_g020826.t2
Cac_g020997.t1
Cac_g013871.t1
Cac_g033262.t1
Cac_g032094.t1
Cac_g020968.t1
Cac_g006142.t1
Cac_g028597.t1
Cac_g019959.t2
Cac_g009839.t1
Cac_g009764.t1
Cac_g012632.t1
Cac_g002882.t1
Cac_g024024.t1
Cac_g008980.t1
Cac_g007297.t1
Cac_g005584.t1
Cac_g014321.t1
Cac_g026737.t1
Cac_g024594.t1
Cac_g005144.t1
Cac_g023750.t1
Cac_g032946.t1
Cac_g014522.t1
Cac_g021802.t1
Cac_g009779.t1
Cac_g000122.t1
Cac_g033040.t1
Cac_g010030.t1
Cac_g003350.t1
Cac_g008148.t1
Cac_g018662.t2
Cac_g019497.t2
Cac_g020339.t1
Cac_g030041.t1
Cac_g009290.t1
Cac_g003906.t1
Cac_g000395.t1
Cac_g004850.t1
Cac_g002143.t1
Cac_g014779.t1
Cac_g016153.t1
Cac_g018808.t1
Cac_g009179.t1
Cac_g029465.t7
Cac_g003272.t1
Cac_g032815.t3
Cac_g019683.t1
Cac_g013895.t1
Cac_g012103.t1
Cac_g005085.t1
Cac_g008759.t2
Cac_g025872.t1
Cac_g028640.t1
Cac_g004203.t1
Cac_g017008.t1
Cac_g034209.t1
Cac_g002446.t1
Cac_g009005.t1
Cac_g016768.t3
Cac_g018788.t1
Cac_g013606.t1
Cac_g003711.t1
Cac_g005861.t1
Cac_g005462.t1
Cac_g017308.t1
Cac_g008690.t1
Cac_g000966.t1
Cac_g025910.t3
Cac_g007062.t1
Cac_g021007.t1
Cac_g010867.t1
Cac_g010864.t1
Cac_g021171.t4
Cac_g021845.t1
Cac_g024540.t1
Cac_g011116.t1
Cac_g001085.t1
Cac_g023236.t1
Cac_g001223.t1
Cac_g018725.t1
Cac_g023247.t1
Cac_g003124.t1
Cac_g001476.t1
Cac_g021736.t1
Cac_g000993.t1
Cac_g022258.t1
Cac_g029275.t2
Cac_g025717.t1
Cac_g026484.t1
Cac_g030829.t1
Cac_g022777.t1
Cac_g012867.t1
Cac_g011886.t1
Cac_g029120.t1
Cac_g022661.t2
Cac_g005677.t1
Cac_g014184.t1
Cac_g023888.t6
Cac_g003708.t1
Cac_g021245.t1
Cac_g023867.t1
Cac_g016075.t1
Cac_g030409.t1
Cac_g013080.t1
Cac_g016348.t1
Cac_g005908.t1
Cac_g032046.t1
Cac_g026169.t2
Cac_g021539.t1
Cac_g017302.t1
Cac_g027479.t1
Cac_g029893.t1
Cac_g029026.t1
Cac_g018577.t1
Cac_g028195.t2
Cac_g026658.t1
Cac_g003560.t1
Cac_g028409.t1
Cac_g010608.t2
Cac_g000325.t2
Cac_g032900.t1
Cac_g033291.t1
Cac_g012304.t2
Cac_g029169.t1
Cac_g007099.t1
Cac_g029347.t1
Cac_g009636.t1
Cac_g011626.t1
Cac_g010125.t2
Cac_g002321.t1
Cac_g005672.t1
Cac_g023159.t1
Cac_g002219.t2
Cac_g001490.t1
Cac_g028226.t1
Cac_g016957.t1
Cac_g002682.t1
Cac_g007956.t1
Cac_g021681.t1
Cac_g000270.t1
Cac_g018775.t1
Cac_g018934.t1
Cac_g022877.t2
Cac_g020409.t4
Cac_g027716.t1
Cac_g010234.t1
Cac_g001299.t1
Cac_g019081.t1
Cac_g017208.t1
Cac_g016369.t1
Cac_g002165.t1
Cac_g029622.t2
Cac_g019970.t1
Cac_g006862.t1
Cac_g008756.t1
Cac_g013951.t1
Cac_g034173.t1
Cac_g012147.t1
Cac_g017668.t3
Cac_g025913.t1
Cac_g021526.t1
Cac_g010725.t8
Cac_g027932.t1
Cac_g014185.t1
Cac_g018218.t1
Cac_g007444.t2
Cac_g027952.t1
Cac_g023445.t2
Cac_g008473.t1
Cac_g001138.t2
Cac_g007666.t1
Cac_g013948.t1
Cac_g010051.t1
Cac_g016355.t1
Cac_g023411.t1
Cac_g008550.t1
Cac_g009153.t2
Cac_g009980.t1
Cac_g004469.t1
Cac_g007798.t2
Cac_g013405.t1
Cac_g026020.t1
Cac_g032475.t3
Cac_g023774.t1
Cac_g016676.t1
Cac_g020551.t1
Cac_g017379.t1
Cac_g000856.t1
Cac_g034294.t1
Cac_g014947.t1
Cac_g006213.t2
Cac_g025438.t1
Cac_g002325.t1
Cac_g000883.t1
Cac_g012081.t1
Cac_g028572.t1
Cac_g011030.t4
Cac_g022637.t2
Cac_g024268.t1
Cac_g003091.t1
Cac_g008935.t1
Cac_g032470.t1
Cac_g016235.t2
Cac_g001381.t2
Cac_g002963.t5
Cac_g000261.t1
Cac_g032745.t2
Cac_g018859.t1
Cac_g015511.t1
Cac_g000787.t1
Cac_g000575.t2
Cac_g000956.t2
Cac_g011894.t3
Cac_g008302.t1
Cac_g018031.t1
Cac_g001670.t1
Cac_g016064.t1
Cac_g020355.t1
Cac_g011204.t1
Cac_g016025.t2
Cac_g004370.t3
Cac_g032300.t1
Cac_g011556.t1
Cac_g028103.t1
Cac_g023589.t2
Cac_g031546.t1
Cac_g019461.t1
Cac_g024813.t1
Cac_g027031.t1
Cac_g018361.t2
Cac_g033984.t1
Cac_g018075.t1
Cac_g020852.t1
Cac_g027959.t1
Cac_g005089.t1
Cac_g005405.t1
Cac_g012987.t2
Cac_g022984.t1
Cac_g001574.t4
Cac_g005052.t1
Cac_g028166.t2
Cac_g021066.t1
Cac_g019829.t2
Cac_g003736.t2
Cac_g019362.t1
Cac_g014149.t1
Cac_g026248.t2
Cac_g009327.t1
Cac_g023306.t1
Cac_g022393.t1
Cac_g009785.t1
Cac_g015138.t1
Cac_g028265.t1
Cac_g000177.t1
Cac_g013111.t1
Cac_g003787.t1
Cac_g024164.t1
Cac_g002159.t3
Cac_g033527.t1
Cac_g029560.t1
Cac_g020494.t5
Cac_g031966.t6
Cac_g006655.t3
Cac_g013375.t1
Cac_g014366.t4
Cac_g011163.t13
Cac_g023772.t1
Cac_g030088.t1
Cac_g011748.t1
Cac_g003599.t1
Cac_g023332.t2
Cac_g011276.t1
Cac_g005869.t1
Cac_g026138.t1
Cac_g029652.t1
Cac_g006335.t1
Cac_g009078.t3
Cac_g004757.t1
Cac_g001580.t1
Cac_g015823.t4
Cac_g033468.t2
Cac_g026173.t2
Cac_g007568.t1
Cac_g003004.t1
Cac_g008517.t4
Cac_g019962.t1
Cac_g031602.t1
Cac_g029518.t5
Cac_g016461.t6
Cac_g001188.t1
Cac_g013597.t1
Cac_g023548.t1
Cac_g003296.t1
Cac_g033647.t1
Cac_g018772.t3
Cac_g002369.t2
Cac_g015376.t1
Cac_g010351.t1
Cac_g023352.t1
Cac_g014495.t1
Cac_g000138.t1
Cac_g009022.t1
Cac_g025441.t1
Cac_g013399.t1
Cac_g021742.t1
Cac_g015568.t1
Cac_g028486.t1
Cac_g030556.t1
Cac_g023335.t2
Cac_g017069.t1
Cac_g019977.t6
Cac_g022322.t1
Cac_g007832.t1
Cac_g012927.t1
Cac_g001658.t1
Cac_g012888.t1
Cac_g015821.t1
Cac_g015253.t1
Cac_g028254.t1
Cac_g028896.t1
Cac_g008949.t2
Cac_g007145.t1
Cac_g027106.t1
Cac_g027309.t1
Cac_g001205.t1
Cac_g013771.t1
Cac_g012746.t1
Cac_g034067.t1
Cac_g006559.t1
Cac_g017304.t1
Cac_g026772.t1
Cac_g016183.t1
Cac_g026731.t1
Cac_g004473.t1
Cac_g027565.t1
Cac_g021068.t1
Cac_g016613.t1
Cac_g025153.t1
Cac_g010268.t2
Cac_g012329.t1
Cac_g013650.t1
Cac_g021082.t3
Cac_g012639.t1
Cac_g002774.t1
Cac_g008328.t4
Cac_g012340.t1
Cac_g013420.t1
Cac_g031154.t1
Cac_g005477.t2
Cac_g030353.t1
Cac_g011035.t1
Cac_g029712.t1
Cac_g017554.t1
Cac_g010219.t4
Cac_g009464.t2
Cac_g005539.t1
Cac_g030269.t1
Cac_g012587.t1
Cac_g026586.t1
Cac_g001511.t3
Cac_g004277.t1
Cac_g007083.t1
Cac_g000443.t1
Cac_g022775.t1
Cac_g001776.t4
Cac_g011563.t1
Cac_g010589.t1
Cac_g021301.t1
Cac_g005712.t1
Cac_g006634.t1
Cac_g000382.t1
Cac_g032102.t2
Cac_g025678.t2
Cac_g019099.t1
Cac_g014957.t1
Cac_g007505.t1
Cac_g015130.t1
Cac_g031469.t1
Cac_g034024.t1
Cac_g015220.t1
Cac_g020135.t1
Cac_g004024.t2
Cac_g028556.t1
Cac_g025251.t1
Cac_g001873.t1
Cac_g001638.t1
Cac_g013437.t1
Cac_g021508.t3
Cac_g012778.t2
Cac_g009633.t1
Cac_g010267.t1
Cac_g008476.t2
Cac_g018244.t1
Cac_g030688.t1
Cac_g030774.t1
Cac_g026429.t1
Cac_g018151.t1
Cac_g028721.t1
Cac_g011553.t1
Cac_g001007.t1
Cac_g003741.t1
Cac_g001820.t1
Cac_g021100.t1
Cac_g016768.t5
Cac_g030002.t2
Cac_g006045.t1
Cac_g012601.t1
Cac_g032458.t1
Cac_g002676.t1
Cac_g012838.t1
Cac_g012037.t1
Cac_g033972.t1
Cac_g013137.t1
Cac_g006411.t1
Cac_g002144.t1
Cac_g028244.t2
Cac_g022181.t1
Cac_g026446.t2
Cac_g033320.t1
Cac_g001796.t1
Cac_g020905.t2
Cac_g006393.t1
Cac_g004420.t1
Cac_g013768.t1
Cac_g007275.t1
Cac_g000313.t1
Cac_g018211.t1
Cac_g032322.t1
Cac_g007009.t2
Cac_g021019.t1
Cac_g001750.t3
Cac_g009910.t1
Cac_g030818.t1
Cac_g011274.t1
Cac_g031042.t1
Cac_g032692.t1
Cac_g025118.t1
Cac_g029810.t1
Cac_g012819.t1
Cac_g025712.t1
Cac_g016321.t1
Cac_g017442.t1
Cac_g003179.t1
Cac_g002557.t2
Cac_g018887.t1
Cac_g015097.t1
Cac_g025234.t1
Cac_g001458.t1
Cac_g016707.t1
Cac_g029802.t1
Cac_g002138.t1
Cac_g021611.t1
Cac_g031298.t1
Cac_g000990.t1
Cac_g005208.t1
Cac_g032677.t1
Cac_g009049.t2
Cac_g013372.t7
Cac_g012274.t1
Cac_g026973.t1
Cac_g013058.t4
Cac_g009489.t1
Cac_g007894.t6
Cac_g021251.t1
Cac_g009182.t1
Cac_g029940.t1
Cac_g015653.t1
Cac_g011656.t2
Cac_g006911.t1
Cac_g031949.t1
Cac_g030251.t1
Cac_g009437.t1
Cac_g029348.t1
Cac_g005488.t1
Cac_g028170.t2
Cac_g031000.t1
Cac_g005027.t1
Cac_g014806.t1
Cac_g013107.t1
Cac_g033008.t1
Cac_g024808.t1
Cac_g024662.t3
Cac_g006381.t1
Cac_g028056.t1
Cac_g021893.t1
Cac_g010080.t1
Cac_g015319.t1
Cac_g018638.t1
Cac_g027907.t1
Cac_g026165.t1
Cac_g030911.t1
Cac_g016266.t1
Cac_g000117.t1
Cac_g006125.t1
Cac_g025316.t1
Cac_g000549.t1
Cac_g018639.t1
Cac_g010083.t2
Cac_g022929.t1
Cac_g018385.t1
Cac_g018640.t1
Cac_g023255.t3
Cac_g033833.t1
Cac_g004632.t1
Cac_g008967.t3
Cac_g017655.t2
Cac_g013786.t1
Cac_g021825.t1
Cac_g013273.t1
Cac_g019786.t1
Cac_g003019.t1
Cac_g003008.t1
Cac_g009787.t1
Cac_g018373.t1
Cac_g008205.t1
Cac_g008062.t1
Cac_g023431.t1
Cac_g003410.t1
Cac_g013029.t2
Cac_g015129.t1
Cac_g011013.t1
Cac_g028524.t1
Cac_g001574.t2
Cac_g033856.t1
Cac_g012503.t1
Cac_g033973.t1
Cac_g004487.t2
Cac_g032862.t1
Cac_g000248.t1
Cac_g021458.t1
Cac_g021713.t1
Cac_g007445.t1
Cac_g023161.t1
Cac_g008064.t1
Cac_g031759.t1
Cac_g023445.t4
Cac_g027645.t1
Cac_g014500.t1
Cac_g004538.t2
Cac_g027373.t1
Cac_g007476.t1
Cac_g029999.t2
Cac_g029409.t1
Cac_g025568.t1
Cac_g021294.t2
Cac_g021333.t1
Cac_g001152.t1
Cac_g011760.t1
Cac_g032139.t1
Cac_g025675.t1
Cac_g017564.t1
Cac_g014091.t2
Cac_g002655.t2
Cac_g006574.t2
Cac_g028507.t2
Cac_g011398.t1
Cac_g034325.t1
Cac_g034135.t1
Cac_g003934.t1
Cac_g003968.t1
Cac_g017407.t1
Cac_g021938.t1
Cac_g015297.t1
Cac_g018364.t1
Cac_g000069.t1
Cac_g032701.t2
Cac_g004945.t2
Cac_g013168.t1
Cac_g000390.t2
Cac_g027234.t1
Cac_g029290.t3
Cac_g032738.t1
Cac_g014227.t3
Cac_g009343.t1
Cac_g010187.t1
Cac_g032782.t1
Cac_g032518.t4
Cac_g004428.t1
Cac_g000389.t7
Cac_g031417.t1
Cac_g029410.t1
Cac_g026306.t1
Cac_g024102.t1
Cac_g009750.t1
Cac_g018367.t1
Cac_g016009.t1
Cac_g028599.t1
Cac_g020580.t1
Cac_g009471.t1
Cac_g021639.t1
Cac_g002615.t2
Cac_g001613.t5
Cac_g027589.t1
Cac_g006252.t1
Cac_g023394.t1
Cac_g003268.t4
Cac_g030607.t1
Cac_g008052.t2
Cac_g005381.t1
Cac_g029400.t1
Cac_g031277.t1
Cac_g018883.t1
Cac_g022379.t1
Cac_g032027.t1
Cac_g024956.t1
Cac_g034406.t1
Cac_g029298.t1
Cac_g024106.t1
Cac_g003690.t1
Cac_g023757.t1
Cac_g032865.t1
Cac_g020080.t1
Cac_g029873.t1
Cac_g031567.t1
Cac_g030922.t1
Cac_g000942.t1
Cac_g032913.t1
Cac_g031962.t2
Cac_g021761.t1
Cac_g001975.t1
Cac_g016502.t1
Cac_g011156.t1
Cac_g013900.t1
Cac_g022772.t1
Cac_g013315.t1
Cac_g009428.t1
Cac_g001275.t5
Cac_g033648.t2
Cac_g024626.t1
Cac_g028646.t1
Cac_g003411.t2
Cac_g023641.t1
Cac_g033376.t1
Cac_g007517.t1
Cac_g024009.t1
Cac_g020474.t4
Cac_g024709.t1
Cac_g006386.t1
Cac_g014624.t2
Cac_g031517.t2
Cac_g010598.t1
Cac_g004564.t1
Cac_g003459.t1
Cac_g004805.t1
Cac_g000799.t1
Cac_g020031.t1
Cac_g020666.t1
Cac_g023443.t1
Cac_g011653.t3
Cac_g011992.t1
Cac_g029499.t1
Cac_g011053.t2
Cac_g021142.t1
Cac_g015559.t1
Cac_g033311.t1
Cac_g010489.t1
Cac_g030801.t5
Cac_g021973.t1
Cac_g028143.t1
Cac_g020207.t1
Cac_g017351.t1
Cac_g016866.t1
Cac_g023342.t1
Cac_g033958.t2
Cac_g014859.t3
Cac_g032362.t1
Cac_g014793.t1
Cac_g025833.t1
Cac_g022347.t1
Cac_g033815.t1
Cac_g014849.t1
Cac_g003699.t3
Cac_g023984.t1
Cac_g000506.t1
Cac_g009903.t2
Cac_g026864.t1
Cac_g014988.t1
Cac_g033206.t1
Cac_g031271.t1
Cac_g013769.t1
Cac_g017212.t1
Cac_g022634.t1
Cac_g025113.t1
Cac_g019001.t1
Cac_g020912.t1
Cac_g005366.t2
Cac_g030994.t1
Cac_g033163.t1
Cac_g033913.t1
Cac_g007323.t1
Cac_g006267.t1
Cac_g002467.t1
Cac_g012933.t1
Cac_g019967.t2
Cac_g022680.t1
Cac_g000581.t1
Cac_g020316.t1
Cac_g018716.t1
Cac_g012145.t1
Cac_g008220.t2
Cac_g032267.t1
Cac_g022864.t3
Cac_g025753.t1
Cac_g021286.t1
Cac_g022307.t4
Cac_g003494.t1
Cac_g010994.t1
Cac_g006236.t1
Cac_g006233.t1
Cac_g031812.t2
Cac_g029963.t1
Cac_g002731.t1
Cac_g016684.t1
Cac_g006119.t1
Cac_g018669.t2
Cac_g034115.t1
Cac_g014142.t1
Cac_g017391.t2
Cac_g032159.t4
Cac_g017937.t1
Cac_g009498.t1
Cac_g014915.t1
Cac_g024947.t1
Cac_g025376.t1
Cac_g021704.t1
Cac_g018899.t1
Cac_g022641.t1
Cac_g028090.t1
Cac_g003645.t1
Cac_g008113.t1
Cac_g023911.t1
Cac_g009799.t1
Cac_g020548.t2
Cac_g013083.t1
Cac_g006084.t2
Cac_g017394.t1
Cac_g018331.t1
Cac_g027717.t2
Cac_g023327.t1
Cac_g011395.t1
Cac_g009453.t1
Cac_g028105.t1
Cac_g018496.t1
Cac_g001843.t4
Cac_g025637.t2
Cac_g025424.t1
Cac_g024629.t1
Cac_g003065.t1
Cac_g002382.t1
Cac_g017265.t2
Cac_g014755.t1
Cac_g010874.t1
Cac_g031630.t4
Cac_g033501.t1
Cac_g033676.t1
Cac_g018601.t1
Cac_g012418.t5
Cac_g024704.t1
Cac_g031649.t3
Cac_g005859.t2
Cac_g012061.t1
Cac_g029428.t1
Cac_g019596.t2
Cac_g030936.t1
Cac_g001122.t1
Cac_g024686.t1
Cac_g003776.t3
Cac_g029317.t1
Cac_g002120.t1
Cac_g010165.t1
Cac_g006870.t1
Cac_g018127.t1
Cac_g019859.t3
Cac_g015573.t1
Cac_g000446.t1
Cac_g029647.t1
Cac_g004560.t1
Cac_g008837.t1
Cac_g004224.t1
Cac_g004486.t2
Cac_g021762.t1
Cac_g025364.t1
Cac_g005879.t1
Cac_g009336.t1
Cac_g001369.t1
Cac_g032219.t1
Cac_g012777.t1
Cac_g032184.t2
Cac_g031443.t1
Cac_g020607.t1
Cac_g009325.t1
Cac_g020866.t1
Cac_g001675.t1
Cac_g027516.t1
Cac_g007946.t1
Cac_g017479.t1
Cac_g001236.t3
Cac_g012206.t1
Cac_g023875.t4
Cac_g022319.t1
Cac_g025125.t1
Cac_g016550.t1
Cac_g004487.t4
Cac_g005550.t1
Cac_g022850.t1
Cac_g004675.t2
Cac_g010894.t1
Cac_g012611.t2
Cac_g005321.t1
Cac_g022876.t1
Cac_g009215.t1
Cac_g027478.t1
Cac_g023961.t2
Cac_g033062.t1
Cac_g029427.t1
Cac_g032074.t1
Cac_g018053.t1
Cac_g021202.t4
Cac_g013288.t3
Cac_g019569.t1
Cac_g000843.t1
Cac_g020910.t2
Cac_g028492.t1
Cac_g022149.t2
Cac_g029973.t1
Cac_g004648.t2
Cac_g000345.t1
Cac_g015424.t1
Cac_g000760.t3
Cac_g007292.t1
Cac_g019799.t1
Cac_g016798.t4
Cac_g009329.t1
Cac_g018622.t1
Cac_g021127.t1
Cac_g019843.t4
Cac_g001174.t1
Cac_g001852.t3
Cac_g003021.t2
Cac_g026808.t1
Cac_g006177.t1
Cac_g015110.t1
Cac_g000676.t2
Cac_g004246.t1
Cac_g013157.t1
Cac_g012735.t1
Cac_g013060.t1
Cac_g014948.t1
Cac_g015822.t1
Cac_g019550.t1
Cac_g014477.t1
Cac_g026657.t2
Cac_g002641.t1
Cac_g031628.t1
Cac_g026330.t1
Cac_g032953.t1
Cac_g025064.t1
Cac_g001762.t2
Cac_g019338.t1
Cac_g002775.t1
Cac_g004858.t1
Cac_g027579.t1
Cac_g021008.t2
Cac_g023224.t2
Cac_g006340.t1
Cac_g025224.t1
Cac_g027520.t1
Cac_g029222.t1
Cac_g000636.t1
Cac_g017619.t2
Cac_g002932.t1
Cac_g033518.t1
Cac_g024012.t11
Cac_g015772.t1
Cac_g005226.t1
Cac_g021910.t1
Cac_g012703.t1
Cac_g010975.t5
Cac_g004687.t1
Cac_g021294.t1
Cac_g024468.t2
Cac_g014147.t1
Cac_g029041.t1
Cac_g023461.t1
Cac_g005426.t1
Cac_g016878.t1
Cac_g001436.t1
Cac_g004088.t1
Cac_g006225.t1
Cac_g022670.t1
Cac_g007064.t1
Cac_g022513.t2
Cac_g023776.t3
Cac_g015266.t1
Cac_g015915.t1
Cac_g033853.t1
Cac_g002935.t1
Cac_g015740.t2
Cac_g029407.t4
Cac_g005898.t1
Cac_g000449.t2
Cac_g011642.t2
Cac_g017590.t2
Cac_g000903.t1
Cac_g025425.t1
Cac_g008439.t1
Cac_g015531.t1
Cac_g002444.t1
Cac_g019196.t1
Cac_g019200.t1
Cac_g011819.t2
Cac_g004358.t1
Cac_g013938.t1
Cac_g009666.t1
Cac_g030256.t1
Cac_g031944.t1
Cac_g003375.t1
Cac_g027489.t1
Cac_g003549.t1
Cac_g009967.t3
Cac_g007120.t1
Cac_g027919.t1
Cac_g032809.t1
Cac_g014390.t1
Cac_g001141.t1
Cac_g013108.t3
Cac_g029212.t1
Cac_g023065.t1
Cac_g002706.t1
Cac_g001914.t1
Cac_g033185.t1
Cac_g017200.t1
Cac_g007699.t1
Cac_g006184.t1
Cac_g019584.t2
Cac_g021949.t3
Cac_g021797.t3
Cac_g021258.t1
Cac_g012622.t1
Cac_g011435.t1
Cac_g027252.t1
Cac_g011958.t1
Cac_g030082.t1
Cac_g018831.t1
Cac_g009004.t2
Cac_g021329.t1
Cac_g003869.t1
Cac_g029352.t2
Cac_g006457.t1
Cac_g003307.t1
Cac_g008755.t1
Cac_g028391.t1
Cac_g017571.t2
Cac_g015052.t4
Cac_g025631.t1
Cac_g028503.t1
Cac_g018430.t1
Cac_g010974.t1
Cac_g013058.t1
Cac_g002885.t1
Cac_g017222.t2
Cac_g027139.t1
Cac_g027592.t1
Cac_g010696.t2
Cac_g005759.t1
Cac_g012609.t1
Cac_g006577.t3
Cac_g000222.t4
Cac_g023292.t1
Cac_g019422.t2
Cac_g008380.t1
Cac_g010875.t1
Cac_g003767.t1
Cac_g010435.t3
Cac_g032773.t1
Cac_g022511.t1
Cac_g015158.t1
Cac_g022539.t1
Cac_g004592.t1
Cac_g011069.t1
Cac_g013013.t1
Cac_g030776.t3
Cac_g024535.t1
Cac_g028894.t1
Cac_g014674.t1
Cac_g013144.t1
Cac_g003093.t1
Cac_g000957.t1
Cac_g001534.t2
Cac_g006258.t1
Cac_g021507.t1
Cac_g025885.t1
Cac_g024146.t1
Cac_g033336.t1
Cac_g013220.t1
Cac_g023988.t1
Cac_g008274.t1
Cac_g029429.t2
Cac_g000057.t1
Cac_g008200.t1
Cac_g021678.t1
Cac_g020542.t3
Cac_g018033.t2
Cac_g005229.t1
Cac_g010756.t1
Cac_g008531.t2
Cac_g029343.t1
Cac_g030357.t1
Cac_g009224.t1
Cac_g015923.t1
Cac_g033136.t1
Cac_g017020.t1
Cac_g029456.t1
Cac_g006739.t1
Cac_g025015.t1
Cac_g026551.t1
Cac_g006106.t1
Cac_g007527.t1
Cac_g032902.t2
Cac_g006672.t4
Cac_g001563.t1
Cac_g031511.t1
Cac_g013579.t2
Cac_g020528.t1
Cac_g001522.t1
Cac_g003702.t1
Cac_g003592.t1
Cac_g006915.t1
Cac_g009911.t1
Cac_g018659.t2
Cac_g023639.t1
Cac_g018565.t1
Cac_g015860.t2
Cac_g026512.t1
Cac_g024064.t1
Cac_g031004.t1
Cac_g022400.t1
Cac_g015742.t1
Cac_g026687.t4
Cac_g008679.t4
Cac_g010845.t1
Cac_g023081.t1
Cac_g024860.t1
Cac_g032455.t1
Cac_g000185.t1
Cac_g008032.t1
Cac_g011386.t1
Cac_g021745.t1
Cac_g029031.t1
Cac_g019978.t1
Cac_g017887.t1
Cac_g024890.t1
Cac_g006712.t2
Cac_g023787.t3
Cac_g015524.t1
Cac_g007337.t1
Cac_g027803.t1
Cac_g026282.t1
Cac_g012712.t6
Cac_g029432.t1
Cac_g027453.t1
Cac_g016280.t1
Cac_g005659.t1
Cac_g021984.t1
Cac_g000538.t1
Cac_g026742.t2
Cac_g001148.t1
Cac_g019088.t1
Cac_g028280.t1
Cac_g016287.t1
Cac_g030275.t1
Cac_g028156.t1
Cac_g020663.t1
Cac_g005265.t1
Cac_g007106.t1
Cac_g017374.t1
Cac_g005873.t1
Cac_g014213.t1
Cac_g033791.t1
Cac_g017600.t2
Cac_g020899.t1
Cac_g017254.t1
Cac_g021826.t1
Cac_g016811.t1
Cac_g021942.t2
Cac_g016388.t1
Cac_g023915.t1
Cac_g021217.t1
Cac_g019797.t1
Cac_g010887.t1
Cac_g028586.t1
Cac_g008558.t2
Cac_g002944.t1
Cac_g003904.t1
Cac_g014770.t1
Cac_g004074.t1
Cac_g027560.t1
Cac_g029368.t1
Cac_g029351.t1
Cac_g012638.t1
Cac_g000725.t1
Cac_g016374.t1
Cac_g019720.t1
Cac_g025463.t1
Cac_g019111.t2
Cac_g008410.t1
Cac_g015736.t1
Cac_g003335.t1
Cac_g007538.t1
Cac_g021908.t1
Cac_g020298.t1
Cac_g008571.t1
Cac_g021875.t1
Cac_g005867.t3
Cac_g022568.t1
Cac_g016083.t2
Cac_g008538.t2
Cac_g010993.t1
Cac_g033868.t2
Cac_g003990.t1
Cac_g013102.t1
Cac_g012030.t1
Cac_g029420.t2
Cac_g021917.t1
Cac_g025912.t1
Cac_g024332.t2
Cac_g027846.t3
Cac_g021395.t2
Cac_g012969.t1
Cac_g024669.t1
Cac_g029325.t2
Cac_g010355.t1
Cac_g033981.t1
Cac_g009544.t1
Cac_g008470.t1
Cac_g008282.t1
Cac_g006548.t1
Cac_g010697.t1
Cac_g020497.t1
Cac_g007528.t1
Cac_g016327.t1
Cac_g032230.t1
Cac_g009849.t1
Cac_g031735.t1
Cac_g007107.t2
Cac_g011388.t1
Cac_g007102.t3
Cac_g024833.t1
Cac_g033312.t1
Cac_g020969.t1
Cac_g006835.t2
Cac_g000451.t1
Cac_g012257.t1
Cac_g024037.t6
Cac_g006438.t1
Cac_g001325.t1
Cac_g009757.t1
Cac_g008599.t2
Cac_g019300.t1
Cac_g000300.t3
Cac_g024816.t1
Cac_g012017.t1
Cac_g030867.t1
Cac_g022282.t1
Cac_g019501.t1
Cac_g025756.t1
Cac_g030624.t1
Cac_g028236.t1
Cac_g024918.t1
Cac_g029362.t1
Cac_g022030.t1
Cac_g006049.t1
Cac_g016387.t1
Cac_g004454.t2
Cac_g008843.t1
Cac_g006537.t3
Cac_g010155.t2
Cac_g002100.t1
Cac_g004439.t1
Cac_g005474.t1
Cac_g018274.t1
Cac_g026390.t1
Cac_g003959.t1
Cac_g005270.t1
Cac_g007483.t1
Cac_g021015.t1
Cac_g026442.t1
Cac_g015510.t4
Cac_g028167.t1
Cac_g023882.t1
Cac_g014474.t1
Cac_g030176.t1
Cac_g008507.t1
Cac_g028314.t1
Cac_g024018.t1
Cac_g002417.t1
Cac_g012767.t2
Cac_g031162.t1
Cac_g006447.t1
Cac_g016086.t1
Cac_g008545.t1
Cac_g003519.t1
Cac_g009277.t1
Cac_g034126.t1
Cac_g030219.t1
Cac_g014932.t1
Cac_g008154.t1
Cac_g028667.t2
Cac_g006482.t1
Cac_g031152.t1
Cac_g009948.t1
Cac_g016494.t2
Cac_g014884.t1
Cac_g002972.t1
Cac_g013282.t1
Cac_g011888.t1
Cac_g012069.t1
Cac_g005275.t1
Cac_g005857.t1
Cac_g005018.t1
Cac_g008864.t1
Cac_g024995.t1
Cac_g004102.t1
Cac_g008504.t1
Cac_g008487.t1
Cac_g015622.t1
Cac_g015848.t1
Cac_g008683.t2
Cac_g024652.t1
Cac_g029866.t1
Cac_g019398.t1
Cac_g018161.t2
Cac_g032717.t1
Cac_g003207.t1
Cac_g019926.t1
Cac_g014415.t1
Cac_g013044.t2
Cac_g031348.t1
Cac_g030945.t1
Cac_g027588.t2
Cac_g005946.t1
Cac_g011683.t2
Cac_g002793.t1
Cac_g005763.t1
Cac_g021932.t2
Cac_g003023.t1
Cac_g017781.t1
Cac_g031143.t1
Cac_g021408.t3
Cac_g021781.t1
Cac_g029801.t1
Cac_g029358.t1
Cac_g012920.t1
Cac_g000930.t1
Cac_g028461.t1
Cac_g033636.t1
Cac_g018569.t1
Cac_g006946.t2
Cac_g025044.t1
Cac_g027838.t1
Cac_g006417.t3
Cac_g001553.t1
Cac_g022427.t1
Cac_g004588.t3
Cac_g008902.t1
Cac_g010247.t1
Cac_g001026.t1
Cac_g026268.t1
Cac_g033047.t2
Cac_g025070.t1
Cac_g009320.t1
Cac_g030745.t1
Cac_g004105.t1
Cac_g018809.t1
Cac_g018729.t1
Cac_g001241.t1
Cac_g007489.t1
Cac_g014403.t1
Cac_g018801.t2
Cac_g020849.t1
Cac_g003485.t1
Cac_g028232.t2
Cac_g021014.t2
Cac_g017925.t3
Cac_g014091.t3
Cac_g013418.t1
Cac_g020455.t1
Cac_g013711.t1
Cac_g020583.t2
Cac_g033589.t1
Cac_g023212.t1
Cac_g006147.t1
Cac_g008931.t1
Cac_g027954.t1
Cac_g007974.t3
Cac_g031663.t2
Cac_g030435.t1
Cac_g008254.t1
Cac_g009681.t1
Cac_g029152.t1
Cac_g029776.t1
Cac_g006893.t2
Cac_g021234.t1
Cac_g000924.t1
Cac_g025107.t1
Cac_g021914.t1
Cac_g006306.t1
Cac_g023840.t1
Cac_g031278.t2
Cac_g005826.t6
Cac_g005164.t1
Cac_g019269.t2
Cac_g020487.t1
Cac_g006034.t1
Cac_g015211.t1
Cac_g008291.t4
Cac_g010350.t1
Cac_g019396.t1
Cac_g006118.t2
Cac_g001425.t1
Cac_g004601.t1
Cac_g022606.t1
Cac_g005692.t2
Cac_g004156.t1
Cac_g018130.t2
Cac_g011526.t1
Cac_g014754.t1
Cac_g030413.t1
Cac_g021376.t1
Cac_g005877.t2
Cac_g028110.t1
Cac_g010455.t1
Cac_g026611.t1
Cac_g006033.t1
Cac_g025382.t1
Cac_g000438.t1
Cac_g021161.t1
Cac_g008131.t1
Cac_g001459.t1
Cac_g022207.t1
Cac_g023814.t1
Cac_g008169.t1
Cac_g026515.t1
Cac_g030914.t1
Cac_g000060.t1
Cac_g016224.t2
Cac_g000062.t8
Cac_g004821.t1
Cac_g003857.t1
Cac_g017005.t1
Cac_g020199.t2
Cac_g023773.t3
Cac_g020290.t1
Cac_g029023.t2
Cac_g026522.t1
Cac_g023658.t1
Cac_g022228.t1
Cac_g032453.t1
Cac_g012868.t1
Cac_g010293.t1
Cac_g004313.t1
Cac_g002904.t1
Cac_g012063.t2
Cac_g022025.t1
Cac_g029102.t1
Cac_g000496.t1
Cac_g024362.t2
Cac_g002071.t1
Cac_g021164.t3
Cac_g022401.t2
Cac_g005299.t1
Cac_g013182.t1
Cac_g008667.t6
Cac_g006463.t1
Cac_g003738.t1
Cac_g014263.t2
Cac_g031839.t1
Cac_g007905.t1
Cac_g004233.t1
Cac_g028078.t1
Cac_g032605.t1
Cac_g004456.t1
Cac_g022008.t1
Cac_g013366.t1
Cac_g005749.t1
Cac_g027529.t1
Cac_g017359.t1
Cac_g003642.t3
Cac_g032163.t1
Cac_g001637.t1
Cac_g003562.t3
Cac_g013587.t1
Cac_g013692.t1
Cac_g032279.t1
Cac_g032627.t1
Cac_g005586.t1
Cac_g005162.t1
Cac_g015642.t1
Cac_g012337.t1
Cac_g001386.t5
Cac_g021724.t2
Cac_g007043.t2
Cac_g001353.t1
Cac_g013370.t1
Cac_g023255.t1
Cac_g008824.t1
Cac_g028518.t1
Cac_g021538.t2
Cac_g023766.t1
Cac_g032369.t1
Cac_g033477.t1
Cac_g017807.t1
Cac_g020269.t1
Cac_g023473.t1
Cac_g032319.t1
Cac_g021380.t1
Cac_g002097.t2
Cac_g000534.t1
Cac_g013312.t1
Cac_g003361.t1
Cac_g029232.t1
Cac_g030871.t1
Cac_g026432.t2
Cac_g024159.t1
Cac_g028535.t1
Cac_g007128.t1
Cac_g026699.t1
Cac_g023721.t1
Cac_g022725.t1
Cac_g005360.t1
Cac_g024565.t1
Cac_g016639.t1
Cac_g004616.t1
Cac_g024157.t1
Cac_g018844.t1
Cac_g004158.t1
Cac_g008413.t1
Cac_g009863.t3
Cac_g013997.t2
Cac_g024836.t3
Cac_g008125.t1
Cac_g002535.t1
Cac_g032880.t1
Cac_g020002.t1
Cac_g014118.t1
Cac_g028742.t2
Cac_g027578.t4
Cac_g031308.t1
Cac_g013796.t1
Cac_g014318.t1
Cac_g002514.t1
Cac_g027921.t1
Cac_g009490.t1
Cac_g012443.t1
Cac_g015814.t1
Cac_g023536.t1
Cac_g019054.t1
Cac_g013292.t1
Cac_g009025.t1
Cac_g024483.t1
Cac_g011855.t2
Cac_g007455.t1
Cac_g003480.t1
Cac_g023208.t1
Cac_g025908.t1
Cac_g009651.t1
Cac_g017643.t1
Cac_g000002.t1
Cac_g000037.t1
Cac_g017028.t1
Cac_g008698.t1
Cac_g020743.t1
Cac_g010967.t1
Cac_g020416.t2
Cac_g018978.t1
Cac_g005528.t1
Cac_g002397.t1
Cac_g031307.t2
Cac_g017678.t1
Cac_g017342.t1
Cac_g030736.t1
Cac_g001321.t1
Cac_g006077.t2
Cac_g011251.t2
Cac_g020005.t1
Cac_g007356.t4
Cac_g005609.t1
Cac_g014120.t1
Cac_g009365.t1
Cac_g017195.t1
Cac_g014394.t2
Cac_g032801.t1
Cac_g013264.t1
Cac_g001535.t1
Cac_g000529.t1
Cac_g016230.t1
Cac_g003726.t1
Cac_g008630.t1
Cac_g003498.t1
Cac_g016128.t1
Cac_g027798.t1
Cac_g028331.t1
Cac_g010639.t1
Cac_g019704.t1
Cac_g021527.t1
Cac_g028978.t2
Cac_g020313.t1
Cac_g011473.t1
Cac_g000808.t1
Cac_g031993.t1
Cac_g003946.t1
Cac_g031592.t2
Cac_g019469.t1
Cac_g022980.t1
Cac_g034383.t1
Cac_g002859.t3
Cac_g024317.t1
Cac_g024339.t1
Cac_g029067.t1
Cac_g004124.t1
Cac_g023940.t1
Cac_g004908.t1
Cac_g024338.t3
Cac_g013228.t1
Cac_g011711.t1
Cac_g032424.t1
Cac_g029989.t1
Cac_g017490.t1
Cac_g031653.t1
Cac_g010443.t1
Cac_g031055.t1
Cac_g006431.t1
Cac_g024090.t1
Cac_g022541.t1
Cac_g028288.t2
Cac_g001693.t2
Cac_g014890.t1
Cac_g014630.t1
Cac_g032258.t1
Cac_g003703.t2
Cac_g010901.t1
Cac_g020254.t1
Cac_g003135.t1
Cac_g027852.t1
Cac_g006339.t1
Cac_g023275.t1
Cac_g012434.t1
Cac_g010523.t1
Cac_g032022.t1
Cac_g008206.t2
Cac_g007688.t1
Cac_g018439.t3
Cac_g026599.t2
Cac_g020119.t1
Cac_g024760.t1
Cac_g017446.t1
Cac_g026679.t1
Cac_g001631.t1
Cac_g021703.t1
Cac_g021671.t1
Cac_g032848.t1
Cac_g017847.t1
Cac_g009496.t1
Cac_g023918.t1
Cac_g007207.t1
Cac_g025990.t1
Cac_g022847.t1
Cac_g028740.t1
Cac_g024093.t4
Cac_g026251.t1
Cac_g004749.t1
Cac_g002896.t1
Cac_g003283.t1
Cac_g004965.t1
Cac_g021983.t1
Cac_g015204.t2
Cac_g022486.t1
Cac_g002762.t1
Cac_g015150.t2
Cac_g012522.t1
Cac_g012633.t1
Cac_g025026.t1
Cac_g026909.t1
Cac_g000766.t11
Cac_g016622.t1
Cac_g018045.t2
Cac_g000095.t3
Cac_g014832.t1
Cac_g026186.t1
Cac_g015807.t1
Cac_g004787.t1
Cac_g004555.t1
Cac_g032686.t1
Cac_g025533.t1
Cac_g009260.t6
Cac_g019321.t1
Cac_g023965.t2
Cac_g029798.t1
Cac_g031320.t1
Cac_g009248.t1
Cac_g010087.t1
Cac_g010628.t1
Cac_g015958.t1
Cac_g015865.t1
Cac_g006910.t1
Cac_g018702.t1
Cac_g020106.t1
Cac_g005705.t1
Cac_g019038.t1
Cac_g024536.t1
Cac_g022230.t2
Cac_g002567.t1
Cac_g007725.t1
Cac_g005895.t1
Cac_g034177.t2
Cac_g012339.t1
Cac_g013455.t1
Cac_g005768.t1
Cac_g027557.t1
Cac_g026179.t1
Cac_g021163.t1
Cac_g023310.t1
Cac_g006160.t1
Cac_g020271.t1
Cac_g025097.t1
Cac_g031416.t1
Cac_g000548.t2
Cac_g002670.t1
Cac_g023777.t4
Cac_g023650.t2
Cac_g019258.t1
Cac_g030747.t2
Cac_g033285.t1
Cac_g023833.t1
Cac_g010167.t1
Cac_g018341.t2
Cac_g034324.t2
Cac_g003175.t1
Cac_g000029.t1
Cac_g021472.t1
Cac_g029637.t1
Cac_g032751.t6
Cac_g021322.t2
Cac_g009522.t1
Cac_g032437.t2
Cac_g025238.t1
Cac_g001255.t3
Cac_g031899.t1
Cac_g017358.t1
Cac_g021377.t1
Cac_g000809.t1
Cac_g022389.t1
Cac_g011102.t1
Cac_g032429.t1
Cac_g025196.t1
Cac_g004379.t1
Cac_g007794.t1
Cac_g002404.t1
Cac_g023855.t1
Cac_g026592.t1
Cac_g026868.t1
Cac_g019883.t1
Cac_g023935.t2
Cac_g019992.t1
Cac_g027026.t2
Cac_g015085.t1
Cac_g013498.t1
Cac_g004923.t1
Cac_g009212.t1
Cac_g020637.t1
Cac_g003608.t1
Cac_g010758.t1
Cac_g026122.t1
Cac_g023412.t2
Cac_g010921.t1
Cac_g006654.t1
Cac_g034281.t1
Cac_g001222.t1
Cac_g019404.t1
Cac_g029363.t2
Cac_g032368.t1
Cac_g009814.t1
Cac_g029972.t1
Cac_g022429.t1
Cac_g007984.t2
Cac_g018592.t1
Cac_g011026.t2
Cac_g016660.t1
Cac_g032934.t1
Cac_g009482.t1
Cac_g028708.t1
Cac_g003070.t1
Cac_g029145.t1
Cac_g024084.t1
Cac_g012855.t1
Cac_g011304.t2
Cac_g015512.t2
Cac_g005043.t1
Cac_g013491.t2
Cac_g013245.t1
Cac_g004295.t1
Cac_g010444.t2
Cac_g005242.t1
Cac_g022120.t1
Cac_g014417.t2
Cac_g014467.t1
Cac_g024081.t1
Cac_g033360.t1
Cac_g029831.t2
Cac_g028571.t1
Cac_g032459.t1
Cac_g010933.t1
Cac_g032097.t1
Cac_g020594.t1
Cac_g005171.t2
Cac_g001257.t6
Cac_g000785.t1
Cac_g016338.t1
Cac_g009824.t1
Cac_g010763.t1
Cac_g003911.t1
Cac_g010060.t1
Cac_g019304.t1
Cac_g033208.t1
Cac_g020980.t2
Cac_g003772.t2
Cac_g013595.t1
Cac_g023396.t1
Cac_g003500.t2
Cac_g002484.t2
Cac_g023683.t1
Cac_g033204.t1
Cac_g030424.t2
Cac_g017994.t4
Cac_g033507.t1
Cac_g025729.t1
Cac_g024440.t1
Cac_g023463.t1
Cac_g018308.t2
Cac_g014726.t2
Cac_g007318.t2
Cac_g007756.t1
Cac_g032017.t1
Cac_g025690.t1
Cac_g000789.t1
Cac_g020345.t1
Cac_g015249.t2
Cac_g018446.t1
Cac_g027947.t1
Cac_g014221.t1
Cac_g006705.t1
Cac_g009492.t1
Cac_g010359.t1
Cac_g022000.t2
Cac_g023331.t2
Cac_g012071.t1
Cac_g008070.t1
Cac_g018028.t2
Cac_g011668.t1
Cac_g005336.t1
Cac_g032405.t1
Cac_g007630.t1
Cac_g018492.t2
Cac_g010953.t2
Cac_g004682.t2
Cac_g013560.t1
Cac_g005562.t1
Cac_g033800.t1
Cac_g009842.t1
Cac_g002150.t1
Cac_g013931.t2
Cac_g026969.t1
Cac_g001677.t1
Cac_g031272.t3
Cac_g024012.t7
Cac_g010113.t2
Cac_g033615.t1
Cac_g004006.t2
Cac_g017204.t1
Cac_g029066.t1
Cac_g024345.t2
Cac_g032101.t1
Cac_g009557.t1
Cac_g031807.t1
Cac_g023053.t1
Cac_g019215.t2
Cac_g032075.t1
Cac_g031377.t1
Cac_g020474.t8
Cac_g024415.t1
Cac_g028098.t1
Cac_g020971.t1
Cac_g028864.t1
Cac_g033083.t1
Cac_g001402.t3
Cac_g012464.t1
Cac_g008932.t1
Cac_g034161.t1
Cac_g026725.t2
Cac_g003282.t1
Cac_g009216.t2
Cac_g000160.t1
Cac_g007673.t1
Cac_g026803.t1
Cac_g015733.t3
Cac_g033306.t1
Cac_g006555.t1
Cac_g008012.t1
Cac_g005072.t1
Cac_g008842.t1
Cac_g022084.t1
Cac_g011932.t1
Cac_g012398.t3
Cac_g026924.t1
Cac_g017613.t2
Cac_g007357.t1
Cac_g033016.t1
Cac_g028121.t1
Cac_g023540.t1
Cac_g025135.t1
Cac_g003884.t2
Cac_g005535.t1
Cac_g023913.t1
Cac_g033528.t1
Cac_g015361.t1
Cac_g015516.t1
Cac_g000836.t2
Cac_g030689.t1
Cac_g026039.t1
Cac_g034439.t1
Cac_g001692.t4
Cac_g031958.t2
Cac_g028373.t1
Cac_g003744.t3
Cac_g008791.t1
Cac_g001609.t6
Cac_g014587.t1
Cac_g031639.t2
Cac_g017979.t1
Cac_g010762.t3
Cac_g018681.t1
Cac_g000949.t1
Cac_g009546.t1
Cac_g003484.t2
Cac_g026177.t1
Cac_g034401.t1
Cac_g023355.t1
Cac_g026989.t1
Cac_g026761.t1
Cac_g005548.t3
Cac_g010400.t1
Cac_g006929.t4
Cac_g027222.t1
Cac_g031715.t1
Cac_g008020.t1
Cac_g021128.t3
Cac_g001283.t1
Cac_g020068.t1
Cac_g007551.t1
Cac_g004619.t1
Cac_g010226.t3
Cac_g034001.t1
Cac_g009415.t1
Cac_g025617.t1
Cac_g020591.t2
Cac_g002222.t2
Cac_g002399.t1
Cac_g005102.t1
Cac_g017070.t1
Cac_g000630.t1
Cac_g015548.t1
Cac_g003733.t1
Cac_g028108.t1
Cac_g033122.t1
Cac_g010035.t5
Cac_g025481.t1
Cac_g015347.t2
Cac_g009368.t1
Cac_g022134.t1
Cac_g004590.t1
Cac_g004340.t1
Cac_g024397.t1
Cac_g007642.t1
Cac_g016980.t1
Cac_g013338.t1
Cac_g017369.t1
Cac_g017755.t2
Cac_g025433.t1
Cac_g010988.t1
Cac_g005205.t5
Cac_g020939.t1
Cac_g001510.t1
Cac_g000707.t1
Cac_g012079.t1
Cac_g005339.t3
Cac_g026279.t1
Cac_g028756.t1
Cac_g007660.t1
Cac_g030783.t1
Cac_g021912.t1
Cac_g018605.t1
Cac_g022520.t1
Cac_g001217.t2
Cac_g031274.t1
Cac_g009323.t2
Cac_g024162.t1
Cac_g005678.t1
Cac_g015547.t1
Cac_g010595.t1
Cac_g008595.t2
Cac_g027916.t1
Cac_g027182.t1
Cac_g012032.t1
Cac_g012552.t4
Cac_g017626.t1
Cac_g019141.t1
Cac_g023387.t2
Cac_g029463.t1
Cac_g031973.t1
Cac_g009949.t2
Cac_g027756.t1
Cac_g008653.t1
Cac_g027694.t1
Cac_g024088.t1
Cac_g010451.t1
Cac_g016776.t1
Cac_g003689.t1
Cac_g003788.t1
Cac_g027142.t1
Cac_g018062.t1
Cac_g032081.t1
Cac_g017255.t1
Cac_g025607.t1
Cac_g014043.t1
Cac_g018943.t2
Cac_g002776.t2
Cac_g016640.t1
Cac_g013081.t2
Cac_g001194.t3
Cac_g002580.t1
Cac_g015101.t1
Cac_g033942.t1
Cac_g009411.t1
Cac_g034182.t1
Cac_g029761.t1
Cac_g030753.t1
Cac_g032501.t1
Cac_g017899.t1
Cac_g010252.t1
Cac_g025771.t1
Cac_g029013.t6
Cac_g028415.t1
Cac_g029149.t1
Cac_g031386.t1
Cac_g001620.t1
Cac_g001422.t4
Cac_g011081.t1
Cac_g011178.t2
Cac_g025764.t1
Cac_g014182.t6
Cac_g006614.t4
Cac_g006042.t1
Cac_g012151.t1
Cac_g021827.t1
Cac_g017886.t1
Cac_g005412.t1
Cac_g014066.t1
Cac_g025446.t1
Cac_g001280.t2
Cac_g024689.t1
Cac_g022744.t2
Cac_g006987.t1
Cac_g033295.t1
Cac_g018417.t1
Cac_g006837.t1
Cac_g009744.t1
Cac_g005501.t1
Cac_g010708.t2
Cac_g012085.t1
Cac_g026326.t1
Cac_g030565.t2
Cac_g027875.t1
Cac_g007626.t1
Cac_g011115.t1
Cac_g003355.t1
Cac_g003794.t1
Cac_g008592.t1
Cac_g014782.t1
Cac_g022587.t1
Cac_g000205.t1
Cac_g017708.t1
Cac_g031164.t3
Cac_g015364.t2
Cac_g006392.t1
Cac_g015779.t2
Cac_g032334.t1
Cac_g002611.t1
Cac_g011864.t1
Cac_g024574.t1
Cac_g031352.t1
Cac_g024589.t1
Cac_g003956.t1
Cac_g018305.t1
Cac_g025916.t1
Cac_g019428.t1
Cac_g004503.t3
Cac_g021603.t1
Cac_g012963.t1
Cac_g000113.t1
Cac_g019866.t1
Cac_g015407.t2
Cac_g003896.t1
Cac_g002598.t1
Cac_g005858.t4
Cac_g028638.t1
Cac_g005136.t1
Cac_g032380.t2
Cac_g024429.t1
Cac_g015747.t8
Cac_g008333.t1
Cac_g007293.t1
Cac_g017016.t2
Cac_g005733.t1
Cac_g019648.t1
Cac_g003258.t1
Cac_g000004.t1
Cac_g028852.t2
Cac_g005384.t1
Cac_g000258.t1
Cac_g010674.t1
Cac_g028448.t1
Cac_g030308.t2
Cac_g002527.t1
Cac_g017039.t2
Cac_g000246.t1
Cac_g024590.t1
Cac_g006061.t1
Cac_g031479.t1
Cac_g025996.t1
Cac_g032854.t1
Cac_g012502.t1
Cac_g007011.t1
Cac_g000082.t1
Cac_g010470.t1
Cac_g014966.t1
Cac_g003685.t2
Cac_g020475.t1
Cac_g015009.t1
Cac_g019121.t1
Cac_g028826.t1
Cac_g022914.t1
Cac_g019522.t1
Cac_g023992.t1
Cac_g023436.t1
Cac_g032063.t1
Cac_g012217.t1
Cac_g013623.t1
Cac_g011097.t1
Cac_g009613.t1
Cac_g020454.t1
Cac_g012078.t2
Cac_g019045.t1
Cac_g005826.t8
Cac_g032420.t1
Cac_g027540.t1
Cac_g029728.t1
Cac_g028106.t3
Cac_g007762.t5
Cac_g001626.t1
Cac_g012684.t1
Cac_g033573.t1
Cac_g019231.t2
Cac_g030640.t1
Cac_g027869.t1
Cac_g015002.t1
Cac_g028393.t1
Cac_g020830.t1
Cac_g000287.t1
Cac_g018281.t1
Cac_g032655.t1
Cac_g000915.t1
Cac_g003154.t1
Cac_g015635.t2
Cac_g020577.t1
Cac_g025971.t1
Cac_g028997.t2
Cac_g032665.t1
Cac_g012567.t1
Cac_g016262.t1
Cac_g002016.t1
Cac_g005626.t2
Cac_g028033.t1
Cac_g018069.t1
Cac_g009766.t1
Cac_g008239.t1
Cac_g032199.t1
Cac_g019397.t2
Cac_g028508.t1
Cac_g009737.t2
Cac_g008016.t1
Cac_g003356.t1
Cac_g006971.t2
Cac_g005142.t1
Cac_g027601.t1
Cac_g011632.t1
Cac_g006669.t1
Cac_g030699.t1
Cac_g007080.t1
Cac_g012015.t1
Cac_g011107.t2
Cac_g005621.t2
Cac_g020673.t1
Cac_g020190.t1
Cac_g028625.t1
Cac_g006502.t1
Cac_g011448.t1
Cac_g003769.t1
Cac_g019562.t1
Cac_g002403.t1
Cac_g011401.t1
Cac_g015630.t1
Cac_g022660.t1
Cac_g021029.t1
Cac_g020070.t1
Cac_g009934.t1
Cac_g011163.t6
Cac_g008249.t1
Cac_g004758.t1
Cac_g008252.t1
Cac_g003487.t2
Cac_g016927.t2
Cac_g016038.t1
Cac_g008212.t1
Cac_g010879.t1
Cac_g024186.t1
Cac_g015075.t1
Cac_g030615.t1
Cac_g005661.t2
Cac_g008528.t5
Cac_g012637.t5
Cac_g024977.t1
Cac_g033278.t1
Cac_g009600.t1
Cac_g000921.t1
Cac_g029591.t1
Cac_g030511.t1
Cac_g032651.t1
Cac_g004222.t1
Cac_g009233.t2
Cac_g001613.t2
Cac_g026237.t2
Cac_g025633.t1
Cac_g026398.t1
Cac_g034496.t1
Cac_g014424.t1
Cac_g022409.t1
Cac_g004321.t2
Cac_g015049.t1
Cac_g011163.t2
Cac_g020845.t1
Cac_g021371.t1
Cac_g023849.t1
Cac_g030281.t1
Cac_g013029.t7
Cac_g002027.t1
Cac_g009762.t1
Cac_g031011.t1
Cac_g006074.t1
Cac_g003414.t1
Cac_g004179.t1
Cac_g005353.t1
Cac_g006930.t1
Cac_g011653.t6
Cac_g022069.t1
Cac_g027213.t1
Cac_g029655.t1
Cac_g028984.t1
Cac_g033109.t1
Cac_g007276.t1
Cac_g016079.t1
Cac_g001981.t1
Cac_g010062.t1
Cac_g013997.t3
Cac_g030788.t1
Cac_g029559.t1
Cac_g022197.t1
Cac_g030175.t2
Cac_g022912.t1
Cac_g024306.t1
Cac_g013084.t1
Cac_g028266.t1
Cac_g007266.t1
Cac_g011978.t3
Cac_g000390.t3
Cac_g012126.t1
Cac_g013468.t1
Cac_g022616.t1
Cac_g034059.t1
Cac_g034132.t1
Cac_g001587.t1
Cac_g031483.t1
Cac_g031375.t2
Cac_g026869.t1
Cac_g020434.t1
Cac_g016833.t1
Cac_g016002.t1
Cac_g027664.t1
Cac_g007799.t1
Cac_g004524.t1
Cac_g021227.t3
Cac_g016777.t1
Cac_g021862.t2
Cac_g009940.t1
Cac_g014896.t1
Cac_g030538.t1
Cac_g003562.t1
Cac_g004057.t1
Cac_g026260.t4
Cac_g017573.t1
Cac_g019568.t2
Cac_g018092.t1
Cac_g032772.t1
Cac_g017672.t1
Cac_g026889.t1
Cac_g007195.t1
Cac_g030379.t1
Cac_g006310.t1
Cac_g002083.t1
Cac_g007113.t2
Cac_g015068.t1
Cac_g004522.t1
Cac_g017610.t1
Cac_g028745.t1
Cac_g032518.t5
Cac_g017429.t1
Cac_g030452.t1
Cac_g000011.t1
Cac_g013710.t1
Cac_g009378.t2
Cac_g021721.t1
Cac_g032735.t1
Cac_g011026.t1
Cac_g026525.t3
Cac_g016774.t2
Cac_g031557.t1
Cac_g031053.t1
Cac_g027578.t6
Cac_g033129.t1
Cac_g010857.t1
Cac_g028066.t1
Cac_g003399.t1
Cac_g019627.t1
Cac_g008403.t1
Cac_g021395.t4
Cac_g025818.t2
Cac_g002743.t1
Cac_g024950.t1
Cac_g018349.t1
Cac_g011155.t1
Cac_g025323.t1
Cac_g013659.t1
Cac_g018020.t1
Cac_g000714.t1
Cac_g003668.t1
Cac_g000790.t1
Cac_g010585.t1
Cac_g021156.t1
Cac_g018083.t1
Cac_g029567.t2
Cac_g020107.t1
Cac_g013120.t1
Cac_g015637.t1
Cac_g017971.t3
Cac_g033213.t1
Cac_g028967.t1
Cac_g024066.t1
Cac_g019253.t1
Cac_g027383.t1
Cac_g010215.t1
Cac_g007962.t1
Cac_g018600.t1
Cac_g001946.t1
Cac_g007636.t1
Cac_g029290.t8
Cac_g008174.t1
Cac_g031146.t1
Cac_g029059.t4
Cac_g001028.t1
Cac_g005263.t1
Cac_g007473.t1
Cac_g011668.t2
Cac_g010991.t1
Cac_g019014.t2
Cac_g030716.t1
Cac_g013617.t1
Cac_g006569.t1
Cac_g032668.t1
Cac_g025150.t1
Cac_g009516.t4
Cac_g006409.t3
Cac_g023568.t1
Cac_g021001.t2
Cac_g022096.t2
Cac_g012943.t2
Cac_g027354.t2
Cac_g004754.t1
Cac_g005632.t1
Cac_g021383.t1
Cac_g011181.t1
Cac_g020988.t4
Cac_g004122.t1
Cac_g022525.t1
Cac_g019925.t1
Cac_g003104.t1
Cac_g020523.t1
Cac_g025147.t1
Cac_g029142.t1
Cac_g007562.t1
Cac_g025141.t1
Cac_g034460.t1
Cac_g016117.t1
Cac_g031724.t1
Cac_g006673.t1
Cac_g028710.t1
Cac_g010223.t1
Cac_g003591.t1
Cac_g010543.t1
Cac_g024662.t1
Cac_g010451.t2
Cac_g012112.t1
Cac_g015282.t2
Cac_g002079.t1
Cac_g021314.t2
Cac_g008529.t1
Cac_g025380.t1
Cac_g019942.t1
Cac_g010621.t2
Cac_g007209.t1
Cac_g030998.t1
Cac_g003589.t1
Cac_g033316.t1
Cac_g009176.t3
Cac_g018460.t1
Cac_g006628.t2
Cac_g026188.t1
Cac_g028454.t3
Cac_g000888.t6
Cac_g014644.t2
Cac_g024435.t1
Cac_g013440.t1
Cac_g033027.t1
Cac_g014157.t1
Cac_g027595.t1
Cac_g020202.t1
Cac_g006856.t2
Cac_g005491.t1
Cac_g034151.t1
Cac_g029775.t2
Cac_g009415.t2
Cac_g021403.t1
Cac_g026930.t1
Cac_g026204.t3
Cac_g007551.t2
Cac_g015457.t1
Cac_g030243.t1
Cac_g015072.t1
Cac_g030667.t1
Cac_g019062.t3
Cac_g031454.t1
Cac_g020907.t1
Cac_g006413.t2
Cac_g033579.t1
Cac_g018738.t2
Cac_g011257.t1
Cac_g011803.t1
Cac_g027272.t2
Cac_g008431.t1
Cac_g006255.t1
Cac_g017306.t3
Cac_g030973.t1
Cac_g008686.t1
Cac_g034156.t1
Cac_g007372.t1
Cac_g027089.t1
Cac_g001024.t1
Cac_g003118.t1
Cac_g012241.t1
Cac_g006210.t1
Cac_g019393.t1
Cac_g019597.t1
Cac_g029887.t1
Cac_g027011.t1
Cac_g029625.t1
Cac_g024093.t5
Cac_g004232.t1
Cac_g031194.t1
Cac_g007255.t2
Cac_g019787.t3
Cac_g013199.t5
Cac_g005297.t1
Cac_g008523.t1
Cac_g002631.t1
Cac_g006523.t1
Cac_g016208.t1
Cac_g029359.t1
Cac_g024280.t2
Cac_g008430.t1
Cac_g018819.t1
Cac_g012200.t1
Cac_g008633.t1
Cac_g015713.t1
Cac_g002372.t1
Cac_g029631.t1
Cac_g033105.t1
Cac_g024897.t1
Cac_g031732.t1
Cac_g007444.t5
Cac_g013163.t1
Cac_g027336.t1
Cac_g018794.t1
Cac_g020789.t3
Cac_g017785.t1
Cac_g007353.t1
Cac_g019875.t3
Cac_g005663.t1
Cac_g008669.t1
Cac_g003061.t1
Cac_g013898.t1
Cac_g000904.t1
Cac_g009312.t1
Cac_g028855.t1
Cac_g008815.t3
Cac_g016725.t1
Cac_g028628.t1
Cac_g022905.t2
Cac_g024635.t1
Cac_g008975.t1
Cac_g027727.t1
Cac_g013239.t1
Cac_g025730.t2
Cac_g003030.t1
Cac_g018334.t2
Cac_g007378.t1
Cac_g004542.t1
Cac_g021846.t2
Cac_g023972.t1
Cac_g024242.t1
Cac_g000125.t4
Cac_g026925.t1
Cac_g002184.t1
Cac_g010849.t2
Cac_g005538.t1
Cac_g020224.t1
Cac_g010236.t1
Cac_g013935.t1
Cac_g021128.t2
Cac_g033321.t1
Cac_g019028.t1
Cac_g029017.t1
Cac_g023773.t1
Cac_g008965.t1
Cac_g007060.t1
Cac_g019319.t2
Cac_g032746.t1
Cac_g030856.t1
Cac_g005285.t1
Cac_g019427.t1
Cac_g014143.t2
Cac_g007429.t1
Cac_g032775.t1
Cac_g025699.t1
Cac_g016258.t1
Cac_g014224.t2
Cac_g025096.t1
Cac_g034012.t1
Cac_g002104.t1
Cac_g019294.t1
Cac_g011287.t1
Cac_g006544.t2
Cac_g012408.t5
Cac_g011196.t1
Cac_g016925.t1
Cac_g033680.t1
Cac_g017296.t1
Cac_g028096.t1
Cac_g033780.t2
Cac_g029937.t1
Cac_g028618.t1
Cac_g018604.t1
Cac_g008328.t3
Cac_g001324.t1
Cac_g022913.t1
Cac_g001872.t1
Cac_g033530.t5
Cac_g014916.t1
Cac_g030495.t1
Cac_g024672.t1
Cac_g016141.t1
Cac_g002129.t1
Cac_g022580.t1
Cac_g004197.t1
Cac_g021336.t2
Cac_g022968.t1
Cac_g003419.t3
Cac_g001079.t1
Cac_g013305.t1
Cac_g015668.t2
Cac_g004732.t1
Cac_g004373.t1
Cac_g019652.t1
Cac_g020825.t1
Cac_g018861.t1
Cac_g006586.t1
Cac_g029148.t1
Cac_g003779.t2
Cac_g009617.t1
Cac_g025418.t1
Cac_g025104.t1
Cac_g019556.t1
Cac_g011510.t3
Cac_g007811.t2
Cac_g001758.t1
Cac_g011215.t1
Cac_g032906.t1
Cac_g029027.t2
Cac_g029885.t1
Cac_g005151.t2
Cac_g021386.t3
Cac_g019143.t1
Cac_g013797.t1
Cac_g019607.t1
Cac_g000767.t2
Cac_g002694.t1
Cac_g015490.t1
Cac_g026711.t1
Cac_g005182.t1
Cac_g018705.t1
Cac_g023108.t2
Cac_g023337.t1
Cac_g028396.t2
Cac_g025821.t1
Cac_g014370.t1
Cac_g007526.t1
Cac_g012477.t2
Cac_g002793.t2
Cac_g029959.t1
Cac_g000690.t1
Cac_g023724.t1
Cac_g019585.t1
Cac_g025226.t1
Cac_g014389.t1
Cac_g010449.t2
Cac_g020725.t1
Cac_g018871.t1
Cac_g001868.t1
Cac_g030325.t1
Cac_g023331.t1
Cac_g010656.t1
Cac_g012778.t1
Cac_g018352.t1
Cac_g019090.t1
Cac_g015588.t1
Cac_g002302.t1
Cac_g033428.t1
Cac_g024925.t1
Cac_g021646.t1
Cac_g024965.t1
Cac_g027361.t1
Cac_g010781.t3
Cac_g021257.t1
Cac_g009590.t2
Cac_g002518.t1
Cac_g015412.t1
Cac_g025925.t1
Cac_g011750.t1
Cac_g004664.t1
Cac_g021242.t2
Cac_g021032.t1
Cac_g023685.t1
Cac_g013534.t1
Cac_g011088.t2
Cac_g005907.t1
Cac_g008160.t1
Cac_g032030.t1
Cac_g005975.t1
Cac_g030822.t1
Cac_g021341.t1
Cac_g033593.t1
Cac_g031500.t1
Cac_g029846.t3
Cac_g011429.t1
Cac_g029121.t1
Cac_g031179.t3
Cac_g010113.t4
Cac_g002186.t1
Cac_g012860.t4
Cac_g028154.t1
Cac_g012607.t1
Cac_g020966.t1
Cac_g012583.t2
Cac_g001399.t1
Cac_g006894.t1
Cac_g006718.t1
Cac_g010322.t1
Cac_g010007.t1
Cac_g025971.t2
Cac_g028564.t1
Cac_g030205.t2
Cac_g011442.t1
Cac_g002388.t2
Cac_g029779.t4
Cac_g009953.t2
Cac_g018927.t2
Cac_g017369.t2
Cac_g031010.t1
Cac_g022895.t1
Cac_g027251.t1
Cac_g006814.t2
Cac_g003920.t1
Cac_g029371.t2
Cac_g021814.t2
Cac_g026633.t2
Cac_g018576.t2
Cac_g003644.t1
Cac_g033125.t1
Cac_g012565.t1
Cac_g023793.t1
Cac_g002389.t1
Cac_g018911.t1
Cac_g024061.t1
Cac_g004800.t1
Cac_g010341.t1
Cac_g001723.t2
Cac_g006742.t1
Cac_g019952.t1
Cac_g029141.t1
Cac_g021389.t1
Cac_g016461.t1
Cac_g023943.t1
Cac_g011659.t1
Cac_g003223.t1
Cac_g008377.t2
Cac_g001692.t2
Cac_g013001.t1
Cac_g014628.t1
Cac_g011016.t2
Cac_g008519.t1
Cac_g005463.t2
Cac_g033666.t1
Cac_g004653.t1
Cac_g011847.t2
Cac_g005801.t1
Cac_g023736.t3
Cac_g003894.t2
Cac_g019175.t1
Cac_g010438.t1
Cac_g018560.t1
Cac_g019586.t1
Cac_g033637.t1
Cac_g021237.t2
Cac_g008647.t1
Cac_g006746.t1
Cac_g009797.t1
Cac_g011381.t1
Cac_g010012.t1
Cac_g029306.t2
Cac_g008093.t1
Cac_g012336.t1
Cac_g031869.t1
Cac_g013249.t3
Cac_g016180.t1
Cac_g013912.t1
Cac_g026197.t1
Cac_g020110.t1
Cac_g019199.t1
Cac_g000485.t1
Cac_g013310.t1
Cac_g019533.t1
Cac_g021534.t4
Cac_g029561.t1
Cac_g020563.t1
Cac_g027203.t1
Cac_g021914.t6
Cac_g014270.t1
Cac_g022141.t1
Cac_g014156.t3
Cac_g023892.t2
Cac_g033722.t1
Cac_g030057.t1
Cac_g031812.t1
Cac_g010607.t1
Cac_g023264.t1
Cac_g012408.t2
Cac_g016816.t2
Cac_g027912.t1
Cac_g006754.t2
Cac_g018418.t1
Cac_g029676.t1
Cac_g023607.t1
Cac_g022764.t1
Cac_g028897.t1
Cac_g006596.t1
Cac_g022883.t1
Cac_g021514.t1
Cac_g031729.t1
Cac_g026210.t1
Cac_g013564.t2
Cac_g015733.t2
Cac_g011651.t1
Cac_g034142.t1
Cac_g011885.t1
Cac_g014886.t1
Cac_g003057.t1
Cac_g026491.t1
Cac_g023928.t1
Cac_g030599.t1
Cac_g018850.t1
Cac_g000284.t1
Cac_g013525.t1
Cac_g027619.t1
Cac_g001551.t2
Cac_g004502.t2
Cac_g017299.t1
Cac_g017279.t1
Cac_g011449.t1
Cac_g018288.t1
Cac_g015291.t1
Cac_g001865.t1
Cac_g020472.t2
Cac_g023253.t1
Cac_g029968.t3
Cac_g026110.t1
Cac_g021086.t1
Cac_g023421.t2
Cac_g032327.t1
Cac_g023305.t1
Cac_g025204.t1
Cac_g013790.t1
Cac_g014973.t1
Cac_g004211.t1
Cac_g015035.t1
Cac_g013649.t1
Cac_g004582.t1
Cac_g033249.t1
Cac_g020333.t1
Cac_g014703.t1
Cac_g000967.t1
Cac_g000409.t2
Cac_g008419.t4
Cac_g022073.t1
Cac_g007820.t1
Cac_g019843.t2
Cac_g008896.t1
Cac_g001756.t1
Cac_g002732.t1
Cac_g007227.t1
Cac_g009581.t2
Cac_g017536.t1
Cac_g024035.t1
Cac_g009927.t1
Cac_g025115.t1
Cac_g025309.t4
Cac_g027055.t1
Cac_g015446.t1
Cac_g005337.t3
Cac_g010339.t1
Cac_g017075.t1
Cac_g018938.t1
Cac_g033272.t1
Cac_g015156.t1
Cac_g011575.t1
Cac_g007206.t2
Cac_g007041.t1
Cac_g023032.t1
Cac_g018919.t1
Cac_g033859.t1
Cac_g016649.t1
Cac_g017703.t1
Cac_g034507.t1
Cac_g013391.t1
Cac_g017978.t1
Cac_g019107.t1
Cac_g025069.t1
Cac_g016184.t1
Cac_g015933.t1
Cac_g029516.t1
Cac_g008075.t1
Cac_g019047.t4
Cac_g019383.t1
Cac_g027801.t1
Cac_g027355.t3
Cac_g006920.t1
Cac_g005826.t2
Cac_g029896.t1
Cac_g005985.t1
Cac_g014324.t1
Cac_g009106.t1
Cac_g013118.t1
Cac_g027294.t1
Cac_g016294.t2
Cac_g001937.t1
Cac_g019149.t2
Cac_g010755.t1
Cac_g022993.t1
Cac_g016034.t1
Cac_g021020.t1
Cac_g011977.t1
Cac_g010294.t1
Cac_g007390.t1
Cac_g021079.t1
Cac_g011757.t1
Cac_g022844.t1
Cac_g008182.t1
Cac_g012468.t2
Cac_g026747.t1
Cac_g018672.t5
Cac_g022070.t1
Cac_g021775.t1
Cac_g010681.t1
Cac_g007675.t1
Cac_g028371.t1
Cac_g008194.t2
Cac_g007241.t1
Cac_g000554.t1
Cac_g000255.t1
Cac_g020424.t1
Cac_g018380.t1
Cac_g011664.t1
Cac_g031014.t1
Cac_g029469.t1
Cac_g021782.t2
Cac_g005406.t3
Cac_g016138.t1
Cac_g002575.t1
Cac_g005549.t1
Cac_g012716.t1
Cac_g003579.t1
Cac_g021492.t1
Cac_g028491.t3
Cac_g015053.t2
Cac_g026363.t4
Cac_g026404.t1
Cac_g010968.t3
Cac_g008228.t1
Cac_g000099.t1
Cac_g015286.t1
Cac_g009512.t1
Cac_g022028.t1
Cac_g004140.t1
Cac_g031938.t1
Cac_g017767.t1
Cac_g017943.t1
Cac_g001498.t1
Cac_g004202.t2
Cac_g017823.t1
Cac_g017240.t1
Cac_g028282.t1
Cac_g001158.t1
Cac_g030058.t1
Cac_g009669.t1
Cac_g015787.t1
Cac_g021838.t2
Cac_g000148.t1
Cac_g002784.t1
Cac_g019526.t1
Cac_g017264.t2
Cac_g021815.t3
Cac_g027895.t1
Cac_g005326.t1
Cac_g009665.t1
Cac_g021186.t1
Cac_g022494.t1
Cac_g009998.t1
Cac_g005591.t2
Cac_g027818.t1
Cac_g022630.t1
Cac_g013261.t1
Cac_g019740.t1
Cac_g029262.t1
Cac_g027192.t3
Cac_g015103.t1
Cac_g011745.t2
Cac_g029221.t1
Cac_g014144.t1
Cac_g001971.t1
Cac_g026999.t1
Cac_g005701.t2
Cac_g028104.t1
Cac_g021547.t1
Cac_g032004.t2
Cac_g006323.t1
Cac_g010586.t1
Cac_g017158.t1
Cac_g025017.t1
Cac_g028503.t2
Cac_g018509.t1
Cac_g033864.t2
Cac_g016010.t1
Cac_g007892.t2
Cac_g014126.t1
Cac_g004622.t1
Cac_g032808.t1
Cac_g003833.t2
Cac_g012914.t1
Cac_g016178.t1
Cac_g006672.t5
Cac_g030735.t1
Cac_g005779.t1
Cac_g021198.t1
Cac_g029474.t1
Cac_g005914.t1
Cac_g028081.t1
Cac_g022672.t1
Cac_g021497.t1
Cac_g014530.t1
Cac_g027458.t1
Cac_g027873.t2
Cac_g017985.t1
Cac_g000589.t2
Cac_g025869.t1
Cac_g000352.t1
Cac_g020406.t1
Cac_g011225.t3
Cac_g021538.t1
Cac_g015711.t1
Cac_g015368.t1
Cac_g006486.t1
Cac_g027122.t1
Cac_g002713.t1
Cac_g030733.t1
Cac_g030065.t1
Cac_g010336.t1
Cac_g003471.t2
Cac_g017653.t3
Cac_g030179.t1
Cac_g022205.t3
Cac_g030140.t2
Cac_g021360.t1
Cac_g032126.t1
Cac_g025784.t1
Cac_g015836.t1
Cac_g015472.t2
Cac_g018235.t3
Cac_g015336.t1
Cac_g002586.t1
Cac_g003808.t1
Cac_g029363.t3
Cac_g006504.t1
Cac_g022265.t1
Cac_g000528.t2
Cac_g010226.t1
Cac_g006446.t1
Cac_g007735.t1
Cac_g022619.t1
Cac_g010730.t4
Cac_g029128.t1
Cac_g007525.t1
Cac_g020214.t2
Cac_g028782.t1
Cac_g020455.t2
Cac_g017895.t1
Cac_g016200.t3
Cac_g011838.t2
Cac_g008572.t1
Cac_g022752.t1
Cac_g015322.t1
Cac_g025965.t1
Cac_g027171.t1
Cac_g010592.t1
Cac_g012036.t1
Cac_g023998.t3
Cac_g013085.t4
Cac_g009026.t1
Cac_g014459.t1
Cac_g023894.t1
Cac_g001585.t1
Cac_g028583.t1
Cac_g010427.t2
Cac_g015673.t1
Cac_g002969.t3
Cac_g012231.t3
Cac_g020583.t1
Cac_g004894.t1
Cac_g002477.t1
Cac_g006215.t1
Cac_g010057.t1
Cac_g019569.t2
Cac_g022453.t1
Cac_g005195.t1
Cac_g027583.t1
Cac_g033699.t1
Cac_g021448.t2
Cac_g013735.t2
Cac_g013069.t2
Cac_g024505.t1
Cac_g021469.t1
Cac_g023124.t1
Cac_g015296.t1
Cac_g001015.t1
Cac_g025653.t1
Cac_g001906.t1
Cac_g011237.t1
Cac_g034130.t1
Cac_g019796.t1
Cac_g021439.t1
Cac_g007807.t1
Cac_g006081.t1
Cac_g003697.t1
Cac_g009366.t1
Cac_g026641.t1
Cac_g013051.t1
Cac_g023214.t1
Cac_g027899.t2
Cac_g015136.t1
Cac_g009007.t1
Cac_g009773.t1
Cac_g004381.t1
Cac_g014852.t1
Cac_g016241.t1
Cac_g018488.t1
Cac_g022543.t1
Cac_g009092.t1
Cac_g015676.t1
Cac_g016593.t3
Cac_g019661.t2
Cac_g023848.t1
Cac_g015198.t1
Cac_g004750.t1
Cac_g017150.t1
Cac_g014601.t1
Cac_g008494.t1
Cac_g028433.t1
Cac_g023764.t2
Cac_g006111.t1
Cac_g021978.t4
Cac_g020832.t1
Cac_g031024.t1
Cac_g023150.t1
Cac_g023587.t1
Cac_g007580.t1
Cac_g020950.t1
Cac_g008553.t1
Cac_g005807.t1
Cac_g009781.t1
Cac_g011009.t2
Cac_g008454.t4
Cac_g017093.t1
Cac_g007993.t1
Cac_g014611.t1
Cac_g022626.t2
Cac_g020592.t1
Cac_g005751.t1
Cac_g015415.t1
Cac_g005766.t3
Cac_g033132.t2
Cac_g015090.t1
Cac_g000951.t1
Cac_g017219.t1
Cac_g020524.t1
Cac_g004887.t1
Cac_g028114.t1
Cac_g000440.t1
Cac_g008433.t1
Cac_g001909.t1
Cac_g009399.t1
Cac_g014885.t1
Cac_g010824.t1
Cac_g003627.t1
Cac_g025256.t4
Cac_g023356.t1
Cac_g012596.t1
Cac_g021830.t1
Cac_g008721.t1
Cac_g009795.t1
Cac_g007268.t2
Cac_g023789.t2
Cac_g031609.t1
Cac_g005754.t1
Cac_g008173.t1
Cac_g023328.t1
Cac_g010659.t2
Cac_g014373.t2
Cac_g007381.t2
Cac_g017679.t2
Cac_g023597.t1
Cac_g005408.t1
Cac_g002315.t1
Cac_g007329.t3
Cac_g003658.t1
Cac_g007937.t1
Cac_g027269.t1
Cac_g027170.t1
Cac_g022963.t1
Cac_g024286.t1
Cac_g005050.t1
Cac_g002571.t1
Cac_g015812.t1
Cac_g024627.t1
Cac_g029360.t2
Cac_g021425.t2
Cac_g011010.t1
Cac_g032251.t1
Cac_g015920.t1
Cac_g023209.t1
Cac_g029207.t1
Cac_g010173.t1
Cac_g017383.t1
Cac_g005636.t1
Cac_g027215.t1
Cac_g009391.t1
Cac_g014664.t1
Cac_g011724.t1
Cac_g007899.t2
Cac_g001360.t1
Cac_g000859.t2
Cac_g018920.t1
Cac_g029407.t2
Cac_g021305.t1
Cac_g012499.t1
Cac_g032628.t1
Cac_g005596.t1
Cac_g002305.t1
Cac_g009064.t1
Cac_g014206.t1
Cac_g014513.t1
Cac_g034078.t1
Cac_g006289.t1
Cac_g003757.t2
Cac_g020149.t1
Cac_g023429.t1
Cac_g027669.t1
Cac_g029863.t1
Cac_g025143.t1
Cac_g027714.t1
Cac_g025273.t1
Cac_g018117.t1
Cac_g018922.t1
Cac_g021042.t1
Cac_g026314.t1
Cac_g033804.t1
Cac_g023126.t2
Cac_g033825.t1
Cac_g013453.t1
Cac_g024365.t1
Cac_g014952.t1
Cac_g017731.t1
Cac_g006189.t1
Cac_g028559.t1
Cac_g017366.t1
Cac_g031556.t1
Cac_g021249.t1
Cac_g007047.t2
Cac_g014242.t1
Cac_g024252.t1
Cac_g027631.t1
Cac_g024974.t1
Cac_g010511.t1
Cac_g030690.t1
Cac_g031123.t1
Cac_g022866.t4
Cac_g009645.t1
Cac_g006507.t1
Cac_g011908.t1
Cac_g015401.t1
Cac_g012298.t1
Cac_g016932.t1
Cac_g002422.t2
Cac_g027944.t1
Cac_g010366.t1
Cac_g002207.t1
Cac_g010200.t1
Cac_g022623.t1
Cac_g024444.t1
Cac_g032311.t1
Cac_g022788.t2
Cac_g019061.t1
Cac_g025197.t1
Cac_g021483.t1
Cac_g019630.t1
Cac_g019272.t1
Cac_g010156.t1
Cac_g005042.t1
Cac_g009500.t1
Cac_g002458.t1
Cac_g025820.t1
Cac_g030607.t4
Cac_g002116.t1
Cac_g032208.t1
Cac_g012454.t1
Cac_g005564.t1
Cac_g013149.t1
Cac_g019348.t1
Cac_g016808.t2
Cac_g008674.t1
Cac_g013594.t1
Cac_g016019.t1
Cac_g016426.t1
Cac_g020064.t1
Cac_g013074.t1
Cac_g009110.t1
Cac_g018528.t1
Cac_g011983.t1
Cac_g012715.t1
Cac_g005551.t1
Cac_g022214.t1
Cac_g018755.t1
Cac_g000668.t1
Cac_g024413.t1
Cac_g012193.t1
Cac_g003163.t1
Cac_g029088.t1
Cac_g025277.t1
Cac_g033600.t1
Cac_g021457.t1
Cac_g003509.t1
Cac_g015308.t6
Cac_g022146.t1
Cac_g022238.t1
Cac_g005030.t1
Cac_g010050.t1
Cac_g029378.t1
Cac_g005812.t1
Cac_g032954.t1
Cac_g016114.t1
Cac_g017377.t2
Cac_g026312.t1
Cac_g007051.t1
Cac_g022553.t1
Cac_g021084.t1
Cac_g027691.t1
Cac_g004187.t1
Cac_g029814.t1
Cac_g011518.t1
Cac_g023125.t1
Cac_g020478.t2
Cac_g004360.t2
Cac_g006412.t1
Cac_g023889.t1
Cac_g028720.t1
Cac_g018189.t2
Cac_g021690.t1
Cac_g012092.t2
Cac_g012884.t1
Cac_g030231.t1
Cac_g005346.t1
Cac_g005619.t2
Cac_g027333.t2
Cac_g017827.t2
Cac_g012312.t1
Cac_g019896.t2
Cac_g012618.t2
Cac_g002915.t1
Cac_g031979.t2
Cac_g030385.t1
Cac_g008917.t2
Cac_g001071.t1
Cac_g001051.t1
Cac_g026382.t1
Cac_g015151.t1
Cac_g015042.t1
Cac_g003845.t3
Cac_g024812.t1
Cac_g032815.t1
Cac_g025137.t1
Cac_g033665.t1
Cac_g023677.t1
Cac_g031953.t1
Cac_g006194.t3
Cac_g008521.t1
Cac_g010516.t1
Cac_g000609.t1
Cac_g034118.t1
Cac_g004869.t2
Cac_g016028.t1
Cac_g002376.t1
Cac_g011205.t1
Cac_g027672.t1
Cac_g018480.t1
Cac_g030188.t1
Cac_g014883.t2
Cac_g031321.t1
Cac_g031613.t1
Cac_g021204.t1
Cac_g023868.t1
Cac_g002682.t7
Cac_g019244.t1
Cac_g030489.t1
Cac_g010722.t3
Cac_g005443.t1
Cac_g033876.t1
Cac_g016968.t1
Cac_g008022.t1
Cac_g028849.t1
Cac_g021372.t1
Cac_g029701.t2
Cac_g014984.t6
Cac_g013665.t1
Cac_g003047.t5
Cac_g015551.t1
Cac_g030052.t1
Cac_g010735.t1
Cac_g005831.t6
Cac_g028741.t1
Cac_g012772.t3
Cac_g014537.t1
Cac_g030752.t1
Cac_g005411.t1
Cac_g021356.t1
Cac_g022537.t1
Cac_g004445.t3
Cac_g017571.t4
Cac_g023603.t1
Cac_g014256.t1
Cac_g021519.t1
Cac_g004956.t1
Cac_g011319.t1
Cac_g004824.t1
Cac_g012971.t1
Cac_g010326.t1
Cac_g008083.t1
Cac_g005635.t1
Cac_g030284.t1
Cac_g003156.t1
Cac_g003174.t1
Cac_g014460.t3
Cac_g028542.t1
Cac_g003631.t1
Cac_g003952.t1
Cac_g011596.t1
Cac_g021489.t1
Cac_g015578.t1
Cac_g007506.t1
Cac_g009033.t5
Cac_g002559.t1
Cac_g027535.t1
Cac_g034393.t1
Cac_g013012.t1
Cac_g016737.t1
Cac_g004566.t1
Cac_g012644.t1
Cac_g001303.t2
Cac_g026331.t1
Cac_g023276.t1
Cac_g005315.t2
Cac_g019571.t1
Cac_g026522.t2
Cac_g005432.t1
Cac_g028928.t1
Cac_g012877.t3
Cac_g023693.t2
Cac_g016668.t1
Cac_g033289.t1
Cac_g007672.t1
Cac_g007433.t1
Cac_g016057.t1
Cac_g012989.t1
Cac_g001228.t2
Cac_g011165.t2
Cac_g022472.t1
Cac_g006363.t1
Cac_g017122.t1
Cac_g017464.t1
Cac_g015193.t1
Cac_g024431.t1
Cac_g015784.t1
Cac_g018579.t1
Cac_g008583.t2
Cac_g021871.t6
Cac_g030974.t1
Cac_g007522.t1
Cac_g021789.t1
Cac_g021351.t1
Cac_g004521.t1
Cac_g018946.t1
Cac_g002351.t2
Cac_g026231.t1
Cac_g008230.t1
Cac_g012077.t1
Cac_g003982.t1
Cac_g022998.t1
Cac_g020164.t1
Cac_g023477.t1
Cac_g004458.t1
Cac_g012776.t2
Cac_g010344.t1
Cac_g007879.t1
Cac_g020793.t3
Cac_g009114.t2
Cac_g004367.t1
Cac_g027066.t1
Cac_g001343.t1
Cac_g022933.t3
Cac_g004126.t1
Cac_g022851.t1
Cac_g002502.t2
Cac_g014561.t1
Cac_g030436.t1
Cac_g021864.t3
Cac_g028229.t1
Cac_g005721.t1
Cac_g005142.t3
Cac_g031784.t1
Cac_g015507.t4
Cac_g029627.t1
Cac_g008645.t1
Cac_g029465.t3
Cac_g028778.t1
Cac_g013267.t1
Cac_g004822.t1
Cac_g003717.t2
Cac_g034466.t1
Cac_g025893.t1
Cac_g023131.t1
Cac_g000660.t2
Cac_g025634.t1
Cac_g025240.t1
Cac_g021274.t1
Cac_g010579.t1
Cac_g032609.t2
Cac_g012218.t1
Cac_g025272.t1
Cac_g009337.t1
Cac_g024575.t1
Cac_g026009.t1
Cac_g018520.t2
Cac_g015489.t1
Cac_g024215.t1
Cac_g009579.t1
Cac_g027510.t1
Cac_g016395.t1
Cac_g030888.t1
Cac_g009774.t1
Cac_g010997.t2
Cac_g018682.t1
Cac_g015747.t3
Cac_g033362.t1
Cac_g025447.t1
Cac_g015010.t1
Cac_g029295.t1
Cac_g000563.t2
Cac_g027243.t1
Cac_g031038.t1
Cac_g025803.t1
Cac_g025778.t1
Cac_g004290.t1
Cac_g012461.t1
Cac_g028589.t1
Cac_g007787.t2
Cac_g000676.t1
Cac_g005817.t1
Cac_g032365.t1
Cac_g011865.t1
Cac_g019347.t1
Cac_g017270.t2
Cac_g029538.t4
Cac_g028023.t1
Cac_g020841.t1
Cac_g017782.t1
Cac_g019007.t1
Cac_g003142.t1
Cac_g017406.t4
Cac_g013847.t1
Cac_g013236.t1
Cac_g027176.t1
Cac_g008171.t1
Cac_g003117.t1
Cac_g014408.t1
Cac_g018648.t1
Cac_g006608.t1
Cac_g005683.t1
Cac_g031830.t1
Cac_g021202.t5
Cac_g004804.t1
Cac_g028843.t1
Cac_g001684.t1
Cac_g013197.t1
Cac_g033799.t1
Cac_g000296.t1
Cac_g033122.t2
Cac_g017267.t1
Cac_g022286.t1
Cac_g025704.t1
Cac_g031857.t1
Cac_g030476.t1
Cac_g022350.t3
Cac_g030367.t1
Cac_g016048.t1
Cac_g015041.t3
Cac_g004019.t6
Cac_g010257.t1
Cac_g016297.t1
Cac_g000717.t3
Cac_g030696.t1
Cac_g015159.t1
Cac_g034404.t1
Cac_g008936.t1
Cac_g019838.t1
Cac_g031398.t1
Cac_g024149.t1
Cac_g032077.t1
Cac_g009373.t1
Cac_g022853.t1
Cac_g009482.t4
Cac_g021188.t1
Cac_g019793.t1
Cac_g028304.t2
Cac_g014235.t1
Cac_g005786.t1
Cac_g022889.t1
Cac_g031750.t1
Cac_g026896.t1
Cac_g000770.t1
Cac_g024745.t2
Cac_g003683.t2
Cac_g007712.t1
Cac_g022404.t1
Cac_g033069.t2
Cac_g023146.t1
Cac_g029708.t1
Cac_g029194.t1
Cac_g015236.t1
Cac_g016199.t1
Cac_g013058.t5
Cac_g015375.t1
Cac_g026125.t2
Cac_g024172.t1
Cac_g020638.t1
Cac_g029422.t2
Cac_g033491.t1
Cac_g002601.t1
Cac_g003407.t1
Cac_g034357.t1
Cac_g021704.t3
Cac_g000531.t1
Cac_g005062.t1
Cac_g001794.t1
Cac_g014322.t2
Cac_g005188.t2
Cac_g007748.t1
Cac_g005088.t1
Cac_g031683.t1
Cac_g030654.t1
Cac_g008597.t1
Cac_g007824.t2
Cac_g014336.t1
Cac_g013124.t1
Cac_g002095.t1
Cac_g023227.t1
Cac_g029025.t1
Cac_g019475.t2
Cac_g011867.t2
Cac_g009041.t1
Cac_g001213.t3
Cac_g017947.t1
Cac_g014299.t1
Cac_g003910.t1
Cac_g026265.t2
Cac_g003487.t1
Cac_g024836.t4
Cac_g000220.t1
Cac_g019413.t1
Cac_g031001.t1
Cac_g016440.t1
Cac_g013862.t1
Cac_g008840.t1
Cac_g010961.t3
Cac_g006793.t1
Cac_g028265.t3
Cac_g026480.t1
Cac_g030070.t1
Cac_g003313.t1
Cac_g027910.t1
Cac_g023624.t1
Cac_g021140.t1
Cac_g003206.t1
Cac_g019018.t1
Cac_g030801.t8
Cac_g023790.t2
Cac_g007405.t1
Cac_g015849.t1
Cac_g004607.t1
Cac_g016069.t2
Cac_g028818.t1
Cac_g000075.t1
Cac_g021657.t1
Cac_g004211.t3
Cac_g027626.t1
Cac_g022502.t2
Cac_g023460.t1
Cac_g023948.t3
Cac_g012543.t2
Cac_g019622.t1
Cac_g006610.t1
Cac_g002980.t1
Cac_g005719.t2
Cac_g009728.t2
Cac_g005858.t7
Cac_g002435.t1
Cac_g019015.t1
Cac_g015949.t1
Cac_g009466.t2
Cac_g014729.t3
Cac_g013858.t1
Cac_g004540.t1
Cac_g033922.t1
Cac_g011770.t1
Cac_g019958.t1
Cac_g034089.t1
Cac_g029078.t1
Cac_g022594.t1
Cac_g024445.t3
Cac_g031629.t1
Cac_g008008.t2
Cac_g029981.t1
Cac_g004383.t1
Cac_g026388.t1
Cac_g021882.t1
Cac_g024707.t1
Cac_g002176.t1
Cac_g026550.t2
Cac_g030817.t1
Cac_g027665.t1
Cac_g025818.t6
Cac_g018817.t1
Cac_g006108.t1
Cac_g032781.t1
Cac_g006574.t1
Cac_g020330.t1
Cac_g022408.t1
Cac_g021795.t1
Cac_g032736.t1
Cac_g022252.t1
Cac_g009218.t1
Cac_g002986.t1
Cac_g002267.t1
Cac_g028716.t1
Cac_g003055.t1
Cac_g022009.t1
Cac_g020790.t1
Cac_g000478.t1
Cac_g012701.t1
Cac_g031507.t1
Cac_g018490.t1
Cac_g002041.t3
Cac_g000476.t1
Cac_g024726.t1
Cac_g014877.t1
Cac_g032645.t1
Cac_g006282.t1
Cac_g007215.t1
Cac_g003185.t1
Cac_g007447.t1
Cac_g001411.t2
Cac_g020417.t1
Cac_g001451.t1
Cac_g008406.t2
Cac_g022227.t1
Cac_g000111.t1
Cac_g012626.t2
Cac_g025987.t1
Cac_g019722.t1
Cac_g022430.t1
Cac_g007321.t1
Cac_g007026.t1
Cac_g023807.t3
Cac_g033884.t1
Cac_g029095.t1
Cac_g004026.t1
Cac_g009714.t1
Cac_g004711.t1
Cac_g010727.t1
Cac_g018024.t1
Cac_g027876.t5
Cac_g009189.t2
Cac_g004020.t1
Cac_g021330.t1
Cac_g007544.t1
Cac_g023986.t1
Cac_g000419.t1
Cac_g023550.t1
Cac_g014046.t1
Cac_g028029.t1
Cac_g034032.t1
Cac_g009468.t1
Cac_g025325.t1
Cac_g024299.t1
Cac_g033173.t1
Cac_g014016.t1
Cac_g032073.t1
Cac_g030117.t1
Cac_g022032.t1
Cac_g017674.t4
Cac_g005565.t2
Cac_g009211.t2
Cac_g003447.t1
Cac_g001826.t1
Cac_g004432.t1
Cac_g029856.t2
Cac_g025357.t1
Cac_g029796.t1
Cac_g020728.t1
Cac_g005829.t1
Cac_g015926.t1
Cac_g000512.t1
Cac_g004230.t1
Cac_g014463.t1
Cac_g005925.t1
Cac_g033357.t1
Cac_g014262.t2
Cac_g019976.t3
Cac_g007044.t1
Cac_g015623.t1
Cac_g006840.t2
Cac_g029639.t4
Cac_g008263.t1
Cac_g009936.t1
Cac_g023291.t4
Cac_g007152.t1
Cac_g027023.t1
Cac_g001161.t1
Cac_g023092.t3
Cac_g011976.t1
Cac_g018133.t1
Cac_g024003.t1
Cac_g020889.t1
Cac_g030698.t1
Cac_g011130.t1
Cac_g009802.t1
Cac_g026081.t1
Cac_g013690.t2
Cac_g013318.t1
Cac_g022470.t2
Cac_g007894.t3
Cac_g010977.t3
Cac_g022722.t1
Cac_g004348.t1
Cac_g030933.t1
Cac_g018717.t1
Cac_g025648.t1
Cac_g001968.t1
Cac_g027693.t1
Cac_g032984.t4
Cac_g016111.t1
Cac_g016636.t1
Cac_g014197.t1
Cac_g024489.t1
Cac_g008849.t1
Cac_g021676.t1
Cac_g019946.t3
Cac_g028734.t1
Cac_g024784.t1
Cac_g027752.t1
Cac_g030562.t1
Cac_g010084.t1
Cac_g011305.t1
Cac_g011881.t1
Cac_g021218.t1
Cac_g017251.t1
Cac_g026353.t1
Cac_g030943.t1
Cac_g019781.t2
Cac_g008407.t3
Cac_g002103.t1
Cac_g030742.t1
Cac_g020384.t1
Cac_g001191.t1
Cac_g034284.t1
Cac_g031840.t1
Cac_g032295.t2
Cac_g004902.t2
Cac_g021168.t1
Cac_g005906.t1
Cac_g006965.t1
Cac_g031744.t1
Cac_g025028.t1
Cac_g029403.t1
Cac_g001383.t1
Cac_g025091.t1
Cac_g032751.t3
Cac_g026222.t1
Cac_g022182.t1
Cac_g033388.t1
Cac_g007101.t1
Cac_g011112.t1
Cac_g004710.t1
Cac_g026486.t2
Cac_g011674.t1
Cac_g002215.t2
Cac_g019459.t1
Cac_g015201.t3
Cac_g024684.t1
Cac_g016559.t1
Cac_g018375.t1
Cac_g027487.t1
Cac_g018557.t1
Cac_g008623.t1
Cac_g013169.t1
Cac_g013186.t1
Cac_g012906.t1
Cac_g000543.t1
Cac_g017037.t2
Cac_g001841.t3
Cac_g015256.t2
Cac_g010397.t2
Cac_g003357.t2
Cac_g032091.t1
Cac_g009128.t1
Cac_g000186.t1
Cac_g016539.t1
Cac_g022648.t1
Cac_g021335.t2
Cac_g027365.t1
Cac_g028596.t1
Cac_g005376.t1
Cac_g017849.t1
Cac_g027105.t1
Cac_g001183.t1
Cac_g004312.t1
Cac_g026556.t1
Cac_g027083.t1
Cac_g015896.t1
Cac_g011808.t1
Cac_g015173.t1
Cac_g004773.t1
Cac_g027549.t1
Cac_g009461.t1
Cac_g017392.t1
Cac_g013106.t1
Cac_g012869.t1
Cac_g030785.t1
Cac_g000416.t1
Cac_g033591.t1
Cac_g010935.t1
Cac_g002155.t1
Cac_g007441.t1
Cac_g026541.t1
Cac_g014232.t1
Cac_g001379.t1
Cac_g012259.t1
Cac_g012757.t1
Cac_g011830.t1
Cac_g017469.t1
Cac_g000785.t6
Cac_g024277.t1
Cac_g010213.t1
Cac_g033634.t1
Cac_g018842.t1
Cac_g002714.t2
Cac_g012353.t1
Cac_g011202.t1
Cac_g031716.t1
Cac_g007362.t1
Cac_g019112.t1
Cac_g027950.t1
Cac_g000241.t1
Cac_g029435.t1
Cac_g014067.t1
Cac_g012637.t1
Cac_g004342.t2
Cac_g004748.t1
Cac_g027132.t1
Cac_g020474.t5
Cac_g020176.t1
Cac_g013653.t2
Cac_g005947.t1
Cac_g004911.t1
Cac_g033562.t1
Cac_g001190.t2
Cac_g015479.t1
Cac_g016298.t1
Cac_g032088.t2
Cac_g010944.t1
Cac_g018694.t1
Cac_g028037.t1
Cac_g002122.t2
Cac_g014539.t1
Cac_g000337.t1
Cac_g031760.t1
Cac_g030328.t1
Cac_g032039.t1
Cac_g002555.t1
Cac_g003557.t1
Cac_g032882.t1
Cac_g019004.t1
Cac_g010083.t1
Cac_g015985.t1
Cac_g012775.t1
Cac_g003382.t1
Cac_g017175.t1
Cac_g008426.t1
Cac_g029316.t1
Cac_g032600.t1
Cac_g029370.t1
Cac_g029314.t1
Cac_g026397.t2
Cac_g027787.t1
Cac_g022123.t4
Cac_g032983.t1
Cac_g034252.t1
Cac_g013007.t1
Cac_g031966.t4
Cac_g023959.t2
Cac_g024751.t1
Cac_g000119.t1
Cac_g011946.t1
Cac_g004808.t1
Cac_g032965.t1
Cac_g012190.t1
Cac_g015226.t1
Cac_g029847.t1
Cac_g006459.t1
Cac_g003753.t1
Cac_g015474.t1
Cac_g014744.t1
Cac_g010740.t1
Cac_g027892.t1
Cac_g011227.t1
Cac_g028199.t1
Cac_g022566.t1
Cac_g012221.t1
Cac_g003136.t1
Cac_g014257.t1
Cac_g008587.t1
Cac_g019284.t1
Cac_g029784.t1
Cac_g009085.t1
Cac_g014736.t1
Cac_g017307.t1
Cac_g012057.t1
Cac_g028193.t1
Cac_g024856.t1
Cac_g006330.t1
Cac_g023973.t1
Cac_g033712.t4
Cac_g005199.t1
Cac_g002854.t1
Cac_g030546.t1
Cac_g012809.t1
Cac_g020428.t1
Cac_g023066.t1
Cac_g018309.t1
Cac_g029013.t5
Cac_g016106.t1
Cac_g018669.t1
Cac_g024854.t1
Cac_g011324.t1
Cac_g027546.t1
Cac_g028300.t1
Cac_g024267.t1
Cac_g033037.t1
Cac_g015357.t2
Cac_g024583.t2
Cac_g017771.t3
Cac_g003838.t1
Cac_g020251.t1
Cac_g033425.t1
Cac_g020468.t1
Cac_g013156.t1
Cac_g025289.t1
Cac_g000977.t1
Cac_g002043.t1
Cac_g008081.t1
Cac_g000775.t1
Cac_g028060.t1
Cac_g008383.t1
Cac_g031435.t1
Cac_g017390.t1
Cac_g007634.t1
Cac_g032720.t1
Cac_g016054.t1
Cac_g023923.t2
Cac_g002255.t1
Cac_g006067.t1
Cac_g011766.t2
Cac_g015583.t1
Cac_g003811.t1
Cac_g004871.t1
Cac_g004268.t2
Cac_g012067.t1
Cac_g027335.t1
Cac_g025832.t1
Cac_g030805.t1
Cac_g022403.t1
Cac_g019889.t1
Cac_g015220.t3
Cac_g014162.t1
Cac_g009782.t1
Cac_g015720.t1
Cac_g015823.t5
Cac_g022498.t1
Cac_g008667.t3
Cac_g001503.t1
Cac_g029137.t4
Cac_g007774.t4
Cac_g019657.t1
Cac_g012291.t1
Cac_g007849.t1
Cac_g029632.t2
Cac_g023554.t1
Cac_g017866.t1
Cac_g020016.t1
Cac_g013933.t2
Cac_g000044.t1
Cac_g024937.t1
Cac_g007737.t2
Cac_g016606.t1
Cac_g005224.t1
Cac_g028045.t3
Cac_g031256.t1
Cac_g028200.t1
Cac_g033911.t1
Cac_g028191.t3
Cac_g015305.t1
Cac_g008030.t1
Cac_g033296.t1
Cac_g025041.t1
Cac_g017664.t1
Cac_g012759.t1
Cac_g012758.t1
Cac_g030331.t1
Cac_g032033.t1
Cac_g011417.t1
Cac_g012880.t1
Cac_g013110.t1
Cac_g028166.t1
Cac_g026017.t1
Cac_g004224.t3
Cac_g024670.t1
Cac_g030782.t1
Cac_g029752.t1
Cac_g009305.t1
Cac_g026578.t1
Cac_g011704.t1
Cac_g015250.t1
Cac_g012208.t1
Cac_g007478.t1
Cac_g002035.t1
Cac_g022148.t2
Cac_g019281.t1
Cac_g022972.t1
Cac_g002486.t1
Cac_g034279.t1
Cac_g033601.t2
Cac_g019870.t1
Cac_g005475.t1
Cac_g028202.t1
Cac_g023681.t2
Cac_g022985.t1
Cac_g030287.t1
Cac_g016898.t1
Cac_g014163.t1
Cac_g006866.t1
Cac_g006511.t1
Cac_g019328.t1
Cac_g013722.t1
Cac_g025612.t1
Cac_g020465.t1
Cac_g031746.t2
Cac_g019768.t1
Cac_g008114.t1
Cac_g009135.t1
Cac_g012839.t1
Cac_g031009.t1
Cac_g023301.t2
Cac_g017280.t1
Cac_g025649.t1
Cac_g018217.t1
Cac_g013344.t1
Cac_g002754.t2
Cac_g009960.t1
Cac_g014058.t1
Cac_g024696.t1
Cac_g034479.t1
Cac_g016803.t1
Cac_g020463.t1
Cac_g029357.t1
Cac_g009568.t3
Cac_g019767.t1
Cac_g003496.t1
Cac_g021011.t1
Cac_g016289.t2
Cac_g027882.t1
Cac_g017135.t1
Cac_g012700.t1
Cac_g006617.t1
Cac_g013702.t1
Cac_g034376.t1
Cac_g027250.t1
Cac_g026438.t2
Cac_g026870.t1
Cac_g015295.t1
Cac_g006731.t1
Cac_g015708.t2
Cac_g021210.t1
Cac_g001055.t1
Cac_g011837.t1
Cac_g022610.t1
Cac_g000348.t1
Cac_g034079.t1
Cac_g001454.t2
Cac_g011017.t1
Cac_g026993.t1
Cac_g019873.t2
Cac_g016188.t1
Cac_g029048.t1
Cac_g012649.t1
Cac_g031384.t1
Cac_g016662.t1
Cac_g006494.t1
Cac_g032938.t1
Cac_g013171.t1
Cac_g016577.t1
Cac_g024932.t2
Cac_g003754.t1
Cac_g015109.t1
Cac_g009117.t1
Cac_g028232.t1
Cac_g011525.t1
Cac_g006688.t1
Cac_g001952.t1
Cac_g032912.t1
Cac_g010814.t1
Cac_g018263.t1
Cac_g023095.t1
Cac_g011743.t2
Cac_g000026.t1
Cac_g023029.t2
Cac_g020495.t1
Cac_g024526.t1
Cac_g002808.t1
Cac_g014190.t1
Cac_g004533.t1
Cac_g012939.t1
Cac_g010555.t2
Cac_g025324.t1
Cac_g012655.t1
Cac_g020441.t2
Cac_g005647.t1
Cac_g012238.t1
Cac_g011258.t1
Cac_g003276.t2
Cac_g015712.t1
Cac_g033880.t1
Cac_g000556.t1
Cac_g015585.t1
Cac_g031989.t2
Cac_g022632.t1
Cac_g008023.t2
Cac_g031461.t1
Cac_g018036.t1
Cac_g002414.t2
Cac_g007556.t1
Cac_g022021.t1
Cac_g024538.t1
Cac_g004846.t1
Cac_g023574.t1
Cac_g022481.t2
Cac_g003387.t1
Cac_g032970.t1
Cac_g007923.t1
Cac_g012537.t3
Cac_g020159.t1
Cac_g008806.t3
Cac_g020460.t1
Cac_g022287.t1
Cac_g012541.t1
Cac_g028162.t1
Cac_g019645.t1
Cac_g030621.t1
Cac_g004833.t1
Cac_g001110.t1
Cac_g017324.t1
Cac_g021748.t1
Cac_g032246.t1
Cac_g030869.t1
Cac_g007883.t1
Cac_g021967.t1
Cac_g022315.t1
Cac_g012783.t1
Cac_g000481.t2
Cac_g034002.t1
Cac_g022356.t1
Cac_g024944.t2
Cac_g030786.t2
Cac_g026955.t1
Cac_g021572.t1
Cac_g012663.t2
Cac_g007959.t1
Cac_g007462.t2
Cac_g001701.t1
Cac_g030712.t1
Cac_g005022.t1
Cac_g018067.t1
Cac_g002603.t1
Cac_g001260.t4
Cac_g013783.t1
Cac_g028609.t1
Cac_g022864.t5
Cac_g000869.t2
Cac_g003056.t1
Cac_g013463.t1
Cac_g029747.t2
Cac_g032133.t2
Cac_g017601.t1
Cac_g002862.t1
Cac_g017501.t1
Cac_g030061.t1
Cac_g011251.t1
Cac_g008945.t1
Cac_g003986.t1
Cac_g008520.t1
Cac_g009163.t1
Cac_g027154.t2
Cac_g009407.t1
Cac_g027783.t2
Cac_g032021.t1
Cac_g003593.t1
Cac_g027657.t1
Cac_g032028.t1
Cac_g003889.t1
Cac_g003384.t1
Cac_g010501.t1
Cac_g014123.t1
Cac_g012516.t1
Cac_g013395.t1
Cac_g019391.t2
Cac_g005676.t1
Cac_g019568.t1
Cac_g002279.t1
Cac_g011131.t1
Cac_g008551.t1
Cac_g004682.t1
Cac_g009246.t1
Cac_g028171.t1
Cac_g011332.t1
Cac_g027888.t1
Cac_g021342.t1
Cac_g030488.t1
Cac_g003493.t2
Cac_g014648.t2
Cac_g012784.t3
Cac_g020812.t1
Cac_g005232.t1
Cac_g022285.t1
Cac_g011640.t1
Cac_g011845.t1
Cac_g021309.t1
Cac_g010918.t1
Cac_g031286.t1
Cac_g033251.t1
Cac_g031615.t2
Cac_g022694.t2
Cac_g032618.t1
Cac_g006190.t1
Cac_g003507.t1
Cac_g031528.t1
Cac_g021994.t1
Cac_g009226.t1
Cac_g033410.t2
Cac_g033284.t1
Cac_g027484.t1
Cac_g019837.t1
Cac_g001602.t1
Cac_g009137.t1
Cac_g017623.t1
Cac_g005887.t2
Cac_g011874.t1
Cac_g011544.t1
Cac_g010357.t2
Cac_g002121.t2
Cac_g013573.t1
Cac_g006497.t1
Cac_g001689.t1
Cac_g000888.t9
Cac_g023640.t1
Cac_g016869.t1
Cac_g029550.t1
Cac_g003623.t1
Cac_g000710.t3
Cac_g014444.t3
Cac_g016481.t1
Cac_g006614.t5
Cac_g018276.t1
Cac_g029275.t1
Cac_g015118.t1
Cac_g020144.t1
Cac_g019184.t1
Cac_g005081.t1
Cac_g013777.t1
Cac_g023358.t1
Cac_g030434.t1
Cac_g016237.t1
Cac_g002407.t1
Cac_g029158.t1
Cac_g025461.t1
Cac_g019891.t1
Cac_g012489.t2
Cac_g007325.t1
Cac_g030293.t1
Cac_g023180.t1
Cac_g027358.t2
Cac_g011120.t1
Cac_g024656.t4
Cac_g032947.t1
Cac_g027578.t1
Cac_g005366.t4
Cac_g009737.t1
Cac_g011511.t1
Cac_g030410.t1
Cac_g016694.t1
Cac_g005009.t1
Cac_g003849.t4
Cac_g028767.t1
Cac_g012682.t1
Cac_g029323.t1
Cac_g007205.t1
Cac_g000664.t1
Cac_g000584.t1
Cac_g019922.t1
Cac_g009857.t1
Cac_g012790.t1
Cac_g014478.t1
Cac_g030257.t1
Cac_g026095.t1
Cac_g028980.t2
Cac_g021661.t1
Cac_g023787.t4
Cac_g018746.t1
Cac_g033072.t1
Cac_g008080.t1
Cac_g000277.t1
Cac_g019441.t2
Cac_g007873.t2
Cac_g018176.t1
Cac_g004729.t1
Cac_g007770.t1
Cac_g026696.t1
Cac_g023691.t1
Cac_g017760.t1
Cac_g029813.t4
Cac_g032376.t1
Cac_g005079.t1
Cac_g008781.t1
Cac_g028995.t1
Cac_g009058.t1
Cac_g014613.t1
Cac_g004023.t1
Cac_g033766.t1
Cac_g003762.t2
Cac_g001254.t1
Cac_g011216.t1
Cac_g005465.t2
Cac_g011988.t1
Cac_g009088.t1
Cac_g018191.t1
Cac_g005668.t1
Cac_g003765.t3
Cac_g031533.t1
Cac_g025121.t1
Cac_g032732.t1
Cac_g017960.t2
Cac_g024480.t1
Cac_g007589.t1
Cac_g008441.t2
Cac_g014946.t2
Cac_g019060.t1
Cac_g019169.t1
Cac_g019418.t1
Cac_g012511.t2
Cac_g023384.t1
Cac_g024142.t1
Cac_g012421.t2
Cac_g012891.t1
Cac_g031934.t1
Cac_g017233.t1
Cac_g000736.t1
Cac_g018662.t1
Cac_g022788.t8
Cac_g000260.t1
Cac_g029899.t1
Cac_g008146.t1
Cac_g022351.t1
Cac_g002171.t1
Cac_g022217.t3
Cac_g032213.t2
Cac_g006444.t1
Cac_g032925.t1
Cac_g026662.t1
Cac_g006187.t1
Cac_g020356.t1
Cac_g003611.t1
Cac_g027701.t1
Cac_g031377.t2
Cac_g020783.t3
Cac_g033515.t2
Cac_g003736.t1
Cac_g009299.t1
Cac_g034229.t1
Cac_g005093.t1
Cac_g018269.t1
Cac_g019251.t1
Cac_g018793.t1
Cac_g029264.t1
Cac_g023322.t1
Cac_g012060.t2
Cac_g024269.t1
Cac_g011700.t1
Cac_g002698.t1
Cac_g005955.t6
Cac_g025736.t2
Cac_g027971.t1
Cac_g021171.t5
Cac_g008360.t1
Cac_g017515.t2
Cac_g013795.t1
Cac_g006853.t1
Cac_g009954.t1
Cac_g015356.t1
Cac_g031273.t1
Cac_g014556.t4
Cac_g011868.t1
Cac_g015257.t4
Cac_g002291.t1
Cac_g023003.t1
Cac_g012732.t1
Cac_g010128.t2
Cac_g003411.t1
Cac_g022556.t1
Cac_g022557.t3
Cac_g017215.t2
Cac_g015044.t1
Cac_g013136.t1
Cac_g033292.t1
Cac_g010763.t12
Cac_g018124.t2
Cac_g030566.t1
Cac_g015052.t1
Cac_g021697.t1
Cac_g002074.t1
Cac_g000515.t2
Cac_g032098.t1
Cac_g015025.t1
Cac_g015847.t1
Cac_g010276.t1
Cac_g004580.t1
Cac_g006113.t2
Cac_g006234.t1
Cac_g001630.t1
Cac_g004626.t1
Cac_g011650.t1
Cac_g028557.t1
Cac_g014211.t1
Cac_g014431.t1
Cac_g027189.t2
Cac_g015165.t1
Cac_g006830.t1
Cac_g009548.t1
Cac_g026396.t1
Cac_g008473.t2
Cac_g000279.t1
Cac_g028488.t1
Cac_g029662.t1
Cac_g000052.t1
Cac_g033299.t1
Cac_g003742.t1
Cac_g008691.t1
Cac_g009586.t1
Cac_g028639.t3
Cac_g016072.t2
Cac_g022120.t4
Cac_g019443.t2
Cac_g011899.t1
Cac_g000604.t1
Cac_g032603.t1
Cac_g013279.t1
Cac_g018925.t1
Cac_g005349.t1
Cac_g019763.t1
Cac_g022887.t1
Cac_g000757.t1
Cac_g018100.t1
Cac_g008172.t1
Cac_g025977.t1
Cac_g017819.t1
Cac_g030206.t1
Cac_g004962.t1
Cac_g026992.t1
Cac_g031532.t1
Cac_g000263.t1
Cac_g004400.t1
Cac_g018631.t1
Cac_g023860.t1
Cac_g003450.t1
Cac_g013386.t1
Cac_g031167.t1
Cac_g021894.t1
Cac_g001541.t1
Cac_g019497.t1
Cac_g033575.t1
Cac_g019346.t1
Cac_g015251.t1
Cac_g004360.t1
Cac_g000740.t1
Cac_g024167.t1
Cac_g032464.t2
Cac_g000092.t2
Cac_g033060.t1
Cac_g014804.t2
Cac_g027914.t1
Cac_g003353.t1
Cac_g000682.t1
Cac_g006217.t1
Cac_g027178.t1
Cac_g034016.t1
Cac_g018674.t1
Cac_g018875.t1
Cac_g001294.t1
Cac_g014468.t1
Cac_g001506.t1
Cac_g018626.t1
Cac_g030542.t1
Cac_g019357.t1
Cac_g015877.t1
Cac_g001210.t3
Cac_g032586.t1
Cac_g025064.t2
Cac_g009765.t1
Cac_g000074.t2
Cac_g009656.t1
Cac_g024935.t2
Cac_g001111.t1
Cac_g017089.t1
Cac_g016798.t2
Cac_g018858.t1
Cac_g028809.t1
Cac_g010415.t1
Cac_g000498.t1
Cac_g020909.t1
Cac_g022916.t1
Cac_g019428.t2
Cac_g013671.t1
Cac_g000475.t2
Cac_g022536.t1
Cac_g012636.t2
Cac_g005513.t1
Cac_g003672.t1
Cac_g001124.t1
Cac_g013203.t1
Cac_g007125.t1
Cac_g026184.t1
Cac_g021726.t1
Cac_g025355.t1
Cac_g011470.t1
Cac_g018050.t1
Cac_g023164.t1
Cac_g020146.t1
Cac_g000759.t1
Cac_g029901.t1
Cac_g024661.t1
Cac_g033064.t2
Cac_g018555.t1
Cac_g006154.t2
Cac_g033530.t3
Cac_g021397.t2
Cac_g010401.t2
Cac_g005146.t1
Cac_g004015.t1
Cac_g011850.t1
Cac_g019195.t1
Cac_g015154.t1
Cac_g009832.t1
Cac_g003492.t1
Cac_g021852.t1
Cac_g032660.t2
Cac_g013162.t1
Cac_g020858.t1
Cac_g015843.t1
Cac_g027472.t1
Cac_g010349.t1
Cac_g023604.t1
Cac_g008646.t2
Cac_g013988.t1
Cac_g011740.t1
Cac_g009438.t1
Cac_g008678.t1
Cac_g016584.t2
Cac_g030598.t1
Cac_g016307.t1
Cac_g028423.t1
Cac_g018106.t1
Cac_g000375.t1
Cac_g030578.t4
Cac_g000137.t1
Cac_g005290.t1
Cac_g032511.t1
Cac_g032726.t1
Cac_g020204.t1
Cac_g030590.t1
Cac_g031126.t1
Cac_g026843.t1
Cac_g008589.t1
Cac_g025558.t1
Cac_g018194.t1
Cac_g032805.t1
Cac_g030145.t1
Cac_g029341.t1
Cac_g014094.t1
Cac_g019014.t3
Cac_g020027.t1
Cac_g011488.t1
Cac_g007950.t1
Cac_g010052.t1
Cac_g005841.t1
Cac_g004475.t1
Cac_g026729.t1
Cac_g034189.t1
Cac_g029812.t2
Cac_g025711.t1
Cac_g008073.t1
Cac_g002297.t1
Cac_g024823.t1
Cac_g027059.t4
Cac_g017650.t1
Cac_g006171.t1
Cac_g008009.t1
Cac_g017362.t1
Cac_g017281.t1
Cac_g009863.t4
Cac_g004395.t2
Cac_g022065.t2
Cac_g020309.t1
Cac_g017791.t1
Cac_g017820.t1
Cac_g010476.t1
Cac_g017196.t1
Cac_g010906.t2
Cac_g025731.t1
Cac_g023870.t1
Cac_g007432.t2
Cac_g010088.t1
Cac_g032945.t1
Cac_g007444.t1
Cac_g007218.t1
Cac_g009846.t1
Cac_g028849.t2
Cac_g026663.t2
Cac_g014472.t1
Cac_g020451.t1
Cac_g012473.t1
Cac_g012460.t2
Cac_g032351.t1
Cac_g017608.t1
Cac_g028555.t1
Cac_g000038.t1
Cac_g008585.t1
Cac_g033964.t1
Cac_g026417.t1
Cac_g026972.t1
Cac_g033500.t1
Cac_g018823.t1
Cac_g000266.t1
Cac_g016672.t1
Cac_g029628.t1
Cac_g030764.t3
Cac_g032089.t1
Cac_g019623.t1
Cac_g030294.t1
Cac_g015004.t1
Cac_g003792.t1
Cac_g007076.t1
Cac_g015121.t1
Cac_g032286.t1
Cac_g033067.t1
Cac_g032401.t1
Cac_g026845.t1
Cac_g022139.t2
Cac_g014834.t1
Cac_g026031.t1
Cac_g031730.t1
Cac_g027032.t1
Cac_g002763.t1
Cac_g003901.t1
Cac_g008279.t1
Cac_g030733.t2
Cac_g023738.t1
Cac_g031282.t2
Cac_g000197.t1
Cac_g024239.t3
Cac_g029392.t1
Cac_g012917.t1
Cac_g033001.t1
Cac_g033516.t1
Cac_g028676.t1
Cac_g013018.t1
Cac_g028364.t1
Cac_g033231.t1
Cac_g020021.t3
Cac_g031559.t1
Cac_g019947.t1
Cac_g000793.t2
Cac_g031610.t1
Cac_g003177.t1
Cac_g020901.t1
Cac_g010491.t2
Cac_g010547.t1
Cac_g007229.t2
Cac_g013686.t1
Cac_g025524.t1
Cac_g018641.t3
Cac_g032123.t1
Cac_g025353.t2
Cac_g008152.t1
Cac_g026503.t1
Cac_g016203.t1
Cac_g017372.t1
Cac_g000836.t1
Cac_g031401.t1
Cac_g014723.t8
Cac_g007328.t1
Cac_g000424.t1
Cac_g027138.t1
Cac_g002139.t1
Cac_g031200.t1
Cac_g016465.t1
Cac_g004849.t1
Cac_g031030.t1
Cac_g022188.t1
Cac_g000887.t1
Cac_g034044.t1
Cac_g020937.t1
Cac_g013619.t2
Cac_g033959.t2
Cac_g005785.t1
Cac_g025546.t1
Cac_g027197.t1
Cac_g003864.t1
Cac_g017561.t1
Cac_g016018.t2
Cac_g015660.t1
Cac_g026403.t1
Cac_g001030.t1
Cac_g001771.t1
Cac_g001034.t1
Cac_g034560.t1
Cac_g007311.t1
Cac_g018199.t1
Cac_g011679.t1
Cac_g001718.t1
Cac_g005181.t1
Cac_g031178.t1
Cac_g011463.t1
Cac_g026887.t1
Cac_g016006.t1
Cac_g007877.t1
Cac_g021636.t1
Cac_g024391.t1
Cac_g021231.t1
Cac_g018630.t2
Cac_g026718.t1
Cac_g013134.t1
Cac_g016831.t1
Cac_g028653.t1
Cac_g013529.t1
Cac_g024203.t1
Cac_g032451.t2
Cac_g033004.t1
Cac_g006009.t1
Cac_g011478.t1
Cac_g003200.t2
Cac_g007468.t1
Cac_g033380.t1
Cac_g021733.t1
Cac_g029242.t1
Cac_g012056.t1
Cac_g028758.t1
Cac_g018656.t1
Cac_g032842.t1
Cac_g012938.t1
Cac_g019500.t1
Cac_g008525.t1
Cac_g004167.t1
Cac_g026421.t1
Cac_g006519.t4
Cac_g025123.t1
Cac_g006888.t1
Cac_g026146.t1
Cac_g008330.t1
Cac_g011791.t1
Cac_g001642.t2
Cac_g019880.t1
Cac_g009862.t1
Cac_g022224.t1
Cac_g030693.t2
Cac_g032830.t1
Cac_g003308.t2
Cac_g011931.t1
Cac_g030497.t2
Cac_g006354.t1
Cac_g023758.t1
Cac_g027934.t1
Cac_g001730.t1
Cac_g021782.t3
Cac_g009023.t2
Cac_g027773.t1
Cac_g004135.t2
Cac_g026917.t1
Cac_g004056.t5
Cac_g017597.t1
Cac_g020589.t1
Cac_g008024.t1
Cac_g011568.t1
Cac_g007261.t1
Cac_g009345.t1
Cac_g030175.t1
Cac_g013567.t1
Cac_g000539.t1
Cac_g029768.t1
Cac_g006616.t1
Cac_g016615.t1
Cac_g025981.t1
Cac_g004481.t1
Cac_g006796.t1
Cac_g019384.t1
Cac_g004375.t1
Cac_g008712.t1
Cac_g030758.t1
Cac_g019137.t1
Cac_g001678.t1
Cac_g019579.t1
Cac_g028788.t1
Cac_g014990.t1
Cac_g012776.t1
Cac_g029734.t2
Cac_g031696.t1
Cac_g022111.t1
Cac_g025892.t1
Cac_g029976.t1
Cac_g010759.t1
Cac_g004616.t4
Cac_g029029.t1
Cac_g026539.t1
Cac_g010611.t2
Cac_g023187.t1
Cac_g000450.t3
Cac_g010777.t2
Cac_g030429.t2
Cac_g006874.t1
Cac_g005373.t1
Cac_g026174.t1
Cac_g000533.t1
Cac_g011071.t1
Cac_g020705.t1
Cac_g021020.t2
Cac_g001377.t2
Cac_g026374.t1
Cac_g004737.t1
Cac_g023195.t1
Cac_g022446.t1
Cac_g027646.t1
Cac_g015179.t1
Cac_g000774.t1
Cac_g001021.t1
Cac_g006439.t1
Cac_g026397.t1
Cac_g030536.t2
Cac_g012492.t1
Cac_g008305.t1
Cac_g030779.t1
Cac_g024694.t1
Cac_g014159.t1
Cac_g028954.t2
Cac_g002858.t1
Cac_g010444.t1
Cac_g020694.t1
Cac_g007502.t1
Cac_g022529.t2
Cac_g003705.t4
Cac_g014084.t1
Cac_g017677.t1
Cac_g020058.t2
Cac_g013564.t1
Cac_g019402.t1
Cac_g010947.t1
Cac_g002206.t1
Cac_g009926.t3
Cac_g001289.t3
Cac_g033561.t1
Cac_g010046.t1
Cac_g008778.t1
Cac_g027736.t1
Cac_g011998.t1
Cac_g015807.t2
Cac_g000593.t1
Cac_g004598.t1
Cac_g014312.t1
Cac_g022748.t1
Cac_g005588.t1
Cac_g025995.t2
Cac_g029935.t1
Cac_g022550.t1
Cac_g004472.t1
Cac_g007647.t1
Cac_g029180.t1
Cac_g019954.t1
Cac_g004112.t1
Cac_g033335.t1
Cac_g002729.t1
Cac_g018957.t1
Cac_g024577.t1
Cac_g022229.t3
Cac_g000974.t1
Cac_g032944.t1
Cac_g031210.t1
Cac_g025845.t1
Cac_g023035.t1
Cac_g019591.t1
Cac_g014658.t2
Cac_g018235.t4
Cac_g002929.t1
Cac_g022988.t1
Cac_g008627.t2
Cac_g011329.t1
Cac_g011306.t1
Cac_g004857.t1
Cac_g007815.t2
Cac_g000453.t1
Cac_g028763.t1
Cac_g031662.t3
Cac_g013425.t1
Cac_g027341.t1
Cac_g006328.t1
Cac_g013647.t1
Cac_g003659.t1
Cac_g004263.t2
Cac_g022303.t12
Cac_g032305.t3
Cac_g006794.t1
Cac_g017768.t1
Cac_g015506.t2
Cac_g029521.t2
Cac_g008865.t1
Cac_g013429.t1
Cac_g032412.t1
Cac_g008322.t1
Cac_g031208.t1
Cac_g001486.t4
Cac_g009582.t1
Cac_g007844.t1
Cac_g004546.t3
Cac_g003069.t1
Cac_g027616.t1
Cac_g006777.t2
Cac_g022823.t1
Cac_g013969.t1
Cac_g023430.t1
Cac_g000918.t1
Cac_g026922.t1
Cac_g005787.t1
Cac_g025128.t1
Cac_g030906.t1
Cac_g023711.t3
Cac_g022865.t2
Cac_g014738.t1
Cac_g022000.t1
Cac_g003088.t1
Cac_g013735.t1
Cac_g007221.t1
Cac_g027735.t1
Cac_g002696.t1
Cac_g006396.t1
Cac_g003644.t2
Cac_g020140.t1
Cac_g005707.t1
Cac_g022753.t1
Cac_g026681.t3
Cac_g023561.t1
Cac_g006419.t1
Cac_g029126.t1
Cac_g014620.t1
Cac_g004052.t1
Cac_g019855.t1
Cac_g016903.t1
Cac_g029589.t1
Cac_g025322.t1
Cac_g024143.t1
Cac_g011163.t7
Cac_g010688.t2
Cac_g009162.t1
Cac_g009516.t1
Cac_g002463.t1
Cac_g007271.t1
Cac_g008728.t1
Cac_g029876.t1
Cac_g009841.t1
Cac_g032087.t1
Cac_g026149.t1
Cac_g033473.t1
Cac_g021540.t2
Cac_g007877.t3
Cac_g015724.t1
Cac_g020474.t9
Cac_g004322.t4
Cac_g032344.t1
Cac_g011609.t1
Cac_g019274.t1
Cac_g004393.t1
Cac_g025559.t1
Cac_g020664.t1
Cac_g008974.t1
Cac_g021252.t1
Cac_g014737.t2
Cac_g001463.t2
Cac_g022800.t1
Cac_g001804.t1
Cac_g025211.t1
Cac_g017832.t3
Cac_g018084.t1
Cac_g031293.t1
Cac_g002965.t1
Cac_g012546.t1
Cac_g008150.t2
Cac_g011817.t1
Cac_g025229.t1
Cac_g016151.t1
Cac_g000465.t1
Cac_g005691.t1
Cac_g007738.t1
Cac_g006963.t2
Cac_g027601.t2
Cac_g016473.t1
Cac_g021632.t1
Cac_g026163.t3
Cac_g006865.t1
Cac_g030878.t1
Cac_g031624.t2
Cac_g033112.t1
Cac_g031930.t1
Cac_g008966.t1
Cac_g009683.t1
Cac_g005440.t1
Cac_g025858.t2
Cac_g014398.t1
Cac_g000845.t1
Cac_g029198.t1
Cac_g020869.t1
Cac_g021118.t1
Cac_g017954.t1
Cac_g032856.t1
Cac_g025947.t1
Cac_g005508.t2
Cac_g016250.t1
Cac_g009203.t1
Cac_g032008.t1
Cac_g005086.t1
Cac_g024206.t1
Cac_g021314.t1
Cac_g020244.t2
Cac_g019456.t2
Cac_g034316.t1
Cac_g027281.t1
Cac_g006670.t1
Cac_g025143.t2
Cac_g003345.t2
Cac_g001194.t4
Cac_g016103.t1
Cac_g002066.t3
Cac_g014041.t1
Cac_g022727.t2
Cac_g010637.t1
Cac_g012650.t1
Cac_g005760.t1
Cac_g028401.t1
Cac_g009081.t1
Cac_g013739.t1
Cac_g017230.t2
Cac_g016830.t1
Cac_g021876.t1
Cac_g011610.t1
Cac_g000461.t1
Cac_g024732.t1
Cac_g027776.t1
Cac_g031708.t1
Cac_g006056.t1
Cac_g004098.t1
Cac_g023289.t1
Cac_g008459.t1
Cac_g007293.t2
Cac_g004920.t1
Cac_g009838.t1
Cac_g001005.t1
Cac_g022468.t1
Cac_g022901.t1
Cac_g000820.t2
Cac_g012860.t1
Cac_g003997.t1
Cac_g027545.t1
Cac_g031643.t1
Cac_g001967.t1
Cac_g019416.t1
Cac_g007503.t1
Cac_g012572.t1
Cac_g004491.t1
Cac_g014424.t2
Cac_g012515.t1
Cac_g007546.t1
Cac_g020240.t1
Cac_g014223.t1
Cac_g018008.t1
Cac_g007858.t1
Cac_g031586.t2
Cac_g018790.t1
Cac_g033440.t1
Cac_g011369.t1
Cac_g022642.t1
Cac_g025477.t1
Cac_g010601.t1
Cac_g005356.t2
Cac_g007685.t1
Cac_g015744.t2
Cac_g030835.t1
Cac_g024087.t1
Cac_g013506.t1
Cac_g028534.t1
Cac_g008609.t1
Cac_g032631.t1
Cac_g021823.t1
Cac_g023891.t1
Cac_g026482.t1
Cac_g028334.t1
Cac_g013081.t3
Cac_g000353.t1
Cac_g000205.t2
Cac_g010352.t1
Cac_g022861.t1
Cac_g005746.t1
Cac_g027416.t1
Cac_g016651.t1
Cac_g005626.t1
Cac_g022992.t1
Cac_g017898.t4
Cac_g025674.t1
Cac_g001389.t1
Cac_g025321.t1
Cac_g011653.t7
Cac_g026203.t2
Cac_g031105.t1
Cac_g009341.t3
Cac_g032170.t3
Cac_g031706.t2
Cac_g002448.t1
Cac_g021306.t1
Cac_g019027.t1
Cac_g025111.t1
Cac_g026033.t1
Cac_g010251.t1
Cac_g003158.t1
Cac_g007762.t6
Cac_g010913.t2
Cac_g003647.t1
Cac_g025350.t1
Cac_g023399.t1
Cac_g026768.t1
Cac_g029617.t1
Cac_g029637.t2
Cac_g009949.t1
Cac_g007444.t7
Cac_g019748.t1
Cac_g007467.t2
Cac_g019862.t1
Cac_g011243.t1
Cac_g034117.t1
Cac_g030626.t2
Cac_g018051.t1
Cac_g029486.t1
Cac_g014210.t1
Cac_g010304.t1
Cac_g023780.t1
Cac_g023649.t1
Cac_g013934.t1
Cac_g029407.t3
Cac_g031765.t1
Cac_g020652.t1
Cac_g032385.t1
Cac_g026839.t1
Cac_g030967.t1
Cac_g001063.t1
Cac_g002421.t1
Cac_g031070.t1
Cac_g008815.t4
Cac_g016449.t2
Cac_g014975.t1
Cac_g001439.t1
Cac_g032043.t1
Cac_g006614.t3
Cac_g029320.t1
Cac_g032727.t3
Cac_g026432.t1
Cac_g004691.t1
Cac_g011318.t1
Cac_g021353.t1
Cac_g007285.t1
Cac_g033877.t1
Cac_g012726.t2
Cac_g030968.t2
Cac_g004000.t1
Cac_g028153.t2
Cac_g015133.t1
Cac_g028388.t2
Cac_g024951.t1
Cac_g016978.t1
Cac_g009314.t1
Cac_g019561.t1
Cac_g007564.t1
Cac_g003000.t1
Cac_g002949.t1
Cac_g005929.t1
Cac_g019371.t1
Cac_g009368.t2
Cac_g004527.t1
Cac_g022137.t1
Cac_g017757.t1
Cac_g021496.t1
Cac_g029447.t1
Cac_g018749.t1
Cac_g021871.t2
Cac_g012552.t1
Cac_g030352.t1
Cac_g022309.t1
Cac_g001244.t1
Cac_g003752.t1
Cac_g027512.t1
Cac_g011340.t2
Cac_g006066.t1
Cac_g003153.t1
Cac_g002534.t1
Cac_g025502.t1
Cac_g031418.t1
Cac_g009381.t1
Cac_g034524.t1
Cac_g028305.t1
Cac_g015289.t1
Cac_g005922.t1
Cac_g028839.t1
Cac_g000681.t1
Cac_g022751.t1
Cac_g011653.t1
Cac_g013852.t1
Cac_g022506.t1
Cac_g031653.t2
Cac_g001084.t1
Cac_g006532.t1
Cac_g026874.t2
Cac_g022460.t1
Cac_g008917.t1
Cac_g011094.t1
Cac_g006063.t2
Cac_g017042.t1
Cac_g019854.t1
Cac_g015294.t1
Cac_g008015.t1
Cac_g012296.t1
Cac_g022963.t2
Cac_g027905.t2
Cac_g022781.t1
Cac_g020412.t1
Cac_g010024.t1
Cac_g032370.t4
Cac_g030190.t1
Cac_g009107.t2
Cac_g008895.t1
Cac_g024247.t1
Cac_g001015.t2
Cac_g005340.t4
Cac_g012102.t2
Cac_g014249.t1
Cac_g027774.t1
Cac_g032205.t1
Cac_g006764.t1
Cac_g025993.t1
Cac_g019353.t1
Cac_g005540.t1
Cac_g012631.t1
Cac_g015419.t1
Cac_g014116.t1
Cac_g005185.t1
Cac_g033917.t1
Cac_g024398.t1
Cac_g018689.t2
Cac_g001516.t1
Cac_g028606.t1
Cac_g029886.t1
Cac_g019621.t1
Cac_g019451.t1
Cac_g019641.t2
Cac_g011590.t1
Cac_g033845.t1
Cac_g027035.t1
Cac_g011690.t1
Cac_g002441.t2
Cac_g023296.t1
Cac_g015898.t2
Cac_g006913.t1
Cac_g018837.t2
Cac_g027953.t1
Cac_g009975.t1
Cac_g025961.t2
Cac_g023787.t2
Cac_g030406.t1
Cac_g030909.t1
Cac_g023456.t1
Cac_g026363.t6
Cac_g031410.t1
Cac_g013639.t1
Cac_g013638.t1
Cac_g026974.t1
Cac_g030930.t1
Cac_g032982.t1
Cac_g002837.t1
Cac_g019035.t1
Cac_g015914.t1
Cac_g015518.t2
Cac_g010580.t1
Cac_g012455.t1
Cac_g029849.t1
Cac_g007248.t1
Cac_g000933.t1
Cac_g028816.t1
Cac_g027966.t1
Cac_g013723.t1
Cac_g022493.t1
Cac_g034377.t1
Cac_g030550.t1
Cac_g010368.t2
Cac_g016066.t7
Cac_g018785.t1
Cac_g016177.t1
Cac_g023745.t2
Cac_g017824.t1
Cac_g028516.t1
Cac_g013678.t1
Cac_g019036.t1
Cac_g006043.t1
Cac_g010749.t1
Cac_g033759.t1
Cac_g033901.t1
Cac_g031196.t1
Cac_g030548.t1
Cac_g006407.t1
Cac_g014132.t3
Cac_g021833.t1
Cac_g030009.t1
Cac_g004549.t1
Cac_g030637.t1
Cac_g011361.t1
Cac_g032114.t1
Cac_g014626.t2
Cac_g004079.t1
Cac_g031872.t1
Cac_g001062.t2
Cac_g033809.t1
Cac_g005517.t1
Cac_g012870.t1
Cac_g014007.t1
Cac_g008314.t1
Cac_g007040.t1
Cac_g012740.t1
Cac_g006374.t1
Cac_g008900.t2
Cac_g006776.t1
Cac_g014391.t2
Cac_g014295.t1
Cac_g025499.t1
Cac_g015876.t3
Cac_g030045.t1
Cac_g015850.t1
Cac_g016797.t1
Cac_g031056.t1
Cac_g022605.t1
Cac_g013121.t1
Cac_g032572.t3
Cac_g029440.t1
Cac_g016001.t2
Cac_g024321.t1
Cac_g006539.t2
Cac_g001113.t1
Cac_g029282.t1
Cac_g026607.t1
Cac_g017198.t1
Cac_g001270.t1
Cac_g017268.t1
Cac_g011822.t1
Cac_g003472.t1
Cac_g024761.t2
Cac_g017326.t1
Cac_g003712.t1
Cac_g019316.t1
Cac_g015734.t2
Cac_g025011.t1
Cac_g008048.t3
Cac_g016461.t8
Cac_g008987.t1
Cac_g015681.t1
Cac_g033792.t1
Cac_g018732.t1
Cac_g018537.t1
Cac_g030424.t1
Cac_g001809.t1
Cac_g023689.t1
Cac_g027948.t1
Cac_g018197.t1
Cac_g005868.t1
Cac_g000158.t1
Cac_g020837.t1
Cac_g021710.t1
Cac_g014721.t4
Cac_g024352.t1
Cac_g002823.t2
Cac_g003665.t3
Cac_g033741.t1
Cac_g028700.t1
Cac_g010183.t1
Cac_g033404.t1
Cac_g006129.t1
Cac_g004810.t1
Cac_g020215.t1
Cac_g033072.t3
Cac_g013732.t1
Cac_g029056.t1
Cac_g000007.t1
Cac_g008458.t1
Cac_g027688.t1
Cac_g014817.t1
Cac_g016343.t1
Cac_g002168.t1
Cac_g023487.t1
Cac_g013745.t1
Cac_g023837.t1
Cac_g020885.t1
Cac_g000407.t1
Cac_g022890.t1
Cac_g029255.t2
Cac_g002406.t1
Cac_g017544.t1
Cac_g005398.t1
Cac_g015806.t1
Cac_g013332.t1
Cac_g020393.t2
Cac_g010506.t2
Cac_g001423.t1
Cac_g007566.t1
Cac_g004576.t1
Cac_g003002.t1
Cac_g010382.t1
Cac_g030309.t1
Cac_g002348.t1
Cac_g008315.t1
Cac_g016661.t1
Cac_g021395.t1
Cac_g024311.t1
Cac_g003971.t1
Cac_g008591.t1
Cac_g032783.t2
Cac_g022091.t1
Cac_g029352.t1
Cac_g029258.t1
Cac_g013494.t1
Cac_g010035.t4
Cac_g023105.t1
Cac_g027673.t1
Cac_g022344.t2
Cac_g026357.t1
Cac_g032047.t1
Cac_g031527.t1
Cac_g021080.t1
Cac_g030603.t1
Cac_g030802.t1
Cac_g032449.t2
Cac_g019587.t1
Cac_g021534.t3
Cac_g005446.t1
Cac_g006178.t1
Cac_g005249.t1
Cac_g026920.t4
Cac_g002821.t1
Cac_g023729.t2
Cac_g028039.t2
Cac_g009816.t1
Cac_g012187.t1
Cac_g034082.t1
Cac_g031183.t1
Cac_g013190.t1
Cac_g028655.t1
Cac_g018721.t1
Cac_g000404.t1
Cac_g022464.t1
Cac_g008892.t1
Cac_g030662.t1
Cac_g005796.t1
Cac_g012357.t1
Cac_g009531.t1
Cac_g009130.t2
Cac_g015746.t1
Cac_g027700.t1
Cac_g010003.t1
Cac_g004017.t1
Cac_g032675.t1
Cac_g013479.t2
Cac_g004415.t1
Cac_g015501.t1
Cac_g011345.t1
Cac_g003292.t1
Cac_g016579.t2
Cac_g001645.t1
Cac_g031017.t2
Cac_g008781.t2
Cac_g031170.t1
Cac_g020572.t1
Cac_g025444.t1
Cac_g027976.t1
Cac_g034433.t1
Cac_g008094.t1
Cac_g014381.t1
Cac_g033014.t1
Cac_g025819.t1
Cac_g006807.t1
Cac_g025589.t2
Cac_g013579.t1
Cac_g002281.t1
Cac_g027440.t1
Cac_g006927.t1
Cac_g005867.t4
Cac_g022445.t1
Cac_g013733.t3
Cac_g027685.t1
Cac_g012523.t1
Cac_g017397.t1
Cac_g025244.t1
Cac_g029610.t1
Cac_g012187.t5
Cac_g031047.t1
Cac_g019995.t1
Cac_g020128.t1
Cac_g001354.t1
Cac_g001609.t5
Cac_g022783.t2
Cac_g000040.t1
Cac_g026576.t2
Cac_g000413.t1
Cac_g005671.t1
Cac_g015395.t1
Cac_g005613.t3
Cac_g034481.t1
Cac_g021715.t3
Cac_g025911.t1
Cac_g005066.t1
Cac_g009223.t1
Cac_g013681.t1
Cac_g003066.t11
Cac_g022726.t1
Cac_g007772.t1
Cac_g022612.t1
Cac_g009583.t1
Cac_g025608.t1
Cac_g001013.t1
Cac_g008192.t1
Cac_g032581.t1
Cac_g006413.t1
Cac_g008144.t1
Cac_g011819.t1
Cac_g022202.t1
Cac_g024437.t1
Cac_g028218.t1
Cac_g029203.t1
Cac_g019181.t1
Cac_g029059.t3
Cac_g014635.t1
Cac_g001163.t1
Cac_g001136.t1
Cac_g003203.t1
Cac_g019339.t1
Cac_g008869.t1
Cac_g015661.t1
Cac_g017755.t1
Cac_g002992.t1
Cac_g023141.t1
Cac_g014394.t1
Cac_g005607.t1
Cac_g016963.t1
Cac_g010477.t1
Cac_g010085.t1
Cac_g003205.t1
Cac_g024770.t1
Cac_g002675.t1
Cac_g015006.t1
Cac_g030966.t1
Cac_g025516.t1
Cac_g007230.t1
Cac_g025314.t1
Cac_g016770.t1
Cac_g015902.t1
Cac_g006819.t1
Cac_g003290.t1
Cac_g007819.t1
Cac_g011616.t4
Cac_g025405.t1
Cac_g008003.t1
Cac_g031307.t1
Cac_g024338.t4
Cac_g014154.t1
Cac_g006842.t1
Cac_g010466.t1
Cac_g021390.t1
Cac_g026433.t1
Cac_g011782.t5
Cac_g009256.t1
Cac_g027969.t1
Cac_g001300.t2
Cac_g014588.t1
Cac_g022477.t2
Cac_g027384.t1
Cac_g005704.t1
Cac_g005863.t3
Cac_g029066.t2
Cac_g002792.t2
Cac_g015555.t1
Cac_g023657.t1
Cac_g025458.t1
Cac_g005418.t1
Cac_g017250.t1
Cac_g005169.t1
Cac_g014176.t6
Cac_g021724.t3
Cac_g002970.t2
Cac_g010027.t1
Cac_g028197.t1
Cac_g017909.t1
Cac_g000195.t1
Cac_g007138.t1
Cac_g005903.t1
Cac_g011447.t2
Cac_g005761.t1
Cac_g022474.t1
Cac_g012373.t1
Cac_g023444.t1
Cac_g001401.t1
Cac_g033104.t1
Cac_g000143.t2
Cac_g013747.t1
Cac_g019438.t1
Cac_g019769.t1
Cac_g029461.t1
Cac_g027540.t3
Cac_g000338.t1
Cac_g021903.t1
Cac_g017488.t1
Cac_g030840.t1
Cac_g022049.t3
Cac_g007515.t1
Cac_g029582.t1
Cac_g032263.t1
Cac_g012892.t1
Cac_g007304.t1
Cac_g017631.t1
Cac_g032175.t1
Cac_g027975.t1
Cac_g029113.t1
Cac_g022198.t1
Cac_g025181.t1
Cac_g006903.t1
Cac_g018501.t1
Cac_g027569.t1
Cac_g033536.t1
Cac_g022017.t3
Cac_g010237.t1
Cac_g003437.t1
Cac_g022936.t1
Cac_g022930.t1
Cac_g027296.t1
Cac_g028512.t1
Cac_g021882.t6
Cac_g028987.t1
Cac_g029953.t1
Cac_g028923.t1
Cac_g006937.t1
Cac_g033009.t1
Cac_g012762.t1
Cac_g021393.t2
Cac_g000301.t3
Cac_g013311.t1
Cac_g029217.t1
Cac_g026735.t1
Cac_g029414.t1
Cac_g006980.t1
Cac_g010467.t1
Cac_g002273.t1
Cac_g014526.t1
Cac_g025920.t1
Cac_g031220.t1
Cac_g008991.t1
Cac_g024822.t1
Cac_g019968.t1
Cac_g028645.t1
Cac_g029145.t2
Cac_g027793.t1
Cac_g018994.t1
Cac_g031908.t1
Cac_g028448.t2
Cac_g028427.t1
Cac_g028168.t1
Cac_g014900.t1
Cac_g017927.t1
Cac_g016244.t2
Cac_g003763.t1
Cac_g027496.t1
Cac_g003873.t1
Cac_g022872.t1
Cac_g027613.t1
Cac_g010618.t1
Cac_g018101.t1
Cac_g009727.t1
Cac_g012734.t1
Cac_g009233.t1
Cac_g023958.t1
Cac_g030302.t2
Cac_g008636.t1
Cac_g001857.t1
Cac_g032910.t1
Cac_g032155.t1
Cac_g007299.t2
Cac_g008007.t1
Cac_g019697.t2
Cac_g019088.t2
Cac_g016499.t1
Cac_g025986.t2
Cac_g013550.t1
Cac_g018300.t1
Cac_g000521.t1
Cac_g000708.t2
Cac_g021408.t4
Cac_g009350.t1
Cac_g019180.t2
Cac_g011900.t1
Cac_g033614.t1
Cac_g008995.t1
Cac_g031149.t1
Cac_g001072.t1
Cac_g002353.t1
Cac_g025395.t1
Cac_g019646.t1
Cac_g025713.t1
Cac_g031194.t2
Cac_g025188.t1
Cac_g024211.t1
Cac_g000576.t6
Cac_g029504.t1
Cac_g033860.t1
Cac_g019355.t1
Cac_g001703.t1
Cac_g032260.t1
Cac_g002355.t1
Cac_g002741.t1
Cac_g007035.t1
Cac_g004588.t2
Cac_g019764.t1
Cac_g002558.t1
Cac_g024150.t1
Cac_g001597.t1
Cac_g012501.t3
Cac_g007530.t3
Cac_g010296.t1
Cac_g024336.t1
Cac_g007166.t1
Cac_g006841.t1
Cac_g003403.t1
Cac_g021469.t2
Cac_g010486.t1
Cac_g004676.t1
Cac_g005944.t1
Cac_g015475.t1
Cac_g019640.t1
Cac_g017938.t1
Cac_g031071.t1
Cac_g029097.t1
Cac_g031278.t1
Cac_g013257.t5
Cac_g020758.t1
Cac_g019869.t1
Cac_g021548.t1
Cac_g026315.t1
Cac_g013899.t1
Cac_g024659.t1
Cac_g000981.t1
Cac_g021273.t1
Cac_g005343.t1
Cac_g020532.t1
Cac_g021971.t2
Cac_g015856.t1
Cac_g020196.t1
Cac_g021975.t2
Cac_g025027.t1
Cac_g000163.t1
Cac_g019503.t1
Cac_g017784.t1
Cac_g012446.t1
Cac_g004593.t1
Cac_g003477.t1
Cac_g031727.t1
Cac_g013089.t1
Cac_g032025.t1
Cac_g000234.t1
Cac_g020662.t1
Cac_g003612.t2
Cac_g023679.t2
Cac_g015221.t1
Cac_g014759.t1
Cac_g016200.t2
Cac_g007677.t1
Cac_g001908.t1
Cac_g000858.t1
Cac_g022215.t2
Cac_g027641.t1
Cac_g023824.t1
Cac_g010203.t5
Cac_g017411.t1
Cac_g013844.t1
Cac_g003073.t2
Cac_g011206.t4
Cac_g012767.t1
Cac_g008823.t1
Cac_g015214.t1
Cac_g011481.t1
Cac_g028100.t1
Cac_g004320.t1
Cac_g021350.t2
Cac_g009590.t1
Cac_g028728.t1
Cac_g010328.t1
Cac_g022766.t2
Cac_g023549.t1
Cac_g025457.t1
Cac_g030219.t2
Cac_g007180.t1
Cac_g022212.t3
Cac_g001371.t1
Cac_g017340.t1
Cac_g004341.t1
Cac_g030301.t1
Cac_g007511.t1
Cac_g013274.t1
Cac_g019248.t1
Cac_g004712.t1
Cac_g017514.t1
Cac_g020620.t1
Cac_g003423.t1
Cac_g027005.t1
Cac_g003573.t1
Cac_g022827.t1
Cac_g025826.t1
Cac_g022153.t4
Cac_g018713.t1
Cac_g022897.t1
Cac_g002589.t2
Cac_g012894.t2
Cac_g016421.t1
Cac_g022061.t1
Cac_g017067.t1
Cac_g006771.t1
Cac_g025856.t1
Cac_g029002.t1
Cac_g016182.t1
Cac_g019563.t1
Cac_g000133.t1
Cac_g013504.t1
Cac_g031566.t1
Cac_g031002.t1
Cac_g028085.t1
Cac_g033628.t1
Cac_g005238.t1
Cac_g027550.t1
Cac_g012676.t1
Cac_g001410.t1
Cac_g021107.t1
Cac_g020512.t1
Cac_g010301.t1
Cac_g020012.t1
Cac_g019113.t1
Cac_g029877.t1
Cac_g012949.t1
Cac_g007448.t1
Cac_g001134.t2
Cac_g033114.t1
Cac_g016972.t1
Cac_g027100.t2
Cac_g002224.t2
Cac_g029494.t1
Cac_g026496.t1
Cac_g013536.t1
Cac_g022425.t1
Cac_g033749.t1
Cac_g000253.t1
Cac_g010692.t1
Cac_g001049.t6
Cac_g008675.t1
Cac_g030661.t1
Cac_g030804.t1
Cac_g032273.t1
Cac_g002863.t1
Cac_g007982.t5
Cac_g028318.t1
Cac_g023397.t1
Cac_g027605.t1
Cac_g016299.t1
Cac_g020783.t2
Cac_g016974.t1
Cac_g024757.t1
Cac_g001488.t1
Cac_g019304.t3
Cac_g008444.t1
Cac_g010089.t2
Cac_g031289.t1
Cac_g017761.t1
Cac_g004353.t1
Cac_g028414.t1
Cac_g008355.t1
Cac_g025943.t2
Cac_g000575.t1
Cac_g014926.t1
Cac_g033426.t1
Cac_g016409.t1
Cac_g014139.t1
Cac_g009711.t1
Cac_g033959.t1
Cac_g016701.t1
Cac_g021426.t4
Cac_g025935.t8
Cac_g031755.t1
Cac_g000204.t1
Cac_g004473.t2
Cac_g022565.t1
Cac_g026841.t1
Cac_g020483.t1
Cac_g028999.t1
Cac_g033273.t2
Cac_g027471.t1
Cac_g007810.t1
Cac_g027240.t1
Cac_g027081.t1
Cac_g016942.t1
Cac_g025799.t8
Cac_g031400.t2
Cac_g011554.t1
Cac_g015851.t1
Cac_g029215.t1
Cac_g030820.t1
Cac_g009553.t1
Cac_g019632.t3
Cac_g010110.t2
Cac_g005672.t2
Cac_g003566.t1
Cac_g028593.t1
Cac_g023300.t1
Cac_g026383.t1
Cac_g013321.t1
Cac_g022331.t1
Cac_g006820.t1
Cac_g021031.t1
Cac_g027880.t1
Cac_g008506.t1
Cac_g015823.t1
Cac_g011039.t1
Cac_g021409.t1
Cac_g020771.t1
Cac_g032803.t1
Cac_g023025.t1
Cac_g009760.t1
Cac_g017297.t1
Cac_g004461.t1
Cac_g004774.t1
Cac_g034247.t1
Cac_g030795.t1
Cac_g013021.t3
Cac_g001734.t1
Cac_g018398.t1
Cac_g018679.t1
Cac_g026350.t2
Cac_g010068.t1
Cac_g026019.t1
Cac_g033732.t1
Cac_g007440.t1
Cac_g009605.t1
Cac_g008260.t1
Cac_g030287.t2
Cac_g031858.t1
Cac_g002795.t1
Cac_g022193.t2
Cac_g027870.t9
Cac_g031650.t2
Cac_g034051.t2
Cac_g024451.t1
Cac_g018221.t1
Cac_g032006.t2
Cac_g027653.t1
Cac_g010671.t1
Cac_g011266.t1
Cac_g021355.t1
Cac_g029460.t1
Cac_g006358.t1
Cac_g020351.t1
Cac_g024757.t3
Cac_g013807.t1
Cac_g019217.t2
Cac_g031793.t1
Cac_g029241.t1
Cac_g000693.t1
Cac_g020349.t2
Cac_g008086.t1
Cac_g011041.t2
Cac_g026010.t1
Cac_g005400.t2
Cac_g022833.t1
Cac_g026001.t1
Cac_g002162.t1
Cac_g016818.t3
Cac_g011815.t1
Cac_g016461.t5
Cac_g027264.t1
Cac_g003066.t6
Cac_g013238.t1
Cac_g018762.t1
Cac_g009882.t2
Cac_g029037.t5
Cac_g006785.t1
Cac_g028117.t1
Cac_g013901.t1
Cac_g005789.t1
Cac_g025793.t1
Cac_g010334.t4
Cac_g008040.t1
Cac_g018745.t2
Cac_g033039.t1
Cac_g025927.t1
Cac_g026872.t1
Cac_g015762.t2
Cac_g027381.t1
Cac_g008884.t1
Cac_g011828.t1
Cac_g029256.t1
Cac_g004863.t1
Cac_g014473.t1
Cac_g003803.t1
Cac_g003806.t1
Cac_g021923.t1
Cac_g016001.t1
Cac_g013616.t1
Cac_g032512.t1
Cac_g016080.t2
Cac_g030674.t2
Cac_g012686.t1
Cac_g001185.t1
Cac_g032811.t1
Cac_g026254.t5
Cac_g000673.t4
Cac_g001776.t3
Cac_g024377.t1
Cac_g021048.t1
Cac_g006916.t1
Cac_g020517.t1
Cac_g022939.t5
Cac_g025887.t1
Cac_g000614.t1
Cac_g013690.t1
Cac_g023496.t1
Cac_g027297.t1
Cac_g011261.t1
Cac_g030703.t2
Cac_g008051.t1
Cac_g021087.t1
Cac_g033239.t1
Cac_g034047.t1
Cac_g025935.t5
Cac_g015039.t1
Cac_g013378.t2
Cac_g019084.t1
Cac_g008684.t2
Cac_g026264.t1
Cac_g020155.t2
Cac_g023812.t1
Cac_g025083.t1
Cac_g019246.t1
Cac_g015454.t1
Cac_g004094.t1
Cac_g012495.t1
Cac_g019833.t1
Cac_g016670.t1
Cac_g027085.t1
Cac_g033906.t1
Cac_g012418.t1
Cac_g021850.t1
Cac_g009973.t1
Cac_g018376.t1
Cac_g031719.t1
Cac_g022082.t1
Cac_g021082.t2
Cac_g013731.t1
Cac_g002251.t2
Cac_g031608.t1
Cac_g003613.t3
Cac_g001039.t1
Cac_g000020.t1
Cac_g031966.t5
Cac_g015602.t1
Cac_g031987.t1
Cac_g030977.t1
Cac_g026269.t1
Cac_g022633.t1
Cac_g013689.t3
Cac_g029952.t1
Cac_g009313.t3
Cac_g002208.t1
Cac_g001816.t1
Cac_g031179.t4
Cac_g022123.t1
Cac_g021757.t1
Cac_g016155.t1
Cac_g001739.t1
Cac_g013653.t3
Cac_g022729.t1
Cac_g016306.t1
Cac_g010295.t1
Cac_g030507.t1
Cac_g004530.t6
Cac_g015287.t2
Cac_g026280.t1
Cac_g032132.t1
Cac_g002330.t2
Cac_g001804.t5
Cac_g015176.t1
Cac_g003490.t2
Cac_g012243.t1
Cac_g012223.t2
Cac_g022921.t1
Cac_g014026.t1
Cac_g001099.t1
Cac_g022956.t1
Cac_g033068.t2
Cac_g019082.t1
Cac_g008538.t1
Cac_g002038.t2
Cac_g011552.t3
Cac_g018889.t1
Cac_g020494.t8
Cac_g015754.t2
Cac_g016164.t2
Cac_g029234.t3
Cac_g026014.t2
Cac_g032597.t1
Cac_g006218.t1
Cac_g008191.t1
Cac_g006235.t1
Cac_g013676.t1
Cac_g004798.t1
Cac_g022715.t2
Cac_g002508.t1
Cac_g030447.t1
Cac_g014335.t1
Cac_g022181.t2
Cac_g015590.t1
Cac_g007928.t1
Cac_g030899.t1
Cac_g005961.t1
Cac_g028515.t1
Cac_g022768.t1
Cac_g033891.t1
Cac_g012482.t5
Cac_g007326.t1
Cac_g010655.t1
Cac_g011496.t2
Cac_g011090.t1
Cac_g018121.t1
Cac_g027870.t4
Cac_g033509.t1
Cac_g027021.t1
Cac_g005624.t1
Cac_g007240.t1
Cac_g024945.t1
Cac_g024663.t1
Cac_g006231.t1
Cac_g016047.t1
Cac_g029103.t2
Cac_g003499.t3
Cac_g034253.t1
Cac_g032333.t1
Cac_g025221.t1
Cac_g027202.t1
Cac_g020112.t1
Cac_g023144.t2
Cac_g020026.t1
Cac_g015281.t1
Cac_g028001.t1
Cac_g033283.t1
Cac_g014214.t1
Cac_g029413.t2
Cac_g032959.t1
Cac_g014229.t1
Cac_g029672.t1
Cac_g024804.t1
Cac_g033133.t1
Cac_g016702.t1
Cac_g007114.t1
Cac_g003297.t1
Cac_g030404.t1
Cac_g001762.t1
Cac_g008037.t1
Cac_g009416.t1
Cac_g017357.t1
Cac_g003047.t2
Cac_g008308.t1
Cac_g023679.t1
Cac_g019334.t1
Cac_g033028.t1
Cac_g016950.t2
Cac_g006213.t4
Cac_g025578.t1
Cac_g002265.t1
Cac_g006562.t1
Cac_g023622.t4
Cac_g006615.t1
Cac_g005128.t1
Cac_g027927.t1
Cac_g007973.t3
Cac_g011313.t1
Cac_g026409.t1
Cac_g008283.t1
Cac_g009141.t1
Cac_g021317.t1
Cac_g000459.t1
Cac_g019142.t1
Cac_g010337.t2
Cac_g015285.t1
Cac_g018658.t2
Cac_g023989.t1
Cac_g034477.t1
Cac_g005515.t1
Cac_g003268.t3
Cac_g017763.t1
Cac_g012918.t1
Cac_g005129.t1
Cac_g005424.t2
Cac_g003389.t1
Cac_g034160.t1
Cac_g009239.t1
Cac_g008811.t1
Cac_g026670.t2
Cac_g015362.t1
Cac_g013288.t2
Cac_g031594.t1
Cac_g008595.t1
Cac_g030679.t2
Cac_g017635.t1
Cac_g006169.t1
Cac_g021114.t3
Cac_g013113.t7
Cac_g023051.t1
Cac_g005295.t1
Cac_g004159.t1
Cac_g008197.t1
Cac_g014649.t1
Cac_g012463.t1
Cac_g009172.t1
Cac_g003682.t1
Cac_g023467.t2
Cac_g023875.t5
Cac_g034026.t1
Cac_g032189.t1
Cac_g031357.t1
Cac_g025336.t1
Cac_g010726.t1
Cac_g000753.t1
Cac_g016072.t1
Cac_g016489.t1
Cac_g006010.t2
Cac_g004890.t1
Cac_g012858.t1
Cac_g019450.t1
Cac_g028121.t3
Cac_g022469.t2
Cac_g010985.t2
Cac_g021991.t1
Cac_g029177.t1
Cac_g031593.t1
Cac_g029491.t1
Cac_g021136.t1
Cac_g011048.t2
Cac_g003994.t1
Cac_g007657.t1
Cac_g010556.t1
Cac_g007497.t1
Cac_g028747.t1
Cac_g013592.t1
Cac_g017754.t1
Cac_g020998.t1
Cac_g030583.t1
Cac_g014865.t1
Cac_g023994.t1
Cac_g031921.t1
Cac_g009914.t1
Cac_g014985.t1
Cac_g006140.t2
Cac_g001958.t3
Cac_g020745.t1
Cac_g018585.t1
Cac_g013048.t1
Cac_g030555.t1
Cac_g004029.t2
Cac_g014695.t1
Cac_g003558.t1
Cac_g024680.t1
Cac_g012297.t1
Cac_g033729.t1
Cac_g018624.t1
Cac_g010463.t1
Cac_g018899.t2
Cac_g013693.t2
Cac_g024733.t1
Cac_g019516.t1
Cac_g027819.t2
Cac_g027573.t1
Cac_g011097.t2
Cac_g033754.t1
Cac_g028986.t1
Cac_g022303.t2
Cac_g000763.t1
Cac_g006964.t2
Cac_g003576.t2
Cac_g014470.t1
Cac_g010986.t1
Cac_g009458.t1
Cac_g011598.t2
Cac_g031299.t1
Cac_g001384.t1
Cac_g014227.t2
Cac_g004638.t1
Cac_g012714.t1
Cac_g020281.t1
Cac_g015994.t1
Cac_g005797.t2
Cac_g029387.t1
Cac_g002045.t1
Cac_g023645.t1
Cac_g024486.t1
Cac_g020138.t3
Cac_g006201.t1
Cac_g017862.t1
Cac_g001789.t4
Cac_g026194.t1
Cac_g009183.t2
Cac_g030341.t1
Cac_g001954.t1
Cac_g009724.t1
Cac_g023395.t1
Cac_g004242.t1
Cac_g021485.t1
Cac_g029081.t1
Cac_g031630.t3
Cac_g010752.t1
Cac_g019831.t1
Cac_g011565.t2
Cac_g033842.t1
Cac_g013372.t6
Cac_g010713.t1
Cac_g002086.t1
Cac_g018473.t1
Cac_g033961.t2
Cac_g007900.t1
Cac_g033784.t1
Cac_g025525.t1
Cac_g018364.t2
Cac_g013466.t1
Cac_g020179.t1
Cac_g020319.t2
Cac_g010217.t2
Cac_g006153.t1
Cac_g018549.t1
Cac_g002307.t1
Cac_g007757.t1
Cac_g017885.t1
Cac_g018888.t1
Cac_g022622.t1
Cac_g030042.t1
Cac_g023291.t1
Cac_g023784.t1
Cac_g024272.t1
Cac_g003674.t1
Cac_g002476.t1
Cac_g007753.t1
Cac_g007710.t1
Cac_g033389.t2
Cac_g021442.t1
Cac_g014218.t3
Cac_g014625.t3
Cac_g014547.t1
Cac_g031722.t1
Cac_g027763.t1
Cac_g019531.t1
Cac_g027679.t1
Cac_g002248.t1
Cac_g009569.t1
Cac_g025311.t3
Cac_g014647.t2
Cac_g011673.t1
Cac_g032190.t2
Cac_g032554.t1
Cac_g009234.t1
Cac_g008472.t1
Cac_g026145.t2
Cac_g019411.t1
Cac_g022011.t1
Cac_g005340.t1
Cac_g029003.t1
Cac_g026034.t2
Cac_g033042.t1
Cac_g033713.t1
Cac_g003666.t1
Cac_g013073.t1
Cac_g003704.t1
Cac_g011948.t2
Cac_g001047.t1
Cac_g019842.t2
Cac_g003254.t1
Cac_g009013.t1
Cac_g000367.t1
Cac_g024861.t1
Cac_g018382.t1
Cac_g018870.t1
Cac_g028460.t1
Cac_g027531.t1
Cac_g022307.t5
Cac_g010760.t1
Cac_g012450.t2
Cac_g017440.t1
Cac_g020804.t1
Cac_g013544.t1
Cac_g033120.t1
Cac_g005433.t1
Cac_g003050.t1
Cac_g032395.t1
Cac_g019105.t1
Cac_g017077.t1
Cac_g025286.t2
Cac_g004830.t1
Cac_g028850.t1
Cac_g024316.t1
Cac_g031512.t3
Cac_g001178.t1
Cac_g029897.t2
Cac_g017341.t1
Cac_g019978.t2
Cac_g018852.t1
Cac_g005437.t1
Cac_g026116.t1
Cac_g005554.t2
Cac_g023925.t1
Cac_g009251.t1
Cac_g032945.t4
Cac_g016678.t1
Cac_g033726.t1
Cac_g029382.t2
Cac_g020076.t1
Cac_g023898.t3
Cac_g012282.t1
Cac_g006974.t2
Cac_g028172.t1
Cac_g008056.t1
Cac_g026431.t1
Cac_g009059.t1
Cac_g001788.t1
Cac_g027413.t3
Cac_g018960.t1
Cac_g019291.t1
Cac_g019650.t1
Cac_g006713.t1
Cac_g011006.t2
Cac_g026412.t1
Cac_g000620.t2
Cac_g004419.t1
Cac_g027444.t1
Cac_g022836.t1
Cac_g005685.t1
Cac_g002131.t1
Cac_g024031.t1
Cac_g005809.t1
Cac_g013194.t3
Cac_g031874.t1
Cac_g032320.t1
Cac_g025972.t1
Cac_g007222.t1
Cac_g017926.t1
Cac_g034119.t1
Cac_g001190.t5
Cac_g025930.t1
Cac_g017086.t1
Cac_g023725.t1
Cac_g013513.t1
Cac_g032357.t1
Cac_g029958.t1
Cac_g004744.t1
Cac_g009750.t2
Cac_g025637.t1
Cac_g023155.t1
Cac_g017851.t1
Cac_g021222.t1
Cac_g033124.t2
Cac_g028073.t1
Cac_g003208.t1
Cac_g009284.t1
Cac_g032741.t1
Cac_g033586.t1
Cac_g002957.t1
Cac_g011975.t1
Cac_g023123.t1
Cac_g023235.t1
Cac_g008953.t1
Cac_g009436.t1
Cac_g000987.t1
Cac_g010410.t1
Cac_g013050.t1
Cac_g023839.t1
Cac_g003406.t1
Cac_g014300.t1
Cac_g030801.t1
Cac_g025551.t2
Cac_g012236.t1
Cac_g005560.t1
Cac_g032058.t1
Cac_g021398.t1
Cac_g018078.t2
Cac_g022631.t1
Cac_g002752.t1
Cac_g024788.t2
Cac_g004019.t3
Cac_g001500.t1
Cac_g006035.t1
Cac_g023404.t1
Cac_g027475.t1
Cac_g026327.t1
Cac_g012901.t1
Cac_g017121.t1
Cac_g009974.t1
Cac_g019489.t1
Cac_g013954.t1
Cac_g002139.t2
Cac_g003813.t1
Cac_g024787.t1
Cac_g032743.t1
Cac_g001319.t1
Cac_g012877.t2
Cac_g027244.t1
Cac_g015120.t7
Cac_g025190.t1
Cac_g029597.t1
Cac_g009029.t1
Cac_g010484.t1
Cac_g016657.t1
Cac_g004644.t1
Cac_g016941.t1
Cac_g011730.t1
Cac_g013082.t1
Cac_g032725.t1
Cac_g016152.t1
Cac_g006980.t2
Cac_g020888.t1
Cac_g013124.t2
Cac_g019963.t1
Cac_g008121.t1
Cac_g022370.t1
Cac_g010074.t1
Cac_g033075.t1
Cac_g011024.t1
Cac_g024476.t2
Cac_g028746.t1
Cac_g003727.t1
Cac_g013380.t1
Cac_g008914.t1
Cac_g023143.t1
Cac_g017603.t1
Cac_g015799.t1
Cac_g019921.t1
Cac_g009677.t5
Cac_g030978.t1
Cac_g007750.t4
Cac_g021744.t1
Cac_g017540.t4
Cac_g002239.t2
Cac_g026233.t1
Cac_g024052.t1
Cac_g030043.t1
Cac_g026867.t1
Cac_g026278.t1
Cac_g009807.t1
Cac_g027290.t1
Cac_g019918.t1
Cac_g023622.t2
Cac_g023747.t2
Cac_g021456.t4
Cac_g009668.t1
Cac_g024255.t2
Cac_g009854.t1
Cac_g025094.t1
Cac_g012121.t3
Cac_g023355.t2
Cac_g025420.t2
Cac_g009658.t1
Cac_g016772.t2
Cac_g021008.t1
Cac_g003478.t1
Cac_g009660.t1
Cac_g032176.t1
Cac_g002014.t2
Cac_g008792.t1
Cac_g029513.t1
Cac_g022015.t1
Cac_g024326.t1
Cac_g031529.t3
Cac_g000442.t1
Cac_g001891.t1
Cac_g029238.t1
Cac_g024896.t1
Cac_g015379.t2
Cac_g029750.t1
Cac_g010377.t1
Cac_g007545.t1
Cac_g011068.t3
Cac_g031129.t2
Cac_g031520.t1
Cac_g024778.t1
Cac_g001607.t1
Cac_g022161.t1
Cac_g020924.t2
Cac_g029819.t1
Cac_g007784.t1
Cac_g009555.t1
Cac_g005706.t2
Cac_g024041.t1
Cac_g015641.t1
Cac_g018119.t1
Cac_g030332.t1
Cac_g014201.t1
Cac_g000192.t1
Cac_g014460.t1
Cac_g004059.t1
Cac_g015021.t1
Cac_g008499.t1
Cac_g008382.t2
Cac_g013668.t1
Cac_g018959.t1
Cac_g022999.t1
Cac_g012318.t1
Cac_g000283.t1
Cac_g022208.t1
Cac_g005996.t1
Cac_g012915.t1
Cac_g014151.t1
Cac_g007256.t1
Cac_g025407.t1
Cac_g002595.t1
Cac_g029874.t1
Cac_g001648.t1
Cac_g027667.t1
Cac_g012778.t5
Cac_g006176.t1
Cac_g030051.t1
Cac_g031084.t1
Cac_g009870.t1
Cac_g008577.t1
Cac_g020173.t1
Cac_g028062.t2
Cac_g019990.t2
Cac_g009865.t1
Cac_g006136.t1
Cac_g030814.t1
Cac_g025954.t1
Cac_g002814.t2
Cac_g022186.t2
Cac_g033197.t1
Cac_g007140.t1
Cac_g027208.t1
Cac_g020723.t1
Cac_g015144.t2
Cac_g030898.t1
Cac_g033836.t1
Cac_g026155.t1
Cac_g012316.t4
Cac_g026287.t1
Cac_g011906.t1
Cac_g016425.t1
Cac_g033948.t1
Cac_g000975.t1
Cac_g026324.t1
Cac_g021189.t1
Cac_g007569.t2
Cac_g010157.t2
Cac_g008643.t1
Cac_g030288.t1
Cac_g012277.t1
Cac_g020710.t1
Cac_g019226.t1
Cac_g010632.t1
Cac_g005571.t1
Cac_g002749.t1
Cac_g026248.t1
Cac_g020882.t1
Cac_g011663.t1
Cac_g002025.t1
Cac_g015824.t2
Cac_g019065.t1
Cac_g028277.t1
Cac_g009316.t1
Cac_g005997.t1
Cac_g009620.t1
Cac_g012104.t1
Cac_g027228.t1
Cac_g020108.t1
Cac_g024037.t2
Cac_g028545.t1
Cac_g029974.t1
Cac_g012500.t5
Cac_g026594.t1
Cac_g012832.t1
Cac_g005452.t1
Cac_g017316.t1
Cac_g016193.t1
Cac_g002766.t1
Cac_g005368.t3
Cac_g005402.t1
Cac_g009009.t1
Cac_g013327.t1
Cac_g022419.t2
Cac_g030616.t1
Cac_g022683.t3
Cac_g010864.t2
Cac_g010938.t1
Cac_g012613.t1
Cac_g023316.t1
Cac_g004297.t2
Cac_g002848.t1
Cac_g018392.t1
Cac_g002201.t1
Cac_g001850.t1
Cac_g027491.t1
Cac_g019205.t1
Cac_g022217.t2
Cac_g006314.t1
Cac_g031517.t1
Cac_g014419.t1
Cac_g010346.t1
Cac_g020772.t1
Cac_g020071.t1
Cac_g008406.t1
Cac_g019782.t1
Cac_g003520.t1
Cac_g008696.t1
Cac_g023418.t1
Cac_g022220.t2
Cac_g019554.t1
Cac_g006018.t1
Cac_g000466.t3
Cac_g015496.t2
Cac_g026134.t1
Cac_g030420.t1
Cac_g028223.t1
Cac_g002164.t2
Cac_g019691.t1
Cac_g005501.t4
Cac_g030086.t1
Cac_g024239.t4
Cac_g027555.t2
Cac_g033933.t1
Cac_g011643.t1
Cac_g000349.t1
Cac_g033059.t1
Cac_g012555.t1
Cac_g000230.t1
Cac_g019647.t1
Cac_g022034.t1
Cac_g013223.t1
Cac_g020020.t1
Cac_g010885.t1
Cac_g018003.t1
Cac_g008647.t5
Cac_g007968.t2
Cac_g014545.t2
Cac_g022675.t3
Cac_g018932.t2
Cac_g026792.t1
Cac_g015640.t1
Cac_g004642.t3
Cac_g000718.t1
Cac_g007802.t1
Cac_g008567.t1
Cac_g031272.t1
Cac_g000766.t7
Cac_g021036.t2
Cac_g029076.t1
Cac_g030259.t1
Cac_g000929.t1
Cac_g000202.t2
Cac_g017422.t4
Cac_g003470.t1
Cac_g005736.t1
Cac_g033789.t1
Cac_g020399.t1
Cac_g021073.t1
Cac_g027708.t1
Cac_g007070.t1
Cac_g022391.t1
Cac_g013689.t6
Cac_g005370.t1
Cac_g025614.t1
Cac_g019052.t1
Cac_g024053.t5
Cac_g004324.t2
Cac_g025783.t2
Cac_g025662.t1
Cac_g015693.t2
Cac_g016795.t1
Cac_g013155.t1
Cac_g000518.t1
Cac_g007077.t1
Cac_g024983.t2
Cac_g017405.t1
Cac_g007414.t1
Cac_g005319.t1
Cac_g013105.t1
Cac_g002809.t1
Cac_g012508.t1
Cac_g004902.t1
Cac_g002624.t1
Cac_g029455.t1
Cac_g016213.t1
Cac_g021235.t1
Cac_g030508.t1
Cac_g021293.t2
Cac_g024708.t1
Cac_g015538.t1
Cac_g026310.t1
Cac_g011752.t1
Cac_g002375.t1
Cac_g012667.t1
Cac_g029711.t1
Cac_g023867.t2
Cac_g032391.t1
Cac_g020581.t3
Cac_g016502.t2
Cac_g027486.t1
Cac_g004889.t1
Cac_g030130.t1
Cac_g006958.t1
Cac_g005938.t3
Cac_g006778.t2
Cac_g004019.t1
Cac_g029982.t1
Cac_g021078.t1
Cac_g011113.t1
Cac_g024485.t1
Cac_g019168.t1
Cac_g001347.t2
Cac_g030734.t1
Cac_g000932.t1
Cac_g026748.t1
Cac_g014682.t1
Cac_g002873.t1
Cac_g012501.t4
Cac_g018799.t2
Cac_g020622.t1
Cac_g016256.t1
Cac_g009455.t1
Cac_g019417.t1
Cac_g031484.t1
Cac_g019467.t1
Cac_g025280.t1
Cac_g012706.t2
Cac_g010130.t1
Cac_g032950.t2
Cac_g009451.t1
Cac_g005485.t1
Cac_g018792.t1
Cac_g032807.t1
Cac_g022864.t1
Cac_g012671.t1
Cac_g018080.t1
Cac_g000327.t1
Cac_g032568.t1
Cac_g023852.t1
Cac_g033394.t1
Cac_g027473.t1
Cac_g018337.t1
Cac_g015125.t1
Cac_g007840.t1
Cac_g008367.t1
Cac_g013931.t4
Cac_g010309.t1
Cac_g034540.t1
Cac_g030725.t1
Cac_g006893.t1
Cac_g018454.t1
Cac_g016147.t1
Cac_g027036.t3
Cac_g025586.t1
Cac_g007691.t1
Cac_g021879.t1
Cac_g032518.t1
Cac_g010498.t1
Cac_g011248.t1
Cac_g027810.t1
Cac_g021617.t1
Cac_g032859.t3
Cac_g006550.t2
Cac_g012658.t1
Cac_g012216.t1
Cac_g011172.t1
Cac_g005576.t1
Cac_g008787.t1
Cac_g025724.t1
Cac_g017841.t1
Cac_g006276.t1
Cac_g014060.t1
Cac_g002891.t1
Cac_g011571.t3
Cac_g014444.t1
Cac_g025383.t1
Cac_g023897.t1
Cac_g025206.t1
Cac_g002035.t2
Cac_g016418.t1
Cac_g016952.t1
Cac_g010425.t1
Cac_g007601.t1
Cac_g026054.t1
Cac_g024100.t1
Cac_g022267.t1
Cac_g020578.t1
Cac_g005241.t1
Cac_g024436.t1
Cac_g017493.t1
Cac_g031340.t1
Cac_g001017.t1
Cac_g030636.t2
Cac_g016692.t5
Cac_g011996.t1
Cac_g010730.t5
Cac_g026192.t1
Cac_g001260.t3
Cac_g011281.t1
Cac_g010716.t1
Cac_g034139.t1
Cac_g014781.t1
Cac_g007135.t1
Cac_g033102.t1
Cac_g002252.t3
Cac_g013215.t1
Cac_g002479.t1
Cac_g010772.t1
Cac_g002902.t1
Cac_g009898.t1
Cac_g026912.t1
Cac_g026971.t1
Cac_g013226.t1
Cac_g000689.t1
Cac_g020995.t1
Cac_g008912.t1
Cac_g031744.t2
Cac_g030605.t2
Cac_g013904.t1
Cac_g005695.t1
Cac_g001735.t3
Cac_g002433.t1
Cac_g013446.t1
Cac_g029871.t2
Cac_g007727.t3
Cac_g028754.t1
Cac_g003543.t1
Cac_g009837.t1
Cac_g031498.t1
Cac_g028977.t3
Cac_g030644.t1
Cac_g010052.t2
Cac_g019878.t1
Cac_g033186.t1
Cac_g019368.t1
Cac_g006030.t1
Cac_g009808.t1
Cac_g005829.t4
Cac_g002240.t2
Cac_g017376.t1
Cac_g020868.t1
Cac_g006014.t1
Cac_g008232.t1
Cac_g029240.t3
Cac_g033155.t1
Cac_g025312.t1
Cac_g029675.t1
Cac_g018577.t2
Cac_g033711.t3
Cac_g020941.t1
Cac_g023827.t2
Cac_g009587.t1
Cac_g033703.t1
Cac_g007189.t1
Cac_g032973.t7
Cac_g025040.t1
Cac_g012573.t2
Cac_g001624.t1
Cac_g006541.t1
Cac_g033512.t1
Cac_g007543.t1
Cac_g012537.t8
Cac_g013259.t1
Cac_g008448.t1
Cac_g019071.t1
Cac_g015966.t1
Cac_g028890.t1
Cac_g023339.t1
Cac_g015919.t1
Cac_g007916.t2
Cac_g007602.t1
Cac_g004981.t1
Cac_g019351.t1
Cac_g032841.t1
Cac_g012534.t1
Cac_g006992.t1
Cac_g007039.t1
Cac_g029338.t1
Cac_g029781.t1
Cac_g027707.t1
Cac_g001697.t1
Cac_g024282.t2
Cac_g021209.t1
Cac_g020500.t1
Cac_g018249.t1
Cac_g030619.t1
Cac_g001751.t1
Cac_g011838.t1
Cac_g010174.t1
Cac_g020935.t1
Cac_g027917.t1
Cac_g000827.t1
Cac_g006059.t1
Cac_g027896.t2
Cac_g015817.t1
Cac_g010890.t1
Cac_g008334.t1
Cac_g033695.t1
Cac_g024465.t1
Cac_g007437.t1
Cac_g028131.t1
Cac_g014399.t1
Cac_g003862.t1
Cac_g000200.t1
Cac_g008782.t1
Cac_g011720.t3
Cac_g018026.t1
Cac_g027843.t1
Cac_g004431.t1
Cac_g021298.t1
Cac_g021695.t1
Cac_g025837.t2
Cac_g006791.t1
Cac_g013434.t1
Cac_g004228.t1
Cac_g022284.t1
Cac_g016673.t1
Cac_g024651.t1
Cac_g032927.t1
Cac_g015707.t1
Cac_g026671.t1
Cac_g032748.t1
Cac_g001199.t1
Cac_g005880.t1
Cac_g010898.t1
Cac_g021502.t1
Cac_g007533.t1
Cac_g009929.t2
Cac_g016087.t2
Cac_g023076.t1
Cac_g022125.t1
Cac_g022007.t4
Cac_g021480.t1
Cac_g026256.t1
Cac_g015943.t1
Cac_g026754.t1
Cac_g023533.t2
Cac_g006472.t4
Cac_g033331.t1
Cac_g023926.t2
Cac_g005715.t1
Cac_g027767.t1
Cac_g019358.t1
Cac_g000483.t1
Cac_g020717.t1
Cac_g024625.t1
Cac_g015066.t1
Cac_g033029.t1
Cac_g029007.t1
Cac_g013985.t1
Cac_g032084.t1
Cac_g026304.t1
Cac_g001085.t2
Cac_g013376.t2
Cac_g008346.t1
Cac_g005637.t2
Cac_g004611.t2
Cac_g031568.t1
Cac_g015988.t1
Cac_g025183.t1
Cac_g029115.t1
Cac_g033347.t2
Cac_g028904.t1
Cac_g001554.t1
Cac_g022370.t5
Cac_g024959.t1
Cac_g008527.t1
Cac_g007020.t1
Cac_g000184.t1
Cac_g002172.t1
Cac_g002759.t1
Cac_g001596.t1
Cac_g030263.t1
Cac_g003620.t2
Cac_g031996.t2
Cac_g025725.t1
Cac_g018508.t1
Cac_g032448.t1
Cac_g021064.t1
Cac_g007610.t1
Cac_g032519.t1
Cac_g000157.t1
Cac_g031147.t4
Cac_g010407.t1
Cac_g020022.t1
Cac_g001486.t8
Cac_g018160.t1
Cac_g004763.t3
Cac_g008648.t1
Cac_g015105.t2
Cac_g028836.t1
Cac_g007244.t1
Cac_g030465.t1
Cac_g013757.t1
Cac_g025269.t1
Cac_g023072.t1
Cac_g007873.t1
Cac_g028755.t1
Cac_g032946.t2
Cac_g007934.t1
Cac_g009338.t1
Cac_g030838.t1
Cac_g021605.t1
Cac_g034239.t2
Cac_g000163.t3
Cac_g009372.t1
Cac_g003642.t5
Cac_g032768.t1
Cac_g014805.t2
Cac_g017732.t1
Cac_g029667.t1
Cac_g024883.t1
Cac_g015532.t1
Cac_g024580.t2
Cac_g021121.t1
Cac_g006614.t2
Cac_g012634.t1
Cac_g016364.t1
Cac_g016042.t1
Cac_g024019.t1
Cac_g015905.t1
Cac_g026788.t1
Cac_g017461.t1
Cac_g012406.t1
Cac_g013016.t1
Cac_g024154.t1
Cac_g015635.t1
Cac_g023024.t1
Cac_g007667.t1
Cac_g024893.t1
Cac_g020416.t1
Cac_g004622.t2
Cac_g011211.t3
Cac_g011593.t1
Cac_g006826.t1
Cac_g028675.t1
Cac_g016160.t1
Cac_g006745.t1
Cac_g001267.t1
Cac_g000183.t1
Cac_g016692.t2
Cac_g004140.t2
Cac_g027823.t1
Cac_g028021.t1
Cac_g013931.t3
Cac_g009028.t1
Cac_g005463.t1
Cac_g019794.t1
Cac_g011165.t1
Cac_g013192.t1
Cac_g019047.t5
Cac_g002787.t2
Cac_g023406.t1
Cac_g002280.t4
Cac_g020683.t1
Cac_g015757.t1
Cac_g017699.t1
Cac_g021815.t2
Cac_g029812.t1
Cac_g015719.t1
Cac_g005894.t1
Cac_g017649.t1
Cac_g013167.t1
Cac_g022682.t1
Cac_g004448.t1
Cac_g029013.t12
Cac_g000280.t2
Cac_g030714.t2
Cac_g018974.t1
Cac_g002216.t1
Cac_g001704.t1
Cac_g028938.t1
Cac_g026900.t1
Cac_g006876.t1
Cac_g003833.t1
Cac_g033190.t1
Cac_g030151.t1
Cac_g011499.t1
Cac_g032502.t1
Cac_g007268.t1
Cac_g004480.t1
Cac_g013256.t1
Cac_g008327.t1
Cac_g017327.t1
Cac_g004082.t1
Cac_g027036.t4
Cac_g019185.t1
Cac_g033779.t1
Cac_g003668.t2
Cac_g027913.t1
Cac_g024777.t1
Cac_g025933.t1
Cac_g019568.t7
Cac_g030850.t1
Cac_g021593.t1
Cac_g012636.t1
Cac_g000616.t1
Cac_g024293.t1
Cac_g022476.t2
Cac_g032704.t1
Cac_g030709.t1
Cac_g008412.t1
Cac_g000643.t1
Cac_g031349.t1
Cac_g026221.t1
Cac_g001835.t1
Cac_g004175.t1
Cac_g022080.t1
Cac_g028317.t1
Cac_g012855.t2
Cac_g031119.t1
Cac_g020479.t1
Cac_g019002.t1
Cac_g023100.t1
Cac_g014296.t1
Cac_g007334.t1
Cac_g027634.t1
Cac_g016231.t1
Cac_g014897.t1
Cac_g014278.t1
Cac_g023610.t1
Cac_g011720.t2
Cac_g019803.t1
Cac_g030361.t1
Cac_g000433.t1
Cac_g009568.t4
Cac_g015147.t1
Cac_g016617.t1
Cac_g023700.t1
Cac_g009599.t1
Cac_g002066.t2
Cac_g001096.t1
Cac_g006537.t4
Cac_g013532.t1
Cac_g000479.t1
Cac_g009423.t3
Cac_g007659.t1
Cac_g008023.t1
Cac_g002754.t1
Cac_g007133.t1
Cac_g000785.t2
Cac_g005635.t2
Cac_g010380.t1
Cac_g033490.t1
Cac_g031894.t1
Cac_g008600.t1
Cac_g013817.t1
Cac_g026368.t1
Cac_g014082.t1
Cac_g003270.t1
Cac_g017323.t1
Cac_g025299.t1
Cac_g002526.t1
Cac_g007399.t1
Cac_g031408.t1
Cac_g008078.t1
Cac_g030075.t1
Cac_g032354.t1
Cac_g000233.t1
Cac_g000874.t1
Cac_g023364.t1
Cac_g031045.t1
Cac_g033525.t1
Cac_g016106.t2
Cac_g028086.t1
Cac_g005960.t1
Cac_g010700.t1
Cac_g013484.t1
Cac_g034052.t1
Cac_g024292.t2
Cac_g012948.t1
Cac_g029282.t2
Cac_g028462.t1
Cac_g001886.t1
Cac_g008938.t1
Cac_g000186.t4
Cac_g022090.t2
Cac_g024975.t2
Cac_g014923.t1
Cac_g025814.t1
Cac_g001378.t1
Cac_g009199.t1
Cac_g022213.t1
Cac_g025393.t1
Cac_g033132.t3
Cac_g031529.t4
Cac_g025842.t1
Cac_g026793.t1
Cac_g030642.t1
Cac_g016241.t2
Cac_g018686.t1
Cac_g005692.t1
Cac_g025870.t2
Cac_g032071.t3
Cac_g018879.t1
Cac_g006316.t1
Cac_g005339.t5
Cac_g010972.t1
Cac_g031430.t1
Cac_g006795.t1
Cac_g021456.t3
Cac_g027082.t2
Cac_g004600.t2
Cac_g026916.t1
Cac_g018958.t1
Cac_g007381.t1
Cac_g017274.t1
Cac_g022127.t1
Cac_g030326.t1
Cac_g026308.t1
Cac_g028093.t1
Cac_g009556.t1
Cac_g010288.t1
Cac_g010769.t1
Cac_g026651.t1
Cac_g010147.t1
Cac_g004212.t1
Cac_g031142.t1
Cac_g000513.t1
Cac_g013029.t8
Cac_g018539.t1
Cac_g009349.t1
Cac_g019730.t1
Cac_g003791.t1
Cac_g005766.t2
Cac_g034075.t1
Cac_g019103.t1
Cac_g030474.t1
Cac_g024907.t1
Cac_g023168.t1
Cac_g025544.t1
Cac_g024453.t1
Cac_g011769.t1
Cac_g001688.t4
Cac_g025860.t1
Cac_g021183.t1
Cac_g030111.t1
Cac_g002429.t2
Cac_g019871.t2
Cac_g007359.t1
Cac_g014397.t1
Cac_g013409.t1
Cac_g023466.t1
Cac_g007078.t1
Cac_g002793.t3
Cac_g021002.t1
Cac_g000074.t1
Cac_g033626.t1
Cac_g029541.t1
Cac_g002886.t1
Cac_g003172.t1
Cac_g018577.t3
Cac_g006929.t2
Cac_g019424.t1
Cac_g024990.t1
Cac_g018616.t2
Cac_g010225.t1
Cac_g032194.t1
Cac_g013575.t1
Cac_g029045.t1
Cac_g026401.t1
Cac_g011856.t1
Cac_g015218.t1
Cac_g003096.t1
Cac_g018612.t1
Cac_g021248.t1
Cac_g019991.t1
Cac_g029480.t1
Cac_g005858.t3
Cac_g025974.t1
Cac_g003554.t1
Cac_g005005.t1
Cac_g031797.t1
Cac_g001090.t1
Cac_g023906.t1
Cac_g002240.t1
Cac_g030560.t1
Cac_g003196.t1
Cac_g023041.t1
Cac_g011095.t5
Cac_g034091.t1
Cac_g001386.t4
Cac_g021560.t1
Cac_g022888.t1
Cac_g011557.t1
Cac_g002749.t3
Cac_g016850.t1
Cac_g006923.t1
Cac_g001747.t1
Cac_g025201.t1
Cac_g027541.t1
Cac_g010716.t4
Cac_g004865.t1
Cac_g020767.t1
Cac_g015344.t1
Cac_g012303.t2
Cac_g012116.t1
Cac_g015860.t1
Cac_g029615.t1
Cac_g025702.t1
Cac_g004447.t1
Cac_g009075.t1
Cac_g024812.t2
Cac_g007293.t3
Cac_g025635.t2
Cac_g007704.t1
Cac_g015632.t1
Cac_g013428.t1
Cac_g010203.t2
Cac_g030526.t1
Cac_g001900.t2
Cac_g016525.t1
Cac_g026636.t1
Cac_g023128.t1
Cac_g013069.t1
Cac_g006760.t3
Cac_g023030.t1
Cac_g026652.t1
Cac_g026217.t1
Cac_g016598.t1
Cac_g003821.t1
Cac_g004054.t2
Cac_g016428.t1
Cac_g020455.t3
Cac_g016347.t1
Cac_g006629.t1
Cac_g029013.t8
Cac_g009324.t1
Cac_g006345.t1
Cac_g012843.t2
Cac_g011060.t1
Cac_g017195.t2
Cac_g006061.t2
Cac_g023744.t1
Cac_g033453.t1
Cac_g022186.t8
Cac_g033387.t1
Cac_g034021.t1
Cac_g017572.t1
Cac_g017458.t1
Cac_g023884.t1
Cac_g009908.t3
Cac_g012383.t1
Cac_g001054.t1
Cac_g013651.t1
Cac_g027670.t1
Cac_g026211.t1
Cac_g000288.t1
Cac_g020321.t1
Cac_g005363.t1
Cac_g018001.t1
Cac_g006845.t1
Cac_g023635.t1
Cac_g014542.t1
Cac_g028219.t1
Cac_g026176.t4
Cac_g012087.t1
Cac_g025293.t1
Cac_g004291.t3
Cac_g020000.t1
Cac_g004115.t1
Cac_g028688.t1
Cac_g020497.t4
Cac_g018334.t3
Cac_g021854.t2
Cac_g027560.t2
Cac_g023196.t1
Cac_g034009.t1
Cac_g027351.t1
Cac_g016728.t1
Cac_g002284.t1
Cac_g016099.t1
Cac_g012500.t4
Cac_g027018.t1
Cac_g018438.t1
Cac_g014131.t1
Cac_g012749.t1
Cac_g018667.t1
Cac_g004643.t1
Cac_g006018.t2
Cac_g001876.t1
Cac_g003605.t2
Cac_g020734.t1
Cac_g019732.t1
Cac_g030005.t1
Cac_g013689.t1
Cac_g016391.t1
Cac_g015892.t2
Cac_g022511.t2
Cac_g007919.t1
Cac_g024668.t1
Cac_g004500.t1
Cac_g007032.t1
Cac_g003905.t1
Cac_g016335.t1
Cac_g002245.t2
Cac_g024378.t8
Cac_g027094.t1
Cac_g034473.t2
Cac_g011647.t1
Cac_g007989.t1
Cac_g021792.t1
Cac_g024037.t5
Cac_g018099.t1
Cac_g032116.t1
Cac_g022983.t1
Cac_g027860.t1
Cac_g018990.t1
Cac_g003991.t1
Cac_g031288.t1
Cac_g015308.t5
Cac_g005406.t1
Cac_g030113.t1
Cac_g000829.t1
Cac_g033537.t1
Cac_g030358.t1
Cac_g001595.t1
Cac_g005835.t1
Cac_g014468.t4
Cac_g012537.t2
Cac_g026572.t1
Cac_g032968.t2
Cac_g025576.t1
Cac_g013349.t1
Cac_g013411.t1
Cac_g013114.t2
Cac_g009503.t1
Cac_g022683.t1
Cac_g014323.t1
Cac_g012545.t1
Cac_g001339.t2
Cac_g019473.t1
Cac_g027131.t1
Cac_g033665.t2
Cac_g010040.t1
Cac_g002349.t1
Cac_g011761.t1
Cac_g029246.t1
Cac_g001433.t2
Cac_g020211.t1
Cac_g012979.t2
Cac_g031632.t2
Cac_g010077.t1
Cac_g009620.t2
Cac_g001564.t1
Cac_g010863.t2
Cac_g030049.t1
Cac_g025834.t1
Cac_g008679.t3
Cac_g014187.t1
Cac_g027428.t2
Cac_g005410.t1
Cac_g001009.t1
Cac_g016711.t1
Cac_g006113.t3
Cac_g014733.t1
Cac_g001487.t1
Cac_g009030.t1
Cac_g024658.t1
Cac_g018505.t1
Cac_g003025.t1
Cac_g032948.t1
Cac_g026365.t1
Cac_g015529.t1
Cac_g008885.t2
Cac_g001874.t1
Cac_g016513.t1
Cac_g007295.t1
Cac_g001373.t1
Cac_g016772.t1
Cac_g010678.t1
Cac_g021531.t2
Cac_g005839.t1
Cac_g021930.t1
Cac_g033522.t1
Cac_g002149.t1
Cac_g000837.t1
Cac_g010748.t2
Cac_g015931.t1
Cac_g021070.t1
Cac_g020263.t1
Cac_g020831.t1
Cac_g011589.t1
Cac_g005374.t1
Cac_g006195.t1
Cac_g013368.t2
Cac_g021030.t1
Cac_g011841.t4
Cac_g027070.t1
Cac_g031995.t1
Cac_g028757.t1
Cac_g006352.t1
Cac_g015253.t6
Cac_g013174.t1
Cac_g022166.t1
Cac_g028451.t1
Cac_g024208.t1
Cac_g003825.t1
Cac_g012627.t1
Cac_g020519.t1
Cac_g019436.t1
Cac_g016751.t1
Cac_g000409.t1
Cac_g026525.t4
Cac_g018066.t1
Cac_g007922.t1
Cac_g017931.t1
Cac_g002943.t1
Cac_g008451.t1
Cac_g029105.t1
Cac_g010387.t4
Cac_g001853.t1
Cac_g005967.t1
Cac_g010623.t2
Cac_g003178.t1
Cac_g006146.t1
Cac_g026648.t1
Cac_g023776.t1
Cac_g017674.t1
Cac_g024212.t2
Cac_g032215.t1
Cac_g008308.t3
Cac_g027284.t1
Cac_g010408.t1
Cac_g022664.t1
Cac_g002024.t1
Cac_g013505.t2
Cac_g024065.t1
Cac_g018851.t1
Cac_g016588.t1
Cac_g012420.t1
Cac_g023400.t1
Cac_g030053.t4
Cac_g025918.t4
Cac_g011070.t1
Cac_g015184.t3
Cac_g025967.t1
Cac_g000173.t1
Cac_g013325.t1
Cac_g005523.t1
Cac_g026266.t1
Cac_g013782.t1
Cac_g028639.t2
Cac_g021076.t1
Cac_g030512.t1
Cac_g018905.t1
Cac_g002454.t1
Cac_g028400.t1
Cac_g026891.t1
Cac_g013699.t1
Cac_g030942.t1
Cac_g022704.t1
Cac_g008514.t1
Cac_g009413.t1
Cac_g029600.t1
Cac_g004410.t1
Cac_g017220.t1
Cac_g000624.t1
Cac_g001214.t1
Cac_g009052.t1
Cac_g031761.t1
Cac_g012416.t1
Cac_g009414.t1
Cac_g033338.t1
Cac_g004407.t3
Cac_g002351.t1
Cac_g021345.t1
Cac_g022001.t1
Cac_g016627.t1
Cac_g015810.t1
Cac_g025319.t1
Cac_g029854.t1
Cac_g012618.t1
Cac_g007281.t1
Cac_g015257.t3
Cac_g023284.t1
Cac_g008286.t1
Cac_g022779.t1
Cac_g008321.t1
Cac_g031426.t1
Cac_g028441.t1
Cac_g009967.t1
Cac_g016257.t1
Cac_g006303.t1
Cac_g012350.t1
Cac_g012069.t2
Cac_g000709.t1
Cac_g008335.t1
Cac_g010893.t1
Cac_g021641.t1
Cac_g024923.t1
Cac_g028421.t1
Cac_g019104.t1
Cac_g004238.t1
Cac_g026779.t1
Cac_g025255.t1
Cac_g025783.t3
Cac_g032942.t1
Cac_g018387.t2
Cac_g029813.t1
Cac_g016704.t1
Cac_g027492.t1
Cac_g000926.t1
Cac_g024093.t2
Cac_g013761.t1
Cac_g023644.t1
Cac_g002301.t1
Cac_g002745.t1
Cac_g013827.t1
Cac_g029713.t1
Cac_g032200.t1
Cac_g028893.t1
Cac_g008646.t1
Cac_g017481.t1
Cac_g007977.t1
Cac_g022803.t2
Cac_g001517.t1
Cac_g018079.t1
Cac_g003484.t3
Cac_g026309.t1
Cac_g005949.t1
Cac_g025024.t1
Cac_g007203.t1
Cac_g021865.t1
Cac_g023981.t1
Cac_g010682.t1
Cac_g023288.t1
Cac_g018997.t1
Cac_g029900.t2
Cac_g022438.t1
Cac_g014226.t1
Cac_g003322.t1
Cac_g019021.t2
Cac_g019008.t1
Cac_g021621.t1
Cac_g029945.t1
Cac_g003383.t2
Cac_g014111.t1
Cac_g002001.t1
Cac_g009883.t1
Cac_g024731.t1
Cac_g001644.t2
Cac_g030953.t2
Cac_g023752.t1
Cac_g017877.t1
Cac_g009798.t1
Cac_g015842.t3
Cac_g021957.t1
Cac_g015371.t1
Cac_g010278.t1
Cac_g028344.t1
Cac_g006336.t2
Cac_g005098.t2
Cac_g023875.t2
Cac_g033828.t1
Cac_g023323.t1
Cac_g014944.t1
Cac_g011901.t1
Cac_g033224.t1
Cac_g004978.t1
Cac_g019059.t1
Cac_g001128.t2
Cac_g029412.t2
Cac_g019283.t1
Cac_g006037.t1
Cac_g012673.t1
Cac_g022806.t1
Cac_g033226.t1
Cac_g025622.t1
Cac_g016652.t1
Cac_g004127.t1
Cac_g022062.t2
Cac_g028670.t1
Cac_g012898.t1
Cac_g027406.t1
Cac_g015653.t2
Cac_g000077.t2
Cac_g024375.t1
Cac_g013356.t1
Cac_g020307.t1
Cac_g023777.t2
Cac_g032827.t2
Cac_g025736.t1
Cac_g022698.t1
Cac_g032937.t1
Cac_g021692.t1
Cac_g011722.t1
Cac_g001640.t1
Cac_g004198.t1
Cac_g021608.t1
Cac_g023178.t1
Cac_g006325.t1
Cac_g019832.t1
Cac_g015507.t1
Cac_g024905.t1
Cac_g014204.t4
Cac_g018886.t1
Cac_g002852.t1
Cac_g025066.t1
Cac_g018906.t1
Cac_g016549.t1
Cac_g033632.t1
Cac_g019077.t1
Cac_g001201.t1
Cac_g012951.t1
Cac_g000381.t1
Cac_g017817.t1
Cac_g025902.t1
Cac_g009789.t2
Cac_g025930.t2
Cac_g026524.t1
Cac_g010250.t1
Cac_g007660.t2
Cac_g023151.t1
Cac_g001584.t2
Cac_g017637.t4
Cac_g027830.t1
Cac_g026514.t1
Cac_g030633.t1
Cac_g002649.t1
Cac_g008430.t2
Cac_g032355.t1
Cac_g013113.t1
Cac_g025730.t1
Cac_g009726.t1
Cac_g012129.t1
Cac_g023519.t1
Cac_g012602.t1
Cac_g008267.t1
Cac_g010997.t1
Cac_g028815.t1
Cac_g015485.t1
Cac_g009410.t1
Cac_g024673.t1
Cac_g002839.t1
Cac_g029268.t1
Cac_g012772.t2
Cac_g003562.t4
Cac_g032979.t2
Cac_g019332.t1
Cac_g021244.t1
Cac_g023690.t1
Cac_g002451.t1
Cac_g006897.t1
Cac_g014358.t1
Cac_g024411.t1
Cac_g004306.t2
Cac_g028287.t1
Cac_g011322.t1
Cac_g022635.t1
Cac_g018290.t1
Cac_g023245.t1
Cac_g004372.t1
Cac_g020474.t11
Cac_g003743.t2
Cac_g021556.t1
Cac_g004451.t1
Cac_g010781.t4
Cac_g020932.t1
Cac_g015065.t1
Cac_g022439.t1
Cac_g022361.t1
Cac_g013858.t2
Cac_g010031.t1
Cac_g026533.t1
Cac_g013090.t1
Cac_g030035.t1
Cac_g015747.t2
Cac_g007762.t3
Cac_g007812.t1
Cac_g024573.t1
Cac_g016360.t1
Cac_g019971.t1
Cac_g010983.t1
Cac_g023046.t1
Cac_g020562.t3
Cac_g024012.t1
Cac_g018025.t1
Cac_g001211.t1
Cac_g009306.t1
Cac_g029124.t1
Cac_g002371.t2
Cac_g001457.t1
Cac_g026224.t1
Cac_g002485.t1
Cac_g003937.t1
Cac_g000848.t2
Cac_g027819.t1
Cac_g014997.t1
Cac_g021408.t1
Cac_g029234.t2
Cac_g021297.t1
Cac_g008644.t1
Cac_g000326.t1
Cac_g016921.t1
Cac_g004134.t2
Cac_g031614.t1
Cac_g031790.t1
Cac_g026689.t1
Cac_g033995.t1
Cac_g024690.t1
Cac_g019010.t1
Cac_g011656.t1
Cac_g006457.t2
Cac_g009272.t1
Cac_g021969.t1
Cac_g027371.t1
Cac_g002313.t1
Cac_g027723.t1
Cac_g021139.t1
Cac_g018399.t5
Cac_g032881.t2
Cac_g008891.t1
Cac_g024131.t1
Cac_g005563.t1
Cac_g007929.t1
Cac_g003061.t2
Cac_g008743.t1
Cac_g000050.t3
Cac_g024531.t1
Cac_g027731.t1
Cac_g002725.t1
Cac_g000898.t1
Cac_g021460.t1
Cac_g008680.t1
Cac_g000328.t1
Cac_g015438.t1
Cac_g031420.t1
Cac_g008336.t2
Cac_g025807.t1
Cac_g021980.t2
Cac_g017519.t1
Cac_g015616.t1
Cac_g031892.t1
Cac_g024723.t1
Cac_g004763.t4
Cac_g009308.t1
Cac_g033160.t1
Cac_g021600.t3
Cac_g027498.t1
Cac_g012423.t1
Cac_g004618.t1
Cac_g011067.t1
Cac_g003321.t1
Cac_g012579.t1
Cac_g008401.t2
Cac_g024949.t2
Cac_g006969.t1
Cac_g000209.t4
Cac_g028801.t1
Cac_g029405.t1
Cac_g018688.t1
Cac_g013599.t1
Cac_g007818.t2
Cac_g007663.t1
Cac_g022588.t1
Cac_g018204.t2
Cac_g018593.t1
Cac_g012531.t1
Cac_g014569.t1
Cac_g021237.t1
Cac_g013452.t1
Cac_g018526.t2
Cac_g010089.t3
Cac_g026015.t1
Cac_g017958.t1
Cac_g015239.t1
Cac_g003132.t2
Cac_g031502.t1
Cac_g005337.t2
Cac_g007228.t1
Cac_g015104.t1
Cac_g025599.t1
Cac_g014182.t8
Cac_g032181.t1
Cac_g000056.t1
Cac_g008440.t1
Cac_g019989.t1
Cac_g026170.t1
Cac_g025258.t1
Cac_g004612.t1
Cac_g010192.t1
Cac_g017270.t1
Cac_g001161.t2
Cac_g010790.t1
Cac_g026625.t1
Cac_g009107.t1
Cac_g030565.t4
Cac_g016219.t1
Cac_g007433.t2
Cac_g030183.t1
Cac_g021708.t3
Cac_g026234.t1
Cac_g020718.t1
Cac_g020797.t1
Cac_g006094.t1
Cac_g020957.t1
Cac_g033821.t1
Cac_g012370.t1
Cac_g003887.t1
Cac_g005674.t1
Cac_g007973.t2
Cac_g005367.t1
Cac_g017377.t1
Cac_g006474.t1
Cac_g010621.t1
Cac_g033862.t2
Cac_g004503.t1
Cac_g025356.t1
Cac_g013010.t1
Cac_g024316.t2
Cac_g032524.t1
Cac_g010283.t1
Cac_g032896.t1
Cac_g033928.t1
Cac_g006857.t2
Cac_g017636.t1
Cac_g026152.t3
Cac_g013698.t1
Cac_g002987.t1
Cac_g026129.t1
Cac_g012476.t1
Cac_g006772.t1
Cac_g010099.t2
Cac_g017147.t1
Cac_g011873.t1
Cac_g012453.t1
Cac_g013285.t3
Cac_g010924.t1
Cac_g008132.t1
Cac_g005737.t1
Cac_g030097.t1
Cac_g006023.t1
Cac_g015801.t1
Cac_g014929.t1
Cac_g024461.t1
Cac_g013129.t1
Cac_g027920.t2
Cac_g024603.t1
Cac_g016275.t1
Cac_g018090.t1
Cac_g018586.t2
Cac_g014998.t1
Cac_g006414.t1
Cac_g001845.t1
Cac_g002833.t1
Cac_g016807.t1
Cac_g015586.t2
Cac_g008967.t1
Cac_g006858.t1
Cac_g018989.t1
Cac_g004193.t1
Cac_g019822.t1
Cac_g020325.t1
Cac_g019504.t1
Cac_g014996.t1
Cac_g006835.t1
Cac_g001101.t1
Cac_g019425.t1
Cac_g022910.t2
Cac_g033082.t2
Cac_g027785.t1
Cac_g023499.t2
Cac_g018108.t1
Cac_g024377.t3
Cac_g028290.t1
Cac_g002924.t1
Cac_g015412.t2
Cac_g004270.t2
Cac_g000965.t1
Cac_g008798.t1
Cac_g002413.t1
Cac_g009788.t2
Cac_g028058.t1
Cac_g018497.t1
Cac_g013473.t1
Cac_g026596.t1
Cac_g013139.t1
Cac_g019455.t1
Cac_g028750.t1
Cac_g011099.t1
Cac_g027111.t1
Cac_g026378.t1
Cac_g015778.t1
Cac_g031702.t1
Cac_g027065.t1
Cac_g017408.t1
Cac_g033341.t1
Cac_g000391.t1
Cac_g025623.t2
Cac_g001656.t1
Cac_g017550.t2
Cac_g026990.t1
Cac_g027417.t1
Cac_g021600.t1
Cac_g006579.t1
Cac_g006226.t2
Cac_g034058.t1
Cac_g018608.t1
Cac_g023886.t1
Cac_g027761.t1
Cac_g028690.t1
Cac_g020362.t2
Cac_g012375.t1
Cac_g020245.t1
Cac_g004814.t1
Cac_g013125.t1
Cac_g019932.t1
Cac_g019509.t2
Cac_g001550.t1
Cac_g030826.t3
Cac_g015696.t1
Cac_g019089.t1
Cac_g010431.t1
Cac_g027040.t1
Cac_g015428.t1
Cac_g033183.t1
Cac_g022627.t2
Cac_g029417.t1
Cac_g003615.t1
Cac_g003261.t1
Cac_g006270.t2
Cac_g031828.t1
Cac_g005285.t2
Cac_g001574.t6
Cac_g032517.t1
Cac_g004303.t4
Cac_g009916.t6
Cac_g017159.t1
Cac_g016368.t1
Cac_g010999.t1
Cac_g000629.t1
Cac_g023006.t1
Cac_g008426.t2
Cac_g025708.t1
Cac_g022867.t1
Cac_g004192.t1
Cac_g033382.t2
Cac_g017680.t1
Cac_g021363.t1
Cac_g012249.t1
Cac_g010196.t1
Cac_g005581.t1
Cac_g004665.t1
Cac_g028533.t1
Cac_g001225.t1
Cac_g013055.t1
Cac_g010825.t1
Cac_g018125.t1
Cac_g028284.t1
Cac_g005385.t1
Cac_g000751.t2
Cac_g011487.t1
Cac_g014138.t1
Cac_g000641.t1
Cac_g030940.t1
Cac_g021336.t3
Cac_g013480.t1
Cac_g011437.t2
Cac_g012186.t2
Cac_g015242.t1
Cac_g029363.t4
Cac_g004636.t1
Cac_g013586.t1
Cac_g016542.t1
Cac_g014819.t1
Cac_g014723.t3
Cac_g017398.t1
Cac_g006941.t1
Cac_g011814.t1
Cac_g001400.t1
Cac_g027186.t1
Cac_g026630.t1
Cac_g002679.t3
Cac_g025746.t1
Cac_g026605.t1
Cac_g001430.t1
Cac_g025186.t1
Cac_g015120.t5
Cac_g016984.t1
Cac_g024210.t1
Cac_g019162.t1
Cac_g021569.t1
Cac_g023147.t1
Cac_g029885.t2
Cac_g007136.t1
Cac_g002368.t1
Cac_g005419.t1
Cac_g015002.t3
Cac_g023447.t1
Cac_g021158.t1
Cac_g008043.t1
Cac_g030369.t1
Cac_g016044.t1
Cac_g003714.t1
Cac_g025868.t2
Cac_g031525.t1
Cac_g026459.t1
Cac_g009978.t1
Cac_g014645.t1
Cac_g027574.t1
Cac_g021436.t1
Cac_g026904.t1
Cac_g013218.t1
Cac_g022158.t1
Cac_g025671.t1
Cac_g012512.t1
Cac_g030010.t1
Cac_g013161.t1
Cac_g028121.t2
Cac_g003392.t1
Cac_g000866.t1
Cac_g008309.t1
Cac_g011045.t2
Cac_g007682.t1
Cac_g031534.t1
Cac_g018028.t1
Cac_g019811.t1
Cac_g007591.t1
Cac_g032506.t1
Cac_g029594.t1
Cac_g014697.t1
Cac_g007398.t1
Cac_g005552.t1
Cac_g033725.t1
Cac_g022084.t3
Cac_g025265.t1
Cac_g027598.t1
Cac_g008186.t1
Cac_g013086.t3
Cac_g012436.t3
Cac_g003570.t2
Cac_g019193.t1
Cac_g004346.t1
Cac_g029372.t1
Cac_g019590.t1
Cac_g000650.t1
Cac_g022152.t1
Cac_g026430.t1
Cac_g022981.t1
Cac_g005480.t1
Cac_g017925.t2
Cac_g023809.t1
Cac_g018252.t1
Cac_g017815.t1
Cac_g024672.t2
Cac_g032608.t1
Cac_g026294.t1
Cac_g005375.t1
Cac_g003150.t1
Cac_g028994.t1
Cac_g022939.t2
Cac_g031037.t1
Cac_g030602.t1
Cac_g033148.t1
Cac_g024094.t1
Cac_g027117.t1
Cac_g027277.t1
Cac_g002111.t1
Cac_g012816.t1
Cac_g001065.t1
Cac_g019111.t1
Cac_g011138.t2
Cac_g005567.t1
Cac_g031691.t1
Cac_g026444.t1
Cac_g023946.t2
Cac_g006246.t1
Cac_g007355.t1
Cac_g029488.t1
Cac_g002346.t1
Cac_g012007.t2
Cac_g021218.t2
Cac_g003617.t2
Cac_g003564.t1
Cac_g028919.t1
Cac_g023787.t1
Cac_g017232.t1
Cac_g018761.t2
Cac_g019864.t4
Cac_g030827.t1
Cac_g011719.t1
Cac_g008694.t1
Cac_g003067.t1
Cac_g001256.t1
Cac_g015951.t1
Cac_g024258.t1
Cac_g006816.t2
Cac_g021837.t1
Cac_g002104.t2
Cac_g011718.t1
Cac_g012073.t1
Cac_g016735.t2
Cac_g021195.t1
Cac_g016003.t1
Cac_g017386.t1
Cac_g016149.t2
Cac_g013303.t1
Cac_g015693.t4
Cac_g015510.t3
Cac_g033300.t1
Cac_g024564.t1
Cac_g004637.t1
Cac_g012132.t2
Cac_g009157.t1
Cac_g010757.t1
Cac_g014345.t1
Cac_g005709.t1
Cac_g021536.t1
Cac_g015791.t1
Cac_g006097.t1
Cac_g007740.t1
Cac_g008021.t1
Cac_g022545.t1
Cac_g013691.t1
Cac_g021228.t1
Cac_g007043.t1
Cac_g017289.t1
Cac_g027022.t1
Cac_g023302.t1
Cac_g033005.t1
Cac_g032041.t1
Cac_g032112.t1
Cac_g028674.t1
Cac_g026152.t1
Cac_g009584.t3
Cac_g014726.t3
Cac_g013079.t1
Cac_g024794.t1
Cac_g031421.t1
Cac_g012025.t1
Cac_g031955.t1
Cac_g030468.t1
Cac_g019781.t1
Cac_g033843.t1
Cac_g022487.t1
Cac_g006092.t2
Cac_g001992.t1
Cac_g018203.t1
Cac_g031971.t1
Cac_g006568.t1
Cac_g030027.t1
Cac_g021693.t1
Cac_g031792.t1
Cac_g030573.t2
Cac_g009311.t3
Cac_g032415.t1
Cac_g023625.t1
Cac_g001241.t2
Cac_g025300.t1
Cac_g019919.t1
Cac_g024649.t1
Cac_g029746.t1
Cac_g005327.t2
Cac_g002256.t1
Cac_g013175.t2
Cac_g010962.t1
Cac_g020861.t1
Cac_g016698.t1
Cac_g021860.t2
Cac_g004531.t1
Cac_g029875.t1
Cac_g031820.t1
Cac_g021063.t1
Cac_g033429.t1
Cac_g032220.t1
Cac_g029624.t3
Cac_g012761.t3
Cac_g005460.t1
Cac_g032150.t1
Cac_g021326.t1
Cac_g026013.t1
Cac_g000710.t2
Cac_g021280.t1
Cac_g011837.t2
Cac_g027780.t1
Cac_g019985.t1
Cac_g007258.t1
Cac_g004335.t2
Cac_g015238.t1
Cac_g005511.t1
Cac_g017527.t1
Cac_g019876.t1
Cac_g013062.t1
Cac_g007834.t1
Cac_g016752.t1
Cac_g010191.t2
Cac_g005818.t1
Cac_g000981.t2
Cac_g005420.t1
Cac_g029639.t1
Cac_g013940.t1
Cac_g027301.t1
Cac_g008347.t1
Cac_g002153.t1
Cac_g023445.t5
Cac_g011903.t1
Cac_g002414.t3
Cac_g003276.t1
Cac_g029834.t1
Cac_g008312.t1
Cac_g002644.t2
Cac_g033569.t1
Cac_g005339.t6
Cac_g031079.t1
Cac_g013127.t1
Cac_g010098.t1
Cac_g002495.t1
Cac_g011102.t2
Cac_g007911.t1
Cac_g009185.t4
Cac_g031798.t1
Cac_g015447.t1
Cac_g030809.t1
Cac_g031679.t1
Cac_g018947.t1
Cac_g018403.t1
Cac_g010877.t1
Cac_g023888.t1
Cac_g000886.t1
Cac_g014928.t1
Cac_g022226.t1
Cac_g018827.t1
Cac_g011007.t2
Cac_g033529.t2
Cac_g032527.t2
Cac_g014250.t1
Cac_g011076.t1
Cac_g022477.t1
Cac_g000815.t1
Cac_g015513.t1
Cac_g007556.t2
Cac_g017576.t1
Cac_g002589.t3
Cac_g000838.t1
Cac_g031808.t1
Cac_g015368.t2
Cac_g025310.t1
Cac_g003373.t2
Cac_g009939.t1
Cac_g031177.t1
Cac_g022079.t1
Cac_g031914.t1
Cac_g025809.t1
Cac_g009121.t1
Cac_g029151.t1
Cac_g028251.t1
Cac_g027845.t1
Cac_g021444.t1
Cac_g007462.t3
Cac_g030855.t1
Cac_g009105.t1
Cac_g015759.t1
Cac_g016689.t1
Cac_g024783.t1
Cac_g030980.t1
Cac_g010430.t1
Cac_g010427.t3
Cac_g004224.t2
Cac_g022576.t2
Cac_g022747.t1
Cac_g030592.t1
Cac_g004286.t1
Cac_g004043.t1
Cac_g026003.t1
Cac_g022831.t1
Cac_g003698.t1
Cac_g016975.t1
Cac_g006450.t1
Cac_g007105.t2
Cac_g003105.t1
Cac_g026288.t1
Cac_g029808.t1
Cac_g004452.t1
Cac_g002593.t1
Cac_g032729.t1
Cac_g019944.t1
Cac_g028412.t1
Cac_g026272.t1
Cac_g000560.t1
Cac_g025793.t2
Cac_g004063.t1
Cac_g002224.t1
Cac_g028920.t1
Cac_g013091.t1
Cac_g008626.t1
Cac_g012146.t1
Cac_g031596.t2
Cac_g018338.t1
Cac_g017142.t1
Cac_g012835.t1
Cac_g011177.t1
Cac_g009653.t1
Cac_g011984.t1
Cac_g030058.t2
Cac_g013053.t1
Cac_g015451.t1
Cac_g013551.t1
Cac_g006405.t1
Cac_g001454.t1
Cac_g020354.t1
Cac_g026687.t3
Cac_g026941.t4
Cac_g012741.t1
Cac_g004499.t1
Cac_g012533.t2
Cac_g008667.t2
Cac_g002674.t1
Cac_g025406.t1
Cac_g007721.t1
Cac_g022719.t1
Cac_g014933.t1
Cac_g014407.t1
Cac_g007606.t1
Cac_g005114.t1
Cac_g001416.t2
Cac_g008993.t1
Cac_g012234.t1
Cac_g017500.t1
Cac_g030683.t3
Cac_g007605.t1
Cac_g019312.t1
Cac_g032786.t1
Cac_g028142.t1
Cac_g026495.t1
Cac_g018739.t1
Cac_g029730.t1
Cac_g029091.t1
Cac_g002134.t1
Cac_g014053.t1
Cac_g033728.t1
Cac_g030198.t1
Cac_g006944.t1
Cac_g033588.t1
Cac_g013217.t1
Cac_g009699.t1
Cac_g011780.t1
Cac_g007537.t1
Cac_g015120.t1
Cac_g023415.t1
Cac_g015521.t1
Cac_g029482.t2
Cac_g002506.t2
Cac_g012161.t1
Cac_g032536.t1
Cac_g018663.t1
Cac_g017507.t1
Cac_g020499.t1
Cac_g000225.t1
Cac_g005415.t1
Cac_g010306.t1
Cac_g005600.t1
Cac_g005826.t1
Cac_g004886.t1
Cac_g000487.t1
Cac_g014064.t1
Cac_g015273.t2
Cac_g031212.t1
Cac_g024293.t2
Cac_g027130.t2
Cac_g029644.t1
Cac_g002650.t2
Cac_g006936.t4
Cac_g033850.t1
Cac_g020261.t1
Cac_g023565.t1
Cac_g010458.t1
Cac_g000576.t5
Cac_g031257.t1
Cac_g000669.t1
Cac_g022715.t1
Cac_g004272.t2
Cac_g018706.t1
Cac_g021882.t2
Cac_g007821.t1
Cac_g001574.t1
Cac_g004851.t1
Cac_g010064.t1
Cac_g019277.t1
Cac_g001682.t1
Cac_g023420.t1
Cac_g026011.t1
Cac_g024192.t1
Cac_g025982.t1
Cac_g009039.t1
Cac_g007600.t6
Cac_g008736.t2
Cac_g010841.t1
Cac_g017581.t1
Cac_g022584.t1
Cac_g023689.t2
Cac_g019790.t1
Cac_g013023.t1
Cac_g005726.t1
Cac_g011709.t1
Cac_g019873.t1
Cac_g026476.t1
Cac_g003087.t1
Cac_g018156.t1
Cac_g010749.t6
Cac_g018710.t1
Cac_g023287.t1
Cac_g030513.t1
Cac_g006798.t1
Cac_g026591.t1
Cac_g027554.t1
Cac_g031335.t1
Cac_g000088.t1
Cac_g003680.t1
Cac_g004138.t1
Cac_g000864.t1
Cac_g016966.t2
Cac_g020066.t1
Cac_g006814.t1
Cac_g005489.t1
Cac_g025910.t1
Cac_g011668.t3
Cac_g024597.t1
Cac_g011302.t1
Cac_g032749.t1
Cac_g028629.t1
Cac_g029564.t2
Cac_g002478.t1
Cac_g026569.t1
Cac_g030669.t1
Cac_g025275.t1
Cac_g028422.t1
Cac_g003670.t1
Cac_g031382.t1
Cac_g010525.t2
Cac_g008655.t1
Cac_g010915.t1
Cac_g026998.t1
Cac_g007600.t2
Cac_g030634.t1
Cac_g018924.t1
Cac_g025975.t1
Cac_g012432.t1
Cac_g017775.t1
Cac_g002000.t1
Cac_g019174.t1
Cac_g024677.t1
Cac_g004607.t2
Cac_g032832.t1
Cac_g018442.t1
Cac_g021583.t1
Cac_g015343.t3
Cac_g018195.t1
Cac_g032537.t1
Cac_g025684.t1
Cac_g032423.t1
Cac_g010686.t1
Cac_g016533.t1
Cac_g024679.t1
Cac_g016167.t1
Cac_g002133.t1
Cac_g012468.t1
Cac_g028322.t1
Cac_g023552.t1
Cac_g021994.t2
Cac_g009132.t1
Cac_g007901.t1
Cac_g023569.t1
Cac_g002287.t1
Cac_g019431.t1
Cac_g019743.t1
Cac_g019960.t1
Cac_g007397.t1
Cac_g028779.t1
Cac_g007716.t1
Cac_g018043.t1
Cac_g017516.t1
Cac_g016434.t1
Cac_g006698.t1
Cac_g018719.t1
Cac_g028785.t1
Cac_g024228.t1
Cac_g026427.t1
Cac_g022269.t2
Cac_g030803.t4
Cac_g021512.t1
Cac_g019903.t1
Cac_g022346.t2
Cac_g032120.t1
Cac_g024817.t1
Cac_g007658.t1
Cac_g014336.t2
Cac_g032444.t1
Cac_g030853.t1
Cac_g024643.t2
Cac_g032685.t1
Cac_g003649.t1
Cac_g019570.t1
Cac_g011813.t2
Cac_g027254.t1
Cac_g032825.t1
Cac_g008141.t2
Cac_g009890.t1
Cac_g023878.t1
Cac_g012923.t1
Cac_g017920.t1
Cac_g028860.t1
Cac_g031935.t1
Cac_g010271.t1
Cac_g017624.t1
Cac_g027339.t1
Cac_g025526.t1
Cac_g005282.t1
Cac_g025045.t1
Cac_g012776.t3
Cac_g014190.t2
Cac_g020219.t2
Cac_g029024.t1
Cac_g028020.t1
Cac_g011371.t1
Cac_g014604.t1
Cac_g018407.t1
Cac_g021958.t2
Cac_g017420.t1
Cac_g001985.t1
Cac_g028124.t1
Cac_g032148.t1
Cac_g003737.t1
Cac_g004707.t1
Cac_g010555.t1
Cac_g004709.t1
Cac_g028025.t1
Cac_g001759.t2
Cac_g011636.t1
Cac_g007486.t1
Cac_g022782.t2
Cac_g002777.t1
Cac_g004915.t1
Cac_g014217.t1
Cac_g011400.t1
Cac_g000969.t1
Cac_g034011.t1
Cac_g008727.t1
Cac_g005025.t1
Cac_g019896.t1
Cac_g029208.t1
Cac_g033879.t1
Cac_g020690.t1
Cac_g009185.t2
Cac_g020727.t1
Cac_g023791.t1
Cac_g020724.t2
Cac_g024012.t5
Cac_g004395.t1
Cac_g012301.t4
Cac_g004463.t1
Cac_g011807.t1
Cac_g006886.t1
Cac_g007982.t4
Cac_g034113.t1
Cac_g024552.t1
Cac_g025961.t1
Cac_g025100.t1
Cac_g020757.t1
Cac_g033230.t1
Cac_g015142.t1
Cac_g026265.t3
Cac_g010795.t1
Cac_g021954.t1
Cac_g010738.t1
Cac_g003257.t1
Cac_g028089.t1
Cac_g020793.t5
Cac_g025359.t1
Cac_g008001.t1
Cac_g010412.t1
Cac_g033620.t1
Cac_g011875.t1
Cac_g032440.t1
Cac_g000373.t1
Cac_g029493.t1
Cac_g025210.t1
Cac_g015955.t1
Cac_g003992.t1
Cac_g005698.t1
Cac_g028672.t1
Cac_g029423.t1
Cac_g027663.t1
Cac_g004761.t1
Cac_g002041.t2
Cac_g024657.t1
Cac_g019835.t1
Cac_g024930.t1
Cac_g019754.t1
Cac_g031060.t1
Cac_g015400.t1
Cac_g012136.t1
Cac_g001609.t4
Cac_g029136.t1
Cac_g026931.t1
Cac_g005955.t5
Cac_g019747.t1
Cac_g019073.t2
Cac_g001387.t1
Cac_g026437.t1
Cac_g000169.t1
Cac_g027456.t1
Cac_g001879.t1
Cac_g002205.t2
Cac_g024142.t2
Cac_g007093.t1
Cac_g002014.t1
Cac_g000820.t1
Cac_g001140.t1
Cac_g005904.t1
Cac_g003001.t2
Cac_g007565.t2
Cac_g012785.t1
Cac_g009582.t3
Cac_g028871.t1
Cac_g012051.t1
Cac_g033900.t1
Cac_g005432.t2
Cac_g008700.t1
Cac_g028753.t1
Cac_g028196.t1
Cac_g011545.t1
Cac_g011271.t1
Cac_g017883.t1
Cac_g010292.t2
Cac_g024194.t1
Cac_g020035.t1
Cac_g011379.t1
Cac_g014648.t1
Cac_g028827.t1
Cac_g000569.t1
Cac_g017933.t1
Cac_g023731.t1
Cac_g021723.t1
Cac_g011118.t1
Cac_g023082.t1
Cac_g020970.t1
Cac_g024838.t1
Cac_g025657.t1
Cac_g005234.t1
Cac_g019265.t1
Cac_g024710.t1
Cac_g028067.t1
Cac_g005702.t1
Cac_g032072.t1
Cac_g010375.t1
Cac_g003977.t1
Cac_g028129.t1
Cac_g023883.t1
Cac_g027424.t1
Cac_g000940.t1
Cac_g010059.t1
Cac_g016235.t1
Cac_g030762.t3
Cac_g029724.t1
Cac_g014999.t1
Cac_g002422.t1
Cac_g005169.t3
Cac_g005920.t1
Cac_g011650.t2
Cac_g008119.t1
Cac_g023206.t1
Cac_g013101.t1
Cac_g033218.t1
Cac_g006613.t3
Cac_g010831.t1
Cac_g004445.t2
Cac_g010782.t1
Cac_g013004.t1
Cac_g034186.t1
Cac_g009990.t1
Cac_g025626.t1
Cac_g022677.t1
Cac_g000290.t1
Cac_g027695.t1
Cac_g014224.t6
Cac_g006041.t1
Cac_g028856.t1
Cac_g020732.t1
Cac_g015997.t1
Cac_g005110.t1
Cac_g002472.t1
Cac_g000766.t5
Cac_g002402.t1
Cac_g020477.t1
Cac_g022572.t2
Cac_g001701.t2
Cac_g009268.t1
Cac_g001327.t1
Cac_g006661.t1
Cac_g001754.t2
Cac_g001797.t1
Cac_g032752.t1
Cac_g030270.t1
Cac_g001285.t1
Cac_g017765.t1
Cac_g013748.t1
Cac_g030569.t1
Cac_g015593.t1
Cac_g017055.t1
Cac_g012007.t1
Cac_g032406.t1
Cac_g016220.t1
Cac_g020755.t2
Cac_g013412.t1
Cac_g023577.t1
Cac_g015401.t2
Cac_g016868.t1
Cac_g014465.t2
Cac_g003026.t1
Cac_g015830.t1
Cac_g027178.t2
Cac_g008469.t1
Cac_g033712.t1
Cac_g027721.t1
Cac_g021050.t1
Cac_g011910.t1
Cac_g020632.t1
Cac_g013044.t3
Cac_g007197.t1
Cac_g028726.t3
Cac_g009631.t3
Cac_g021332.t1
Cac_g033064.t3
Cac_g020095.t1
Cac_g022495.t2
Cac_g006050.t1
Cac_g017725.t1
Cac_g010220.t1
Cac_g029484.t1
Cac_g009124.t1
Cac_g007329.t2
Cac_g030582.t1
Cac_g022940.t1
Cac_g022583.t1
Cac_g028903.t1
Cac_g032364.t1
Cac_g002197.t1
Cac_g010724.t1
Cac_g012515.t3
Cac_g005680.t1
Cac_g023670.t1
Cac_g000252.t1
Cac_g001427.t1
Cac_g025148.t1
Cac_g005366.t1
Cac_g026519.t1
Cac_g022157.t1
Cac_g020449.t1
Cac_g015526.t1
Cac_g003528.t1
Cac_g024797.t1
Cac_g020205.t1
Cac_g024279.t1
Cac_g025909.t2
Cac_g001215.t2
Cac_g022513.t1
Cac_g033565.t1
Cac_g016573.t1
Cac_g012381.t1
Cac_g023676.t1
Cac_g012160.t1
Cac_g020196.t2
Cac_g018992.t1
Cac_g027754.t1
Cac_g014685.t2
Cac_g000297.t1
Cac_g010142.t1
Cac_g007817.t1
Cac_g001831.t1
Cac_g003333.t1
Cac_g020017.t2
Cac_g013469.t1
Cac_g021752.t1
Cac_g003979.t1
Cac_g015321.t1
Cac_g006154.t1
Cac_g024774.t1
Cac_g026189.t1
Cac_g021262.t1
Cac_g019729.t1
Cac_g002798.t1
Cac_g000216.t1
Cac_g005464.t1
Cac_g033209.t1
Cac_g005859.t1
Cac_g019915.t1
Cac_g014768.t1
Cac_g007370.t1
Cac_g018440.t1
Cac_g001305.t2
Cac_g021367.t1
Cac_g033631.t1
Cac_g033468.t1
Cac_g020492.t1
Cac_g021385.t2
Cac_g033365.t3
Cac_g009851.t1
Cac_g030918.t2
Cac_g008222.t1
Cac_g009109.t1
Cac_g031210.t3
Cac_g020789.t2
Cac_g003654.t1
Cac_g027480.t1
Cac_g030389.t1
Cac_g032720.t2
Cac_g004387.t1
Cac_g014411.t2
Cac_g001821.t2
Cac_g004668.t2
Cac_g030510.t1
Cac_g014365.t1
Cac_g004004.t1
Cac_g005990.t1
Cac_g003960.t1
Cac_g032227.t1
Cac_g004279.t1
Cac_g031737.t1
Cac_g026759.t1
Cac_g007087.t1
Cac_g018039.t1
Cac_g011614.t1
Cac_g022644.t2
Cac_g001368.t1
Cac_g001457.t3
Cac_g012092.t1
Cac_g034166.t1
Cac_g011798.t1
Cac_g008363.t1
Cac_g011787.t1
Cac_g003929.t1
Cac_g010390.t1
Cac_g032288.t1
Cac_g001411.t1
Cac_g009456.t1
Cac_g019287.t1
Cac_g019386.t1
Cac_g023265.t2
Cac_g024595.t1
Cac_g023068.t1
Cac_g019208.t1
Cac_g007411.t1
Cac_g018410.t1
Cac_g009142.t1
Cac_g003678.t1
Cac_g024244.t1
Cac_g012045.t1
Cac_g006158.t1
Cac_g012697.t1
Cac_g009396.t1
Cac_g011801.t1
Cac_g021491.t1
Cac_g033619.t1
Cac_g027576.t1
Cac_g015140.t2
Cac_g005719.t1
Cac_g022266.t1
Cac_g023914.t1
Cac_g030190.t4
Cac_g001744.t1
Cac_g005574.t1
Cac_g020018.t1
Cac_g007767.t1
Cac_g016402.t3
Cac_g014529.t1
Cac_g024071.t1
Cac_g018105.t1
Cac_g014021.t1
Cac_g000885.t1
Cac_g029290.t1
Cac_g015175.t1
Cac_g012544.t1
Cac_g004712.t2
Cac_g003927.t1
Cac_g007277.t2
Cac_g018447.t1
Cac_g002009.t1
Cac_g031205.t1
Cac_g005601.t1
Cac_g010644.t1
Cac_g004602.t1
Cac_g009340.t1
Cac_g018166.t1
Cac_g006366.t1
Cac_g002326.t1
Cac_g008073.t2
Cac_g016342.t1
Cac_g031515.t1
Cac_g008237.t1
Cac_g014310.t1
Cac_g009826.t1
Cac_g033113.t1
Cac_g032742.t1
Cac_g022797.t1
Cac_g021314.t5
Cac_g022016.t1
Cac_g020286.t1
Cac_g003491.t1
Cac_g003391.t1
Cac_g028153.t3
Cac_g025194.t1
Cac_g019026.t1
Cac_g028454.t2
Cac_g019075.t1
Cac_g027876.t4
Cac_g017184.t1
Cac_g013206.t1
Cac_g025587.t1
Cac_g020981.t2
Cac_g021864.t2
Cac_g004090.t1
Cac_g009772.t1
Cac_g016093.t1
Cac_g004528.t1
Cac_g027825.t1
Cac_g006885.t1
Cac_g005913.t2
Cac_g017574.t1
Cac_g025065.t2
Cac_g013481.t2
Cac_g018469.t2
Cac_g005720.t1
Cac_g009048.t1
Cac_g032859.t2
Cac_g015761.t1
Cac_g031106.t1
Cac_g028388.t4
Cac_g019221.t1
Cac_g018192.t1
Cac_g033162.t1
Cac_g004478.t2
Cac_g013727.t1
Cac_g022699.t1
Cac_g005071.t1
Cac_g026045.t1
Cac_g030905.t1
Cac_g008940.t1
Cac_g018228.t1
Cac_g001520.t1
Cac_g032121.t1
Cac_g009704.t1
Cac_g026454.t1
Cac_g025794.t1
Cac_g001218.t1
Cac_g013029.t4
Cac_g027016.t1
Cac_g017406.t3
Cac_g017190.t1
Cac_g024744.t1
Cac_g004913.t1
Cac_g008341.t1
Cac_g025899.t1
Cac_g004430.t1
Cac_g030452.t4
Cac_g002415.t1
Cac_g009389.t1
Cac_g006906.t1
Cac_g013290.t2
Cac_g009317.t1
Cac_g002807.t1
Cac_g008436.t1
Cac_g005604.t1
Cac_g027317.t1
Cac_g005592.t2
Cac_g006299.t1
Cac_g018027.t4
Cac_g001691.t4
Cac_g010585.t3
Cac_g031174.t1
Cac_g033124.t3
Cac_g032973.t4
Cac_g010161.t1
Cac_g017945.t1
Cac_g014557.t1
Cac_g012354.t1
Cac_g000201.t2
Cac_g033777.t1
Cac_g005277.t1
Cac_g001453.t1
Cac_g010873.t2
Cac_g030607.t3
Cac_g017194.t1
Cac_g022096.t1
Cac_g003570.t1
Cac_g021187.t1
Cac_g005269.t1
Cac_g015091.t1
Cac_g005473.t1
Cac_g030312.t1
Cac_g016906.t1
Cac_g000331.t1
Cac_g000420.t1
Cac_g031680.t1
Cac_g017816.t1
Cac_g027008.t1
Cac_g007096.t2
Cac_g021772.t1
Cac_g019382.t1
Cac_g031035.t1
Cac_g005348.t1
Cac_g007924.t1
Cac_g006487.t1
Cac_g011896.t2
Cac_g022128.t3
Cac_g014568.t1
Cac_g007055.t3
Cac_g016283.t1
Cac_g005483.t1
Cac_g012250.t1
Cac_g023201.t4
Cac_g002174.t1
Cac_g001409.t1
Cac_g012694.t1
Cac_g028679.t1
Cac_g013301.t1
Cac_g002211.t1
Cac_g006304.t1
Cac_g002234.t1
Cac_g017376.t2
Cac_g012477.t1
Cac_g033343.t1
Cac_g000090.t1
Cac_g001414.t1
Cac_g001613.t3
Cac_g023381.t1
Cac_g001451.t2
Cac_g001600.t1
Cac_g012943.t1
Cac_g017545.t1
Cac_g032677.t4
Cac_g006514.t1
Cac_g033855.t1
Cac_g027769.t1
Cac_g015181.t1
Cac_g007920.t1
Cac_g025646.t1
Cac_g016607.t1
Cac_g004570.t1
Cac_g012460.t1
Cac_g031102.t1
Cac_g001095.t1
Cac_g021271.t1
Cac_g000263.t2
Cac_g008645.t2
Cac_g006286.t1
Cac_g027435.t1
Cac_g012467.t1
Cac_g001399.t2
Cac_g033329.t1
Cac_g013232.t1
Cac_g002034.t1
Cac_g003371.t1
Cac_g001395.t1
Cac_g020474.t6
Cac_g008116.t1
Cac_g008201.t2
Cac_g021981.t3
Cac_g015288.t2
Cac_g028543.t1
Cac_g004117.t1
Cac_g030833.t1
Cac_g001447.t1
Cac_g020218.t1
Cac_g001611.t1
Cac_g009183.t5
Cac_g002151.t1
Cac_g021494.t1
Cac_g001923.t1
Cac_g033878.t1
Cac_g003538.t1
Cac_g020711.t1
Cac_g016204.t1
Cac_g019033.t1
Cac_g029503.t1
Cac_g031521.t1
Cac_g034266.t1
Cac_g028840.t2
Cac_g033533.t2
Cac_g029337.t1
Cac_g015690.t1
Cac_g010737.t1
Cac_g004343.t1
Cac_g003662.t1
Cac_g027392.t1
Cac_g024994.t1
Cac_g003871.t1
Cac_g017320.t1
Cac_g005215.t2
Cac_g009497.t1
Cac_g018342.t1
Cac_g032721.t1
Cac_g005728.t1
Cac_g027621.t2
Cac_g022307.t2
Cac_g024445.t2
Cac_g026297.t1
Cac_g002192.t1
Cac_g021815.t1
Cac_g029009.t1
Cac_g005304.t1
Cac_g022746.t1
Cac_g024403.t1
Cac_g022350.t2
Cac_g000812.t1
Cac_g001560.t1
Cac_g026936.t2
Cac_g013914.t1
Cac_g015274.t2
Cac_g027307.t1
Cac_g028304.t3
Cac_g034020.t1
Cac_g006416.t1
Cac_g018900.t1
Cac_g007398.t2
Cac_g023800.t1
Cac_g024503.t1
Cac_g005118.t1
Cac_g032261.t1
Cac_g017712.t1
Cac_g019875.t4
Cac_g007080.t2
Cac_g007994.t1
Cac_g026836.t1
Cac_g019400.t1
Cac_g017328.t2
Cac_g016151.t2
Cac_g009444.t1
Cac_g012542.t1
Cac_g001145.t1
Cac_g000727.t1
Cac_g012780.t1
Cac_g006855.t1
Cac_g014538.t1
Cac_g001229.t3
Cac_g032544.t1
Cac_g031467.t1
Cac_g020006.t1
Cac_g028880.t1
Cac_g032529.t1
Cac_g008167.t1
Cac_g022017.t4
Cac_g003027.t1
Cac_g029968.t2
Cac_g022857.t1
Cac_g009128.t2
Cac_g010572.t1
Cac_g026362.t1
Cac_g022450.t2
Cac_g009311.t2
Cac_g029100.t1
Cac_g013416.t1
Cac_g002608.t1
Cac_g018951.t1
Cac_g011221.t1
Cac_g020989.t1
Cac_g011639.t1
Cac_g023398.t1
Cac_g026040.t1
Cac_g025759.t1
Cac_g013283.t1
Cac_g015853.t1
Cac_g010816.t1
Cac_g014014.t1
Cac_g001189.t1
Cac_g013653.t1
Cac_g000612.t1
Cac_g025865.t1
Cac_g010211.t1
Cac_g020531.t1
Cac_g000607.t1
Cac_g003940.t1
Cac_g022816.t1
Cac_g005113.t1
Cac_g022571.t1
Cac_g003547.t1
Cac_g020083.t1
Cac_g004172.t1
Cac_g003625.t1
Cac_g012975.t1
Cac_g024599.t1
Cac_g032164.t3
Cac_g033052.t2
Cac_g017155.t1
Cac_g020923.t1
Cac_g024014.t1
Cac_g014917.t1
Cac_g007279.t1
Cac_g027635.t1
Cac_g021227.t1
Cac_g032722.t1
Cac_g018527.t3
Cac_g018693.t1
Cac_g003209.t1
Cac_g023937.t1
Cac_g028820.t1
Cac_g000140.t1
Cac_g006038.t1
Cac_g015418.t1
Cac_g012020.t1
Cac_g010628.t2
Cac_g014173.t1
Cac_g025379.t1
Cac_g020777.t1
Cac_g003039.t1
Cac_g028365.t1
Cac_g009916.t7
Cac_g020461.t1
Cac_g005555.t3
Cac_g006796.t2
Cac_g017583.t1
Cac_g009194.t1
Cac_g020357.t1
Cac_g032257.t1
Cac_g032157.t1
Cac_g013625.t1
Cac_g004609.t1
Cac_g022610.t4
Cac_g006628.t1
Cac_g007894.t4
Cac_g025029.t1
Cac_g024012.t16
Cac_g030939.t1
Cac_g022470.t1
Cac_g002320.t1
Cac_g020511.t1
Cac_g012152.t1
Cac_g013253.t2
Cac_g007678.t1
Cac_g005776.t2
Cac_g000890.t1
Cac_g011393.t2
Cac_g000954.t1
Cac_g003518.t1
Cac_g012212.t2
Cac_g022907.t1
Cac_g020318.t1
Cac_g014724.t1
Cac_g004692.t1
Cac_g012209.t1
Cac_g011030.t3
Cac_g015629.t1
Cac_g005494.t1
Cac_g026706.t2
Cac_g026196.t1
Cac_g031291.t1
Cac_g008720.t1
Cac_g017906.t1
Cac_g028878.t1
Cac_g015276.t1
Cac_g032967.t2
Cac_g020355.t2
Cac_g010385.t2
Cac_g001927.t1
Cac_g027093.t1
Cac_g020446.t1
Cac_g004190.t1
Cac_g029245.t1
Cac_g027956.t1
Cac_g006774.t1
Cac_g003723.t1
Cac_g008435.t1
Cac_g000360.t1
Cac_g012691.t2
Cac_g017607.t1
Cac_g001130.t2
Cac_g025785.t1
Cac_g023391.t1
Cac_g002597.t1
Cac_g024053.t1
Cac_g022489.t1
Cac_g012292.t1
Cac_g008059.t1
Cac_g020131.t1
Cac_g021052.t1
Cac_g017737.t1
Cac_g014289.t1
Cac_g012981.t1
Cac_g012689.t3
Cac_g004571.t1
Cac_g003849.t1
Cac_g033158.t1
Cac_g012539.t2
Cac_g006274.t1
Cac_g030805.t2
Cac_g034476.t1
Cac_g016761.t1
Cac_g015835.t1
Cac_g008069.t1
Cac_g026828.t1
Cac_g015141.t1
Cac_g013536.t2
Cac_g018771.t2
Cac_g023923.t1
Cac_g013095.t1
Cac_g020854.t1
Cac_g016247.t1
Cac_g028479.t3
Cac_g001695.t1
Cac_g018068.t1
Cac_g022684.t1
Cac_g012550.t1
Cac_g009006.t1
Cac_g008162.t1
Cac_g020953.t1
Cac_g025115.t2
Cac_g010749.t3
Cac_g022044.t1
Cac_g017193.t2
Cac_g009581.t1
Cac_g020409.t1
Cac_g017830.t1
Cac_g009936.t2
Cac_g027800.t2
Cac_g003094.t1
Cac_g014757.t1
Cac_g006990.t1
Cac_g032297.t1
Cac_g002493.t1
Cac_g008643.t2
Cac_g002818.t1
Cac_g026024.t1
Cac_g031651.t2
Cac_g004154.t1
Cac_g022697.t1
Cac_g034094.t1
Cac_g001558.t1
Cac_g012664.t1
Cac_g023969.t1
Cac_g015896.t2
Cac_g018231.t1
Cac_g025440.t1
Cac_g021565.t1
Cac_g001233.t1
Cac_g017695.t1
Cac_g022640.t1
Cac_g003939.t1
Cac_g028823.t1
Cac_g006022.t1
Cac_g019463.t1
Cac_g026004.t1
Cac_g016272.t1
Cac_g026564.t1
Cac_g029340.t2
Cac_g007866.t1
Cac_g021782.t1
Cac_g025462.t2
Cac_g022210.t1
Cac_g028806.t1
Cac_g002541.t1
Cac_g026905.t2
Cac_g021559.t2
Cac_g016024.t1
Cac_g032382.t1
Cac_g006453.t1
Cac_g014385.t1
Cac_g025767.t1
Cac_g008770.t1
Cac_g021287.t1
Cac_g033649.t1
Cac_g023967.t1
Cac_g021667.t1
Cac_g020343.t1
Cac_g017110.t1
Cac_g025538.t1
Cac_g022522.t2
Cac_g007141.t1
Cac_g001234.t1
Cac_g021023.t2
Cac_g005789.t3
Cac_g009888.t3
Cac_g010023.t1
Cac_g002356.t1
Cac_g031380.t1
Cac_g002960.t1
Cac_g018303.t1
Cac_g008901.t1
Cac_g025964.t1
Cac_g025817.t1
Cac_g009342.t1
Cac_g028469.t1
Cac_g021760.t1
Cac_g006461.t1
Cac_g015991.t1
Cac_g012408.t3
Cac_g015864.t1
Cac_g014040.t1
Cac_g008776.t1
Cac_g021468.t1
Cac_g016943.t3
Cac_g010851.t1
Cac_g015745.t1
Cac_g028896.t3
Cac_g015818.t1
Cac_g002646.t1
Cac_g032136.t1
Cac_g001511.t1
Cac_g020873.t1
Cac_g016591.t1
Cac_g030114.t1
Cac_g024646.t1
Cac_g022669.t1
Cac_g000429.t1
Cac_g024239.t7
Cac_g001823.t1
Cac_g019224.t1
Cac_g017385.t1
Cac_g029129.t2
Cac_g001653.t1
Cac_g027152.t1
Cac_g013113.t2
Cac_g008375.t1
Cac_g030743.t1
Cac_g033277.t1
Cac_g009484.t1
Cac_g023345.t1
Cac_g025082.t1
Cac_g032989.t2
Cac_g028372.t1
Cac_g004237.t1
Cac_g018033.t4
Cac_g023205.t1
Cac_g005794.t1
Cac_g034030.t1
Cac_g001581.t1
Cac_g022500.t1
Cac_g009055.t1
Cac_g012737.t1
Cac_g000035.t1
Cac_g015180.t2
Cac_g014272.t1
Cac_g005655.t1
Cac_g009569.t2
Cac_g033809.t2
Cac_g034083.t1
Cac_g004541.t1
Cac_g014391.t1
Cac_g000466.t2
Cac_g027499.t1
Cac_g010462.t1
Cac_g000711.t1
Cac_g023819.t1
Cac_g013689.t7
Cac_g000398.t1
Cac_g020799.t1
Cac_g007864.t1
Cac_g031186.t1
Cac_g030073.t2
Cac_g000096.t2
Cac_g016873.t1
Cac_g026873.t1
Cac_g002400.t1
Cac_g004810.t2
Cac_g023923.t4
Cac_g018313.t1
Cac_g011707.t1
Cac_g034124.t1
Cac_g007876.t1
Cac_g015535.t1
Cac_g007340.t1
Cac_g029361.t1
Cac_g021769.t2
Cac_g024751.t2
Cac_g028424.t1
Cac_g023813.t1
Cac_g027824.t1
Cac_g005577.t1
Cac_g020887.t1
Cac_g024673.t2
Cac_g002640.t1
Cac_g019966.t1
Cac_g029270.t1
Cac_g008979.t1
Cac_g016192.t1
Cac_g025301.t1
Cac_g012055.t1
Cac_g022471.t2
Cac_g018401.t3
Cac_g016641.t1
Cac_g009328.t1
Cac_g028924.t1
Cac_g023910.t1
Cac_g021421.t3
Cac_g012358.t1
Cac_g017433.t1
Cac_g024380.t1
Cac_g033764.t1
Cac_g023463.t3
Cac_g024857.t1
Cac_g029795.t1
Cac_g025537.t1
Cac_g011552.t1
Cac_g024996.t1
Cac_g018885.t1
Cac_g008313.t1
Cac_g013099.t1
Cac_g002717.t2
Cac_g006548.t3
Cac_g007728.t1
Cac_g021431.t1
Cac_g023786.t1
Cac_g016837.t1
Cac_g033644.t1
Cac_g004323.t1
Cac_g027783.t1
Cac_g024201.t1
Cac_g019457.t1
Cac_g014020.t1
Cac_g005306.t1
Cac_g019432.t1
Cac_g004297.t3
Cac_g023959.t3
Cac_g009740.t1
Cac_g016564.t1
Cac_g010006.t1
Cac_g001799.t2
Cac_g002394.t1
Cac_g026324.t2
Cac_g027461.t1
Cac_g024814.t1
Cac_g028458.t1
Cac_g009677.t1
Cac_g011082.t1
Cac_g014471.t1
Cac_g008138.t1
Cac_g029032.t1
Cac_g029261.t2
Cac_g013809.t1
Cac_g002937.t1
Cac_g015320.t1
Cac_g025422.t1
Cac_g000679.t1
Cac_g018646.t1
Cac_g000399.t1
Cac_g016389.t2
Cac_g025333.t1
Cac_g008486.t1
Cac_g030274.t1
Cac_g013240.t1
Cac_g009874.t2
Cac_g009148.t1
Cac_g018260.t1
Cac_g007267.t1
Cac_g012595.t1
Cac_g007021.t1
Cac_g015117.t1
Cac_g030762.t6
Cac_g020338.t1
Cac_g001995.t1
Cac_g017272.t1
Cac_g014115.t1
Cac_g025863.t1
Cac_g031282.t1
Cac_g007102.t1
Cac_g025075.t1
Cac_g008629.t1
Cac_g003958.t1
Cac_g021053.t2
Cac_g000300.t1
Cac_g032049.t1
Cac_g019481.t1
Cac_g009769.t1
Cac_g002237.t1
Cac_g023012.t1
Cac_g009427.t2
Cac_g002200.t1
Cac_g013863.t1
Cac_g019801.t1
Cac_g017467.t1
Cac_g030407.t1
Cac_g010340.t1
Cac_g029388.t2
Cac_g003783.t1
Cac_g031323.t1
Cac_g013108.t1
Cac_g019426.t1
Cac_g001392.t1
Cac_g023747.t1
Cac_g022085.t1
Cac_g010982.t1
Cac_g013000.t1
Cac_g025915.t1
Cac_g004234.t1
Cac_g001363.t4
Cac_g011325.t1
Cac_g013250.t1
Cac_g025464.t1
Cac_g023149.t2
Cac_g010796.t1
Cac_g003777.t2
Cac_g001018.t1
Cac_g018904.t2
Cac_g019453.t1
Cac_g019929.t1
Cac_g022722.t2
Cac_g007581.t1
Cac_g001688.t2
Cac_g001428.t1
Cac_g014479.t1
Cac_g014226.t2
Cac_g002459.t1
Cac_g026903.t1
Cac_g012604.t1
Cac_g020788.t1
Cac_g021592.t1
Cac_g001769.t1
Cac_g021715.t2
Cac_g008382.t1
Cac_g008488.t2
Cac_g021805.t1
Cac_g013098.t2
Cac_g031084.t2
Cac_g023459.t2
Cac_g026621.t1
Cac_g021664.t1
Cac_g005158.t1
Cac_g017253.t1
Cac_g001601.t1
Cac_g013309.t1
Cac_g029319.t1
Cac_g004251.t1
Cac_g028613.t1
Cac_g001579.t1
Cac_g002354.t2
Cac_g005382.t1
Cac_g024182.t1
Cac_g012642.t1
Cac_g006321.t1
Cac_g000613.t2
Cac_g019700.t1
Cac_g011171.t2
Cac_g002917.t1
Cac_g031685.t1
Cac_g024789.t1
Cac_g028106.t1
Cac_g021308.t1
Cac_g012156.t1
Cac_g009991.t1
Cac_g012594.t2
Cac_g017868.t1
Cac_g028303.t1
Cac_g023217.t1
Cac_g010205.t1
Cac_g027158.t1
Cac_g015432.t1
Cac_g032370.t1
Cac_g003947.t4
Cac_g020439.t1
Cac_g026882.t1
Cac_g015232.t1
Cac_g021877.t1
Cac_g031487.t1
Cac_g010672.t1
Cac_g009248.t2
Cac_g003186.t1
Cac_g004332.t1
Cac_g023231.t1
Cac_g006219.t1
Cac_g012854.t1
Cac_g019065.t2
Cac_g000422.t1
Cac_g000222.t5
Cac_g003842.t1
Cac_g023488.t2
Cac_g033734.t1
Cac_g030848.t1
Cac_g007877.t2
Cac_g010763.t3
Cac_g005934.t1
Cac_g013470.t1
Cac_g014949.t1
Cac_g029178.t1
Cac_g003751.t1
Cac_g028355.t1
Cac_g016661.t2
Cac_g020383.t1
Cac_g027290.t2
Cac_g003238.t4
Cac_g016191.t1
Cac_g017428.t1
Cac_g007061.t1
Cac_g002239.t1
Cac_g019359.t2
Cac_g018084.t2
Cac_g017349.t1
Cac_g029882.t1
Cac_g022501.t1
Cac_g004763.t1
Cac_g016359.t1
Cac_g012897.t2
Cac_g005077.t1
Cac_g023189.t1
Cac_g018483.t1
Cac_g024386.t1
Cac_g021948.t1
Cac_g016076.t1
Cac_g002632.t1
Cac_g018362.t1
Cac_g007750.t1
Cac_g021148.t1
Cac_g018000.t1
Cac_g016066.t8
Cac_g015269.t1
Cac_g032151.t1
Cac_g032050.t1
Cac_g024173.t1
Cac_g005744.t1
Cac_g033558.t1
Cac_g023373.t1
Cac_g030588.t1
Cac_g029947.t1
Cac_g022103.t4
Cac_g028446.t1
Cac_g030163.t1
Cac_g025311.t2
Cac_g012883.t1
Cac_g017216.t2
Cac_g004588.t1
Cac_g001079.t3
Cac_g004201.t1
Cac_g016645.t2
Cac_g006996.t1
Cac_g007691.t2
Cac_g026347.t3
Cac_g000945.t1
Cac_g017117.t2
Cac_g007269.t1
Cac_g027151.t2
Cac_g003944.t2
Cac_g033371.t1
Cac_g001764.t1
Cac_g009952.t2
Cac_g004200.t2
Cac_g008647.t6
Cac_g031996.t1
Cac_g020320.t2
Cac_g018134.t1
Cac_g018378.t1
Cac_g027044.t1
Cac_g027915.t1
Cac_g010433.t1
Cac_g001228.t1
Cac_g028767.t4
Cac_g029634.t1
Cac_g016875.t1
Cac_g029252.t1
Cac_g026685.t1
Cac_g012478.t1
Cac_g000629.t2
Cac_g012449.t1
Cac_g022784.t1
Cac_g033556.t1
Cac_g026397.t4
Cac_g010869.t1
Cac_g026150.t1
Cac_g029342.t1
Cac_g010716.t3
Cac_g031866.t1
Cac_g004680.t1
Cac_g029532.t1
Cac_g029528.t1
Cac_g015621.t1
Cac_g025563.t1
Cac_g018113.t1
Cac_g020365.t1
Cac_g013442.t1
Cac_g018963.t1
Cac_g028003.t2
Cac_g008061.t1
Cac_g018216.t1
Cac_g021949.t1
Cac_g024264.t1
Cac_g033486.t3
Cac_g001224.t1
Cac_g031695.t1
Cac_g006309.t1
Cac_g003610.t1
Cac_g007334.t2
Cac_g028018.t1
Cac_g024379.t1
Cac_g007489.t3
Cac_g000659.t2
Cac_g004119.t1
Cac_g002414.t1
Cac_g006060.t1
Cac_g026967.t1
Cac_g021171.t2
Cac_g009729.t1
Cac_g030852.t1
Cac_g032724.t1
Cac_g001058.t1
Cac_g001973.t1
Cac_g006298.t1
Cac_g018198.t1
Cac_g003766.t1
Cac_g022373.t1
Cac_g013409.t2
Cac_g010049.t1
Cac_g025788.t1
Cac_g015015.t1
Cac_g010136.t1
Cac_g010285.t1
Cac_g011823.t2
Cac_g032562.t2
Cac_g006110.t1
Cac_g008253.t1
Cac_g017509.t1
Cac_g033395.t1
Cac_g008065.t1
Cac_g013696.t1
Cac_g002548.t1
Cac_g007443.t1
Cac_g008192.t2
Cac_g017413.t3
Cac_g028118.t2
Cac_g019860.t1
Cac_g009289.t1
Cac_g023907.t1
Cac_g008455.t1
Cac_g004459.t1
Cac_g003747.t1
Cac_g024188.t1
Cac_g014989.t1
Cac_g014069.t1
Cac_g007012.t1
Cac_g004136.t2
Cac_g015102.t1
Cac_g003360.t2
Cac_g030989.t1
Cac_g019391.t1
Cac_g026493.t1
Cac_g009209.t1
Cac_g017248.t1
Cac_g001128.t1
Cac_g014331.t1
Cac_g019349.t1
Cac_g006000.t1
Cac_g024148.t2
Cac_g014192.t2
Cac_g014585.t1
Cac_g004306.t1
Cac_g004796.t1
Cac_g015317.t2
Cac_g017021.t1
Cac_g025342.t2
Cac_g010105.t2
Cac_g003966.t1
Cac_g011743.t1
Cac_g003924.t1
Cac_g029654.t1
Cac_g034320.t1
Cac_g004829.t1
Cac_g010132.t1
Cac_g005863.t4
Cac_g006266.t1
Cac_g028591.t1
Cac_g012265.t2
Cac_g010675.t1
Cac_g029995.t1
Cac_g002923.t1
Cac_g005152.t1
Cac_g025640.t1
Cac_g013519.t1
Cac_g004882.t2
Cac_g033483.t1
Cac_g003425.t1
Cac_g004683.t1
Cac_g003885.t1
Cac_g026240.t1
Cac_g021882.t7
Cac_g024479.t1
Cac_g010940.t1
Cac_g028495.t2
Cac_g019665.t1
Cac_g029682.t1
Cac_g021729.t2
Cac_g019515.t1
Cac_g018445.t1
Cac_g029046.t1
Cac_g023371.t3
Cac_g029446.t2
Cac_g000277.t2
Cac_g030118.t1
Cac_g011548.t2
Cac_g023846.t1
Cac_g002826.t1
Cac_g029204.t1
Cac_g008836.t1
Cac_g013744.t1
Cac_g014060.t2
Cac_g029722.t1
Cac_g009674.t1
Cac_g033339.t1
Cac_g004164.t2
Cac_g029002.t2
Cac_g027391.t1
Cac_g020810.t2
Cac_g015584.t1
Cac_g004624.t1
Cac_g034412.t1
Cac_g013415.t1
Cac_g020792.t1
Cac_g024448.t4
Cac_g009755.t1
Cac_g009401.t1
Cac_g015120.t6
Cac_g030693.t1
Cac_g030221.t1
Cac_g015067.t1
Cac_g009955.t1
Cac_g005117.t1
Cac_g004504.t2
Cac_g015328.t1
Cac_g019988.t1
Cac_g030740.t1
Cac_g001996.t1
Cac_g026885.t1
Cac_g007645.t1
Cac_g005506.t1
Cac_g025317.t1
Cac_g026508.t1
Cac_g006931.t1
Cac_g006001.t1
Cac_g014756.t1
Cac_g008768.t1
Cac_g003115.t1
Cac_g001624.t2
Cac_g001519.t1
Cac_g015227.t1
Cac_g031002.t2
Cac_g024845.t1
Cac_g013199.t1
Cac_g029740.t1
Cac_g025574.t1
Cac_g013468.t2
Cac_g004674.t1
Cac_g010274.t1
Cac_g015688.t1
Cac_g021914.t3
Cac_g003916.t1
Cac_g009681.t3
Cac_g016252.t1
Cac_g022731.t1
Cac_g000705.t1
Cac_g034036.t2
Cac_g014065.t1
Cac_g008031.t1
Cac_g011860.t1
Cac_g015877.t3
Cac_g013089.t2
Cac_g010460.t1
Cac_g030876.t2
Cac_g016043.t1
Cac_g030564.t1
Cac_g003845.t4
Cac_g016189.t1
Cac_g001537.t2
Cac_g003488.t1
Cac_g025300.t2
Cac_g009811.t1
Cac_g022519.t1
Cac_g011633.t1
Cac_g001168.t1
Cac_g015468.t1
Cac_g027398.t1
Cac_g017848.t1
Cac_g023220.t2
Cac_g013875.t1
Cac_g018333.t1
Cac_g023237.t1
Cac_g005213.t1
Cac_g007106.t3
Cac_g027896.t1
Cac_g020807.t1
Cac_g030228.t1
Cac_g016125.t1
Cac_g020575.t1
Cac_g012617.t1
Cac_g030012.t1
Cac_g022132.t1
Cac_g009080.t1
Cac_g002460.t1
Cac_g023472.t1
Cac_g005530.t1
Cac_g003044.t1
Cac_g010975.t1
Cac_g033598.t1
Cac_g017599.t1
Cac_g017162.t1
Cac_g032056.t1
Cac_g033033.t1
Cac_g007976.t1
Cac_g001390.t1
Cac_g017953.t1
Cac_g014652.t1
Cac_g019030.t1
Cac_g029240.t2
Cac_g018143.t1
Cac_g003422.t5
Cac_g032667.t1
Cac_g000484.t1
Cac_g034542.t1
Cac_g022598.t1
Cac_g023064.t1
Cac_g003819.t1
Cac_g026176.t9
Cac_g016602.t1
Cac_g024991.t1
Cac_g022582.t1
Cac_g001037.t1
Cac_g001583.t1
Cac_g018748.t1
Cac_g016422.t1
Cac_g021656.t1
Cac_g032379.t1
Cac_g019975.t2
Cac_g020192.t1
Cac_g026618.t1
Cac_g012169.t2
Cac_g022407.t1
Cac_g014238.t1
Cac_g006399.t1
Cac_g007391.t1
Cac_g000906.t1
Cac_g028998.t1
Cac_g012187.t2
Cac_g002998.t1
Cac_g012662.t1
Cac_g021164.t1
Cac_g015909.t1
Cac_g001499.t1
Cac_g021804.t1
Cac_g026385.t1
Cac_g024335.t1
Cac_g033760.t2
Cac_g029248.t1
Cac_g004320.t2
Cac_g010789.t1
Cac_g029697.t2
Cac_g008231.t1
Cac_g014787.t1
Cac_g010280.t1
Cac_g013684.t2
Cac_g000153.t1
Cac_g007250.t1
Cac_g032502.t4
Cac_g033069.t1
Cac_g033712.t7
Cac_g018298.t1
Cac_g000687.t2
Cac_g008071.t1
Cac_g005777.t1
Cac_g008994.t1
Cac_g025223.t1
Cac_g025591.t3
Cac_g015354.t1
Cac_g012674.t1
Cac_g015823.t2
Cac_g026337.t1
Cac_g027939.t1
Cac_g023271.t1
Cac_g017755.t4
Cac_g019814.t1
Cac_g007893.t1
Cac_g008939.t1
Cac_g014457.t2
Cac_g015658.t1
Cac_g029909.t1
Cac_g005912.t1
Cac_g016271.t2
Cac_g021034.t1
Cac_g019442.t2
Cac_g032211.t1
Cac_g024423.t1
Cac_g029293.t1
Cac_g027964.t1
Cac_g014556.t1
Cac_g026628.t1
Cac_g008833.t1
Cac_g010844.t4
Cac_g025465.t1
Cac_g009749.t1
Cac_g002963.t2
Cac_g028649.t1
Cac_g033554.t1
Cac_g028504.t2
Cac_g020587.t1
Cac_g000174.t1
Cac_g027219.t1
Cac_g028449.t1
Cac_g008763.t1
Cac_g023317.t1
Cac_g017994.t2
Cac_g027839.t1
Cac_g034427.t1
Cac_g000872.t5
Cac_g022707.t1
Cac_g001881.t1
Cac_g018499.t1
Cac_g014032.t1
Cac_g026461.t1
Cac_g005858.t6
Cac_g013439.t1
Cac_g023048.t1
Cac_g025686.t2
Cac_g030338.t1
Cac_g031617.t1
Cac_g003995.t1
Cac_g019905.t1
Cac_g009136.t1
Cac_g014276.t1
Cac_g026162.t1
Cac_g001706.t1
Cac_g005553.t1
Cac_g020545.t1
Cac_g028070.t2
Cac_g020627.t2
Cac_g005159.t1
Cac_g027988.t1
Cac_g008735.t2
Cac_g003722.t1
Cac_g003972.t1
Cac_g011858.t1
Cac_g000675.t1
Cac_g008463.t1
Cac_g026464.t1
Cac_g004131.t1
Cac_g009945.t2
Cac_g004688.t1
Cac_g019131.t1
Cac_g009275.t2
Cac_g033488.t1
Cac_g030882.t1
Cac_g021246.t1
Cac_g003451.t1
Cac_g027681.t2
Cac_g032237.t1
Cac_g020072.t1
Cac_g027751.t1
Cac_g014856.t2
Cac_g001257.t5
Cac_g004178.t1
Cac_g008778.t2
Cac_g006619.t2
Cac_g008142.t1
Cac_g010454.t1
Cac_g021354.t2
Cac_g003848.t1
Cac_g024273.t1
Cac_g012322.t1
Cac_g005954.t1
Cac_g027157.t1
Cac_g033998.t1
Cac_g028484.t1
Cac_g022212.t4
Cac_g017283.t1
Cac_g011951.t2
Cac_g000627.t1
Cac_g010483.t1
Cac_g024377.t2
Cac_g015086.t2
Cac_g033098.t1
Cac_g021964.t1
Cac_g012098.t1
Cac_g010821.t2
Cac_g006535.t1
Cac_g009893.t1
Cac_g015739.t1
Cac_g000777.t1
Cac_g034223.t1
Cac_g026786.t1
Cac_g008767.t1
Cac_g025645.t1
Cac_g012584.t1
Cac_g018783.t1
Cac_g014636.t3
Cac_g002588.t1
Cac_g013996.t1
Cac_g018423.t1
Cac_g016277.t2
Cac_g021103.t1
Cac_g011916.t1
Cac_g000493.t2
Cac_g031073.t1
Cac_g014985.t2
Cac_g011987.t1
Cac_g013090.t2
Cac_g030722.t1
Cac_g017675.t2
Cac_g020474.t10
Cac_g007342.t1
Cac_g029642.t1
Cac_g003563.t1
Cac_g034238.t1
Cac_g028587.t1
Cac_g027538.t1
Cac_g001877.t1
Cac_g021151.t3
Cac_g010977.t2
Cac_g031612.t1
Cac_g002627.t1
Cac_g007420.t1
Cac_g005269.t2
Cac_g006070.t1
Cac_g026769.t1
Cac_g001316.t1
Cac_g025140.t1
Cac_g016529.t1
Cac_g000100.t1
Cac_g024173.t2
Cac_g001216.t1
Cac_g028477.t1
Cac_g028624.t1
Cac_g002824.t1
Cac_g019161.t1
Cac_g018537.t2
Cac_g006403.t1
Cac_g012818.t2
Cac_g014794.t1
Cac_g023980.t1
Cac_g016254.t1
Cac_g032867.t1
Cac_g005585.t1
Cac_g016955.t1
Cac_g029223.t1
Cac_g017749.t1
Cac_g017915.t1
Cac_g028235.t1
Cac_g003550.t1
Cac_g025815.t1
Cac_g020480.t1
Cac_g009225.t1
Cac_g024261.t1
Cac_g005153.t1
Cac_g014659.t1
Cac_g015003.t1
Cac_g029779.t1
Cac_g002520.t1
Cac_g016216.t1
Cac_g004247.t1
Cac_g026364.t1
Cac_g017149.t1
Cac_g021960.t1
Cac_g031751.t1
Cac_g002067.t1
Cac_g000062.t1
Cac_g017670.t1
Cac_g028715.t1
Cac_g025737.t1
Cac_g006435.t1
Cac_g010693.t1
Cac_g030714.t1
Cac_g027884.t1
Cac_g007322.t2
Cac_g004355.t1
Cac_g012239.t1
Cac_g009259.t1
Cac_g023781.t1
Cac_g005942.t1
Cac_g020946.t1
Cac_g023656.t1
Cac_g021776.t1
Cac_g000793.t3
Cac_g013557.t1
Cac_g021820.t2
Cac_g002010.t1
Cac_g019395.t1
Cac_g004543.t1
Cac_g018616.t1
Cac_g030366.t1
Cac_g026862.t1
Cac_g016026.t1
Cac_g004616.t3
Cac_g028795.t1
Cac_g028062.t1
Cac_g029037.t4
Cac_g011708.t1
Cac_g024042.t1
Cac_g027397.t1
Cac_g000357.t1
Cac_g001572.t2
Cac_g017705.t1
Cac_g009062.t1
Cac_g007183.t1
Cac_g002091.t1
Cac_g031903.t1
Cac_g018391.t1
Cac_g028857.t1
Cac_g004987.t1
Cac_g032716.t2
Cac_g024151.t1
Cac_g021673.t1
Cac_g018204.t1
Cac_g000530.t2
Cac_g009348.t1
Cac_g031187.t1
Cac_g027765.t1
Cac_g002689.t1
Cac_g022448.t1
Cac_g011161.t2
Cac_g011450.t2
Cac_g034366.t1
Cac_g033580.t1
Cac_g021167.t1
Cac_g019375.t1
Cac_g015098.t1
Cac_g033654.t2
Cac_g015122.t1
Cac_g033349.t1
Cac_g002443.t1
Cac_g011943.t1
Cac_g008332.t1
Cac_g012309.t1
Cac_g020411.t1
Cac_g032690.t1
Cac_g005010.t1
Cac_g021990.t1
Cac_g014264.t2
Cac_g022830.t1
Cac_g013284.t1
Cac_g014018.t1
Cac_g011883.t1
Cac_g004692.t2
Cac_g009628.t2
Cac_g031632.t1
Cac_g028426.t1
Cac_g022144.t2
Cac_g007182.t1
Cac_g023037.t1
Cac_g001077.t1
Cac_g033858.t1
Cac_g029745.t3
Cac_g024773.t1
Cac_g028184.t1
Cac_g002164.t1
Cac_g012448.t1
Cac_g000595.t1
Cac_g015790.t1
Cac_g033601.t1
Cac_g006140.t1
Cac_g000082.t3
Cac_g016608.t1
Cac_g023761.t1
Cac_g022761.t2
Cac_g021509.t1
Cac_g011669.t1
Cac_g018526.t1
Cac_g024537.t1
Cac_g012672.t1
Cac_g031328.t1
Cac_g025552.t1
Cac_g028808.t1
Cac_g030969.t1
Cac_g013166.t1
Cac_g033918.t1
Cac_g028024.t1
Cac_g009551.t2
Cac_g007395.t2
Cac_g026959.t1
Cac_g012056.t2
Cac_g022683.t2
Cac_g007412.t1
Cac_g026833.t1
Cac_g009845.t1
Cac_g013769.t4
Cac_g010558.t1
Cac_g002949.t2
Cac_g018366.t1
Cac_g018428.t1
Cac_g021039.t1
Cac_g004708.t2
Cac_g008757.t1
Cac_g033814.t1
Cac_g006864.t1
Cac_g017484.t1
Cac_g001957.t1
Cac_g032460.t1
Cac_g014193.t1
Cac_g015510.t2
Cac_g008497.t1
Cac_g021088.t1
Cac_g008200.t3
Cac_g006322.t1
Cac_g003025.t2
Cac_g031876.t1
Cac_g019212.t1
Cac_g025483.t1
Cac_g010528.t1
Cac_g000785.t5
Cac_g032446.t1
Cac_g005364.t1
Cac_g032828.t1
Cac_g003066.t12
Cac_g005323.t3
Cac_g012342.t1
Cac_g028996.t1
Cac_g013713.t1
Cac_g017206.t1
Cac_g008306.t1
Cac_g015374.t1
Cac_g009518.t1
Cac_g007246.t1
Cac_g005379.t1
Cac_g012181.t1
Cac_g010291.t2
Cac_g001190.t4
Cac_g002361.t1
Cac_g012886.t1
Cac_g000801.t1
Cac_g018077.t1
Cac_g004591.t1
Cac_g018131.t1
Cac_g031388.t1
Cac_g009352.t1
Cac_g006046.t1
Cac_g008450.t2
Cac_g011444.t1
Cac_g012027.t1
Cac_g032860.t1
Cac_g027822.t1
Cac_g016778.t1
Cac_g009113.t1
Cac_g025074.t1
Cac_g000209.t3
Cac_g008511.t2
Cac_g013332.t2
Cac_g029147.t1
Cac_g017558.t1
Cac_g027388.t1
Cac_g021173.t1
Cac_g023446.t2
Cac_g001304.t2
Cac_g033089.t1
Cac_g019957.t1
Cac_g027135.t1
Cac_g027007.t1
Cac_g013160.t1
Cac_g025722.t1
Cac_g005174.t2
Cac_g030568.t1
Cac_g008663.t1
Cac_g005630.t1
Cac_g026583.t1
Cac_g000085.t2
Cac_g031076.t1
Cac_g027410.t1
Cac_g025943.t3
Cac_g024363.t1
Cac_g023954.t1
Cac_g004317.t1
Cac_g003938.t1
Cac_g004128.t1
Cac_g014888.t1
Cac_g006285.t1
Cac_g009220.t1
Cac_g031847.t1
Cac_g017012.t1
Cac_g021518.t1
Cac_g009992.t1
Cac_g017832.t2
Cac_g001075.t1
Cac_g016077.t1
Cac_g031496.t1
Cac_g027979.t1
Cac_g016496.t1
Cac_g023116.t1
Cac_g004960.t2
Cac_g025178.t1
Cac_g002867.t1
Cac_g029586.t1
Cac_g005168.t1
Cac_g017453.t1
Cac_g005948.t1
Cac_g018406.t1
Cac_g017512.t2
Cac_g002871.t1
Cac_g028381.t1
Cac_g008260.t2
Cac_g016253.t1
Cac_g026236.t1
Cac_g015360.t1
Cac_g025308.t3
Cac_g022117.t1
Cac_g007309.t1
Cac_g027920.t5
Cac_g012801.t1
Cac_g019739.t1
Cac_g009219.t2
Cac_g022412.t1
Cac_g029807.t1
Cac_g011382.t1
Cac_g011831.t1
Cac_g011180.t1
Cac_g003512.t3
Cac_g024137.t1
Cac_g018681.t3
Cac_g022186.t5
Cac_g022843.t1
Cac_g002625.t1
Cac_g017637.t1
Cac_g011159.t1
Cac_g021660.t1
Cac_g027548.t1
Cac_g004769.t1
Cac_g028776.t1
Cac_g030230.t1
Cac_g010798.t1
Cac_g017553.t1
Cac_g025880.t1
Cac_g000039.t1
Cac_g022058.t2
Cac_g005784.t1
Cac_g014141.t1
Cac_g008224.t1
Cac_g028332.t1
Cac_g015976.t1
Cac_g015541.t1
Cac_g016516.t1
Cac_g014532.t1
Cac_g010610.t1
Cac_g007071.t1
Cac_g014439.t1
Cac_g027323.t1
Cac_g029571.t1
Cac_g005891.t1
Cac_g006598.t2
Cac_g021871.t1
Cac_g026899.t1
Cac_g031197.t1
Cac_g015440.t1
Cac_g018086.t1
Cac_g028305.t2
Cac_g014322.t1
Cac_g032510.t1
Cac_g017321.t1
Cac_g013152.t1
Cac_g028511.t3
Cac_g011629.t1
Cac_g019506.t1
Cac_g021935.t1
Cac_g018921.t1
Cac_g015619.t1
Cac_g008495.t1
Cac_g008027.t2
Cac_g007024.t1
Cac_g030487.t1
Cac_g004435.t2
Cac_g022728.t2
Cac_g011586.t1
Cac_g030343.t1
Cac_g023872.t1
Cac_g019290.t1
Cac_g001860.t1
Cac_g027630.t1
Cac_g010035.t3
Cac_g013818.t2
Cac_g013897.t1
Cac_g029695.t1
Cac_g003931.t1
Cac_g006424.t1
Cac_g006010.t1
Cac_g031983.t1
Cac_g004227.t1
Cac_g005691.t2
Cac_g013766.t1
Cac_g014177.t2
Cac_g013706.t1
Cac_g008246.t1
Cac_g007881.t1
Cac_g002363.t1
Cac_g025250.t2
Cac_g003875.t1
Cac_g011430.t1
Cac_g010255.t1
Cac_g016456.t2
Cac_g016904.t1
Cac_g027112.t1
Cac_g014038.t1
Cac_g008564.t1
Cac_g009412.t1
Cac_g014525.t1
Cac_g014543.t1
Cac_g015956.t1
Cac_g007452.t1
Cac_g026944.t1
Cac_g002434.t2
Cac_g017836.t1
Cac_g015693.t1
Cac_g019906.t1
Cac_g005087.t1
Cac_g010124.t1
Cac_g006833.t1
Cac_g016107.t1
Cac_g028563.t1
Cac_g020833.t1
Cac_g015164.t1
Cac_g008027.t1
Cac_g032305.t6
Cac_g030106.t1
Cac_g014285.t1
Cac_g029271.t1
Cac_g011223.t1
Cac_g018332.t1
Cac_g024450.t1
Cac_g004307.t1
Cac_g006332.t1
Cac_g005849.t1
Cac_g007500.t1
Cac_g017593.t1
Cac_g017682.t1
Cac_g004536.t1
Cac_g012289.t4
Cac_g001194.t1
Cac_g013113.t4
Cac_g021883.t2
Cac_g004289.t1
Cac_g018030.t1
Cac_g009051.t1
Cac_g020515.t1
Cac_g026152.t8
Cac_g008688.t1
Cac_g007329.t5
Cac_g032418.t1
Cac_g005197.t1
Cac_g022510.t2
Cac_g024583.t3
Cac_g004575.t1
Cac_g006128.t3
Cac_g005939.t1
Cac_g031099.t1
Cac_g008407.t4
Cac_g012552.t2
Cac_g022567.t1
Cac_g014672.t1
Cac_g021708.t4
Cac_g013172.t1
Cac_g012346.t1
Cac_g022855.t1
Cac_g009326.t1
Cac_g025941.t1
Cac_g027482.t1
Cac_g014253.t1
Cac_g006266.t2
Cac_g002690.t1
Cac_g005831.t1
Cac_g012121.t4
Cac_g029423.t5
Cac_g008006.t1
Cac_g027931.t1
Cac_g025434.t1
Cac_g024992.t1
Cac_g015047.t1
Cac_g020793.t2
Cac_g001102.t1
Cac_g018354.t2
Cac_g014374.t1
Cac_g022788.t3
Cac_g018695.t1
Cac_g000068.t2
Cac_g025436.t1
Cac_g001776.t2
Cac_g018561.t1
Cac_g032563.t1
Cac_g003211.t1
Cac_g007784.t2
Cac_g017735.t1
Cac_g011765.t1
Cac_g015442.t2
Cac_g002569.t1
Cac_g005277.t2
Cac_g022160.t1
Cac_g031335.t2
Cac_g008223.t1
Cac_g022419.t1
Cac_g010370.t1
Cac_g030802.t3
Cac_g011088.t4
Cac_g012645.t1
Cac_g020509.t1
Cac_g011343.t1
Cac_g026919.t2
Cac_g017004.t1
Cac_g024613.t2
Cac_g022902.t1
Cac_g033024.t1
Cac_g012083.t1
Cac_g005757.t1
Cac_g015247.t2
Cac_g021365.t1
Cac_g030542.t4
Cac_g012405.t2
Cac_g030096.t1
Cac_g029863.t2
Cac_g006116.t1
Cac_g015670.t1
Cac_g001002.t1
Cac_g003097.t1
Cac_g012524.t3
Cac_g014156.t2
Cac_g011552.t8
Cac_g033242.t1
Cac_g020166.t1
Cac_g022169.t2
Cac_g033090.t1
Cac_g012635.t1
Cac_g019155.t1
Cac_g014248.t1
Cac_g007915.t1
Cac_g006769.t1
Cac_g021082.t1
Cac_g026048.t1
Cac_g033967.t1
Cac_g028125.t1
Cac_g030373.t1
Cac_g001804.t4
Cac_g012235.t1
Cac_g001645.t2
Cac_g023270.t1
Cac_g008961.t1
Cac_g024592.t1
Cac_g028174.t1
Cac_g028604.t1
Cac_g008437.t1
Cac_g000888.t4
Cac_g017616.t1
Cac_g015605.t2
Cac_g032169.t1
Cac_g008049.t1
Cac_g014694.t1
Cac_g014862.t1
Cac_g008625.t1
Cac_g030741.t1
Cac_g014089.t1
Cac_g013277.t1
Cac_g018544.t1
Cac_g001528.t1
Cac_g032329.t1
Cac_g016114.t4
Cac_g017540.t3
Cac_g026826.t1
Cac_g025890.t2
Cac_g019742.t1
Cac_g004625.t1
Cac_g024448.t1
Cac_g017586.t1
Cac_g029892.t1
Cac_g002963.t7
Cac_g018078.t1
Cac_g000697.t1
Cac_g033058.t1
Cac_g004597.t1
Cac_g007985.t5
Cac_g008704.t1
Cac_g005613.t1
Cac_g022205.t2
Cac_g018588.t1
Cac_g012368.t1
Cac_g014828.t1
Cac_g027046.t1
Cac_g016137.t2
Cac_g024559.t1
Cac_g011109.t1
Cac_g026950.t1
Cac_g010464.t1
Cac_g003439.t1
Cac_g008898.t1
Cac_g025971.t3
Cac_g028387.t1
Cac_g001792.t1
Cac_g006469.t1
Cac_g027678.t1
Cac_g001240.t3
Cac_g002268.t1
Cac_g003981.t1
Cac_g018327.t1
Cac_g031173.t1
Cac_g010617.t1
Cac_g002542.t3
Cac_g028722.t1
Cac_g028764.t1
Cac_g017991.t1
Cac_g015316.t1
Cac_g024168.t1
Cac_g018572.t1
Cac_g018564.t1
Cac_g006326.t4
Cac_g023527.t1
Cac_g027356.t1
Cac_g005002.t1
Cac_g031553.t1
Cac_g015530.t1
Cac_g010666.t1
Cac_g032963.t1
Cac_g030637.t2
Cac_g022405.t3
Cac_g017124.t1
Cac_g022802.t1
Cac_g033950.t1
Cac_g025288.t1
Cac_g031926.t1
Cac_g012732.t2
Cac_g005127.t1
Cac_g011541.t1
Cac_g021847.t1
Cac_g033409.t1
Cac_g011999.t1
Cac_g004347.t1
Cac_g023197.t1
Cac_g023234.t1
Cac_g002829.t1
Cac_g018777.t1
Cac_g009476.t1
Cac_g005858.t10
Cac_g024012.t9
Cac_g020050.t1
Cac_g023938.t2
Cac_g022109.t1
Cac_g022303.t3
Cac_g022572.t1
Cac_g006324.t1
Cac_g003470.t2
Cac_g025391.t1
Cac_g001159.t1
Cac_g017692.t1
Cac_g020597.t1
Cac_g020692.t1
Cac_g013487.t1
Cac_g011068.t4
Cac_g026086.t1
Cac_g001093.t1
Cac_g023211.t1
Cac_g024958.t3
Cac_g018575.t1
Cac_g014823.t1
Cac_g013050.t2
Cac_g013868.t1
Cac_g006472.t3
Cac_g033286.t2
Cac_g006216.t1
Cac_g001671.t1
Cac_g026901.t1
Cac_g033762.t1
Cac_g003325.t1
Cac_g030884.t1
Cac_g009359.t1
Cac_g022413.t1
Cac_g015986.t1
Cac_g012254.t1
Cac_g017098.t1
Cac_g022398.t1
Cac_g017618.t1
Cac_g003837.t1
Cac_g025953.t1
Cac_g013998.t1
Cac_g000299.t1
Cac_g006953.t1
Cac_g003631.t2
Cac_g026112.t1
Cac_g025889.t1
Cac_g020601.t2
Cac_g030576.t1
Cac_g004322.t1
Cac_g022146.t2
Cac_g001014.t1
Cac_g016560.t1
Cac_g028813.t1
Cac_g029022.t1
Cac_g004388.t1
Cac_g007649.t1
Cac_g025008.t1
Cac_g015389.t3
Cac_g022471.t1
Cac_g009638.t1
Cac_g030469.t1
Cac_g022186.t1
Cac_g025584.t1
Cac_g018308.t4
Cac_g000706.t1
Cac_g014132.t2
Cac_g021275.t1
Cac_g007143.t1
Cac_g005187.t1
Cac_g023869.t1
Cac_g017122.t4
Cac_g029723.t1
Cac_g014002.t1
Cac_g000992.t1
Cac_g018587.t1
Cac_g024320.t1
Cac_g015797.t1
Cac_g027903.t3
Cac_g004204.t1
Cac_g023248.t1
Cac_g005329.t1
Cac_g015046.t3
Cac_g008025.t1
Cac_g002813.t2
Cac_g013046.t1
Cac_g001274.t1
Cac_g011185.t1
Cac_g026923.t1
Cac_g019087.t1
Cac_g031296.t1
Cac_g008443.t1
Cac_g032982.t2
Cac_g020482.t1
Cac_g000546.t1
Cac_g008331.t1
Cac_g033930.t1
Cac_g023824.t2
Cac_g014224.t4
Cac_g021110.t1
Cac_g031832.t1
Cac_g012413.t1
Cac_g017459.t1
Cac_g002047.t1
Cac_g012574.t1
Cac_g003755.t1
Cac_g026344.t1
Cac_g011003.t1
Cac_g005307.t2
Cac_g003107.t1
Cac_g023978.t1
Cac_g002802.t1
Cac_g009577.t1
Cac_g028703.t1
Cac_g027604.t1
Cac_g017439.t1
Cac_g018436.t1
Cac_g017199.t1
Cac_g005368.t2
Cac_g030762.t2
Cac_g019651.t1
Cac_g002332.t2
Cac_g002682.t3
Cac_g030563.t1
Cac_g014883.t3
Cac_g005223.t1
Cac_g002942.t1
Cac_g000092.t5
Cac_g026100.t1
Cac_g022738.t1
Cac_g021407.t2
Cac_g010985.t3
Cac_g002524.t2
Cac_g009395.t1
Cac_g004806.t1
Cac_g015073.t1
Cac_g020812.t2
Cac_g013675.t1
Cac_g030857.t1
Cac_g002039.t1
Cac_g001922.t1
Cac_g008490.t1
Cac_g025460.t1
Cac_g015106.t2
Cac_g021977.t1
Cac_g030713.t1
Cac_g017996.t1
Cac_g032705.t1
Cac_g012521.t1
Cac_g014992.t1
Cac_g011727.t1
Cac_g003858.t1
Cac_g005580.t1
Cac_g019996.t1
Cac_g011571.t4
Cac_g000958.t1
Cac_g009247.t2
Cac_g000414.t1
Cac_g024296.t1
Cac_g033827.t1
Cac_g017472.t1
Cac_g023826.t1
Cac_g001827.t1
Cac_g005979.t1
Cac_g013436.t1
Cac_g033939.t1
Cac_g000913.t2
Cac_g028183.t1
Cac_g013222.t2
Cac_g007494.t1
Cac_g001400.t2
Cac_g024101.t1
Cac_g011191.t1
Cac_g012131.t1
Cac_g015647.t1
Cac_g030971.t1
Cac_g002806.t1
Cac_g028085.t2
Cac_g001571.t1
Cac_g016643.t1
Cac_g024980.t1
Cac_g001783.t1
Cac_g024053.t6
Cac_g007386.t1
Cac_g028863.t1
Cac_g011009.t1
Cac_g025732.t1
Cac_g013361.t1
Cac_g004839.t1
Cac_g003315.t1
Cac_g026890.t1
Cac_g011915.t1
Cac_g010189.t1
Cac_g030834.t4
Cac_g030311.t1
Cac_g026806.t1
Cac_g033576.t1
Cac_g032023.t2
Cac_g003404.t1
Cac_g019187.t1
Cac_g033539.t1
Cac_g003267.t1
Cac_g006185.t2
Cac_g011840.t1
Cac_g022793.t2
Cac_g015809.t1
Cac_g007118.t1
Cac_g010725.t6
Cac_g004919.t1
Cac_g017328.t1
Cac_g001944.t1
Cac_g014711.t1
Cac_g020808.t1
Cac_g029154.t1
Cac_g015231.t1
Cac_g005999.t1
Cac_g015953.t1
Cac_g025163.t2
Cac_g004537.t1
Cac_g021498.t1
Cac_g019214.t1
Cac_g017482.t1
Cac_g011616.t3
Cac_g028116.t1
Cac_g017295.t1
Cac_g004037.t1
Cac_g000257.t1
Cac_g001696.t1
Cac_g022579.t1
Cac_g025146.t1
Cac_g008701.t1
Cac_g022097.t1
Cac_g004792.t1
Cac_g013085.t3
Cac_g003880.t1
Cac_g017287.t1
Cac_g009687.t1
Cac_g022386.t1
Cac_g005556.t2
Cac_g027180.t1
Cac_g018672.t7
Cac_g009173.t1
Cac_g009860.t1
Cac_g017434.t1
Cac_g028637.t1
Cac_g024276.t1
Cac_g012261.t1
Cac_g028633.t1
Cac_g024367.t1
Cac_g017924.t1
Cac_g004084.t1
Cac_g010660.t1
Cac_g003320.t1
Cac_g005434.t1
Cac_g029153.t1
Cac_g007000.t1
Cac_g007677.t2
Cac_g025965.t3
Cac_g026834.t1
Cac_g003527.t1
Cac_g029481.t1
Cac_g001335.t1
Cac_g013330.t1
Cac_g027430.t1
Cac_g019080.t1
Cac_g028743.t1
Cac_g029787.t3
Cac_g010334.t3
Cac_g030162.t1
Cac_g011007.t1
Cac_g031149.t2
Cac_g013493.t1
Cac_g028832.t2
Cac_g009715.t1
Cac_g000450.t4
Cac_g008204.t1
Cac_g025415.t1
Cac_g009861.t1
Cac_g000231.t1
Cac_g011290.t1
Cac_g009222.t1
Cac_g009402.t1
Cac_g030224.t1
Cac_g021224.t1
Cac_g032184.t4
Cac_g002760.t1
Cac_g028270.t1
Cac_g034525.t1
Cac_g025367.t1
Cac_g030486.t1
Cac_g000442.t2
Cac_g007110.t1
Cac_g012527.t1
Cac_g024622.t1
Cac_g015996.t1
Cac_g001907.t1
Cac_g031630.t2
Cac_g031164.t4
Cac_g020111.t1
Cac_g002879.t1
Cac_g024110.t1
Cac_g017857.t1
Cac_g030115.t1
Cac_g010563.t1
Cac_g011835.t1
Cac_g011894.t1
Cac_g001743.t1
Cac_g001118.t1
Cac_g032584.t1
Cac_g016087.t1
Cac_g029778.t1
Cac_g025743.t2
Cac_g010357.t3
Cac_g017276.t2
Cac_g030260.t1
Cac_g028054.t1
Cac_g001501.t1
Cac_g024810.t1
Cac_g016894.t1
Cac_g000671.t1
Cac_g013829.t1
Cac_g004617.t1
Cac_g006905.t1
Cac_g031845.t1
Cac_g023697.t1
Cac_g008505.t1
Cac_g012223.t1
Cac_g032016.t1
Cac_g018393.t1
Cac_g022293.t2
Cac_g021771.t1
Cac_g002051.t1
Cac_g026263.t2
Cac_g010732.t1
Cac_g018111.t1
Cac_g001031.t3
Cac_g024474.t1
Cac_g012394.t2
Cac_g012754.t1
Cac_g010864.t3
Cac_g014293.t1
Cac_g006572.t1
Cac_g016068.t1
Cac_g006626.t1
Cac_g019568.t4
Cac_g010717.t1
Cac_g005325.t1
Cac_g033452.t1
Cac_g012647.t1
Cac_g033433.t1
Cac_g028187.t1
Cac_g000071.t1
Cac_g032467.t1
Cac_g016021.t1
Cac_g026496.t3
Cac_g029386.t1
Cac_g014619.t3
Cac_g006385.t1
Cac_g023240.t1
Cac_g014302.t1
Cac_g009989.t1
Cac_g018806.t1
Cac_g014491.t1
Cac_g030990.t1
Cac_g028922.t1
Cac_g022888.t2
Cac_g007432.t1
Cac_g003701.t1
Cac_g016430.t1
Cac_g013147.t1
Cac_g013288.t1
Cac_g019950.t1
Cac_g012072.t1
Cac_g003351.t1
Cac_g013842.t1
Cac_g023467.t1
Cac_g025199.t1
Cac_g005764.t1
Cac_g007855.t1
Cac_g017729.t1
Cac_g016562.t1
Cac_g020806.t1
Cac_g012702.t1
Cac_g008528.t4
Cac_g000301.t2
Cac_g009000.t1
Cac_g020373.t1
Cac_g025511.t1
Cac_g010032.t1
Cac_g017040.t1
Cac_g006768.t2
Cac_g018799.t3
Cac_g031163.t1
Cac_g002655.t1
Cac_g003612.t1
Cac_g032067.t1
Cac_g029156.t1
Cac_g030520.t1
Cac_g024931.t1
Cac_g011232.t2
Cac_g001255.t1
Cac_g010515.t1
Cac_g002036.t1
Cac_g011530.t1
Cac_g009675.t4
Cac_g025553.t1
Cac_g002057.t1
Cac_g003048.t1
Cac_g032061.t1
Cac_g002220.t3
Cac_g024898.t1
Cac_g017273.t1
Cac_g028890.t2
Cac_g019779.t1
Cac_g015678.t1
Cac_g028217.t1
Cac_g010469.t1
Cac_g009430.t3
Cac_g019374.t1
Cac_g006607.t1
Cac_g025869.t2
Cac_g030627.t1
Cac_g028719.t1
Cac_g034226.t1
Cac_g029879.t1
Cac_g027901.t1
Cac_g012153.t2
Cac_g005980.t1
Cac_g030748.t1
Cac_g003032.t1
Cac_g031871.t1
Cac_g023908.t1
Cac_g005240.t1
Cac_g020473.t1
Cac_g004816.t2
Cac_g009793.t1
Cac_g014870.t1
Cac_g010917.t4
Cac_g005653.t1
Cac_g031741.t1
Cac_g016399.t1
Cac_g007897.t2
Cac_g029167.t1
Cac_g002790.t1
Cac_g012493.t2
Cac_g014696.t1
Cac_g011910.t3
Cac_g004436.t2
Cac_g004768.t2
Cac_g032235.t1
Cac_g000702.t2
Cac_g029539.t1
Cac_g032373.t1
Cac_g023710.t1
Cac_g001386.t10
Cac_g030477.t1
Cac_g012398.t1
Cac_g028936.t1
Cac_g013258.t1
Cac_g007625.t1
Cac_g030948.t1
Cac_g027418.t1
Cac_g014027.t2
Cac_g014315.t1
Cac_g013208.t2
Cac_g026272.t2
Cac_g008338.t1
Cac_g014203.t1
Cac_g022416.t1
Cac_g026940.t1
Cac_g015225.t1
Cac_g001377.t5
Cac_g013352.t1
Cac_g010930.t1
Cac_g010222.t1
Cac_g026411.t3
Cac_g025189.t1
Cac_g032542.t1
Cac_g015350.t1
Cac_g027591.t1
Cac_g003836.t1
Cac_g017518.t1
Cac_g004845.t2
Cac_g006228.t1
Cac_g002445.t1
Cac_g002652.t1
Cac_g033052.t1
Cac_g030426.t1
Cac_g015788.t1
Cac_g019788.t1
Cac_g022740.t1
Cac_g016595.t1
Cac_g026003.t2
Cac_g026226.t1
Cac_g005371.t4
Cac_g027344.t1
Cac_g015679.t1
Cac_g012555.t2
Cac_g031363.t1
Cac_g001004.t3
Cac_g021368.t1
Cac_g019558.t1
Cac_g000196.t1
Cac_g000365.t2
Cac_g012966.t1
Cac_g020959.t1
Cac_g006836.t1
Cac_g001079.t2
Cac_g014122.t1
Cac_g033246.t1
Cac_g014717.t1
Cac_g024425.t1
Cac_g020821.t1
Cac_g016818.t2
Cac_g007711.t1
Cac_g018625.t1
Cac_g029521.t1
Cac_g015337.t1
Cac_g012183.t1
Cac_g002583.t1
Cac_g024441.t1
Cac_g006150.t2
Cac_g032156.t1
Cac_g017642.t1
Cac_g027218.t1
Cac_g028553.t1
Cac_g021057.t1
Cac_g024048.t1
Cac_g022303.t14
Cac_g004363.t1
Cac_g011073.t1
Cac_g014269.t2
Cac_g003456.t1
Cac_g023618.t1
Cac_g019718.t1
Cac_g008164.t1
Cac_g001408.t1
Cac_g032154.t1
Cac_g032833.t1
Cac_g002820.t1
Cac_g003777.t3
Cac_g000275.t1
Cac_g024743.t1
Cac_g027871.t1
Cac_g010146.t1
Cac_g031911.t1
Cac_g013769.t3
Cac_g005233.t1
Cac_g001132.t2
Cac_g012780.t2
Cac_g010168.t1
Cac_g033730.t1
Cac_g028224.t1
Cac_g022676.t1
Cac_g006642.t1
Cac_g023513.t1
Cac_g026785.t1
Cac_g029279.t1
Cac_g000353.t2
Cac_g023699.t1
Cac_g019532.t1
Cac_g020686.t1
Cac_g029538.t3
Cac_g019987.t1
Cac_g015741.t1
Cac_g021533.t1
Cac_g017238.t1
Cac_g022773.t1
Cac_g003266.t1
Cac_g026653.t1
Cac_g005958.t1
Cac_g016881.t1
Cac_g006011.t1
Cac_g007547.t1
Cac_g015162.t4
Cac_g030025.t1
Cac_g019999.t1
Cac_g006475.t1
Cac_g023868.t2
Cac_g009878.t1
Cac_g008817.t1
Cac_g004035.t1
Cac_g025257.t1
Cac_g027173.t1
Cac_g027555.t1
Cac_g016112.t1
Cac_g030995.t1
Cac_g003983.t1
Cac_g007532.t1
Cac_g003898.t1
Cac_g023863.t2
Cac_g030150.t2
Cac_g008453.t1
Cac_g000800.t1
Cac_g028265.t4
Cac_g033833.t3
Cac_g004832.t2
Cac_g025877.t1
Cac_g002247.t1
Cac_g017499.t1
Cac_g006860.t1
Cac_g030954.t1
Cac_g005342.t1
Cac_g025968.t1
Cac_g022209.t1
Cac_g012683.t1
Cac_g010604.t1
Cac_g024487.t1
Cac_g012180.t2
Cac_g031075.t3
Cac_g020891.t1
Cac_g030195.t1
Cac_g022179.t1
Cac_g010282.t2
Cac_g022176.t1
Cac_g032463.t1
Cac_g024839.t1
Cac_g030059.t1
Cac_g007775.t1
Cac_g025567.t1
Cac_g028325.t1
Cac_g029936.t1
Cac_g020474.t1
Cac_g019711.t1
Cac_g022003.t1
Cac_g010248.t1
Cac_g023723.t1
Cac_g019610.t1
Cac_g001583.t3
Cac_g008517.t2
Cac_g032222.t1
Cac_g004714.t1
Cac_g030577.t3
Cac_g030822.t2
Cac_g026352.t1
Cac_g017450.t1
Cac_g020494.t7
Cac_g001805.t1
Cac_g028051.t1
Cac_g013462.t1
Cac_g025093.t1
Cac_g020392.t1
Cac_g003444.t1
Cac_g018356.t1
Cac_g014062.t1
Cac_g017582.t1
Cac_g014281.t1
Cac_g012482.t4
Cac_g002221.t1
Cac_g027724.t1
Cac_g002099.t2
Cac_g032915.t1
Cac_g032518.t2
Cac_g030797.t1
Cac_g028598.t1
Cac_g033980.t1
Cac_g031182.t1
Cac_g028339.t1
Cac_g001380.t1
Cac_g024109.t1
Cac_g017811.t1
Cac_g002173.t1
Cac_g005724.t2
Cac_g006770.t2
Cac_g025565.t1
Cac_g024555.t1
Cac_g022516.t1
Cac_g031378.t2
Cac_g014170.t1
Cac_g002258.t1
Cac_g018718.t2
Cac_g014686.t1
Cac_g019673.t1
Cac_g016357.t1
Cac_g022767.t1
Cac_g012132.t1
Cac_g011480.t2
Cac_g014705.t1
Cac_g002951.t2
Cac_g001034.t2
Cac_g002750.t1
Cac_g001466.t1
Cac_g031595.t1
Cac_g012769.t1
Cac_g019951.t1
Cac_g021998.t1
Cac_g011122.t1
Cac_g019202.t1
Cac_g026881.t1
Cac_g009360.t1
Cac_g033402.t1
Cac_g011581.t2
Cac_g006307.t1
Cac_g026418.t1
Cac_g025203.t1
Cac_g018754.t1
Cac_g022947.t1
Cac_g009066.t1
Cac_g017153.t1
Cac_g010894.t6
Cac_g011925.t2
Cac_g030033.t1
Cac_g002866.t1
Cac_g002536.t1
Cac_g009535.t1
Cac_g015022.t1
Cac_g014713.t1
Cac_g022463.t1
Cac_g021870.t4
Cac_g001346.t1
Cac_g011089.t1
Cac_g015384.t1
Cac_g023432.t1
Cac_g006192.t1
Cac_g010786.t1
Cac_g006329.t1
Cac_g018186.t1
Cac_g005501.t10
Cac_g014610.t1
Cac_g019465.t1
Cac_g005806.t1
Cac_g030212.t1
Cac_g033169.t1
Cac_g000525.t1
Cac_g024842.t1
Cac_g013306.t1
Cac_g008264.t1
Cac_g020574.t1
Cac_g029826.t1
Cac_g008736.t1
Cac_g032687.t1
Cac_g006945.t2
Cac_g022290.t1
Cac_g011041.t1
Cac_g032572.t1
Cac_g010219.t1
Cac_g012817.t1
Cac_g000622.t1
Cac_g006735.t1
Cac_g021216.t1
Cac_g018337.t2
Cac_g011657.t1
Cac_g004445.t1
Cac_g008533.t1
Cac_g019099.t3
Cac_g005837.t1
Cac_g011356.t1
Cac_g020021.t2
Cac_g020493.t1
Cac_g010145.t1
Cac_g001292.t1
Cac_g030776.t1
Cac_g008785.t1
Cac_g000517.t1
Cac_g017661.t3
Cac_g009680.t1
Cac_g003692.t1
Cac_g019000.t1
Cac_g018010.t1
Cac_g000568.t2
Cac_g027001.t3
Cac_g016791.t2
Cac_g006622.t1
Cac_g029743.t4
Cac_g022798.t1
Cac_g003133.t1
Cac_g026261.t1
Cac_g010788.t1
Cac_g009529.t1
Cac_g026119.t1
Cac_g023558.t1
Cac_g008498.t1
Cac_g005554.t3
Cac_g006164.t1
Cac_g011941.t1
Cac_g030324.t1
Cac_g007899.t1
Cac_g034282.t1
Cac_g005972.t1
Cac_g013199.t2
Cac_g003345.t3
Cac_g010746.t2
Cac_g023011.t1
Cac_g013627.t1
Cac_g031927.t1
Cac_g003106.t1
Cac_g007369.t1
Cac_g034222.t1
Cac_g019756.t1
Cac_g017203.t1
Cac_g027820.t1
Cac_g007853.t1
Cac_g001846.t1
Cac_g004486.t4
Cac_g019851.t1
Cac_g010800.t1
Cac_g023327.t3
Cac_g018485.t1
Cac_g015459.t1
Cac_g011738.t1
Cac_g000194.t1
Cac_g018574.t1
Cac_g016311.t1
Cac_g031544.t1
Cac_g019183.t1
Cac_g004864.t2
Cac_g019662.t1
Cac_g028181.t1
Cac_g006013.t1
Cac_g007774.t5
Cac_g003863.t1
Cac_g000744.t1
Cac_g015405.t1
Cac_g015504.t1
Cac_g003294.t1
Cac_g002218.t4
Cac_g005092.t1
Cac_g001612.t1
Cac_g024725.t1
Cac_g024278.t1
Cac_g009162.t2
Cac_g000805.t1
Cac_g004365.t2
Cac_g017449.t1
Cac_g033857.t1
Cac_g025871.t1
Cac_g029353.t1
Cac_g008122.t1
Cac_g004386.t2
Cac_g015347.t1
Cac_g005836.t1
Cac_g006182.t2
Cac_g021842.t1
Cac_g009772.t2
Cac_g031667.t1
Cac_g026933.t1
Cac_g030193.t1
Cac_g028465.t1
Cac_g003237.t1
Cac_g026441.t1
Cac_g022856.t1
Cac_g010157.t1
Cac_g015615.t1
Cac_g000923.t1
Cac_g014669.t1
Cac_g016263.t2
Cac_g009828.t1
Cac_g012447.t1
Cac_g002570.t1
Cac_g024578.t2
Cac_g026145.t1
Cac_g014723.t2
Cac_g029312.t1
Cac_g030506.t1
Cac_g025252.t1
Cac_g025517.t1
Cac_g015174.t1
Cac_g002781.t1
Cac_g009626.t1
Cac_g002158.t1
Cac_g032153.t1
Cac_g025883.t1
Cac_g014306.t1
Cac_g033334.t1
Cac_g017798.t1
Cac_g007240.t2
Cac_g029459.t1
Cac_g007330.t1
Cac_g002391.t1
Cac_g009756.t1
Cac_g019867.t1
Cac_g021631.t1
Cac_g007499.t1
Cac_g017079.t1
Cac_g010793.t1
Cac_g032064.t1
Cac_g018586.t1
Cac_g025287.t1
Cac_g028026.t1
Cac_g018724.t1
Cac_g002539.t1
Cac_g001869.t1
Cac_g016268.t1
Cac_g016114.t2
Cac_g028198.t1
Cac_g006044.t1
Cac_g026093.t1
Cac_g007022.t2
Cac_g015426.t1
Cac_g025213.t1
Cac_g027572.t1
Cac_g026799.t1
Cac_g001990.t1
Cac_g021202.t6
Cac_g032055.t1
Cac_g013507.t1
Cac_g023888.t4
Cac_g026529.t1
Cac_g025805.t1
Cac_g008538.t4
Cac_g024496.t1
Cac_g024331.t1
Cac_g005638.t1
Cac_g003114.t1
Cac_g027357.t1
Cac_g032731.t1
Cac_g032170.t2
Cac_g015782.t1
Cac_g014769.t1
Cac_g009817.t2
Cac_g020246.t1
Cac_g028876.t1
Cac_g007294.t1
Cac_g011228.t1
Cac_g013570.t2
Cac_g030832.t1
Cac_g011015.t1
Cac_g010934.t1
Cac_g001592.t1
Cac_g015331.t1
Cac_g028326.t2
Cac_g023566.t1
Cac_g021328.t1
Cac_g029765.t1
Cac_g030917.t1
Cac_g028705.t1
Cac_g012441.t1
Cac_g016449.t1
Cac_g001169.t3
Cac_g019507.t1
Cac_g002380.t1
Cac_g025062.t1
Cac_g006940.t1
Cac_g028388.t3
Cac_g020913.t1
Cac_g008447.t1
Cac_g032787.t1
Cac_g014689.t1
Cac_g006291.t1
Cac_g010094.t1
Cac_g004236.t1
Cac_g020817.t2
Cac_g018465.t1
Cac_g030664.t1
Cac_g004440.t1
Cac_g025373.t2
Cac_g024735.t1
Cac_g015483.t1
Cac_g029445.t1
Cac_g009611.t1
Cac_g008740.t1
Cac_g004435.t1
Cac_g006197.t1
Cac_g014247.t1
Cac_g032296.t1
Cac_g027318.t1
Cac_g004901.t1
Cac_g010418.t1
Cac_g006868.t1
Cac_g023541.t1
Cac_g031641.t1
Cac_g001958.t2
Cac_g029685.t1
Cac_g015436.t2
Cac_g002338.t1
Cac_g031918.t1
Cac_g015514.t2
Cac_g032076.t2
Cac_g015488.t2
Cac_g013765.t1
Cac_g028141.t1
Cac_g018637.t1
Cac_g009038.t1
Cac_g003673.t1
Cac_g000017.t1
Cac_g016667.t1
Cac_g020773.t1
Cac_g027354.t1
Cac_g033718.t1
Cac_g017406.t2
Cac_g013812.t1
Cac_g008317.t1
Cac_g015404.t1
Cac_g015954.t3
Cac_g022503.t2
Cac_g026623.t1
Cac_g006753.t1
Cac_g020173.t2
Cac_g001654.t1
Cac_g003066.t7
Cac_g022745.t1
Cac_g004482.t1
Cac_g011549.t1
Cac_g009471.t3
Cac_g000888.t3
Cac_g015646.t1
Cac_g002450.t2
Cac_g008126.t1
Cac_g020440.t1
Cac_g032610.t1
Cac_g023804.t2
Cac_g005673.t1
Cac_g022658.t1
Cac_g030015.t1
Cac_g001781.t1
Cac_g027578.t2
Cac_g001840.t1
Cac_g004040.t1
Cac_g010452.t1
Cac_g019633.t1
Cac_g022106.t1
Cac_g015949.t2
Cac_g011241.t2
Cac_g033317.t1
Cac_g017698.t3
Cac_g027744.t1
Cac_g027133.t1
Cac_g012275.t1
Cac_g011100.t1
Cac_g005820.t1
Cac_g009516.t2
Cac_g007299.t1
Cac_g022953.t1
Cac_g009866.t1
Cac_g008733.t1
Cac_g026757.t1
Cac_g001049.t4
Cac_g013601.t1
Cac_g031184.t1
Cac_g017507.t2
Cac_g029508.t1
Cac_g006938.t1
Cac_g032190.t1
Cac_g021809.t2
Cac_g013578.t2
Cac_g020615.t1
Cac_g013759.t1
Cac_g015523.t1
Cac_g022752.t3
Cac_g001351.t1
Cac_g007933.t1
Cac_g007006.t2
Cac_g016313.t1
Cac_g009378.t3
Cac_g014051.t1
Cac_g025660.t1
Cac_g005543.t1
Cac_g025939.t1
Cac_g000336.t1
Cac_g008150.t1
Cac_g000390.t4
Cac_g009897.t1
Cac_g031583.t1
Cac_g007639.t1
Cac_g006980.t3
Cac_g020966.t2
Cac_g013745.t3
Cac_g014273.t2
Cac_g020443.t2
Cac_g005615.t1
Cac_g027200.t1
Cac_g019023.t1
Cac_g017902.t1
Cac_g009905.t1
Cac_g030527.t1
Cac_g033974.t1
Cac_g013830.t1
Cac_g025105.t1
Cac_g022534.t1
Cac_g008407.t1
Cac_g028892.t2
Cac_g017944.t2
Cac_g004162.t1
Cac_g022620.t1
Cac_g029301.t1
Cac_g016828.t1
Cac_g030431.t1
Cac_g001681.t2
Cac_g014406.t1
Cac_g026395.t2
Cac_g026520.t1
Cac_g005085.t3
Cac_g012054.t1
Cac_g022150.t1
Cac_g000213.t1
Cac_g014445.t1
Cac_g009398.t1
Cac_g016286.t1
Cac_g019109.t1
Cac_g015509.t1
Cac_g022906.t1
Cac_g027137.t2
Cac_g025326.t1
Cac_g009298.t1
Cac_g010082.t2
Cac_g027320.t1
Cac_g003053.t1
Cac_g008608.t1
Cac_g019241.t1
Cac_g034547.t1
Cac_g026018.t1
Cac_g016660.t2
Cac_g003985.t1
Cac_g009928.t1
Cac_g017457.t1
Cac_g031514.t1
Cac_g013339.t1
Cac_g003652.t1
Cac_g010524.t1
Cac_g031366.t1
Cac_g033962.t1
Cac_g015663.t1
Cac_g006380.t1
Cac_g029172.t1
Cac_g023839.t2
Cac_g020585.t1
Cac_g023201.t3
Cac_g003347.t1
Cac_g028442.t1
Cac_g011962.t2
Cac_g022086.t1
Cac_g028392.t1
Cac_g029495.t1
Cac_g009258.t1
Cac_g022303.t1
Cac_g002384.t2
Cac_g016324.t1
Cac_g025446.t2
Cac_g014447.t1
Cac_g012626.t4
Cac_g028706.t1
Cac_g001178.t3
Cac_g009269.t2
Cac_g000305.t1
Cac_g034017.t1
Cac_g009703.t1
Cac_g024220.t1
Cac_g029260.t1
Cac_g007405.t3
Cac_g000817.t1
Cac_g028724.t1
Cac_g000201.t1
Cac_g030388.t3
Cac_g032691.t1
Cac_g028950.t1
Cac_g023427.t1
Cac_g001116.t1
Cac_g026042.t1
Cac_g007406.t3
Cac_g010588.t1
Cac_g025703.t1
Cac_g002708.t1
Cac_g017325.t1
Cac_g033191.t1
Cac_g000695.t1
Cac_g002358.t1
Cac_g023964.t1
Cac_g026299.t1
Cac_g010546.t1
Cac_g008650.t1
Cac_g001170.t3
Cac_g008510.t2
Cac_g001420.t1
Cac_g006939.t1
Cac_g006253.t1
Cac_g000471.t1
Cac_g005792.t2
Cac_g014093.t1
Cac_g033908.t1
Cac_g016699.t1
Cac_g025846.t1
Cac_g021686.t1
Cac_g034350.t1
Cac_g009902.t1
Cac_g000401.t1
Cac_g002682.t5
Cac_g007906.t1
Cac_g022681.t1
Cac_g015051.t1
Cac_g021610.t2
Cac_g031148.t1
Cac_g001538.t1
Cac_g006640.t1
Cac_g026352.t2
Cac_g019596.t1
Cac_g006704.t1
Cac_g004392.t3
Cac_g023754.t1
Cac_g029326.t1
Cac_g007894.t1
Cac_g003495.t1
Cac_g011433.t1
Cac_g026840.t1
Cac_g008632.t1
Cac_g000182.t1
Cac_g016259.t1
Cac_g023386.t1
Cac_g004557.t1
Cac_g020762.t1
Cac_g022010.t1
Cac_g005991.t1
Cac_g000962.t1
Cac_g032321.t1
Cac_g012175.t1
Cac_g018595.t1
Cac_g028102.t1
Cac_g019320.t1
Cac_g020667.t1
Cac_g004973.t1
Cac_g025565.t2
Cac_g004399.t1
Cac_g014482.t1
Cac_g020856.t1
Cac_g011197.t1
Cac_g006293.t1
Cac_g010035.t6
Cac_g033403.t1
Cac_g001177.t1
Cac_g019704.t2
Cac_g032774.t1
Cac_g015785.t1
Cac_g001396.t1
Cac_g001712.t1
Cac_g002469.t1
Cac_g005542.t1
Cac_g001772.t1
Cac_g001512.t1
Cac_g017609.t1
Cac_g005797.t3
Cac_g009257.t1
Cac_g000250.t1
Cac_g029073.t1
Cac_g024993.t1
Cac_g019039.t1
Cac_g026995.t1
Cac_g022785.t1
Cac_g028088.t3
Cac_g030608.t3
Cac_g009260.t5
Cac_g014182.t2
Cac_g010217.t1
Cac_g011350.t1
Cac_g002347.t1
Cac_g027777.t1
Cac_g032125.t1
Cac_g005829.t3
Cac_g032035.t2
Cac_g032294.t1
Cac_g022162.t1
Cac_g016039.t1
Cac_g007422.t1
Cac_g033646.t1
Cac_g029130.t1
Cac_g020013.t1
Cac_g004291.t2
Cac_g006840.t4
Cac_g000070.t1
Cac_g008140.t1
Cac_g021292.t2
Cac_g034302.t1
Cac_g027997.t1
Cac_g017114.t1
Cac_g004362.t1
Cac_g031545.t1
Cac_g002637.t1
Cac_g026721.t3
Cac_g026447.t1
Cac_g015786.t1
Cac_g002195.t1
Cac_g029641.t1
Cac_g001542.t1
Cac_g005463.t6
Cac_g002881.t1
Cac_g021277.t1
Cac_g002930.t2
Cac_g009720.t1
Cac_g025850.t1
Cac_g001962.t1
Cac_g004686.t2
Cac_g020138.t5
Cac_g026190.t1
Cac_g034237.t1
Cac_g005969.t1
Cac_g020680.t1
Cac_g030006.t2
Cac_g008226.t1
Cac_g015087.t1
Cac_g012625.t1
Cac_g016870.t1
Cac_g002163.t1
Cac_g024969.t1
Cac_g031783.t1
Cac_g016455.t1
Cac_g006984.t1
Cac_g025799.t2
Cac_g001920.t1
Cac_g005139.t1
Cac_g014707.t1
Cac_g014176.t4
Cac_g033604.t1
Cac_g012524.t1
Cac_g025112.t1
Cac_g033894.t1
Cac_g021724.t1
Cac_g007778.t1
Cac_g010958.t1
Cac_g028499.t1
Cac_g006194.t1
Cac_g008874.t2
Cac_g011209.t1
Cac_g007037.t2
Cac_g003400.t1
Cac_g024755.t1
Cac_g007148.t1
Cac_g031572.t1
Cac_g013032.t1
Cac_g011184.t1
Cac_g002341.t1
Cac_g001162.t1
Cac_g025688.t1
Cac_g019805.t1
Cac_g027448.t1
Cac_g032754.t1
Cac_g011049.t1
Cac_g001011.t1
Cac_g020233.t1
Cac_g010926.t1
Cac_g009693.t1
Cac_g005716.t2
Cac_g010500.t1
Cac_g013944.t1
Cac_g003736.t6
Cac_g013373.t1
Cac_g002827.t1
Cac_g021705.t2
Cac_g001416.t3
Cac_g015692.t1
Cac_g012366.t2
Cac_g028239.t1
Cac_g002723.t1
Cac_g005124.t1
Cac_g013093.t1
Cac_g034231.t1
Cac_g013641.t1
Cac_g002125.t1
Cac_g025193.t1
Cac_g007896.t1
Cac_g011486.t1
Cac_g000321.t1
Cac_g026573.t1
Cac_g021426.t2
Cac_g033841.t1
Cac_g021000.t1
Cac_g017665.t2
Cac_g033078.t2
Cac_g017446.t2
Cac_g011615.t1
Cac_g017575.t1
Cac_g001938.t1
Cac_g004330.t1
Cac_g012957.t1
Cac_g003005.t1
Cac_g007569.t1
Cac_g030579.t1
Cac_g023215.t1
Cac_g010920.t2
Cac_g022591.t1
Cac_g002250.t2
Cac_g029782.t1
Cac_g022103.t2
Cac_g019569.t4
Cac_g022053.t3
Cac_g007085.t1
Cac_g029749.t1
Cac_g023823.t1
Cac_g032034.t1
Cac_g022017.t10
Cac_g000982.t2
Cac_g017436.t1
Cac_g022437.t1
Cac_g012496.t1
Cac_g014260.t2
Cac_g028241.t1
Cac_g014414.t1
Cac_g002911.t1
Cac_g014322.t4
Cac_g032473.t1
Cac_g013684.t1
Cac_g030769.t3
Cac_g015491.t1
Cac_g027775.t1
Cac_g016796.t1
Cac_g028354.t1
Cac_g024286.t3
Cac_g020872.t1
Cac_g011163.t9
Cac_g020857.t1
Cac_g024260.t3
Cac_g015921.t1
Cac_g030064.t1
Cac_g024294.t1
Cac_g000749.t1
Cac_g032409.t1
Cac_g010774.t1
Cac_g002329.t1
Cac_g025088.t1
Cac_g031365.t2
Cac_g014105.t1
Cac_g029453.t1
Cac_g031966.t2
Cac_g008643.t3
Cac_g030340.t2
Cac_g017422.t2
Cac_g022007.t3
Cac_g015564.t1
Cac_g029036.t1
Cac_g001364.t3
Cac_g017615.t1
Cac_g015949.t3
Cac_g020474.t7
Cac_g014274.t1
Cac_g001257.t8
Cac_g000734.t1
Cac_g025799.t7
Cac_g007736.t1
Cac_g016190.t1
Cac_g015380.t1
Cac_g017078.t1
Cac_g016033.t1
Cac_g019140.t1
Cac_g021584.t1
Cac_g033702.t1
Cac_g000748.t4
Cac_g024083.t2
Cac_g018448.t1
Cac_g032570.t2
Cac_g020049.t3
Cac_g022352.t1
Cac_g018458.t1
Cac_g011091.t1
Cac_g026656.t1
Cac_g002927.t2
Cac_g024236.t1
Cac_g001341.t1
Cac_g006714.t1
Cac_g024239.t6
Cac_g021088.t2
Cac_g029018.t1
Cac_g018220.t1
Cac_g005225.t1
Cac_g013117.t1
Cac_g027680.t1
Cac_g011126.t1
Cac_g007637.t1
Cac_g001978.t1
Cac_g009482.t2
Cac_g024163.t1
Cac_g001304.t1
Cac_g003470.t4
Cac_g002756.t3
Cac_g028173.t1
Cac_g032526.t1
Cac_g018753.t1
Cac_g025757.t1
Cac_g026438.t5
Cac_g003397.t1
Cac_g014352.t1
Cac_g029512.t1
Cac_g023478.t1
Cac_g018712.t2
Cac_g027651.t1
Cac_g022176.t3
Cac_g033448.t1
Cac_g006949.t1
Cac_g008168.t1
Cac_g004649.t1
Cac_g023959.t4
Cac_g001871.t1
Cac_g001805.t2
Cac_g028977.t2
Cac_g002991.t1
Cac_g027084.t1
Cac_g005789.t2
Cac_g030539.t1
Cac_g014083.t1
Cac_g001257.t1
Cac_g015689.t1
Cac_g012207.t1
Cac_g020741.t1
Cac_g000597.t1
Cac_g028045.t1
Cac_g010545.t1
Cac_g009445.t1
Cac_g022314.t1
Cac_g034074.t1
Cac_g025173.t1
Cac_g025339.t1
Cac_g001523.t1
Cac_g015888.t1
Cac_g016474.t1
Cac_g019006.t1
Cac_g000766.t10
Cac_g023497.t3
Cac_g030851.t1
Cac_g006576.t1
Cac_g015092.t1
Cac_g025714.t1
Cac_g003368.t2
Cac_g001320.t1
Cac_g031651.t1
Cac_g005762.t1
Cac_g008002.t1
Cac_g024748.t1
Cac_g015514.t1
Cac_g003820.t2
Cac_g012992.t2
Cac_g027168.t1
Cac_g020590.t1
Cac_g015714.t1
Cac_g018170.t1
Cac_g022577.t1
Cac_g012292.t2
Cac_g001531.t1
Cac_g003474.t1
Cac_g010480.t1
Cac_g009997.t1
Cac_g032677.t3
Cac_g001777.t1
Cac_g001462.t1
Cac_g005483.t2
Cac_g015477.t1
Cac_g033474.t1
Cac_g034484.t1
Cac_g013764.t2
Cac_g010536.t1
Cac_g019592.t1
Cac_g013489.t1
Cac_g018954.t1
Cac_g030131.t1
Cac_g022435.t1
Cac_g023156.t1
Cac_g007854.t1
Cac_g018368.t2
Cac_g006898.t1
Cac_g003933.t1
Cac_g021607.t3
Cac_g031888.t1
Cac_g030258.t1
Cac_g011556.t4
Cac_g004790.t1
Cac_g007341.t1
Cac_g006104.t1
Cac_g008603.t2
Cac_g018129.t1
Cac_g024158.t2
Cac_g004424.t1
Cac_g014167.t1
Cac_g021563.t1
Cac_g000572.t1
Cac_g022268.t2
Cac_g011528.t2
Cac_g003373.t1
Cac_g006643.t1
Cac_g001483.t1
Cac_g032593.t1
Cac_g007910.t1
Cac_g017347.t1
Cac_g010245.t1
Cac_g022645.t1
Cac_g031111.t1
Cac_g011277.t1
Cac_g020282.t1
Cac_g031160.t1
Cac_g030586.t1
Cac_g006687.t1
Cac_g012470.t1
Cac_g022640.t2
Cac_g023545.t1
Cac_g010089.t5
Cac_g033502.t1
Cac_g025651.t1
Cac_g000699.t1
Cac_g018082.t1
Cac_g029639.t2
Cac_g013263.t1
Cac_g004809.t1
Cac_g001328.t1
Cac_g033983.t1
Cac_g000891.t1
Cac_g030372.t2
Cac_g015776.t1
Cac_g002229.t2
Cac_g017322.t1
Cac_g027784.t2
Cac_g018135.t1
Cac_g019900.t1
Cac_g029821.t1
Cac_g029449.t1
Cac_g009044.t1
Cac_g029028.t2
Cac_g027628.t1
Cac_g001486.t7
Cac_g010239.t1
Cac_g010090.t1
Cac_g012781.t1
Cac_g033873.t1
Cac_g026697.t1
Cac_g020863.t1
Cac_g030920.t1
Cac_g029687.t1
Cac_g009817.t1
Cac_g021023.t1
Cac_g010043.t1
Cac_g029202.t2
Cac_g020784.t1
Cac_g018482.t3
Cac_g020908.t1
Cac_g012968.t1
Cac_g021223.t1
Cac_g005221.t2
Cac_g028539.t1
Cac_g018027.t7
Cac_g028844.t1
Cac_g015875.t2
Cac_g024730.t1
Cac_g001382.t1
Cac_g001568.t1
Cac_g021114.t1
Cac_g012522.t2
Cac_g023801.t1
Cac_g030482.t1
Cac_g012710.t1
Cac_g000721.t1
Cac_g001780.t1
Cac_g029548.t1
Cac_g006677.t1
Cac_g025035.t1
Cac_g022254.t1
Cac_g020494.t2
Cac_g020603.t1
Cac_g011065.t1
Cac_g004929.t1
Cac_g014678.t1
Cac_g031815.t1
Cac_g021940.t1
Cac_g004562.t2
Cac_g025667.t1
Cac_g025498.t1
Cac_g022440.t1
Cac_g018073.t1
Cac_g014141.t2
Cac_g026507.t1
Cac_g026172.t1
Cac_g011857.t1
Cac_g005765.t1
Cac_g005155.t1
Cac_g018415.t1
Cac_g024023.t1
Cac_g025309.t1
Cac_g033793.t1
Cac_g028061.t1
Cac_g015355.t1
Cac_g025271.t1
Cac_g003731.t1
Cac_g016801.t1
Cac_g001448.t1
Cac_g006839.t2
Cac_g013708.t1
Cac_g021674.t1
Cac_g004477.t1
Cac_g025813.t1
Cac_g015343.t2
Cac_g021036.t1
Cac_g031127.t1
Cac_g008664.t1
Cac_g005858.t9
Cac_g009630.t1
Cac_g013928.t2
Cac_g021870.t3
Cac_g033607.t1
Cac_g032818.t1
Cac_g026271.t3
Cac_g008400.t1
Cac_g002903.t2
Cac_g031438.t1
Cac_g018137.t1
Cac_g004276.t1
Cac_g012105.t1
Cac_g000612.t2
Cac_g024719.t1
Cac_g018035.t1
Cac_g014384.t1
Cac_g021025.t1
Cac_g019051.t2
Cac_g000511.t1
Cac_g002203.t1
Cac_g000961.t1
Cac_g022108.t1
Cac_g009160.t1
Cac_g008762.t1
Cac_g002859.t1
Cac_g029907.t1
Cac_g012849.t1
Cac_g011935.t1
Cac_g032315.t1
Cac_g012911.t1
Cac_g006033.t3
Cac_g000467.t1
Cac_g010843.t1
Cac_g015958.t3
Cac_g019566.t1
Cac_g001767.t1
Cac_g020425.t1
Cac_g015671.t1
Cac_g026473.t1
Cac_g026938.t1
Cac_g029531.t1
Cac_g007502.t2
Cac_g025970.t2
Cac_g018375.t2
Cac_g010702.t1
Cac_g011134.t1
Cac_g016288.t1
Cac_g010853.t1
Cac_g012975.t2
Cac_g003924.t4
Cac_g020530.t2
Cac_g021419.t1
Cac_g003482.t2
Cac_g015877.t6
Cac_g013384.t1
Cac_g009280.t1
Cac_g016420.t1
Cac_g012993.t1
Cac_g028961.t1
Cac_g000717.t1
Cac_g021420.t1
Cac_g009558.t1
Cac_g000747.t1
Cac_g026965.t1
Cac_g009943.t2
Cac_g018286.t1
Cac_g026880.t1
Cac_g024333.t1
Cac_g016806.t1
Cac_g031984.t1
Cac_g009718.t1
Cac_g033398.t1
Cac_g011990.t1
Cac_g013709.t1
Cac_g013082.t2
Cac_g031337.t1
Cac_g013661.t1
Cac_g024492.t1
Cac_g026649.t2
Cac_g027962.t1
Cac_g026680.t1
Cac_g007777.t2
Cac_g001808.t1
Cac_g021530.t1
Cac_g027328.t1
Cac_g008888.t1
Cac_g028537.t1
Cac_g028622.t1
Cac_g008178.t1
Cac_g019067.t1
Cac_g033650.t1
Cac_g011611.t1
Cac_g018837.t3
Cac_g012306.t1
Cac_g006269.t1
Cac_g024836.t1
Cac_g028137.t1
Cac_g032918.t1
Cac_g001215.t1
Cac_g030812.t2
Cac_g024219.t1
Cac_g023667.t1
Cac_g000411.t1
Cac_g024012.t10
Cac_g001864.t1
Cac_g021144.t1
Cac_g009792.t1
Cac_g032465.t1
Cac_g027946.t1
Cac_g000588.t1
Cac_g007609.t1
Cac_g009731.t1
Cac_g032973.t5
Cac_g025513.t1
Cac_g001841.t1
Cac_g020681.t1
Cac_g007442.t1
Cac_g011291.t1
Cac_g005177.t1
Cac_g033115.t1
Cac_g032548.t1
Cac_g013687.t1
Cac_g002306.t1
Cac_g014357.t2
Cac_g017415.t1
Cac_g020911.t1
Cac_g026672.t1
Cac_g030868.t1
Cac_g010419.t2
Cac_g017412.t1
Cac_g025262.t1
Cac_g030305.t1
Cac_g006815.t1
Cac_g001790.t1
Cac_g033840.t3
Cac_g020541.t1
Cac_g014959.t1
Cac_g030771.t1
Cac_g009874.t1
Cac_g032264.t1
Cac_g008647.t3
Cac_g006582.t1
Cac_g006315.t1
Cac_g014558.t1
Cac_g009150.t1
Cac_g010742.t1
Cac_g013538.t1
Cac_g018760.t1
Cac_g006676.t1
Cac_g009481.t1
Cac_g001847.t1
Cac_g017326.t2
Cac_g003620.t1
Cac_g001297.t1
Cac_g000939.t1
Cac_g006034.t2
Cac_g019518.t1
Cac_g013555.t1
Cac_g004148.t1
Cac_g004368.t1
Cac_g026180.t1
Cac_g009855.t1
Cac_g015070.t1
Cac_g002017.t1
Cac_g019466.t1
Cac_g003565.t1
Cac_g033542.t1
Cac_g033451.t1
Cac_g008004.t1
Cac_g018936.t1
Cac_g012233.t2
Cac_g016661.t3
Cac_g029096.t1
Cac_g019734.t1
Cac_g008467.t1
Cac_g003744.t1
Cac_g015237.t1
Cac_g021099.t1
Cac_g014602.t1
Cac_g007252.t1
Cac_g001213.t1
Cac_g023023.t1
Cac_g009585.t1
Cac_g005156.t1
Cac_g024085.t1
Cac_g018896.t1
Cac_g023274.t1
Cac_g009001.t1
Cac_g017455.t1
Cac_g000862.t1
Cac_g024978.t1
Cac_g000602.t1
Cac_g008814.t1
Cac_g034563.t1
Cac_g033751.t1
Cac_g008547.t1
Cac_g017998.t1
Cac_g010081.t1
Cac_g032699.t1
Cac_g018265.t1
Cac_g007967.t1
Cac_g005823.t2
Cac_g007451.t2
Cac_g004460.t1
Cac_g010230.t1
Cac_g002092.t1
Cac_g002130.t1
Cac_g031265.t1
Cac_g026354.t1
Cac_g018188.t1
Cac_g004443.t1
Cac_g001155.t1
Cac_g029930.t1
Cac_g011968.t1
Cac_g015091.t3
Cac_g010205.t3
Cac_g025103.t1
Cac_g002722.t1
Cac_g031889.t1
Cac_g019275.t1
Cac_g014634.t1
Cac_g004296.t1
Cac_g034057.t1
Cac_g001708.t1
Cac_g010389.t1
Cac_g020606.t1
Cac_g017538.t1
Cac_g028031.t2
Cac_g019163.t1
Cac_g012861.t2
Cac_g011504.t2
Cac_g015062.t1
Cac_g016495.t1
Cac_g012497.t1
Cac_g016445.t1
Cac_g001997.t1
Cac_g012758.t3
Cac_g005516.t2
Cac_g016692.t4
Cac_g018357.t1
Cac_g019044.t1
Cac_g018839.t1
Cac_g016345.t1
Cac_g021253.t2
Cac_g019807.t1
Cac_g008749.t1
Cac_g013176.t2
Cac_g000132.t1
Cac_g005427.t2
Cac_g029868.t1
Cac_g004635.t1
Cac_g030919.t1
Cac_g032417.t1
Cac_g000116.t1
Cac_g019923.t1
Cac_g012792.t1
Cac_g006912.t1
Cac_g018434.t1
Cac_g029771.t1
Cac_g011370.t1
Cac_g029135.t1
Cac_g012582.t1
Cac_g003068.t1
Cac_g010762.t1
Cac_g020610.t1
Cac_g000802.t1
Cac_g009478.t1
Cac_g011254.t1
Cac_g029433.t1
Cac_g012709.t1
Cac_g025448.t1
Cac_g005100.t1
Cac_g033498.t1
Cac_g007597.t3
Cac_g029450.t1
Cac_g017591.t1
Cac_g020634.t1
Cac_g021129.t1
Cac_g002048.t2
Cac_g006118.t3
Cac_g000062.t2
Cac_g027374.t1
Cac_g025743.t1
Cac_g010334.t5
Cac_g006980.t4
Cac_g026568.t1
Cac_g025762.t1
Cac_g027366.t1
Cac_g026379.t1
Cac_g015880.t1
Cac_g003781.t1
Cac_g004874.t1
Cac_g022104.t1
Cac_g015126.t1
Cac_g001963.t1
Cac_g009202.t1
Cac_g016764.t1
Cac_g030333.t1
Cac_g023144.t1
Cac_g024619.t1
Cac_g029987.t1
Cac_g033167.t1
Cac_g016846.t1
Cac_g029665.t1
Cac_g019337.t1
Cac_g019303.t3
Cac_g009786.t1
Cac_g004779.t1
Cac_g006055.t1
Cac_g016876.t1
Cac_g017878.t1
Cac_g027879.t1
Cac_g017617.t3
Cac_g018239.t1
Cac_g020862.t1
Cac_g014190.t3
Cac_g005679.t3
Cac_g022045.t2
Cac_g007190.t1
Cac_g013509.t1
Cac_g023582.t1
Cac_g015963.t2
Cac_g021278.t1
Cac_g021009.t1
Cac_g008582.t1
Cac_g006460.t1
Cac_g030282.t1
Cac_g012289.t1
Cac_g019988.t4
Cac_g004840.t1
Cac_g005572.t1
Cac_g002243.t1
Cac_g031342.t1
Cac_g028280.t2
Cac_g007313.t1
Cac_g025073.t1
Cac_g017973.t1
Cac_g003305.t1
Cac_g000236.t1
Cac_g009096.t1
Cac_g014368.t1
Cac_g023415.t2
Cac_g013043.t1
Cac_g023049.t1
Cac_g003271.t1
Cac_g021848.t2
Cac_g023260.t2
Cac_g002812.t1
Cac_g001525.t1
Cac_g005020.t1
Cac_g015207.t1
Cac_g017831.t1
Cac_g031258.t1
Cac_g032604.t1
Cac_g033217.t1
Cac_g026908.t1
Cac_g019238.t1
Cac_g034015.t1
Cac_g021934.t1
Cac_g011124.t1
Cac_g004490.t1
Cac_g032234.t1
Cac_g020771.t2
Cac_g002423.t1
Cac_g015859.t2
Cac_g013812.t3
Cac_g009346.t3
Cac_g002607.t1
Cac_g027942.t1
Cac_g034527.t1
Cac_g007539.t2
Cac_g022005.t1
Cac_g024221.t1
Cac_g008382.t4
Cac_g018853.t1
Cac_g027438.t1
Cac_g018826.t1
Cac_g021767.t1
Cac_g008303.t1
Cac_g015576.t1
Cac_g019901.t1
Cac_g020396.t1
Cac_g014451.t1
Cac_g022928.t1
Cac_g021909.t1
Cac_g034394.t1
Cac_g007393.t1
Cac_g025619.t1
Cac_g015599.t1
Cac_g004516.t1
Cac_g000397.t1
Cac_g012712.t4
Cac_g008806.t1
Cac_g003184.t1
Cac_g012638.t3
Cac_g004096.t1
Cac_g031112.t1
Cac_g003429.t2
Cac_g028752.t1
Cac_g025903.t1
Cac_g014103.t1
Cac_g021638.t1
Cac_g017202.t1
Cac_g014999.t2
Cac_g012556.t2
Cac_g008934.t1
Cac_g013628.t1
Cac_g019296.t1
Cac_g014685.t1
Cac_g025491.t1
Cac_g031427.t2
Cac_g004753.t1
Cac_g030329.t1
Cac_g005498.t1
Cac_g006978.t2
Cac_g018715.t1
Cac_g030208.t1
Cac_g022678.t1
Cac_g010286.t1
Cac_g004537.t3
Cac_g012359.t1
Cac_g021552.t1
Cac_g010649.t2
Cac_g005097.t1
Cac_g027161.t1
Cac_g018652.t2
Cac_g020933.t1
Cac_g016908.t1
Cac_g021267.t1
Cac_g016982.t1
Cac_g016748.t1
Cac_g012690.t1
Cac_g006902.t1
Cac_g026552.t1
Cac_g002028.t1
Cac_g002801.t1
Cac_g019762.t1
Cac_g008909.t1
Cac_g006369.t2
Cac_g022840.t1
Cac_g019117.t1
Cac_g006493.t1
Cac_g005501.t6
Cac_g028605.t1
Cac_g033333.t1
Cac_g007549.t1
Cac_g018627.t1
Cac_g016413.t1
Cac_g009278.t1
Cac_g026742.t1
Cac_g032165.t3
Cac_g031387.t1
Cac_g033051.t1
Cac_g020750.t1
Cac_g015052.t3
Cac_g012713.t2
Cac_g003446.t1
Cac_g029758.t1
Cac_g016488.t1
Cac_g004708.t1
Cac_g008892.t2
Cac_g008569.t1
Cac_g008135.t1
Cac_g006663.t1
Cac_g006206.t1
Cac_g004687.t2
Cac_g007932.t1
Cac_g013170.t1
Cac_g028819.t1
Cac_g008209.t2
Cac_g007960.t1
Cac_g006540.t1
Cac_g021014.t1
Cac_g009761.t1
Cac_g024037.t1
Cac_g010454.t4
Cac_g024631.t1
Cac_g013381.t2
Cac_g027256.t1
Cac_g007880.t1
Cac_g024717.t1
Cac_g014864.t1
Cac_g013178.t1
Cac_g026504.t1
Cac_g002547.t1
Cac_g003646.t1
Cac_g016781.t1
Cac_g026206.t1
Cac_g005392.t1
Cac_g008531.t3
Cac_g032945.t3
Cac_g002056.t1
Cac_g009276.t2
Cac_g018388.t1
Cac_g008857.t1
Cac_g023136.t1
Cac_g008528.t3
Cac_g008679.t1
Cac_g028726.t2
Cac_g021749.t1
Cac_g033286.t3
Cac_g001275.t1
Cac_g017447.t1
Cac_g019327.t1
Cac_g033280.t2
Cac_g019502.t2
Cac_g026534.t1
Cac_g030272.t1
Cac_g008001.t2
Cac_g016501.t1
Cac_g024332.t1
Cac_g015830.t2
Cac_g001434.t1
Cac_g028092.t1
Cac_g023309.t1
Cac_g002088.t1
Cac_g000860.t1
Cac_g009956.t1
Cac_g033961.t1
Cac_g009242.t1
Cac_g005229.t5
Cac_g026107.t1
Cac_g018672.t6
Cac_g008810.t1
Cac_g003512.t2
Cac_g020618.t1
Cac_g015302.t1
Cac_g019725.t1
Cac_g010945.t1
Cac_g029087.t1
Cac_g016304.t1
Cac_g016644.t1
Cac_g019422.t1
Cac_g004739.t1
Cac_g011149.t1
Cac_g020129.t1
Cac_g011043.t1
Cac_g033056.t1
Cac_g033723.t1
Cac_g001117.t1
Cac_g032697.t1
Cac_g020210.t1
Cac_g025052.t1
Cac_g021802.t2
Cac_g003352.t1
Cac_g001583.t4
Cac_g014470.t2
Cac_g032298.t1
Cac_g023263.t1
Cac_g021130.t1
Cac_g014209.t1
Cac_g006706.t1
Cac_g010372.t1
Cac_g006347.t1
Cac_g004385.t1
Cac_g022276.t1
Cac_g001033.t1
Cac_g007529.t1
Cac_g023873.t1
Cac_g022098.t1
Cac_g009822.t1
Cac_g013042.t1
Cac_g022739.t2
Cac_g016137.t1
Cac_g017606.t1
Cac_g011778.t1
Cac_g027757.t3
Cac_g010763.t10
Cac_g002512.t1
Cac_g019716.t1
Cac_g021784.t2
Cac_g023157.t1
Cac_g006738.t1
Cac_g002733.t1
Cac_g033721.t1
Cac_g012302.t1
Cac_g001422.t2
Cac_g020935.t3
Cac_g018059.t1
Cac_g027020.t2
Cac_g011844.t1
Cac_g027559.t1
Cac_g022663.t1
Cac_g024455.t1
Cac_g026407.t1
Cac_g018580.t1
Cac_g030558.t1
Cac_g017355.t1
Cac_g021334.t2
Cac_g032744.t1
Cac_g031164.t5
Cac_g012990.t1
Cac_g020540.t4
Cac_g025685.t1
Cac_g033761.t1
Cac_g016162.t1
Cac_g012419.t1
Cac_g006516.t1
Cac_g009976.t2
Cac_g009073.t3
Cac_g032254.t1
Cac_g020182.t1
Cac_g016769.t1
Cac_g016861.t1
Cac_g016403.t3
Cac_g008506.t2
Cac_g013517.t1
Cac_g013286.t1
Cac_g005300.t1
Cac_g005371.t2
Cac_g028000.t1
Cac_g030674.t1
Cac_g013674.t1
Cac_g018780.t1
Cac_g018486.t2
Cac_g024961.t1
Cac_g023010.t1
Cac_g016517.t1
Cac_g023731.t2
Cac_g004150.t1
Cac_g014332.t1
Cac_g025854.t1
Cac_g002941.t1
Cac_g002217.t2
Cac_g013615.t1
Cac_g010851.t2
Cac_g030121.t1
Cac_g031347.t1
Cac_g000672.t1
Cac_g008393.t1
Cac_g029367.t1
Cac_g001733.t1
Cac_g015740.t1
Cac_g017258.t2
Cac_g017049.t1
Cac_g017530.t1
Cac_g011225.t4
Cac_g029779.t2
Cac_g016046.t1
Cac_g017084.t1
Cac_g020368.t1
Cac_g030624.t2
Cac_g013362.t1
Cac_g001518.t1
Cac_g029729.t1
Cac_g000779.t1
Cac_g000425.t1
Cac_g004177.t1
Cac_g028834.t1
Cac_g006906.t5
Cac_g018481.t1
Cac_g002794.t1
Cac_g020810.t1
Cac_g006468.t3
Cac_g012068.t1
Cac_g028845.t1
Cac_g001363.t6
Cac_g019439.t1
Cac_g034268.t1
Cac_g026934.t1
Cac_g001759.t1
Cac_g001534.t1
Cac_g020003.t1
Cac_g011742.t1
Cac_g028352.t1
Cac_g025770.t1
Cac_g000031.t1
Cac_g007289.t3
Cac_g023735.t1
Cac_g018551.t1
Cac_g029058.t2
Cac_g014023.t1
Cac_g018027.t2
Cac_g000306.t1
Cac_g034415.t1
Cac_g028510.t1
Cac_g032475.t2
Cac_g008588.t1
Cac_g018193.t2
Cac_g010757.t2
Cac_g017698.t4
Cac_g029279.t2
Cac_g025984.t1
Cac_g018560.t3
Cac_g014236.t1
Cac_g031936.t1
Cac_g007886.t1
Cac_g032979.t1
Cac_g005739.t1
Cac_g022419.t4
Cac_g012185.t1
Cac_g026015.t2
Cac_g006408.t1
Cac_g029168.t1
Cac_g024647.t1
Cac_g009873.t1
Cac_g014171.t1
Cac_g033489.t1
Cac_g026935.t1
Cac_g014964.t1
Cac_g008821.t1
Cac_g027265.t1
Cac_g013753.t1
Cac_g025356.t2
Cac_g016518.t1
Cac_g034407.t1
Cac_g008831.t1
Cac_g011510.t7
Cac_g023636.t1
Cac_g027375.t1
Cac_g009742.t1
Cac_g004248.t1
Cac_g006960.t1
Cac_g007626.t2
Cac_g014265.t1
Cac_g023585.t1
Cac_g029767.t2
Cac_g009748.t1
Cac_g015634.t1
Cac_g004706.t1
Cac_g010541.t1
Cac_g017723.t2
Cac_g016134.t1
Cac_g030799.t1
Cac_g034349.t1
Cac_g002642.t1
Cac_g030646.t1
Cac_g028456.t1
Cac_g007374.t1
Cac_g023581.t1
Cac_g015978.t1
Cac_g013631.t1
Cac_g002335.t1
Cac_g030700.t1
Cac_g014984.t4
Cac_g033259.t1
Cac_g019492.t2
Cac_g005778.t1
Cac_g018088.t1
Cac_g024351.t1
Cac_g025232.t1
Cac_g022303.t8
Cac_g002293.t1
Cac_g016093.t4
Cac_g001589.t1
Cac_g024285.t1
Cac_g010794.t1
Cac_g014721.t3
Cac_g003722.t2
Cac_g017579.t1
Cac_g022996.t1
Cac_g006817.t1
Cac_g008539.t1
Cac_g001070.t1
Cac_g019913.t1
Cac_g001934.t1
Cac_g003976.t1
Cac_g011114.t1
Cac_g006063.t1
Cac_g028854.t2
Cac_g013363.t1
Cac_g017444.t1
Cac_g010763.t5
Cac_g032140.t1
Cac_g008732.t1
Cac_g002182.t2
Cac_g021181.t1
Cac_g026812.t1
Cac_g009491.t1
Cac_g022718.t1
Cac_g027157.t2
Cac_g025590.t1
Cac_g007530.t2
Cac_g007022.t1
Cac_g004946.t1
Cac_g004427.t1
Cac_g029179.t1
Cac_g024608.t1
Cac_g002340.t1
Cac_g031811.t1
Cac_g017176.t1
Cac_g010533.t1
Cac_g031202.t1
Cac_g006883.t1
Cac_g010429.t1
Cac_g025622.t2
Cac_g026462.t1
Cac_g012543.t1
Cac_g023844.t1
Cac_g033154.t1
Cac_g025371.t1
Cac_g024093.t3
Cac_g009527.t1
Cac_g028068.t1
Cac_g010951.t1
Cac_g033768.t1
Cac_g001278.t1
Cac_g028707.t1
Cac_g027167.t1
Cac_g027305.t1
Cac_g007653.t1
Cac_g001329.t1
Cac_g011550.t1
Cac_g003736.t3
Cac_g029843.t1
[truncated: 205,038 more chars]
