# Supplementary material for: Delayed differentiation of epidermal cells walls can underlie pedomorphosis in plants: the case of pedomorphic petals in the hummingbird-pollinated Caiophora hibiscifolia (Loasaceae, subfam. Loasoideae) species
Source: EvoDevo. 2022 Jan 3;13:1. doi: 10.1186/s13227-021-00186-x (PMC8725396; doi:10.1186/s13227-021-00186-x)
Supplement: Supplementary file 6 — Additional file 6. Caiophora hibiscifolia isoform counts. [file 13227_2021_186_MOESM6_ESM.matrix]

	c_bud_rep01	c_bud_rep02	c_bud_rep03	c_flo_rep01	c_flo_rep02	c_flo_rep03
TRINITY_DN37620_c4_g1_i5	23.94	27.73	33.00	26.34	17.68	19.83
TRINITY_DN31043_c0_g1_i1	59.61	44.33	67.90	114.46	61.00	49.38
TRINITY_DN36541_c0_g1_i9	37.37	13.60	23.63	120.79	57.88	105.83
TRINITY_DN30739_c2_g1_i3	0.00	25.76	152.38	74.02	0.00	18.00
TRINITY_DN50827_c0_g1_i1	1.00	0.00	3.00	3.00	7.00	4.00
TRINITY_DN37619_c6_g2_i3	1114.09	1087.43	1156.10	673.86	462.23	314.34
TRINITY_DN37734_c0_g1_i2	19.90	37.34	25.39	22.88	33.14	12.49
TRINITY_DN76948_c0_g1_i1	2.00	5.00	6.00	1.00	0.00	0.00
TRINITY_DN27647_c0_g1_i1	0.00	15.00	0.00	8.00	0.00	0.00
TRINITY_DN36575_c0_g1_i12	0.00	8.23	0.00	10.64	0.00	11.94
TRINITY_DN12655_c0_g1_i1	7.00	3.00	0.00	8.00	10.00	3.00
TRINITY_DN77220_c0_g1_i1	1.00	1.00	1.00	2.00	1.00	1.00
TRINITY_DN30246_c1_g1_i1	105.00	97.00	6.86	0.00	25.53	29.56
TRINITY_DN4463_c0_g1_i1	5.00	5.12	0.00	0.00	0.00	2.00
TRINITY_DN52694_c0_g1_i1	0.00	1.00	0.00	3.00	2.00	3.00
TRINITY_DN36705_c0_g1_i12	0.00	0.00	0.00	13.89	0.00	10.92
TRINITY_DN34450_c1_g1_i4	813.51	1039.66	732.86	340.46	353.36	448.44
TRINITY_DN28762_c0_g1_i4	30.47	8.75	13.03	6.67	11.49	12.94
TRINITY_DN37853_c3_g1_i8	0.00	0.00	0.00	0.00	0.00	0.00
TRINITY_DN36050_c0_g1_i3	4.88	11.22	4.56	5.75	3.21	5.87
TRINITY_DN35539_c0_g1_i4	11.70	25.75	8.26	18.02	21.68	0.00
TRINITY_DN1329_c0_g1_i1	19.00	31.00	10.00	0.00	1.00	0.00
TRINITY_DN88330_c0_g1_i1	156.00	147.00	121.00	130.00	100.00	68.00
TRINITY_DN77815_c0_g1_i1	0.00	1.00	0.00	4.00	2.00	1.00
TRINITY_DN19557_c0_g1_i1	6.00	6.00	0.00	5.00	4.00	5.00
TRINITY_DN56314_c0_g1_i1	7.00	15.00	9.00	1.00	4.00	0.00
TRINITY_DN52973_c0_g1_i1	6.00	0.00	1.00	0.00	0.00	0.00
TRINITY_DN38875_c8_g4_i1	4.40	0.00	0.00	3.36	0.00	2.42
TRINITY_DN37484_c2_g1_i3	4.00	5.00	8.00	7.00	16.89	3.65
TRINITY_DN34127_c1_g1_i3	244.72	0.00	179.33	97.89	0.00	85.18
TRINITY_DN16253_c0_g1_i1	3.00	0.00	2.00	1.00	0.00	1.00
TRINITY_DN34911_c2_g1_i3	71.31	10.25	18.09	11.26	0.00	17.10
TRINITY_DN32239_c0_g1_i1	9.00	12.01	2.00	121.71	82.43	0.00
TRINITY_DN69303_c0_g1_i1	1.00	4.00	2.00	2.00	0.00	0.00
TRINITY_DN38634_c1_g1_i1	64.00	63.00	65.00	182.00	200.00	54.00
TRINITY_DN80111_c0_g1_i1	4.00	3.00	1.00	2.00	1.00	0.00
TRINITY_DN35904_c1_g1_i1	259.00	260.00	263.00	257.00	240.00	409.00
TRINITY_DN29730_c0_g1_i2	0.21	2.50	0.00	0.00	0.00	1.67
TRINITY_DN55540_c0_g1_i1	1.00	2.00	1.00	0.00	0.00	1.00
TRINITY_DN42629_c0_g1_i1	4.00	0.00	1.00	3.00	0.00	0.00
TRINITY_DN16064_c0_g1_i1	9.00	15.88	3.53	22.57	19.04	11.40
TRINITY_DN38694_c0_g1_i14	12.91	15.82	7.47	9.46	2.04	10.82
TRINITY_DN44714_c0_g1_i1	0.00	0.00	0.00	1.00	3.00	0.00
TRINITY_DN16637_c0_g1_i2	0.00	2.00	1.00	0.00	0.00	1.00
TRINITY_DN37288_c0_g1_i6	19.03	24.26	30.04	0.00	9.05	14.14
TRINITY_DN38240_c5_g1_i1	6.00	5.00	6.00	3.00	3.00	0.00
TRINITY_DN31037_c0_g1_i3	2.99	5.87	11.55	2.57	2.44	0.00
TRINITY_DN67937_c0_g1_i1	2.00	2.00	3.00	3.00	1.00	2.00
TRINITY_DN90441_c0_g1_i1	1.00	1.00	2.00	1.00	1.00	1.00
TRINITY_DN44978_c0_g1_i1	1.00	0.00	0.00	2.00	0.00	3.00
TRINITY_DN17678_c0_g1_i2	7.07	55.00	7.00	19.00	0.00	17.00
TRINITY_DN38068_c4_g1_i5	303.27	335.09	55.03	1373.77	529.17	69.75
TRINITY_DN39001_c0_g1_i1	7.00	4.00	1.00	12.00	6.00	1.00
TRINITY_DN14998_c0_g1_i1	140.00	148.00	101.00	206.00	196.00	141.00
TRINITY_DN32768_c0_g1_i5	0.00	0.00	0.00	0.00	9.85	9.77
TRINITY_DN31222_c0_g1_i1	324.00	427.00	309.00	232.00	141.00	86.00
TRINITY_DN38355_c5_g1_i10	14.81	0.00	4.39	3.91	0.00	0.00
TRINITY_DN7704_c0_g1_i2	3.00	1.00	2.00	7.00	4.00	2.00
TRINITY_DN14125_c0_g1_i1	18.00	6.00	0.00	1.00	2.00	2.00
TRINITY_DN33053_c0_g2_i1	12.00	9.00	4.00	9.00	8.00	3.00
TRINITY_DN84643_c0_g1_i1	11.00	9.00	2.00	2.00	1.00	2.00
TRINITY_DN79046_c0_g1_i1	1.00	2.00	1.00	1.00	0.00	1.00
TRINITY_DN18583_c0_g1_i1	9.26	20.00	20.56	2.17	12.41	1.31
TRINITY_DN87651_c0_g1_i1	0.00	1.00	4.00	2.00	2.00	3.00
TRINITY_DN36679_c0_g1_i2	141.80	129.56	132.00	170.00	130.00	77.77
TRINITY_DN6069_c0_g1_i1	4.00	8.00	2.00	8.00	5.00	8.00
TRINITY_DN21414_c0_g1_i2	155.00	0.00	127.00	0.00	0.00	0.00
TRINITY_DN32124_c0_g2_i1	5.00	2.00	2.00	3.00	1.00	0.00
TRINITY_DN64480_c0_g1_i1	2.00	0.00	0.00	2.00	0.00	2.00
TRINITY_DN21774_c0_g1_i1	13.24	0.00	0.00	28.11	23.66	17.08
TRINITY_DN73778_c0_g1_i1	4.00	3.00	5.00	3.00	2.00	2.00
TRINITY_DN37730_c1_g1_i11	0.00	0.00	0.00	7.42	11.05	0.00
TRINITY_DN38377_c4_g1_i7	0.00	0.00	0.00	0.00	4.62	0.00
TRINITY_DN1773_c0_g1_i1	5.00	1.51	1.00	0.00	0.00	4.07
TRINITY_DN36963_c3_g1_i1	165.01	17.81	17.35	91.64	68.75	20.39
TRINITY_DN34016_c0_g1_i2	18.40	20.43	40.89	26.89	27.22	0.00
TRINITY_DN71293_c0_g1_i1	0.00	0.00	2.00	6.00	6.00	0.00
TRINITY_DN37125_c0_g1_i1	6.37	23.16	19.41	39.35	26.87	5.54
TRINITY_DN2574_c0_g1_i1	155.47	103.07	140.33	244.85	194.69	159.36
TRINITY_DN38833_c2_g2_i1	4.40	18.31	10.12	13.09	15.23	11.51
TRINITY_DN40933_c0_g1_i1	3.00	2.00	0.00	2.00	0.00	7.00
TRINITY_DN37813_c1_g1_i10	2.97	9.96	1.62	6.03	2.79	1.98
TRINITY_DN35485_c0_g1_i2	0.00	5.97	0.00	9.78	9.53	0.00
TRINITY_DN2927_c0_g1_i1	1.16	5.00	4.00	0.00	0.00	0.00
TRINITY_DN1111_c0_g1_i1	3.00	5.00	5.00	1.00	0.00	4.00
TRINITY_DN36306_c0_g1_i5	0.00	0.00	0.00	0.00	0.00	65.56
TRINITY_DN53982_c0_g1_i1	0.00	0.00	0.00	0.00	0.00	7.00
TRINITY_DN36915_c9_g2_i2	8.26	0.00	3.00	0.00	0.00	0.00
TRINITY_DN843_c0_g1_i1	230.52	260.88	36.24	160.38	161.84	108.00
TRINITY_DN35267_c0_g1_i3	67.79	22.69	12.45	26.87	69.98	10.65
TRINITY_DN25152_c0_g1_i2	0.00	0.00	2.71	2.00	0.00	0.00
TRINITY_DN52136_c0_g1_i1	1.00	2.00	3.00	1.00	0.00	0.00
TRINITY_DN37356_c3_g4_i2	2.05	0.00	5.04	32.91	25.09	14.90
TRINITY_DN84999_c0_g1_i1	0.00	0.00	0.00	7.00	3.00	0.00
TRINITY_DN37632_c10_g1_i8	0.00	5.86	0.00	5.10	3.64	0.00
TRINITY_DN73825_c0_g1_i1	7.00	3.00	2.00	3.00	1.00	3.00
TRINITY_DN60569_c0_g1_i1	0.00	2.00	1.00	6.00	5.00	0.00
TRINITY_DN7353_c0_g1_i1	3.00	0.00	3.00	5.00	0.00	0.00
TRINITY_DN20444_c0_g1_i1	6.00	11.00	5.00	6.00	8.00	4.00
TRINITY_DN35136_c0_g1_i3	321.71	303.32	337.20	767.19	612.71	367.72
TRINITY_DN90883_c0_g1_i1	0.00	1.00	0.00	0.00	0.00	9.00
TRINITY_DN39403_c0_g1_i1	6.00	4.00	1.00	0.00	1.00	3.00
TRINITY_DN47336_c0_g1_i1	1.00	0.00	2.00	9.00	6.00	0.00
TRINITY_DN31066_c0_g1_i1	189.20	86.14	136.76	114.27	139.46	160.90
TRINITY_DN52634_c0_g1_i1	0.00	0.00	0.00	7.00	2.00	0.00
TRINITY_DN7310_c0_g1_i1	5.00	2.00	3.00	0.00	1.00	0.00
TRINITY_DN37198_c0_g1_i2	0.00	8.19	0.00	0.00	4.70	0.00
TRINITY_DN37406_c2_g1_i3	7771.60	9893.34	9835.88	0.00	34.54	754.00
TRINITY_DN89897_c0_g1_i1	2.00	0.00	2.00	1.00	0.00	0.00
TRINITY_DN20953_c0_g1_i1	180.00	188.00	146.00	129.00	101.00	34.00
TRINITY_DN76137_c0_g1_i1	11.00	6.00	9.00	0.00	0.00	0.00
TRINITY_DN34104_c1_g1_i2	35.62	26.94	46.64	0.00	0.00	0.00
TRINITY_DN9291_c0_g1_i1	3.00	1.00	3.00	0.00	2.00	0.00
TRINITY_DN37154_c0_g1_i3	112.00	33.00	66.58	0.00	0.00	164.38
TRINITY_DN35071_c0_g1_i5	3.72	0.00	0.00	6.44	0.00	0.00
TRINITY_DN30044_c0_g1_i3	3.85	5.35	7.49	0.00	3.35	0.00
TRINITY_DN36975_c0_g1_i1	664.00	511.00	364.00	133.00	98.00	102.00
TRINITY_DN67072_c0_g1_i1	3.00	1.00	2.00	0.00	1.00	2.00
TRINITY_DN38230_c2_g1_i2	54.06	35.61	0.00	324.72	235.05	0.00
TRINITY_DN68423_c0_g1_i1	6.00	3.00	3.00	0.00	1.00	0.00
TRINITY_DN74944_c0_g1_i1	1.00	4.00	2.00	2.00	0.00	0.00
TRINITY_DN30441_c0_g1_i2	25.84	7.53	17.76	15.97	14.79	22.58
TRINITY_DN19775_c0_g1_i1	313.93	294.65	260.00	278.11	319.00	337.00
TRINITY_DN37695_c5_g1_i8	13.48	8.24	9.44	0.00	5.41	9.00
TRINITY_DN37974_c1_g2_i4	59.43	25.55	33.90	45.83	14.82	73.19
TRINITY_DN37665_c0_g1_i3	27.26	39.30	53.75	16.54	14.07	24.90
TRINITY_DN3155_c0_g1_i1	7.00	11.00	6.00	37.00	23.00	20.00
TRINITY_DN68955_c0_g1_i1	0.00	0.00	1.00	2.00	2.00	4.00
TRINITY_DN32817_c0_g2_i1	30.00	21.00	12.00	61.00	54.00	24.00
TRINITY_DN33862_c0_g1_i2	169.00	181.00	97.63	139.26	116.34	129.61
TRINITY_DN38116_c2_g1_i14	0.00	0.00	0.00	89.16	54.77	0.00
TRINITY_DN40637_c0_g1_i1	16.00	0.00	0.00	0.00	0.00	0.00
TRINITY_DN87603_c0_g1_i1	6.00	5.00	11.00	3.00	0.00	1.00
TRINITY_DN38361_c8_g1_i2	7.12	7.60	3.00	0.00	0.00	7.00
TRINITY_DN29472_c0_g1_i1	1177.00	1099.00	1074.00	1315.00	1137.00	1196.00
TRINITY_DN38825_c1_g1_i4	132.28	119.77	103.28	59.73	38.41	77.74
TRINITY_DN84528_c0_g1_i1	1.00	4.00	1.00	2.00	5.00	3.00
TRINITY_DN9031_c0_g1_i1	5.00	5.00	2.00	3.00	5.00	5.00
TRINITY_DN37994_c5_g2_i5	11.42	2.87	14.62	19.61	2.10	8.69
TRINITY_DN77724_c0_g1_i1	3.00	1.00	1.00	1.00	0.00	0.00
TRINITY_DN65290_c0_g1_i1	3.00	1.00	0.00	0.00	0.00	5.00
TRINITY_DN85420_c0_g1_i1	0.00	0.00	0.00	0.00	12.00	0.00
TRINITY_DN36530_c1_g2_i6	0.00	0.00	0.00	0.00	0.00	1.78
TRINITY_DN60577_c0_g1_i1	2.00	4.00	1.00	1.00	6.00	2.00
TRINITY_DN14479_c0_g1_i1	7.00	6.00	1.00	6.00	3.00	3.00
TRINITY_DN37547_c0_g1_i3	25.00	0.00	34.50	591.45	732.65	0.00
TRINITY_DN34163_c0_g1_i2	43.27	34.14	0.00	20.10	18.96	0.00
TRINITY_DN4380_c0_g1_i1	0.00	0.00	2.00	1.35	0.00	0.00
TRINITY_DN29896_c0_g1_i3	0.00	0.00	0.00	4.54	4.23	2.60
TRINITY_DN36915_c0_g1_i1	6.00	10.00	3.00	6.00	4.00	7.00
TRINITY_DN35504_c0_g1_i1	160.00	193.00	147.00	124.00	141.00	93.00
TRINITY_DN28850_c0_g1_i1	644.00	716.00	734.00	579.00	537.00	411.00
TRINITY_DN41826_c0_g1_i1	1.00	7.00	0.00	1.00	2.00	4.00
TRINITY_DN28615_c2_g1_i2	2.54	1.00	3.01	1.00	0.00	0.00
TRINITY_DN36581_c2_g5_i1	25.00	13.00	12.00	9.00	5.00	2.00
TRINITY_DN37084_c1_g1_i3	5.52	9.89	9.92	1.91	0.00	0.00
TRINITY_DN38002_c1_g1_i6	46.34	27.57	3.23	49.37	2.94	42.03
TRINITY_DN16642_c1_g1_i1	6.00	1.00	2.00	2.00	2.00	3.00
TRINITY_DN34412_c1_g1_i2	605.29	0.00	0.00	0.00	0.00	0.00
TRINITY_DN4691_c0_g1_i1	2.74	5.17	7.00	2.74	5.48	10.96
TRINITY_DN88247_c0_g1_i1	0.00	1.00	2.00	2.00	3.00	4.00
TRINITY_DN38251_c4_g2_i4	4.00	1.83	0.00	10.92	17.38	1.75
TRINITY_DN38585_c1_g2_i4	11.31	9.51	11.43	8.48	15.03	6.50
TRINITY_DN64039_c0_g1_i1	130.00	1536.00	227.00	105.00	114.00	1271.00
TRINITY_DN39923_c0_g1_i1	2.00	1.00	2.00	0.00	0.00	0.00
TRINITY_DN52584_c0_g1_i1	6.00	1.00	5.00	4.00	0.00	1.00
TRINITY_DN17645_c0_g1_i1	136.00	87.00	100.00	184.00	150.00	105.00
TRINITY_DN33979_c0_g1_i5	0.00	0.00	0.00	2.36	0.00	1.63
TRINITY_DN3531_c0_g1_i1	9.00	2.00	1.00	1.00	0.00	0.00
TRINITY_DN38647_c3_g1_i3	12.02	8.12	0.00	25.39	42.64	3.65
TRINITY_DN1900_c0_g1_i1	1.00	3.00	2.00	0.00	1.00	0.00
TRINITY_DN39662_c0_g1_i1	4.00	9.00	5.00	5.00	4.00	1.00
TRINITY_DN58305_c0_g1_i1	1.00	1.00	1.00	2.00	2.00	0.00
TRINITY_DN36381_c6_g1_i1	5.64	0.00	0.00	0.00	2.03	2.17
TRINITY_DN51168_c0_g1_i1	1.00	1.00	2.00	0.00	0.00	1.00
TRINITY_DN57668_c0_g1_i1	0.00	0.00	1.00	1.00	1.00	2.00
TRINITY_DN34112_c2_g1_i1	2.00	4.00	0.00	3.00	2.00	0.00
TRINITY_DN30707_c0_g1_i4	14.13	28.33	2.15	1.15	5.40	22.67
TRINITY_DN20995_c0_g1_i6	15.83	0.00	22.70	0.00	6.88	37.45
TRINITY_DN38467_c0_g1_i5	150.49	184.38	118.87	134.06	159.85	151.06
TRINITY_DN26806_c0_g1_i1	110.00	165.00	154.00	6.00	8.00	3.00
TRINITY_DN32491_c1_g1_i1	83.95	114.03	0.00	0.00	11.40	57.82
TRINITY_DN44098_c0_g1_i1	0.00	0.00	1.00	0.00	0.00	3.00
TRINITY_DN72271_c0_g1_i1	2.00	0.00	0.00	1.00	2.00	0.00
TRINITY_DN35145_c0_g1_i1	2.82	0.00	0.00	7.00	4.17	8.00
TRINITY_DN88029_c0_g1_i1	0.00	3.00	0.00	1.00	2.00	1.00
TRINITY_DN87272_c0_g1_i1	2.00	1.00	1.00	0.00	2.00	0.00
TRINITY_DN52451_c0_g1_i1	0.00	1.00	0.00	0.00	1.00	3.00
TRINITY_DN48627_c0_g1_i1	7.00	4.00	0.00	2.00	5.00	0.00
TRINITY_DN16272_c0_g1_i2	8.00	17.30	2.95	7.33	7.00	0.00
TRINITY_DN40577_c0_g1_i1	89.00	80.00	81.00	60.00	57.00	67.00
TRINITY_DN36923_c2_g1_i18	0.00	0.00	0.00	0.00	0.00	9.12
TRINITY_DN37711_c9_g1_i1	2.00	3.00	1.00	3.00	3.00	1.00
TRINITY_DN21772_c0_g1_i1	0.00	0.00	1.43	0.00	0.00	0.00
TRINITY_DN90975_c0_g1_i1	6.00	0.00	0.00	0.00	0.00	0.00
TRINITY_DN37647_c1_g1_i25	7.48	7.20	7.60	5.17	7.11	0.00
TRINITY_DN31579_c0_g1_i3	66.77	89.20	98.81	265.25	174.82	186.08
TRINITY_DN42688_c0_g1_i1	2.00	2.00	0.00	1.00	1.00	0.00
TRINITY_DN73096_c0_g1_i1	0.00	4.00	0.00	1.00	1.00	2.00
TRINITY_DN36440_c0_g1_i23	0.00	0.00	10.29	17.36	0.00	4.69
TRINITY_DN38084_c0_g1_i7	18.86	1.01	30.64	38.14	15.91	34.12
TRINITY_DN38689_c4_g1_i3	26.35	27.89	37.77	86.22	43.32	99.11
TRINITY_DN27455_c0_g1_i1	6.46	0.00	0.00	0.00	2.65	0.00
TRINITY_DN38644_c3_g2_i5	0.00	17.93	0.00	4.93	0.00	0.00
TRINITY_DN16926_c1_g1_i1	0.00	4.00	4.00	7.00	3.68	5.00
TRINITY_DN38673_c1_g1_i1	83.22	192.46	117.65	63.47	40.98	30.04
TRINITY_DN47204_c0_g1_i1	15.00	13.00	14.00	0.00	3.00	7.00
TRINITY_DN35415_c0_g1_i1	0.00	32.58	43.52	177.34	214.52	0.00
TRINITY_DN82158_c0_g1_i1	2.00	7.00	1.00	6.00	3.00	1.00
TRINITY_DN36556_c0_g1_i9	13.60	10.02	8.08	15.57	6.96	6.73
TRINITY_DN34600_c0_g1_i12	0.00	5.19	9.42	0.00	9.92	4.57
TRINITY_DN55342_c0_g1_i2	5.09	0.00	2.51	0.00	0.00	15.94
TRINITY_DN69835_c0_g1_i1	3.00	4.00	2.00	0.00	2.00	2.00
TRINITY_DN33207_c0_g1_i6	10.15	18.86	0.00	0.00	0.00	29.48
TRINITY_DN65719_c0_g1_i1	554.00	531.00	433.86	557.55	422.48	422.00
TRINITY_DN26309_c0_g1_i1	122.52	130.99	45.65	400.26	416.66	461.53
TRINITY_DN2714_c0_g1_i1	42.00	29.00	27.00	20.00	19.00	0.00
TRINITY_DN5979_c0_g1_i2	8.94	0.00	4.88	28.96	1.71	5.00
TRINITY_DN3775_c0_g1_i2	7.00	0.00	0.00	0.00	0.00	0.00
TRINITY_DN27424_c0_g1_i1	89.00	137.00	101.00	5.00	7.00	3.00
TRINITY_DN36056_c0_g2_i1	3.60	16.03	0.00	0.00	1.52	0.00
TRINITY_DN18693_c0_g1_i2	21.35	50.83	39.10	4.52	1.35	0.00
TRINITY_DN56722_c0_g1_i1	0.00	0.00	0.00	13.00	11.00	0.00
TRINITY_DN38493_c0_g1_i15	0.00	0.00	0.00	0.00	4.53	58.51
TRINITY_DN18462_c0_g1_i1	11.00	25.00	0.00	2.00	1.00	4.00
TRINITY_DN80818_c0_g1_i1	1.00	0.00	1.00	3.00	0.00	0.00
TRINITY_DN38073_c2_g1_i1	55.00	29.00	30.00	66.00	41.00	6.00
TRINITY_DN36576_c2_g1_i2	0.00	1.52	17.49	56.49	27.77	6.00
TRINITY_DN28202_c0_g1_i2	1276.95	1295.42	1082.84	774.72	570.90	366.52
TRINITY_DN85676_c0_g1_i1	1.00	0.00	0.00	1.00	1.00	1.00
TRINITY_DN33592_c0_g1_i1	113.24	62.90	73.08	31.67	123.76	0.00
TRINITY_DN33291_c0_g1_i1	87.24	151.70	14.51	44.48	0.00	13.93
TRINITY_DN19676_c0_g1_i2	6.00	1.00	1.25	11.77	16.00	7.00
TRINITY_DN37291_c0_g1_i6	5.10	0.00	8.31	11.60	2.99	6.05
TRINITY_DN46674_c0_g1_i1	5.00	2.00	5.00	0.00	1.00	0.00
TRINITY_DN421_c0_g1_i1	110.00	189.00	128.00	134.00	112.00	139.00
TRINITY_DN3219_c0_g1_i1	1.00	5.00	17.00	4.00	0.00	0.00
TRINITY_DN38113_c1_g1_i1	0.00	0.00	3.77	0.00	14.16	0.00
TRINITY_DN26520_c0_g1_i1	0.00	0.00	16.47	30.46	21.51	0.00
TRINITY_DN55932_c0_g1_i1	2.00	5.00	2.00	2.00	3.00	1.00
TRINITY_DN69842_c0_g1_i1	2.00	0.00	1.00	1.00	0.00	2.00
TRINITY_DN67732_c0_g1_i1	3.00	1.00	7.00	3.00	0.00	0.00
TRINITY_DN31393_c0_g1_i1	6931.00	2185.00	2653.00	5345.00	3512.00	20930.00
TRINITY_DN75018_c0_g1_i1	1.00	2.00	4.00	0.00	0.00	0.00
TRINITY_DN18611_c0_g1_i1	118.99	158.99	97.99	81.99	51.00	35.00
TRINITY_DN13130_c0_g1_i1	0.00	1.00	1.00	0.00	2.00	3.00
TRINITY_DN21622_c0_g1_i1	19.00	8.80	4.32	8.17	4.74	0.00
TRINITY_DN27345_c0_g1_i1	28.00	34.00	31.00	13.00	2.00	14.00
TRINITY_DN37186_c1_g1_i7	0.00	20.10	17.48	41.13	18.98	0.00
TRINITY_DN14704_c0_g1_i1	0.00	0.00	1.00	0.00	0.00	7.00
TRINITY_DN37530_c3_g1_i19	0.00	0.00	0.00	7.42	5.40	13.40
TRINITY_DN23938_c1_g1_i1	8.00	5.00	1.00	0.00	2.00	0.00
TRINITY_DN38400_c2_g1_i7	0.00	110.11	86.30	0.00	0.00	80.63
TRINITY_DN37292_c1_g1_i9	5.42	0.00	0.00	15.65	18.97	2.47
TRINITY_DN61969_c0_g1_i1	5.00	4.00	3.00	2.00	6.00	2.00
TRINITY_DN38713_c2_g1_i7	3.57	15.16	11.53	5.27	12.49	4.56
TRINITY_DN86009_c0_g1_i1	0.00	0.00	0.00	2.00	5.00	0.00
TRINITY_DN6971_c0_g1_i1	2.00	3.00	3.00	4.00	0.00	4.00
TRINITY_DN37110_c1_g1_i2	110.00	28.57	93.00	35.80	64.48	69.68
TRINITY_DN38115_c0_g1_i7	200.05	268.63	373.07	0.00	0.00	18.00
TRINITY_DN12676_c0_g1_i1	0.00	6.88	33.89	5.73	1.99	3.68
TRINITY_DN62464_c0_g1_i1	8.00	3.00	0.00	5.00	2.00	3.00
TRINITY_DN21974_c0_g1_i1	509.68	381.83	406.00	183.49	157.55	171.16
TRINITY_DN69565_c0_g1_i1	1.00	1.00	0.00	0.00	1.00	1.00
TRINITY_DN30030_c0_g1_i1	0.00	17.73	0.00	4.74	0.00	0.00
TRINITY_DN34302_c0_g1_i4	4.94	0.00	1.65	104.13	26.80	29.91
TRINITY_DN22269_c0_g2_i1	2.00	5.77	2.00	2.00	0.00	0.00
TRINITY_DN86968_c0_g1_i1	5.00	4.00	0.00	3.00	0.00	1.00
TRINITY_DN38392_c2_g1_i2	68.90	0.00	72.00	0.00	0.00	0.00
TRINITY_DN11498_c0_g1_i1	10.00	0.00	4.00	0.00	0.00	0.00
TRINITY_DN17383_c0_g1_i1	1.00	3.00	3.00	1.00	1.00	5.00
TRINITY_DN37412_c1_g2_i5	13.18	14.02	15.00	9.00	6.63	4.33
TRINITY_DN40923_c0_g1_i1	0.00	34.00	3.00	0.00	0.00	1.00
TRINITY_DN41226_c0_g1_i1	2.00	6.00	2.00	7.00	5.00	2.00
TRINITY_DN27971_c0_g1_i1	1.15	0.00	0.00	5.70	1.61	0.00
TRINITY_DN37043_c0_g1_i5	0.00	0.00	51.94	12.78	5.50	0.00
TRINITY_DN30825_c0_g1_i14	11.12	23.20	9.49	1.97	0.00	7.00
TRINITY_DN34478_c0_g1_i7	0.00	13.47	0.00	100.65	53.27	70.42
TRINITY_DN37551_c3_g1_i24	4.02	2.06	4.17	0.00	1.07	0.00
TRINITY_DN80230_c0_g1_i1	2.00	3.00	1.00	0.00	0.00	0.00
TRINITY_DN601_c0_g1_i1	0.00	0.00	0.86	0.00	0.00	7.31
TRINITY_DN49074_c0_g1_i1	2.00	4.00	1.00	1.00	3.00	2.00
TRINITY_DN79166_c0_g1_i1	1.00	3.00	0.00	0.00	1.00	1.00
TRINITY_DN51674_c0_g1_i1	1.00	1.00	0.00	0.00	0.00	5.00
TRINITY_DN10350_c0_g1_i1	43.35	0.00	63.36	19.25	0.00	30.18
TRINITY_DN38896_c2_g1_i1	1.00	4.00	12.73	4.00	2.00	27.00
TRINITY_DN47383_c0_g1_i1	2.00	1.00	0.00	1.00	0.00	1.00
TRINITY_DN38629_c4_g1_i2	0.00	1.66	0.47	5.80	0.50	0.00
TRINITY_DN37893_c1_g1_i27	1.00	2.99	1.00	4.99	2.00	14.01
TRINITY_DN68195_c0_g1_i1	2.00	5.00	2.00	0.00	3.00	2.00
TRINITY_DN51801_c0_g1_i1	1.00	1.00	0.00	1.00	3.00	0.00
TRINITY_DN29627_c0_g1_i1	11.65	2.25	7.79	13.70	17.83	4.92
TRINITY_DN72653_c0_g1_i1	2.00	0.00	0.00	0.00	0.00	2.00
TRINITY_DN74320_c0_g1_i1	2.00	1.00	1.00	1.00	0.00	1.00
TRINITY_DN65953_c0_g1_i1	0.00	2.00	4.00	0.00	2.00	2.00
TRINITY_DN36763_c4_g2_i1	4.00	1.00	14.21	6.00	2.00	3.00
TRINITY_DN48032_c0_g1_i1	4.00	7.00	2.00	10.00	8.00	9.00
TRINITY_DN65551_c0_g1_i1	1.00	1.00	2.00	2.00	1.00	2.00
TRINITY_DN89378_c0_g1_i1	2.00	1.00	3.00	0.00	1.00	0.00
TRINITY_DN18943_c0_g1_i1	0.00	1.00	1.00	2.00	1.00	0.00
TRINITY_DN76674_c0_g1_i1	3.00	2.00	0.00	3.00	4.00	4.00
TRINITY_DN20321_c0_g1_i2	0.00	15.00	0.00	0.00	4.40	0.00
TRINITY_DN76942_c0_g1_i1	1.00	3.00	2.00	2.00	1.00	3.00
TRINITY_DN10887_c0_g1_i2	0.00	2.00	1.00	2.40	0.00	4.77
TRINITY_DN20991_c0_g1_i2	52.27	64.68	63.32	40.05	50.14	46.56
TRINITY_DN54631_c0_g1_i1	42.00	120.00	40.00	424.00	315.00	175.00
TRINITY_DN83490_c0_g1_i1	3.00	2.00	2.00	0.00	2.00	0.00
TRINITY_DN81427_c0_g1_i1	2.00	0.00	0.00	2.00	1.00	1.00
TRINITY_DN28371_c0_g1_i1	21.00	8.00	5.00	11.00	7.00	8.00
TRINITY_DN32745_c0_g1_i1	14.92	24.26	32.88	18.18	23.13	17.61
TRINITY_DN30819_c0_g1_i6	0.00	0.00	0.00	3.04	2.53	1.22
TRINITY_DN23444_c0_g1_i2	2.00	0.00	7.00	3.54	3.75	6.00
TRINITY_DN35597_c2_g1_i1	3.00	2.00	1.00	0.00	1.00	0.00
TRINITY_DN25117_c0_g1_i2	209.43	184.79	221.22	173.69	154.07	41.18
TRINITY_DN565_c0_g1_i1	1.00	1.00	0.00	5.00	3.00	2.00
TRINITY_DN7468_c0_g1_i1	583.09	616.84	465.00	240.74	198.10	111.45
TRINITY_DN31256_c0_g1_i2	1.00	2.57	0.00	8.80	2.98	17.06
TRINITY_DN38084_c0_g1_i11	7.30	3.20	3.83	5.00	3.00	4.98
TRINITY_DN82878_c0_g1_i1	11.00	10.00	6.00	2.00	0.00	0.00
TRINITY_DN37692_c1_g1_i6	2.23	0.00	0.00	0.00	19.33	0.00
TRINITY_DN12458_c0_g1_i1	1.00	3.00	1.00	2.00	1.00	3.00
TRINITY_DN36925_c4_g2_i7	26.01	8.53	8.99	30.16	8.69	8.01
TRINITY_DN27528_c0_g1_i4	5.00	6.99	0.00	4.00	5.82	4.25
TRINITY_DN37793_c5_g2_i2	0.00	15.60	0.00	0.00	0.00	0.00
TRINITY_DN35763_c1_g1_i7	5.81	18.18	2.84	5.69	7.11	5.51
TRINITY_DN34020_c0_g1_i1	1274.00	1311.00	1268.00	1867.00	1829.00	2191.00
TRINITY_DN36642_c0_g1_i18	0.00	0.00	0.77	12.89	19.63	6.78
TRINITY_DN31562_c0_g1_i2	0.00	10.67	0.00	0.00	11.62	45.73
TRINITY_DN12922_c0_g1_i1	10.27	4.00	2.00	4.00	4.00	2.00
TRINITY_DN31314_c1_g1_i1	34.56	27.13	18.97	27.76	11.13	11.28
TRINITY_DN80644_c0_g1_i1	1.00	0.00	2.00	6.00	4.00	3.00
TRINITY_DN54915_c0_g1_i1	10.00	19.00	31.00	193.32	153.99	146.00
TRINITY_DN53728_c0_g1_i1	0.00	2.00	0.00	1.00	0.00	1.00
TRINITY_DN50337_c0_g1_i1	3.00	2.00	2.00	1.00	2.00	0.00
TRINITY_DN77976_c0_g1_i1	0.00	2.00	0.00	1.00	0.00	1.00
TRINITY_DN38804_c3_g2_i9	0.00	0.00	0.00	4.87	0.15	7.19
TRINITY_DN24340_c0_g1_i2	366.00	381.64	367.21	1098.74	1048.42	1037.91
TRINITY_DN89470_c0_g1_i1	0.00	0.00	2.00	2.00	1.00	0.00
TRINITY_DN37986_c0_g1_i1	0.00	2.00	0.00	16.00	16.00	25.13
TRINITY_DN39631_c0_g1_i1	5.00	0.00	0.00	1.00	1.00	3.00
TRINITY_DN30304_c0_g1_i8	0.00	15.89	11.57	0.00	7.50	5.52
TRINITY_DN37422_c4_g3_i3	1662.40	1765.16	1526.17	635.30	536.13	590.17
TRINITY_DN12658_c0_g1_i1	0.00	0.00	0.00	5.00	2.00	7.00
TRINITY_DN16314_c1_g1_i3	1.00	1.33	1.00	3.00	1.00	1.00
TRINITY_DN26289_c0_g1_i4	149.43	0.00	0.00	0.00	0.00	0.00
TRINITY_DN38717_c5_g2_i1	18.12	10.00	3.18	33.80	16.95	14.29
TRINITY_DN89712_c0_g1_i1	0.00	3.00	0.00	0.00	1.00	2.00
TRINITY_DN27119_c0_g1_i1	17.00	24.00	17.00	14.00	20.00	9.00
TRINITY_DN83696_c0_g1_i1	5.00	3.00	1.00	1.00	1.00	1.00
TRINITY_DN30204_c0_g1_i2	628.75	630.00	559.48	194.26	173.11	195.93
TRINITY_DN18296_c0_g1_i2	15.06	18.58	12.64	2.39	0.00	0.00
TRINITY_DN36663_c1_g1_i2	39.01	0.00	0.00	0.00	0.00	0.00
TRINITY_DN30251_c0_g1_i1	0.00	2.04	4.25	0.98	1.79	1.00
TRINITY_DN37477_c4_g1_i1	90.00	97.00	99.00	96.00	89.00	134.00
TRINITY_DN15034_c0_g1_i2	0.00	0.40	0.00	3.90	10.99	0.00
TRINITY_DN38324_c2_g1_i2	22.40	9.33	15.32	24.20	0.00	16.90
TRINITY_DN22089_c0_g1_i4	23.49	18.57	42.67	0.00	0.00	0.00
TRINITY_DN30031_c0_g1_i1	24.00	61.00	26.00	26.00	30.00	15.00
TRINITY_DN38091_c2_g2_i1	31.55	1.66	17.00	118.08	112.89	81.76
TRINITY_DN30255_c0_g1_i3	1.65	6.81	0.00	6.31	0.00	3.59
TRINITY_DN29467_c1_g1_i9	0.00	0.84	0.00	0.00	0.00	0.00
TRINITY_DN54210_c0_g1_i1	2.00	2.00	2.00	1.00	0.00	1.00
TRINITY_DN993_c0_g1_i1	4.00	3.00	1.00	0.00	0.00	0.00
TRINITY_DN36716_c0_g2_i8	254.37	371.23	280.24	700.80	300.38	0.00
TRINITY_DN29879_c0_g1_i5	6.34	20.65	8.60	19.01	46.95	19.05
TRINITY_DN40126_c0_g1_i1	1.00	2.00	0.00	11.00	3.00	1.00
TRINITY_DN43827_c0_g1_i1	0.00	1.00	2.00	3.00	0.00	2.00
TRINITY_DN20393_c0_g1_i1	1.00	4.00	4.00	0.00	0.00	7.00
TRINITY_DN38523_c1_g2_i4	45.12	0.00	0.00	40.55	50.21	41.08
TRINITY_DN12399_c0_g1_i1	1.00	1.00	4.00	1.00	0.00	0.00
TRINITY_DN54110_c0_g1_i1	0.00	3.00	2.00	2.00	0.00	1.00
TRINITY_DN22868_c0_g1_i1	13.88	0.00	3.36	4.00	5.00	0.00
TRINITY_DN3263_c0_g1_i1	2.00	11.00	1.00	3.00	7.00	7.00
TRINITY_DN15609_c0_g1_i1	2.00	0.00	1.00	1.00	0.00	6.00
TRINITY_DN35443_c0_g1_i4	8.60	5.75	1.55	3.56	1.49	0.00
TRINITY_DN30019_c1_g1_i3	2.00	27.38	3.43	5.15	1.23	1.00
TRINITY_DN54426_c0_g1_i1	0.00	0.00	1.00	1.00	3.00	0.00
TRINITY_DN44242_c0_g1_i1	2.00	2.00	0.00	0.00	0.00	0.00
TRINITY_DN62942_c0_g1_i1	0.00	1.00	0.00	0.00	2.00	2.00
TRINITY_DN36268_c1_g1_i2	14.39	12.86	9.94	25.98	24.43	23.04
TRINITY_DN29081_c0_g1_i1	70.00	94.00	69.00	4.00	3.00	2.00
TRINITY_DN38346_c3_g1_i2	13.99	18.10	11.49	28.65	18.11	6.17
TRINITY_DN58785_c0_g1_i1	4.00	11.00	4.00	5.00	0.00	9.00
TRINITY_DN36871_c0_g1_i1	406.00	384.00	128.19	424.00	357.00	291.00
TRINITY_DN55261_c0_g1_i1	8.00	12.00	6.00	4.00	2.00	0.00
TRINITY_DN3358_c0_g1_i2	1.01	3.00	0.00	3.00	1.33	0.00
TRINITY_DN23483_c0_g1_i1	20.04	9.31	11.29	9.00	6.01	5.00
TRINITY_DN3228_c0_g1_i1	4.00	3.00	0.00	5.00	0.00	2.00
TRINITY_DN35831_c0_g1_i4	0.00	0.00	0.00	0.00	1.43	0.00
TRINITY_DN57675_c0_g1_i1	4.00	2.00	1.00	1.00	2.00	1.00
TRINITY_DN54195_c0_g1_i1	4.00	1.00	1.00	1.00	0.00	0.00
TRINITY_DN90478_c0_g1_i1	1.00	0.00	2.00	4.00	1.00	0.00
TRINITY_DN47789_c0_g1_i1	2.00	5.00	5.00	3.00	1.00	1.00
TRINITY_DN37305_c1_g2_i4	0.00	0.00	0.00	12.58	6.13	32.31
TRINITY_DN29252_c0_g1_i2	288.66	240.64	255.17	271.83	260.39	200.74
TRINITY_DN38078_c6_g1_i14	2.00	3.00	0.00	5.02	3.35	3.17
TRINITY_DN22537_c0_g1_i2	1.44	4.71	1.35	2.32	2.76	7.41
TRINITY_DN88401_c0_g1_i1	2.00	2.00	1.00	0.00	0.00	2.00
TRINITY_DN67022_c0_g1_i1	0.00	4.00	2.00	1.00	2.00	1.00
TRINITY_DN38632_c4_g2_i1	13.00	6.00	1.00	3.00	2.00	8.00
TRINITY_DN27744_c0_g1_i1	0.00	3.13	1.54	3.75	0.00	1.54
TRINITY_DN91082_c0_g1_i1	1.00	1.00	9.00	4.00	0.00	0.00
TRINITY_DN53976_c0_g1_i1	0.00	1.00	0.00	2.00	1.00	0.00
TRINITY_DN18922_c0_g1_i2	0.00	0.00	0.00	3.04	7.78	2.36
TRINITY_DN60522_c0_g1_i1	23.00	12.00	10.00	1.00	1.00	0.00
TRINITY_DN16698_c0_g1_i1	1.00	2.00	0.00	4.00	3.00	2.00
TRINITY_DN41997_c0_g1_i1	3.00	4.00	1.00	3.00	1.00	0.00
TRINITY_DN19257_c0_g1_i5	9.10	6.90	13.16	8.76	12.14	4.96
TRINITY_DN31193_c2_g1_i1	9.00	4.99	8.12	2.00	2.00	10.00
TRINITY_DN45983_c0_g1_i1	1.00	3.00	2.00	1.00	2.00	0.00
TRINITY_DN44434_c0_g1_i1	4.00	0.00	0.00	1.00	2.00	1.00
TRINITY_DN37961_c0_g1_i1	9.59	0.00	0.08	71.77	0.00	0.00
TRINITY_DN59769_c0_g1_i1	1.00	3.00	1.00	1.00	0.00	2.00
TRINITY_DN21031_c0_g1_i1	6.00	5.00	1.00	2.00	3.00	0.00
TRINITY_DN38439_c1_g1_i2	32.44	27.54	36.79	56.13	58.18	47.43
TRINITY_DN26148_c0_g1_i1	20.00	41.00	49.00	97.00	74.00	44.00
TRINITY_DN67126_c0_g1_i1	1.00	0.00	2.00	0.00	1.00	2.00
TRINITY_DN18564_c0_g1_i1	8.00	16.00	14.00	13.00	12.00	0.00
TRINITY_DN1161_c0_g1_i1	1.00	1.00	3.00	2.00	5.00	1.00
TRINITY_DN35868_c2_g1_i1	1.00	2.00	1.00	1.00	2.00	0.00
TRINITY_DN10268_c0_g1_i1	16.43	15.78	14.55	22.97	5.22	1.32
TRINITY_DN34406_c0_g1_i16	13.38	8.92	1.63	0.92	0.56	9.41
TRINITY_DN16245_c0_g1_i1	0.00	1.00	0.00	3.00	0.00	2.00
TRINITY_DN45573_c0_g1_i1	3.00	1.00	0.00	2.00	1.00	1.00
TRINITY_DN32879_c0_g1_i2	350.87	379.78	345.07	343.84	265.84	211.07
TRINITY_DN4379_c0_g1_i1	4.00	1.00	18.00	3.00	6.00	0.00
TRINITY_DN55294_c0_g1_i1	3.00	4.00	5.00	2.00	1.00	0.00
TRINITY_DN14197_c0_g1_i1	383.00	411.00	484.00	377.00	217.00	56.00
TRINITY_DN38108_c3_g1_i5	11.07	7.25	7.44	13.92	14.82	3.37
TRINITY_DN37646_c0_g2_i3	105.49	247.74	277.44	393.46	354.18	515.76
TRINITY_DN44048_c0_g1_i1	0.00	0.00	0.00	4.00	2.00	1.00
TRINITY_DN38008_c1_g1_i1	15.00	31.00	4.00	189.00	147.00	130.00
TRINITY_DN27290_c0_g1_i3	518.94	690.00	434.27	720.79	695.00	571.00
TRINITY_DN31702_c0_g1_i2	37.96	3.80	48.52	28.34	30.15	0.00
TRINITY_DN21445_c0_g1_i1	5.00	1.10	2.00	2.58	4.27	4.00
TRINITY_DN34627_c0_g1_i1	571.08	579.35	636.86	182.44	160.37	68.48
TRINITY_DN38751_c2_g1_i6	0.00	0.00	0.00	0.00	20.46	0.00
TRINITY_DN40300_c0_g1_i1	12.00	3.00	8.00	14.00	8.00	1.00
TRINITY_DN38607_c2_g2_i2	8.81	9.02	9.74	50.94	24.14	0.00
TRINITY_DN535_c0_g1_i2	0.00	0.00	0.00	0.00	2.00	0.00
TRINITY_DN26066_c0_g1_i1	5.00	0.00	1.00	5.00	1.00	9.00
TRINITY_DN38540_c0_g2_i1	67.98	0.00	0.00	123.19	117.78	0.00
TRINITY_DN12994_c0_g1_i1	5.00	0.00	3.00	6.00	3.00	3.00
TRINITY_DN90594_c0_g1_i1	0.00	0.00	0.00	1.00	3.00	1.00
TRINITY_DN29269_c0_g1_i4	189.14	65.28	170.59	29.44	8.41	0.00
TRINITY_DN41311_c0_g1_i1	2.00	1.00	1.00	1.00	1.00	2.00
TRINITY_DN37970_c0_g1_i1	182.97	221.74	231.29	126.00	69.67	47.00
TRINITY_DN25805_c1_g1_i1	5.00	2.00	1.00	2.00	3.00	2.00
TRINITY_DN20448_c0_g1_i1	10.00	6.00	9.00	11.88	67.36	404.15
TRINITY_DN35700_c1_g1_i21	0.00	0.00	0.00	0.00	0.00	0.00
TRINITY_DN41883_c0_g1_i1	1.00	0.00	4.00	1.00	2.00	0.00
TRINITY_DN36735_c0_g1_i10	3.48	0.00	0.00	19.29	17.78	4.94
TRINITY_DN22371_c3_g1_i1	1.00	0.00	1.00	0.00	0.00	2.00
TRINITY_DN3928_c0_g1_i2	293.47	258.49	172.50	391.00	186.02	59.00
TRINITY_DN36663_c1_g1_i8	0.00	0.00	0.00	0.00	0.00	0.00
TRINITY_DN38175_c1_g1_i1	202.00	235.00	179.00	321.00	209.00	322.00
TRINITY_DN34378_c0_g1_i9	5.87	9.27	25.96	21.10	12.46	3.99
TRINITY_DN47837_c0_g1_i1	4.00	1.00	1.00	1.00	2.00	2.00
TRINITY_DN33481_c1_g1_i2	6.15	7.53	4.28	6.10	7.58	23.89
TRINITY_DN76465_c0_g1_i1	8.00	11.00	3.00	2.00	3.00	2.00
TRINITY_DN37392_c3_g1_i1	13.76	0.00	0.00	15.62	16.10	7.79
TRINITY_DN36327_c0_g1_i1	1327.00	1433.00	1146.00	678.00	478.00	271.00
TRINITY_DN38275_c0_g1_i1	17.56	3.99	0.00	21.65	4.18	0.00
TRINITY_DN14385_c0_g1_i1	1.00	3.00	0.00	21.00	7.00	9.00
TRINITY_DN69434_c0_g1_i1	2.00	1.00	0.00	2.00	3.00	3.00
TRINITY_DN38476_c3_g1_i11	27.63	33.71	23.53	21.91	32.94	41.36
TRINITY_DN38551_c0_g2_i5	79.41	8.10	1.28	0.17	0.00	0.00
TRINITY_DN37092_c2_g1_i6	0.00	0.00	0.00	0.00	17.92	0.00
TRINITY_DN37817_c2_g2_i2	402.00	433.13	400.82	393.49	313.22	289.87
TRINITY_DN89270_c0_g1_i2	2.00	0.00	0.00	5.00	1.00	0.00
TRINITY_DN37391_c0_g1_i3	0.00	0.00	67.94	0.00	0.00	0.00
TRINITY_DN49507_c0_g1_i1	12.00	12.00	9.00	2.00	2.00	7.00
TRINITY_DN37994_c0_g1_i1	11.69	5.75	12.47	0.00	4.31	0.00
TRINITY_DN40762_c0_g1_i1	1.00	1.00	3.00	5.00	8.00	0.00
TRINITY_DN30877_c0_g1_i4	6.33	0.00	0.00	0.00	0.00	0.00
TRINITY_DN40353_c0_g1_i1	5.00	6.00	7.00	0.00	2.00	1.00
TRINITY_DN71880_c0_g1_i1	1.00	1.00	2.00	0.00	0.00	0.00
TRINITY_DN36115_c0_g2_i2	751.54	0.00	0.00	579.91	410.11	699.79
TRINITY_DN72304_c0_g1_i1	2.00	3.00	2.00	14.00	14.00	0.00
TRINITY_DN37349_c5_g1_i10	9.20	96.36	16.01	159.83	162.43	9.93
TRINITY_DN23906_c0_g1_i1	5.00	7.00	6.00	6.00	9.00	9.00
TRINITY_DN42886_c0_g1_i1	3.00	3.00	1.00	3.00	6.00	1.00
TRINITY_DN22730_c0_g1_i2	0.00	0.00	2.22	3.00	0.00	1.00
TRINITY_DN37983_c0_g1_i3	2.17	0.00	3.19	6.35	2.21	2.24
TRINITY_DN7535_c0_g1_i1	0.00	0.00	0.00	4.00	2.00	52.00
TRINITY_DN37323_c4_g1_i2	25.72	89.80	11.65	3.25	0.00	5.12
TRINITY_DN17064_c0_g1_i1	1.00	0.00	0.00	5.00	6.00	17.00
TRINITY_DN36920_c2_g4_i2	223.36	205.60	194.12	0.00	0.00	321.50
TRINITY_DN40028_c0_g1_i1	1.00	3.00	0.00	0.00	0.00	1.00
TRINITY_DN38093_c0_g1_i7	0.00	0.00	0.00	189.03	381.69	0.00
TRINITY_DN38696_c1_g1_i13	239.26	148.57	105.34	40.47	53.15	158.69
TRINITY_DN65997_c0_g1_i1	3.00	3.00	2.00	1.00	1.00	1.00
TRINITY_DN47441_c0_g1_i3	15.19	0.00	13.82	5.02	0.00	0.00
TRINITY_DN37074_c0_g1_i6	0.00	6.35	0.00	59.37	20.72	26.20
TRINITY_DN87527_c0_g1_i1	2.00	2.00	1.00	4.00	1.00	3.00
TRINITY_DN17489_c0_g1_i3	37.94	118.00	9.91	18.68	20.02	0.00
TRINITY_DN19147_c0_g1_i1	6.57	0.00	21.00	2.00	11.00	2.00
TRINITY_DN36218_c0_g1_i2	1139.24	1320.28	1205.56	876.71	709.49	327.96
TRINITY_DN30516_c0_g1_i2	25.38	22.72	17.27	192.83	158.62	275.10
TRINITY_DN38307_c3_g1_i32	1.69	0.00	0.01	0.00	0.00	1.00
TRINITY_DN16371_c0_g1_i1	2.00	5.00	2.00	1.00	1.00	0.00
TRINITY_DN11693_c0_g1_i1	3.00	6.00	0.00	3.00	0.00	1.00
TRINITY_DN78530_c0_g1_i1	0.00	2.00	2.00	0.00	1.00	0.00
TRINITY_DN23003_c0_g1_i5	8.00	0.61	3.00	0.00	0.50	0.61
TRINITY_DN67600_c0_g1_i1	3.00	0.00	0.00	2.00	0.00	1.00
TRINITY_DN34262_c1_g1_i3	0.00	14.28	0.00	0.00	1.00	8.02
TRINITY_DN23359_c0_g1_i1	2.00	5.08	1.79	38.40	32.37	24.04
TRINITY_DN73714_c0_g1_i1	1.00	3.00	1.00	5.00	8.00	9.00
TRINITY_DN37872_c3_g5_i1	37.00	17.00	14.00	0.00	0.00	0.00
TRINITY_DN27720_c1_g2_i2	0.00	5.66	3.95	52.51	51.69	22.95
TRINITY_DN2831_c0_g1_i1	81.44	100.37	78.92	116.60	66.70	43.37
TRINITY_DN61376_c0_g1_i1	2.00	0.00	0.98	6.00	5.00	2.00
TRINITY_DN32651_c0_g1_i7	0.00	17.07	3.06	0.00	0.62	0.00
TRINITY_DN38625_c0_g1_i8	36.15	0.00	7.78	17.30	26.30	0.00
TRINITY_DN38131_c3_g1_i17	0.00	6.96	1.27	0.00	10.18	12.30
TRINITY_DN22513_c0_g1_i1	377.00	450.00	298.00	423.00	379.00	278.00
TRINITY_DN34375_c1_g1_i8	2.18	65.84	7.57	45.95	62.22	72.83
TRINITY_DN37795_c8_g1_i4	8.72	5.31	2.39	10.01	47.04	22.40
TRINITY_DN52539_c0_g1_i1	0.00	0.00	0.00	2.00	0.00	2.00
TRINITY_DN37924_c3_g2_i3	860.11	606.97	214.34	1546.33	1034.84	180.44
TRINITY_DN33957_c0_g2_i1	3.00	1.00	4.00	11.00	19.00	11.00
TRINITY_DN27987_c0_g1_i1	261.00	494.00	570.00	216.00	174.00	196.00
TRINITY_DN34238_c0_g1_i2	1.16	1.09	1.00	2.00	1.63	5.23
TRINITY_DN37761_c5_g1_i8	12.39	22.12	0.00	0.00	2.50	0.00
TRINITY_DN60825_c0_g1_i1	2.00	6.00	0.00	0.00	3.00	0.00
TRINITY_DN33140_c1_g1_i2	0.00	0.00	1.52	0.00	1.00	0.00
TRINITY_DN45164_c0_g1_i1	2.00	1.00	1.00	0.00	1.00	2.00
TRINITY_DN76083_c0_g1_i1	1.00	1.00	1.00	2.00	0.00	1.00
TRINITY_DN17239_c0_g1_i1	10.00	9.00	5.00	7.00	4.00	1.00
TRINITY_DN77778_c0_g1_i1	2.00	2.00	2.00	0.00	2.00	1.00
TRINITY_DN38585_c1_g2_i18	14.96	0.00	8.95	12.75	8.24	0.00
TRINITY_DN37554_c3_g1_i2	23.21	15.34	2.43	0.00	0.00	2.53
TRINITY_DN36700_c3_g2_i2	0.00	0.00	0.00	0.00	1.57	0.00
TRINITY_DN2353_c0_g1_i1	8.00	10.00	5.00	1.00	5.00	1.00
TRINITY_DN48286_c0_g1_i1	1.00	2.00	2.00	2.00	1.00	1.00
TRINITY_DN57658_c0_g1_i1	4.00	1.00	4.00	4.00	7.00	3.00
TRINITY_DN37387_c2_g1_i4	29.24	13.75	12.38	5.90	0.00	0.00
TRINITY_DN90438_c0_g1_i1	0.00	1.00	3.00	0.00	1.00	1.00
TRINITY_DN38645_c0_g1_i7	0.00	10.24	17.01	0.00	0.00	2.00
TRINITY_DN65539_c0_g1_i1	2.00	6.00	3.00	1.00	0.00	0.00
TRINITY_DN39936_c0_g1_i1	2.00	2.00	0.00	1.00	1.00	0.00
TRINITY_DN81695_c0_g1_i1	2.00	4.00	0.00	3.00	3.00	3.00
TRINITY_DN47188_c0_g1_i1	0.00	0.00	0.00	8.00	4.00	0.00
TRINITY_DN55400_c0_g1_i1	0.00	2.00	6.00	0.00	0.00	0.00
TRINITY_DN80650_c0_g1_i1	0.00	2.00	0.00	1.00	3.00	1.00
TRINITY_DN22330_c0_g1_i2	40.70	43.25	0.00	34.42	29.13	15.13
TRINITY_DN84832_c0_g1_i1	1.00	2.00	1.00	0.00	2.00	2.00
TRINITY_DN35239_c0_g1_i9	0.00	0.00	0.00	0.00	0.00	0.00
TRINITY_DN30984_c0_g1_i1	125.23	145.00	116.00	115.54	87.67	69.77
TRINITY_DN32987_c0_g1_i1	73.20	13.01	15.59	32.52	17.74	0.00
TRINITY_DN1025_c0_g1_i1	2.00	2.00	0.00	2.00	0.00	2.00
TRINITY_DN26482_c0_g1_i2	22.96	27.01	15.00	6.15	10.22	9.21
TRINITY_DN8559_c0_g1_i1	11.00	8.00	4.00	6.00	2.00	3.00
TRINITY_DN45029_c0_g1_i1	0.00	1.00	0.00	2.00	2.00	0.00
TRINITY_DN33530_c0_g1_i2	36.79	25.03	0.00	18.17	40.10	19.44
TRINITY_DN62652_c0_g1_i1	2.00	0.00	0.00	0.00	2.00	1.00
TRINITY_DN31566_c0_g1_i3	1.96	0.00	1.00	7.01	2.01	1.00
TRINITY_DN38707_c0_g1_i12	11.64	0.00	0.00	0.00	0.00	0.00
TRINITY_DN49_c0_g1_i1	1.00	5.00	1.00	2.00	1.00	0.00
TRINITY_DN36735_c0_g1_i17	8.00	22.00	13.11	2.58	1.48	8.92
TRINITY_DN64245_c0_g1_i1	4.00	1.00	1.00	0.00	0.00	0.00
TRINITY_DN38846_c3_g2_i5	0.00	2.93	4.01	0.00	0.00	2.97
TRINITY_DN181_c0_g1_i1	6.30	3.41	4.00	3.00	2.00	0.00
TRINITY_DN24840_c0_g1_i3	228.57	212.40	124.58	232.62	226.00	230.58
TRINITY_DN12068_c0_g1_i1	0.00	0.00	2.00	1.00	2.00	0.00
TRINITY_DN38688_c0_g1_i5	145.10	413.43	50.88	8.02	0.00	95.19
TRINITY_DN73553_c0_g1_i1	14.00	6.00	2.00	8.00	5.00	5.00
TRINITY_DN60474_c0_g1_i1	2.00	4.00	0.00	3.00	1.00	0.00
TRINITY_DN35214_c1_g1_i15	0.00	0.22	0.00	0.00	0.00	0.00
TRINITY_DN38903_c4_g1_i9	6.97	15.48	6.78	3.67	0.00	1.18
TRINITY_DN27372_c0_g1_i2	49.10	22.38	47.04	5.90	3.81	0.00
TRINITY_DN83414_c0_g1_i1	2.00	1.00	0.00	1.00	2.00	5.00
TRINITY_DN44739_c0_g1_i1	1.00	0.00	1.00	0.00	2.00	0.00
TRINITY_DN86846_c0_g1_i1	3.00	0.00	0.00	0.00	2.00	0.00
TRINITY_DN38904_c6_g1_i1	0.00	0.00	0.00	5.05	3.01	0.00
TRINITY_DN34600_c0_g1_i6	62.13	13.87	0.00	30.24	43.36	98.15
TRINITY_DN37165_c1_g1_i1	358.00	942.91	487.56	2151.35	1736.02	910.14
TRINITY_DN45530_c0_g1_i1	2.00	2.00	2.00	2.00	3.00	4.00
TRINITY_DN87064_c0_g1_i1	1.00	3.00	6.00	3.00	2.00	0.00
TRINITY_DN36031_c0_g2_i3	305.55	254.95	159.16	568.29	328.92	63.10
TRINITY_DN31292_c1_g1_i6	20.00	60.46	23.00	50.00	24.00	43.49
TRINITY_DN34128_c1_g1_i1	0.00	0.00	0.00	4.93	0.00	0.00
TRINITY_DN35602_c1_g1_i5	0.00	0.00	0.00	0.00	0.00	69.20
TRINITY_DN36141_c1_g1_i1	262.73	347.80	244.00	419.40	470.43	355.39
TRINITY_DN34560_c0_g1_i2	28.16	19.73	51.98	0.00	22.62	13.88
TRINITY_DN22080_c0_g1_i1	14.00	1.00	1.00	6.00	9.00	68.00
TRINITY_DN36632_c0_g1_i1	2.33	27.50	8.74	3.37	3.95	12.98
TRINITY_DN1239_c0_g1_i1	1.00	2.00	1.00	9.00	5.00	2.00
TRINITY_DN55194_c0_g1_i1	6.00	5.00	1.00	2.00	3.00	0.00
TRINITY_DN56669_c0_g1_i1	0.00	1.00	0.00	5.00	10.00	0.00
TRINITY_DN44603_c0_g1_i1	3.00	0.00	2.00	1.00	0.00	2.00
TRINITY_DN42388_c0_g1_i1	0.00	0.00	2.00	1.00	0.00	3.86
TRINITY_DN45711_c0_g1_i1	0.00	2.00	1.00	1.00	0.00	1.00
TRINITY_DN76786_c0_g1_i1	1.00	3.00	2.00	1.00	0.00	0.00
TRINITY_DN47856_c0_g1_i1	1.00	4.00	1.00	4.00	8.00	3.00
TRINITY_DN15010_c0_g1_i1	1.00	3.00	5.00	5.00	4.00	6.00
TRINITY_DN38523_c1_g1_i3	77.04	79.30	30.49	113.34	33.60	48.53
TRINITY_DN55556_c0_g1_i1	3.00	2.00	1.00	2.00	2.00	1.00
TRINITY_DN37258_c9_g1_i28	10.78	4.72	6.50	16.77	13.06	11.18
TRINITY_DN36968_c1_g2_i1	6.71	0.00	11.96	30.65	0.00	0.00
TRINITY_DN59939_c0_g1_i2	4.00	11.00	2.00	0.00	1.00	0.00
TRINITY_DN18902_c0_g1_i3	1269.13	1387.97	783.19	1071.93	1072.58	613.73
TRINITY_DN37992_c5_g2_i7	87.11	116.04	73.61	85.70	73.23	123.46
TRINITY_DN38331_c5_g2_i2	0.00	0.00	0.00	2.95	5.22	0.00
TRINITY_DN15869_c0_g1_i1	0.00	5.00	7.00	0.00	0.00	0.00
TRINITY_DN53339_c0_g1_i1	0.00	4.00	1.00	0.00	0.00	1.00
TRINITY_DN85996_c0_g1_i1	0.00	2.00	2.00	1.00	3.00	0.00
TRINITY_DN64346_c0_g1_i1	2.00	7.00	3.00	6.00	8.00	5.00
TRINITY_DN37943_c0_g1_i11	25.44	4.27	11.91	6.96	7.66	5.07
TRINITY_DN29636_c0_g1_i1	42.00	37.08	36.55	9.00	18.00	9.52
TRINITY_DN19183_c0_g2_i1	2442.93	2638.00	2115.59	1076.77	900.49	445.54
TRINITY_DN37356_c3_g1_i16	3.33	0.00	0.00	47.28	42.32	50.71
TRINITY_DN71376_c0_g1_i1	0.00	0.00	0.00	1.00	2.00	1.00
TRINITY_DN21684_c0_g1_i1	409.00	386.00	325.00	584.00	341.00	100.00
TRINITY_DN26120_c0_g1_i2	41.02	30.47	48.00	5.57	13.14	19.00
TRINITY_DN33905_c2_g1_i1	3.00	4.00	12.00	8.00	8.00	7.00
TRINITY_DN89672_c0_g1_i1	0.00	0.00	0.00	1.00	4.00	0.00
TRINITY_DN29318_c0_g2_i2	0.00	0.00	1.29	1.21	2.34	1.32
TRINITY_DN2328_c0_g1_i1	9.00	10.00	6.00	14.00	15.00	18.00
TRINITY_DN66777_c0_g1_i1	1.00	2.00	0.00	0.00	2.00	0.00
TRINITY_DN34758_c1_g1_i1	5.00	15.00	5.00	9.00	11.00	22.00
TRINITY_DN38681_c3_g1_i2	168.29	189.36	93.60	96.50	84.88	0.00
TRINITY_DN33577_c0_g1_i2	0.00	5.03	8.79	7.25	8.18	11.14
TRINITY_DN57723_c0_g1_i1	3.00	0.00	2.00	2.00	1.00	1.00
TRINITY_DN35320_c1_g1_i5	4856.27	289.32	1836.27	582.13	729.99	666.63
TRINITY_DN29483_c0_g1_i1	1.00	3.00	0.00	9.00	8.00	0.00
TRINITY_DN90614_c0_g1_i1	2.00	3.00	1.00	0.00	0.00	0.00
TRINITY_DN34697_c0_g2_i1	242.00	199.84	148.07	170.00	118.20	145.00
TRINITY_DN36074_c0_g1_i9	0.00	0.00	0.00	40.79	33.03	0.00
TRINITY_DN21702_c0_g1_i1	127.00	144.00	138.00	114.00	75.00	35.00
TRINITY_DN35737_c0_g1_i1	1952.00	2594.00	1961.00	6994.00	4317.00	1034.00
TRINITY_DN62355_c0_g1_i1	0.00	0.00	2.00	2.00	1.00	0.00
TRINITY_DN59987_c0_g1_i1	0.00	1.00	0.00	3.00	3.00	1.00
TRINITY_DN73420_c0_g1_i1	0.00	2.00	3.00	0.00	2.00	2.00
TRINITY_DN84930_c0_g1_i1	4.00	0.00	1.00	2.00	0.00	0.00
TRINITY_DN88542_c0_g1_i1	1.00	1.00	0.00	4.00	1.00	0.00
TRINITY_DN77255_c0_g1_i1	2.00	1.00	0.00	0.00	2.00	0.00
TRINITY_DN25012_c0_g1_i10	75.67	39.67	0.00	104.74	117.72	0.00
TRINITY_DN90567_c0_g1_i1	2.00	0.00	1.00	1.00	3.00	1.00
TRINITY_DN49969_c0_g1_i1	0.00	0.00	0.00	0.00	2.00	2.00
TRINITY_DN25353_c0_g2_i2	1.88	3.00	2.27	7.00	7.00	7.00
TRINITY_DN35546_c0_g2_i2	0.00	9.70	26.57	0.00	1.54	0.00
TRINITY_DN76464_c0_g1_i1	2.00	1.00	0.00	2.00	0.00	0.00
TRINITY_DN6581_c0_g1_i1	6.00	1.00	0.00	5.00	0.00	2.00
TRINITY_DN43501_c0_g1_i1	1.00	1.00	2.00	0.00	0.00	1.00
TRINITY_DN9045_c0_g1_i1	1.00	0.00	1.00	4.00	6.00	1.00
TRINITY_DN70308_c0_g1_i1	4.00	0.00	3.00	1.00	3.00	0.00
TRINITY_DN15515_c0_g1_i1	12.00	13.00	9.00	11.00	13.00	17.00
TRINITY_DN34190_c5_g1_i1	91.00	100.00	71.00	137.00	118.00	245.00
TRINITY_DN43089_c0_g1_i1	1.00	0.00	1.00	4.00	1.00	2.00
TRINITY_DN20333_c0_g1_i1	9.00	32.00	30.00	63.00	60.00	9.00
TRINITY_DN57445_c0_g1_i1	0.00	3.00	1.00	1.00	0.00	0.00
TRINITY_DN71425_c0_g1_i1	5.97	6.00	2.00	1.00	3.00	4.00
TRINITY_DN37613_c1_g1_i11	0.00	0.00	0.00	0.00	38.90	0.00
TRINITY_DN38020_c0_g1_i22	3.44	29.48	0.00	10.38	3.81	0.00
TRINITY_DN37182_c3_g1_i1	322.00	307.00	329.00	120.00	83.00	59.00
TRINITY_DN59857_c0_g1_i1	2.00	6.00	4.00	1.00	0.00	1.00
TRINITY_DN37588_c1_g1_i5	149.66	223.65	79.99	100.06	120.08	161.32
TRINITY_DN32944_c0_g1_i6	13.83	13.24	20.54	0.00	4.98	8.42
TRINITY_DN16413_c1_g1_i2	7.23	13.77	30.12	20.73	9.42	21.90
TRINITY_DN49927_c0_g1_i1	2.00	1.00	0.00	0.00	2.00	0.00
TRINITY_DN38808_c5_g1_i8	134.11	99.33	22.28	13.63	18.25	16.69
TRINITY_DN34453_c0_g1_i1	0.00	21.65	15.52	10.39	0.00	3.00
TRINITY_DN38689_c5_g3_i4	4.69	0.00	0.00	2.29	2.51	0.00
TRINITY_DN30320_c0_g1_i1	27.00	23.00	17.00	24.00	28.00	21.00
TRINITY_DN1909_c0_g1_i1	11.00	14.00	5.00	5.00	5.00	1.00
TRINITY_DN56646_c0_g1_i1	5.00	2.00	2.00	3.00	0.00	2.00
TRINITY_DN38586_c0_g1_i6	1.00	3.00	0.00	0.00	1.00	0.00
TRINITY_DN65929_c0_g1_i1	0.00	3.00	2.00	3.00	0.00	5.00
TRINITY_DN87712_c0_g1_i1	5.00	1.00	0.00	1.00	0.00	0.00
TRINITY_DN36530_c0_g2_i5	0.00	0.00	0.00	16.31	7.35	0.00
TRINITY_DN72312_c0_g1_i1	2.00	3.00	2.00	0.00	1.00	0.00
TRINITY_DN68986_c0_g1_i1	3.00	0.00	3.00	1.00	1.00	0.00
TRINITY_DN37217_c0_g1_i1	223.82	237.24	270.66	340.96	239.41	214.21
TRINITY_DN82061_c0_g1_i1	2.00	0.00	0.00	0.00	1.00	1.00
TRINITY_DN36617_c0_g1_i1	5.00	2.00	0.00	1.00	3.00	9.00
TRINITY_DN44889_c0_g1_i1	0.00	1.00	4.00	1.00	1.00	0.00
TRINITY_DN33886_c1_g2_i5	0.00	17.57	13.34	0.00	2.55	0.00
TRINITY_DN8864_c0_g1_i1	56.00	115.00	22.00	42.00	38.00	36.00
TRINITY_DN62933_c0_g1_i1	1.00	1.00	0.00	1.00	1.00	0.00
TRINITY_DN266_c0_g1_i1	24.00	30.00	14.00	14.00	9.00	19.00
TRINITY_DN38900_c4_g1_i1	2.00	3.00	2.35	21.00	41.05	7.00
TRINITY_DN10525_c0_g1_i1	5.00	4.00	6.00	3.00	3.00	1.00
TRINITY_DN37151_c1_g1_i1	1.04	1.05	0.00	1.04	2.06	9.64
TRINITY_DN24543_c0_g1_i1	2.44	1.54	4.00	2.90	0.00	0.00
TRINITY_DN36881_c1_g1_i1	4.00	4.00	1.00	0.00	0.00	1.00
TRINITY_DN5395_c0_g1_i1	2.00	2.00	1.00	2.00	0.00	3.00
TRINITY_DN38210_c0_g1_i1	14.81	6.96	6.74	21.71	7.73	38.56
TRINITY_DN56020_c0_g1_i1	2.00	5.00	0.00	10.00	6.00	14.00
TRINITY_DN32605_c0_g1_i13	11.64	3.34	8.87	39.13	11.41	0.00
TRINITY_DN61536_c0_g1_i1	0.00	2.00	2.00	0.00	0.00	0.00
TRINITY_DN29004_c0_g1_i2	0.00	0.00	101.36	255.59	178.79	0.00
TRINITY_DN29195_c1_g1_i4	2.65	0.00	0.00	4.75	0.00	6.19
TRINITY_DN70562_c0_g1_i1	0.00	0.00	2.00	2.00	3.00	1.00
TRINITY_DN31366_c0_g1_i2	3.37	2.73	3.56	1.00	0.00	0.00
TRINITY_DN36060_c0_g2_i4	1.01	0.00	1.09	2.56	2.32	0.00
TRINITY_DN29786_c0_g1_i1	662.19	633.54	641.83	588.00	463.37	576.15
TRINITY_DN70526_c0_g1_i1	3.00	0.00	0.00	2.00	2.00	0.00
TRINITY_DN29535_c1_g1_i2	53.92	40.98	27.67	38.07	30.92	36.65
TRINITY_DN38504_c1_g1_i5	49.92	14.78	0.00	88.26	27.71	63.64
TRINITY_DN38906_c16_g1_i11	0.00	0.00	0.00	0.00	4.64	0.00
TRINITY_DN36576_c2_g1_i1	0.00	0.48	7.51	6.51	1.23	0.00
TRINITY_DN27182_c0_g1_i2	20.62	6.92	0.00	0.00	0.00	0.00
TRINITY_DN35122_c0_g1_i2	65.67	44.59	56.29	64.89	74.22	189.61
TRINITY_DN71140_c0_g1_i1	1.00	1.00	1.00	1.00	2.00	0.00
TRINITY_DN47282_c0_g1_i1	23.00	0.00	0.00	0.00	0.00	0.00
TRINITY_DN27304_c0_g1_i8	243.66	96.55	147.56	212.75	251.14	260.54
TRINITY_DN32825_c0_g1_i3	168.62	220.90	187.92	70.18	46.23	74.62
TRINITY_DN21916_c0_g1_i1	91.00	97.00	84.00	127.00	95.00	151.00
TRINITY_DN38865_c3_g1_i14	0.00	0.00	0.00	3.44	3.93	0.00
TRINITY_DN18366_c0_g1_i1	23.00	29.00	15.00	27.00	10.00	6.00
TRINITY_DN37421_c2_g1_i3	2.60	0.00	0.00	114.11	69.87	0.00
TRINITY_DN67848_c0_g1_i1	5.00	4.00	2.00	4.00	4.00	1.00
TRINITY_DN10632_c0_g1_i2	0.00	0.00	0.00	9.00	16.00	87.86
TRINITY_DN41974_c0_g1_i1	6.00	1.00	5.00	0.00	1.00	0.00
TRINITY_DN20029_c0_g1_i1	26.00	32.00	7.00	13.00	15.00	30.00
TRINITY_DN38246_c1_g2_i1	4.00	10.00	6.00	21.00	11.00	0.00
TRINITY_DN9965_c0_g1_i1	1.00	4.00	2.00	0.00	0.00	0.00
TRINITY_DN36155_c3_g1_i9	0.00	0.00	16.01	0.00	7.46	0.00
TRINITY_DN36238_c0_g1_i2	0.00	0.00	0.00	3.53	2.97	0.00
TRINITY_DN36056_c0_g2_i3	3.07	22.79	0.00	0.00	6.75	0.00
TRINITY_DN37372_c1_g1_i2	7.25	10.69	6.00	7.08	9.00	5.00
TRINITY_DN35259_c2_g1_i1	0.00	0.00	3.00	0.00	0.00	0.00
TRINITY_DN75051_c0_g1_i1	10.00	3.00	6.00	4.00	3.00	0.00
TRINITY_DN38230_c0_g1_i1	9.00	9.00	6.00	19.00	23.00	12.00
TRINITY_DN33738_c1_g1_i6	79.54	64.00	41.03	73.00	75.00	30.64
TRINITY_DN37371_c1_g1_i12	11.31	13.36	2.40	15.12	7.01	8.36
TRINITY_DN51946_c0_g1_i1	3.00	0.00	0.00	1.00	6.00	2.00
TRINITY_DN77529_c0_g1_i1	0.00	0.00	2.00	1.00	4.00	1.00
TRINITY_DN24306_c0_g1_i2	3.64	5.03	0.00	0.47	0.00	1.13
TRINITY_DN36660_c0_g2_i2	0.00	28.96	0.00	3.75	6.00	17.08
TRINITY_DN36204_c1_g1_i3	10.90	11.76	8.15	12.49	8.88	7.51
TRINITY_DN36482_c5_g1_i1	8.00	8.00	3.00	9.00	7.00	8.00
TRINITY_DN50854_c0_g1_i1	2.00	0.00	1.00	1.00	5.00	0.00
TRINITY_DN14635_c0_g1_i1	2.00	7.00	3.00	0.00	0.00	0.00
TRINITY_DN51271_c0_g1_i1	6.00	2.00	2.00	0.00	0.00	0.00
TRINITY_DN56810_c0_g1_i1	5.00	4.00	4.00	5.00	5.00	9.00
TRINITY_DN16651_c0_g1_i1	252.00	179.00	179.00	148.00	143.00	172.00
TRINITY_DN33819_c0_g1_i6	20.43	0.00	21.35	13.34	14.21	36.31
TRINITY_DN10855_c0_g1_i1	13.00	11.00	13.00	64.00	107.00	613.00
TRINITY_DN34422_c1_g1_i6	0.00	0.00	0.00	36.44	27.27	16.44
TRINITY_DN38769_c2_g1_i2	3.00	1.00	0.00	0.00	1.56	7.00
TRINITY_DN63888_c0_g1_i1	2.00	1.00	0.00	1.00	0.00	3.00
TRINITY_DN58486_c0_g1_i1	0.00	3.00	1.00	5.00	7.00	4.00
TRINITY_DN38751_c2_g2_i10	0.00	0.00	0.00	0.00	8.00	0.00
TRINITY_DN38441_c1_g1_i2	139.35	289.03	295.36	149.47	85.91	45.70
TRINITY_DN47288_c0_g1_i1	5.00	1.00	1.00	1.00	1.00	0.00
TRINITY_DN85163_c0_g1_i1	0.00	1.00	2.00	1.00	0.00	1.00
TRINITY_DN27532_c0_g1_i1	43.50	13.40	25.75	18.56	0.00	8.14
TRINITY_DN82964_c0_g1_i2	0.00	0.00	0.00	8.00	10.00	0.00
TRINITY_DN23548_c0_g2_i2	0.00	10.00	0.00	7.52	21.00	0.00
TRINITY_DN67774_c0_g1_i1	4.00	0.00	0.00	0.00	0.00	0.00
TRINITY_DN24983_c0_g1_i3	327.23	370.07	328.81	315.09	361.37	427.43
TRINITY_DN35678_c0_g1_i5	339.02	1217.36	764.01	0.00	79.42	1770.90
TRINITY_DN6828_c0_g1_i1	3.58	2.48	2.56	16.00	8.42	17.00
TRINITY_DN6506_c0_g1_i1	5.00	3.00	2.00	3.00	2.00	3.00
TRINITY_DN30373_c0_g1_i2	3.00	3.50	2.00	2.88	2.54	6.38
TRINITY_DN36210_c0_g1_i6	27.88	14.60	16.34	0.00	0.00	34.33
TRINITY_DN15427_c0_g1_i1	0.00	0.00	9.00	0.00	1.00	0.00
TRINITY_DN38252_c1_g1_i2	0.00	0.00	0.00	0.31	12.20	13.80
TRINITY_DN36517_c0_g2_i2	1.81	1.00	0.00	3.00	3.00	1.00
TRINITY_DN19211_c0_g1_i1	0.00	4.00	0.00	3.00	0.00	1.00
TRINITY_DN60982_c0_g1_i1	3.00	3.00	2.00	2.00	4.00	7.00
TRINITY_DN86937_c0_g1_i1	1.00	2.00	2.00	2.00	2.00	0.00
TRINITY_DN54220_c0_g1_i1	3.00	1.00	0.00	0.00	0.00	0.00
TRINITY_DN85301_c0_g1_i1	0.00	1.00	1.00	1.00	0.00	2.00
TRINITY_DN33421_c0_g2_i1	11.03	30.84	7.32	21.70	23.64	6.93
TRINITY_DN38564_c4_g1_i1	22.00	16.00	7.00	16.00	16.00	20.00
TRINITY_DN35436_c2_g1_i4	0.00	0.00	0.00	9.97	17.09	0.00
TRINITY_DN38091_c0_g1_i1	19.00	8.00	17.00	33.00	34.20	20.00
TRINITY_DN724_c0_g1_i1	1.00	4.00	1.00	5.00	8.00	8.00
TRINITY_DN37522_c3_g1_i8	4.00	0.00	4.00	3.00	2.00	15.71
TRINITY_DN38256_c0_g1_i4	3.96	12.10	21.37	24.10	15.34	3.04
TRINITY_DN65838_c0_g1_i1	2.00	0.00	1.00	2.00	0.00	2.00
TRINITY_DN31064_c0_g1_i4	0.00	21.08	36.33	53.09	0.00	73.86
TRINITY_DN32122_c0_g1_i4	12.61	9.98	10.80	37.16	41.30	87.91
TRINITY_DN22044_c0_g1_i1	4.00	3.00	3.00	3.00	1.00	0.00
TRINITY_DN1036_c0_g1_i1	7.00	4.00	3.00	3.00	1.00	1.00
TRINITY_DN62809_c0_g1_i1	3.00	2.00	2.00	2.00	1.00	3.00
TRINITY_DN34198_c1_g1_i3	1.11	3.79	1.11	0.00	0.00	0.00
TRINITY_DN68718_c0_g1_i1	0.00	1.00	0.00	0.00	0.00	9.00
TRINITY_DN34296_c1_g1_i1	54.74	60.39	61.47	0.00	0.00	0.00
TRINITY_DN37043_c0_g1_i9	5.10	14.90	0.00	55.70	85.67	0.00
TRINITY_DN66865_c0_g1_i1	13.00	28.00	17.00	11.00	8.00	11.00
TRINITY_DN50903_c0_g1_i1	0.00	0.00	0.00	0.00	2.00	3.00
TRINITY_DN46572_c0_g1_i1	2.00	8.00	4.00	0.00	4.00	1.00
TRINITY_DN40608_c0_g1_i1	55.00	76.00	43.00	78.00	76.00	82.00
TRINITY_DN53550_c0_g1_i1	8.00	6.00	6.00	2.00	0.00	0.00
TRINITY_DN33271_c2_g1_i8	3.00	1.66	3.00	4.57	5.00	3.55
TRINITY_DN38630_c2_g1_i1	0.00	0.00	0.00	0.00	0.00	0.00
TRINITY_DN38046_c4_g1_i23	0.00	3.74	7.75	0.00	0.00	0.00
TRINITY_DN4038_c0_g1_i1	95.00	94.00	74.00	91.00	61.00	23.00
TRINITY_DN38662_c3_g2_i2	13.08	6.59	0.00	21.30	0.00	0.00
TRINITY_DN25801_c0_g1_i1	31.00	27.00	42.00	25.00	19.00	10.00
TRINITY_DN35653_c1_g2_i1	22.00	31.00	7.00	127.00	139.00	13.00
TRINITY_DN11695_c0_g1_i1	3.80	1.50	0.00	2.00	0.00	4.18
TRINITY_DN62202_c0_g1_i1	1.00	0.00	5.00	0.00	0.00	1.00
TRINITY_DN32554_c1_g1_i3	5.11	26.87	17.91	5.36	10.69	16.95
TRINITY_DN55216_c0_g1_i1	1.00	0.00	1.00	2.00	0.00	1.00
TRINITY_DN14042_c0_g1_i1	27.07	21.00	26.16	8.35	5.00	6.26
TRINITY_DN37832_c0_g1_i4	23.46	15.93	43.01	0.00	25.26	0.00
TRINITY_DN51253_c0_g1_i1	1.00	2.00	0.00	1.00	2.00	0.00
TRINITY_DN38846_c3_g2_i17	1.15	2.00	2.00	3.22	2.99	1.25
TRINITY_DN10317_c0_g1_i1	5.00	0.00	5.00	3.00	3.00	0.00
TRINITY_DN9751_c0_g1_i2	0.00	0.00	0.00	0.00	0.00	0.00
TRINITY_DN86006_c0_g1_i1	3.00	7.00	4.00	8.00	3.00	14.00
TRINITY_DN56913_c0_g1_i1	1.00	4.00	0.00	14.00	14.00	4.00
TRINITY_DN50608_c0_g1_i1	0.00	0.00	0.00	1.00	4.00	6.00
TRINITY_DN25739_c0_g1_i2	6.00	5.00	0.00	0.00	0.00	0.00
TRINITY_DN16913_c0_g1_i1	0.00	2.87	2.99	3.50	1.47	1.56
TRINITY_DN67559_c0_g1_i1	2.00	1.00	0.00	1.00	0.00	4.00
TRINITY_DN48321_c0_g1_i1	1.00	1.00	3.00	0.00	1.00	0.00
TRINITY_DN12152_c0_g1_i1	3.00	2.00	1.00	11.00	5.00	14.00
TRINITY_DN37155_c0_g1_i4	1.00	2.00	2.00	1.00	3.00	0.00
TRINITY_DN30948_c1_g1_i1	8.20	5.99	7.08	10.43	11.93	12.39
TRINITY_DN15281_c0_g1_i2	6.00	0.00	1.00	3.00	0.00	0.00
TRINITY_DN70443_c0_g1_i1	2.00	0.00	0.00	1.00	0.00	3.00
TRINITY_DN83828_c0_g1_i1	209.00	180.00	162.00	162.00	155.00	104.00
TRINITY_DN15272_c0_g1_i2	2.00	0.00	0.00	7.00	0.00	0.00
TRINITY_DN57006_c0_g1_i1	0.00	0.00	0.00	4.00	3.00	1.00
TRINITY_DN35769_c0_g1_i16	0.00	0.00	50.38	23.99	13.76	0.00
TRINITY_DN35585_c0_g1_i6	70.22	93.50	64.50	77.92	98.99	49.44
TRINITY_DN51776_c0_g1_i1	1.00	2.00	0.00	4.00	1.00	1.00
TRINITY_DN46019_c0_g1_i1	5.00	10.00	4.00	3.00	1.00	7.00
TRINITY_DN85337_c0_g1_i1	2.00	2.00	0.00	1.00	0.00	1.00
TRINITY_DN30035_c0_g1_i1	14.29	10.00	21.84	0.00	2.00	17.00
TRINITY_DN38856_c2_g1_i2	24.79	16.82	16.09	5.33	3.80	8.52
TRINITY_DN39287_c0_g1_i1	0.00	2.00	0.00	3.00	3.00	1.00
TRINITY_DN65492_c0_g1_i1	4.00	6.00	5.00	9.00	6.00	23.00
TRINITY_DN38353_c2_g1_i3	0.00	0.00	3.64	6.76	5.46	2.62
TRINITY_DN20881_c0_g1_i3	40.29	62.36	72.65	46.52	87.80	44.19
TRINITY_DN74571_c0_g1_i1	2.00	1.00	1.00	0.00	2.00	0.00
TRINITY_DN78001_c0_g1_i1	1.00	2.00	0.00	1.00	3.00	0.00
TRINITY_DN37151_c1_g1_i2	330.29	320.76	287.34	446.39	385.16	756.63
TRINITY_DN42859_c0_g1_i1	6.00	13.00	9.00	8.00	5.00	1.00
TRINITY_DN22746_c0_g1_i2	3.31	0.68	6.01	5.10	4.02	0.00
TRINITY_DN32245_c0_g1_i1	19.00	5.00	7.00	162.00	170.00	1713.00
TRINITY_DN26990_c0_g1_i1	1242.34	1119.86	921.35	1217.65	798.54	245.14
TRINITY_DN48121_c0_g1_i1	3.00	0.00	5.00	5.00	7.00	3.00
TRINITY_DN3611_c0_g1_i1	2.00	1.00	2.00	3.00	0.00	1.00
TRINITY_DN77686_c0_g1_i1	2.00	6.00	0.00	3.00	3.00	0.00
TRINITY_DN15423_c0_g2_i1	2.00	1.00	0.00	1.00	0.00	1.00
TRINITY_DN42238_c0_g1_i1	0.00	5.00	4.00	0.00	1.00	1.00
TRINITY_DN36060_c1_g1_i9	6.35	10.18	2.94	3.43	0.00	8.29
TRINITY_DN56101_c0_g1_i1	1.00	0.00	0.00	1.00	2.00	1.00
TRINITY_DN54877_c0_g1_i1	0.00	1.00	0.00	1.00	0.00	7.00
TRINITY_DN55308_c0_g1_i1	4.00	1.00	3.00	1.00	1.00	0.00
TRINITY_DN25229_c0_g1_i1	24.48	25.60	17.07	2.23	2.02	3.70
TRINITY_DN82296_c0_g1_i1	3.00	3.00	1.00	0.00	0.00	2.00
TRINITY_DN42839_c0_g1_i1	3.00	3.00	1.00	10.00	5.00	2.00
TRINITY_DN55122_c0_g1_i1	4.00	1.00	2.00	1.00	1.00	1.00
TRINITY_DN38405_c2_g2_i2	29.09	52.08	45.22	76.09	0.00	0.00
TRINITY_DN44068_c0_g1_i1	6.00	2.00	2.00	0.00	0.00	0.00
TRINITY_DN8452_c0_g1_i1	14.00	18.00	5.00	13.00	6.00	8.00
TRINITY_DN35208_c0_g1_i8	3.99	0.00	0.00	0.00	0.00	0.00
TRINITY_DN31839_c1_g1_i3	0.00	1.93	0.00	1.34	0.69	0.00
TRINITY_DN50772_c0_g1_i1	3.00	2.00	1.00	3.00	2.00	2.00
TRINITY_DN11680_c0_g1_i1	1.00	0.00	3.00	0.00	0.00	6.00
TRINITY_DN43400_c0_g1_i1	0.00	3.00	2.00	0.00	1.00	1.00
TRINITY_DN38326_c2_g1_i2	0.00	0.00	0.00	210.39	245.52	0.00
TRINITY_DN6426_c0_g1_i5	0.00	0.00	0.00	0.00	0.00	4.44
TRINITY_DN37356_c3_g1_i5	183.52	215.58	7.00	0.00	0.00	58.65
TRINITY_DN57300_c0_g1_i1	4.00	1.00	1.00	1.00	2.00	0.00
TRINITY_DN28537_c0_g1_i2	26.39	60.24	0.00	52.10	38.85	80.76
TRINITY_DN33980_c0_g1_i3	63.44	44.16	0.00	0.00	0.00	51.76
TRINITY_DN38757_c9_g1_i5	3.00	11.00	1.00	4.00	4.00	5.01
TRINITY_DN7970_c1_g1_i1	1.00	0.00	0.00	0.00	1.00	1.00
TRINITY_DN72151_c0_g1_i1	2.00	0.00	1.00	1.00	1.00	2.00
TRINITY_DN38001_c2_g1_i2	0.00	18.23	35.07	6.85	8.06	6.20
TRINITY_DN35843_c1_g2_i2	69.00	51.84	29.41	59.73	53.27	37.00
TRINITY_DN28320_c0_g1_i1	11.00	28.00	18.00	17.00	15.00	16.00
TRINITY_DN87314_c0_g1_i1	2.00	2.00	3.00	2.00	0.00	0.00
TRINITY_DN37172_c2_g1_i13	16.92	26.72	18.14	14.46	6.05	27.87
TRINITY_DN18609_c0_g1_i2	0.00	1.00	0.00	1.41	2.00	1.69
TRINITY_DN52635_c0_g1_i1	3.00	6.00	3.00	0.00	0.00	2.00
TRINITY_DN38655_c6_g1_i3	8.00	2.00	0.00	0.00	3.00	2.00
TRINITY_DN38725_c3_g2_i10	0.00	0.00	0.00	0.00	0.00	0.00
TRINITY_DN77117_c0_g1_i1	5.00	0.00	5.00	3.00	0.00	0.00
TRINITY_DN31107_c0_g1_i3	3.69	4.25	8.79	4.87	3.96	0.00
TRINITY_DN38135_c3_g2_i10	324.25	214.70	199.80	90.24	265.57	347.25
TRINITY_DN83372_c0_g1_i1	0.00	1.00	1.00	6.00	4.00	0.00
TRINITY_DN35713_c1_g1_i3	1.19	5.18	0.00	5.86	5.07	1.09
TRINITY_DN35581_c1_g1_i5	0.00	21.26	74.26	35.45	0.00	0.00
TRINITY_DN23578_c0_g1_i5	3.86	2.08	0.00	5.39	0.00	2.38
TRINITY_DN50226_c0_g1_i1	4.00	2.00	0.00	0.00	0.00	0.00
TRINITY_DN55437_c0_g1_i1	2.00	2.00	0.00	30.00	31.00	0.00
TRINITY_DN27058_c0_g1_i1	316.16	320.34	279.10	228.27	189.00	155.73
TRINITY_DN35751_c0_g1_i9	2.81	33.83	0.00	0.00	0.00	0.56
TRINITY_DN11637_c0_g1_i1	0.00	3.00	0.00	0.00	1.00	2.00
TRINITY_DN4255_c0_g1_i1	607.21	494.49	391.95	557.25	442.42	345.00
TRINITY_DN38894_c3_g2_i7	39.95	34.85	28.48	31.87	22.86	21.02
TRINITY_DN2627_c0_g1_i1	4.00	4.00	0.00	1.00	0.00	1.00
TRINITY_DN32665_c0_g1_i1	0.00	0.00	23.34	0.00	0.00	32.19
TRINITY_DN86851_c0_g1_i1	1.00	1.00	2.00	1.00	0.00	1.00
TRINITY_DN71814_c0_g1_i1	2.00	2.00	0.00	0.00	0.00	1.00
TRINITY_DN85440_c0_g1_i1	7.00	0.00	2.00	2.00	3.00	0.00
TRINITY_DN5585_c0_g1_i1	1.00	0.00	0.00	2.00	1.00	7.00
TRINITY_DN36419_c4_g4_i1	9.00	4.00	0.00	0.00	0.00	0.00
TRINITY_DN8632_c0_g1_i1	284.00	270.00	235.00	238.00	158.00	110.00
TRINITY_DN28085_c0_g1_i6	2.09	7.41	0.00	1.45	0.00	0.00
TRINITY_DN28684_c1_g1_i1	0.00	1.00	1.00	0.00	0.00	37.00
TRINITY_DN17791_c0_g1_i1	4.00	1459.00	747.00	5.00	11.00	4.00
TRINITY_DN35678_c0_g1_i6	0.00	99.07	47.43	115.77	0.00	4.27
TRINITY_DN79783_c0_g1_i1	0.00	0.00	0.00	1.00	2.00	1.00
TRINITY_DN21969_c0_g1_i1	6.45	10.00	0.00	7.61	17.96	5.63
TRINITY_DN37595_c1_g2_i1	2.00	3.00	0.00	7.00	4.00	1.00
TRINITY_DN37064_c3_g1_i5	12.45	22.39	19.10	0.00	6.02	8.18
TRINITY_DN90374_c0_g1_i1	2.00	0.00	0.00	1.00	1.00	2.00
TRINITY_DN8626_c0_g1_i1	12.00	1.00	4.00	2.00	0.00	0.00
TRINITY_DN18486_c0_g1_i3	15.82	67.29	30.55	0.00	0.00	0.00
TRINITY_DN54530_c0_g1_i1	0.00	0.00	0.00	4.00	0.00	0.00
TRINITY_DN38553_c2_g1_i2	1.50	53.33	29.97	1.28	9.36	2.91
TRINITY_DN34537_c0_g1_i1	14.57	28.86	27.13	5.14	13.28	7.42
TRINITY_DN29856_c0_g1_i1	76.00	80.00	58.00	361.00	344.00	141.00
TRINITY_DN21242_c0_g1_i3	8.01	0.00	5.51	3.34	0.00	0.00
TRINITY_DN31929_c0_g1_i1	107.00	63.00	134.00	118.00	92.00	58.00
TRINITY_DN29404_c0_g1_i5	5.48	0.00	0.00	0.00	0.00	0.00
TRINITY_DN54942_c0_g1_i1	2.00	0.00	1.00	0.00	3.00	1.00
TRINITY_DN7755_c0_g1_i1	2.00	2.00	0.00	3.00	2.00	3.00
TRINITY_DN31130_c0_g1_i2	1.00	0.98	0.00	0.00	4.77	0.00
TRINITY_DN29292_c0_g1_i1	3.26	10.33	0.00	1.34	3.60	0.00
TRINITY_DN38116_c2_g1_i4	54.40	62.11	54.83	37.98	52.20	55.89
TRINITY_DN37617_c2_g1_i2	3.00	2.00	0.00	0.00	7.44	10.00
TRINITY_DN2186_c0_g1_i1	3.00	12.00	13.00	7.00	17.00	11.00
TRINITY_DN58302_c0_g1_i1	5.00	4.00	3.00	0.00	0.00	0.00
TRINITY_DN30839_c0_g1_i2	0.00	2.97	0.00	3.95	0.00	1.00
TRINITY_DN72621_c0_g1_i1	1.00	3.00	1.00	0.00	1.00	0.00
TRINITY_DN51184_c0_g1_i1	3.00	0.00	1.00	3.00	0.00	0.00
TRINITY_DN36973_c1_g1_i6	21.01	31.67	17.93	28.44	25.45	40.40
TRINITY_DN21781_c0_g2_i2	38.22	257.44	0.00	536.47	398.79	0.00
TRINITY_DN36951_c0_g1_i6	30.77	17.53	35.81	9.27	6.55	5.27
TRINITY_DN38458_c5_g1_i1	180.00	193.00	160.00	109.00	76.00	44.00
TRINITY_DN66636_c0_g1_i1	0.00	4.98	0.00	2.49	1.00	1.40
TRINITY_DN13762_c0_g1_i1	6.00	4.00	2.00	7.00	6.00	10.00
TRINITY_DN63952_c0_g1_i1	19.00	8.00	20.00	5.00	5.00	7.00
TRINITY_DN45575_c0_g1_i1	318.00	348.00	343.00	241.00	100.00	4.00
TRINITY_DN23538_c0_g1_i1	0.00	0.00	9.05	0.00	0.00	0.00
TRINITY_DN61987_c0_g1_i1	2.00	0.00	0.00	3.00	3.00	3.00
TRINITY_DN48683_c0_g1_i1	4.00	1.00	2.00	0.00	2.00	2.00
TRINITY_DN78914_c0_g1_i1	28.87	26.00	41.00	26.00	21.00	18.43
TRINITY_DN62006_c0_g1_i1	2.00	0.00	0.00	3.00	1.00	1.00
TRINITY_DN77541_c0_g1_i1	1.00	2.00	1.00	2.00	0.00	1.00
TRINITY_DN33113_c0_g1_i3	4.56	14.97	6.24	1.24	2.63	2.77
TRINITY_DN34517_c1_g1_i1	3.00	5.00	2.00	3.00	6.00	4.00
TRINITY_DN23345_c0_g2_i1	31.00	0.00	0.00	0.00	0.00	0.00
TRINITY_DN86645_c0_g1_i1	129.00	79.00	17.00	18.00	15.00	19.00
TRINITY_DN67351_c0_g1_i1	9.00	9.00	1.00	1.00	4.00	1.00
TRINITY_DN18544_c0_g1_i2	5.47	8.50	0.00	2.00	0.00	0.00
TRINITY_DN37569_c0_g1_i11	4.14	5.09	6.37	1.27	0.00	0.00
TRINITY_DN61931_c0_g1_i1	2.00	2.00	1.00	0.00	1.00	0.00
TRINITY_DN18863_c0_g1_i2	37.48	32.90	18.21	16.40	9.32	5.25
TRINITY_DN55826_c0_g1_i1	0.00	1.00	1.00	0.00	1.00	3.00
TRINITY_DN69348_c0_g1_i1	5.00	9.00	3.00	9.00	5.00	8.00
TRINITY_DN62180_c0_g1_i1	0.00	0.00	0.00	2.00	4.00	0.00
TRINITY_DN37766_c1_g1_i7	0.00	0.00	0.00	0.00	13.12	0.00
TRINITY_DN76744_c0_g1_i1	10.00	5.00	0.00	21.00	23.00	4.00
TRINITY_DN27411_c0_g1_i1	0.00	2.00	1.00	6.55	6.87	0.00
TRINITY_DN62323_c0_g1_i1	0.00	0.00	0.00	3.00	2.00	3.00
TRINITY_DN36130_c1_g1_i12	0.00	0.00	0.00	4.00	2.48	0.00
TRINITY_DN37158_c0_g5_i1	11.00	5.00	8.00	2.00	8.00	0.00
TRINITY_DN37172_c2_g1_i4	0.00	0.00	0.00	0.00	9.80	10.11
TRINITY_DN26780_c0_g1_i6	9.11	0.00	0.00	0.00	0.01	0.00
TRINITY_DN36085_c0_g1_i1	14.86	3.54	0.00	61.55	92.92	0.00
TRINITY_DN69725_c0_g1_i1	2.00	4.00	0.00	2.00	3.00	1.00
TRINITY_DN62836_c0_g1_i1	0.00	0.00	0.00	6.00	1.00	0.00
TRINITY_DN23613_c0_g1_i2	0.00	0.00	0.00	6.30	6.69	0.00
TRINITY_DN33751_c0_g1_i3	0.00	28.05	0.00	4.18	5.02	17.25
TRINITY_DN38075_c1_g1_i3	1.78	6.23	4.00	1.87	0.00	1.00
TRINITY_DN38059_c10_g1_i1	3971.32	3934.92	3555.42	3099.30	2477.61	2020.70
TRINITY_DN20627_c0_g1_i1	0.00	0.00	2.00	56.31	78.88	30.17
TRINITY_DN3280_c0_g1_i1	2.00	3.00	2.00	0.00	1.00	0.00
TRINITY_DN28282_c0_g1_i1	21.23	13.00	16.00	5.73	4.23	12.00
TRINITY_DN88497_c0_g1_i1	2.00	9.00	3.00	0.00	6.00	2.00
TRINITY_DN5348_c0_g1_i1	7.00	3.00	1.00	3.00	0.00	0.00
TRINITY_DN33595_c0_g1_i5	14.06	7.21	7.97	6.87	12.86	13.25
TRINITY_DN37741_c3_g1_i2	3.22	6.87	2.25	0.00	0.00	20.76
TRINITY_DN36343_c1_g1_i11	107.80	100.95	0.00	0.00	34.89	25.94
TRINITY_DN13587_c0_g1_i1	36.00	74.00	70.00	78.00	44.00	19.00
TRINITY_DN15656_c0_g1_i1	0.00	14.58	18.90	23.38	31.57	16.66
TRINITY_DN39271_c0_g1_i1	268.00	276.00	295.00	278.00	260.00	264.00
TRINITY_DN38648_c3_g2_i2	49.00	3.00	48.00	66.41	42.36	96.00
TRINITY_DN4035_c0_g1_i1	3.00	3.00	7.00	9.00	6.00	48.00
TRINITY_DN82160_c0_g1_i1	13.00	19.00	0.00	19.00	16.00	29.00
TRINITY_DN47619_c0_g1_i1	3.00	2.00	3.00	2.00	0.00	2.00
TRINITY_DN41717_c0_g1_i1	2.00	1.00	2.00	0.00	2.00	0.00
TRINITY_DN31242_c1_g1_i1	6.00	5.00	1.00	0.00	0.00	0.00
TRINITY_DN37703_c1_g1_i13	0.00	0.00	3.83	0.00	0.00	15.25
TRINITY_DN83203_c0_g1_i1	1.00	3.00	1.00	1.00	0.00	1.00
TRINITY_DN38659_c0_g1_i8	0.00	0.00	176.12	0.00	0.00	0.00
TRINITY_DN38716_c2_g4_i1	3.00	2.00	4.00	5.00	5.00	1.00
TRINITY_DN38217_c0_g1_i27	25.51	0.00	0.00	4.74	0.00	0.00
TRINITY_DN57555_c0_g1_i1	5.00	4.00	1.00	6.00	3.00	1.00
TRINITY_DN8135_c0_g1_i1	0.00	2.00	0.00	7.00	5.00	9.00
TRINITY_DN87009_c0_g1_i1	1.00	1.00	0.00	2.00	1.00	0.00
TRINITY_DN38718_c4_g1_i21	0.00	0.00	0.00	0.00	0.00	0.00
TRINITY_DN36444_c0_g1_i4	0.00	0.00	675.04	360.57	153.68	0.00
TRINITY_DN28304_c0_g1_i2	0.00	40.10	0.00	0.00	0.00	295.86
TRINITY_DN23734_c0_g2_i1	7.00	6.00	2.00	8.00	4.00	3.00
TRINITY_DN75329_c0_g1_i1	2.00	7.00	7.00	1.00	0.00	0.00
TRINITY_DN38535_c1_g1_i5	2354.72	2337.23	2366.93	981.78	602.22	481.19
TRINITY_DN34254_c1_g2_i1	5.22	5.21	0.00	6.40	1.00	0.00
TRINITY_DN19477_c0_g1_i2	2.59	2.31	1.26	2.99	3.41	3.00
TRINITY_DN33423_c3_g2_i1	1237.68	1805.18	1584.38	316.71	348.61	377.71
TRINITY_DN15140_c0_g1_i1	44.00	266.00	113.00	275.00	146.00	1363.00
TRINITY_DN82256_c0_g1_i1	2.00	3.00	1.00	1.00	0.00	0.00
TRINITY_DN37942_c0_g1_i5	31.54	24.95	14.69	3.03	12.89	16.85
TRINITY_DN36443_c0_g1_i1	312.33	571.20	420.61	603.82	554.31	388.43
TRINITY_DN59217_c0_g1_i1	1.00	3.00	1.00	0.00	0.00	0.00
TRINITY_DN37796_c3_g3_i2	7.12	2.00	1.00	18.73	16.12	0.00
TRINITY_DN5952_c0_g1_i1	6.00	5.00	7.00	3.00	1.00	4.00
TRINITY_DN54175_c0_g1_i1	1.00	2.00	1.00	0.00	2.00	1.00
TRINITY_DN26628_c0_g1_i1	17.00	9.00	8.00	3.00	2.00	1.00
TRINITY_DN27198_c0_g1_i8	0.08	3.06	0.17	2.93	2.44	1.05
TRINITY_DN35414_c0_g1_i1	401.00	339.00	241.00	332.00	265.00	354.00
TRINITY_DN54343_c0_g1_i1	1.00	3.00	1.00	0.00	2.00	0.00
TRINITY_DN36468_c1_g1_i1	19.00	14.00	7.00	25.00	37.00	29.00
TRINITY_DN29922_c0_g1_i1	2.00	6.00	5.00	3.00	3.00	11.00
TRINITY_DN80133_c0_g1_i1	2.00	1.00	0.00	0.00	1.00	0.00
TRINITY_DN28125_c1_g1_i1	0.00	2.00	1.00	8.00	7.00	6.00
TRINITY_DN36158_c0_g1_i8	46.62	18.49	0.00	0.00	0.00	38.66
TRINITY_DN26601_c0_g1_i1	0.00	0.00	0.00	2.56	2.39	3.24
TRINITY_DN72524_c0_g1_i1	0.00	1.00	3.00	0.00	0.00	2.00
TRINITY_DN70398_c0_g1_i1	2.00	1.00	0.00	1.00	2.00	0.00
TRINITY_DN84236_c0_g1_i1	0.00	0.00	0.00	0.00	0.00	0.00
TRINITY_DN9989_c0_g1_i1	13.00	10.00	2.00	1.00	0.00	3.00
TRINITY_DN59416_c0_g1_i1	1.00	3.00	2.00	1.00	0.00	2.00
TRINITY_DN19998_c0_g1_i1	5.00	0.00	1.00	2.00	1.00	0.00
TRINITY_DN72636_c0_g1_i1	1.00	7.00	0.00	1.00	0.00	1.00
TRINITY_DN59873_c0_g1_i1	1.00	1.00	0.00	2.00	0.00	1.00
TRINITY_DN36836_c0_g3_i4	94.08	40.96	54.38	282.96	95.58	82.29
TRINITY_DN34438_c0_g1_i2	60.89	0.00	0.00	1084.06	672.02	8.78
TRINITY_DN38875_c8_g1_i1	0.00	18.41	0.00	0.00	0.00	25.02
TRINITY_DN31546_c1_g1_i4	43.13	0.00	0.00	68.25	35.38	0.00
TRINITY_DN80672_c0_g1_i1	2.00	1.00	0.00	1.00	1.00	0.00
TRINITY_DN46359_c0_g1_i1	1.00	1.00	0.00	2.00	1.00	1.00
TRINITY_DN41552_c0_g1_i1	2.00	0.00	0.00	0.00	1.00	1.00
TRINITY_DN32145_c0_g1_i1	52.70	82.79	35.00	49.70	21.09	33.61
TRINITY_DN38142_c1_g1_i1	9.71	3.97	0.00	0.00	1.90	33.16
TRINITY_DN39524_c0_g1_i1	1.00	2.00	1.00	0.00	1.00	1.00
TRINITY_DN35483_c0_g1_i9	0.00	6.61	0.00	5.20	0.00	0.00
TRINITY_DN24935_c0_g1_i2	7.10	4.55	5.17	0.00	0.00	0.00
TRINITY_DN23871_c0_g1_i1	0.00	9.00	6.00	3.00	1.00	0.00
TRINITY_DN20341_c0_g1_i1	27.05	20.00	19.00	6.00	2.00	10.73
TRINITY_DN31568_c0_g1_i3	30.66	15.03	2.34	9.59	4.76	7.79
TRINITY_DN37176_c1_g1_i2	17.82	12.86	1.93	16.99	15.27	1.75
TRINITY_DN34582_c0_g1_i1	83.31	87.10	68.16	37.87	27.23	18.93
TRINITY_DN29385_c0_g1_i2	6.49	12.43	0.00	1.35	0.00	0.00
TRINITY_DN71516_c0_g1_i1	2.00	0.00	0.00	2.00	1.00	0.00
TRINITY_DN30123_c0_g1_i1	48.00	202.00	38.00	553.00	371.00	435.00
TRINITY_DN36080_c0_g1_i1	92.27	142.88	55.00	65.36	50.68	55.51
TRINITY_DN32161_c0_g1_i6	240.63	135.43	191.30	393.12	334.57	85.67
TRINITY_DN29781_c0_g1_i2	965.38	986.17	1329.60	1106.13	798.47	687.28
TRINITY_DN20737_c0_g1_i1	222.00	281.00	202.00	282.00	239.00	245.00
TRINITY_DN43735_c0_g1_i1	3.00	4.00	0.00	0.00	0.00	0.00
TRINITY_DN37613_c1_g1_i2	87.65	169.93	163.38	288.31	259.50	300.01
TRINITY_DN65673_c0_g1_i1	3.00	5.00	2.00	1.00	2.00	2.00
TRINITY_DN78196_c0_g1_i1	4.00	0.00	0.00	1.00	0.00	0.00
TRINITY_DN54280_c0_g1_i1	0.00	0.00	1.00	1.00	0.00	2.00
TRINITY_DN37829_c0_g1_i1	118.54	187.10	175.00	1243.00	994.00	33.43
TRINITY_DN78803_c0_g1_i1	0.62	0.98	0.00	4.00	4.00	1.00
TRINITY_DN36418_c2_g1_i1	1.00	4.00	3.00	1.00	0.00	0.00
TRINITY_DN65992_c0_g1_i1	2.00	2.00	1.00	6.00	2.00	0.00
TRINITY_DN22668_c0_g3_i1	9.08	6.65	2.84	13.68	13.85	6.04
TRINITY_DN30880_c0_g1_i5	0.00	3.69	0.30	4.65	2.56	1.35
TRINITY_DN38140_c2_g2_i1	34.20	52.94	49.66	41.59	69.24	37.48
TRINITY_DN10262_c0_g1_i1	51.00	48.00	24.00	37.00	23.00	6.00
TRINITY_DN14313_c0_g1_i1	25.00	9.00	9.00	13.00	8.00	26.00
TRINITY_DN43889_c0_g1_i1	0.00	1.00	1.00	2.00	2.00	3.00
TRINITY_DN85880_c0_g1_i1	1.00	0.00	1.00	1.00	0.00	10.00
TRINITY_DN31535_c0_g1_i2	0.00	37.20	0.00	12.69	0.00	0.00
TRINITY_DN51124_c0_g1_i1	1.00	2.00	0.00	0.00	1.00	0.00
TRINITY_DN84684_c0_g1_i2	14.63	0.00	11.74	6.05	9.91	20.87
TRINITY_DN795_c0_g1_i1	5.00	4.00	6.00	28.00	26.00	15.00
TRINITY_DN35024_c1_g1_i3	84.92	137.45	151.91	82.12	83.51	84.79
TRINITY_DN22700_c0_g1_i1	4.02	4.30	0.00	0.00	3.00	0.00
TRINITY_DN37987_c0_g1_i5	18.38	19.66	0.00	11.51	21.52	133.96
TRINITY_DN54823_c0_g1_i1	9.00	16.00	6.00	3.00	3.00	2.00
TRINITY_DN19646_c0_g1_i1	2.51	5.00	2.00	2.00	0.00	3.00
TRINITY_DN37016_c0_g1_i1	21.38	20.75	13.36	14.25	7.27	10.86
TRINITY_DN35177_c0_g1_i3	135.09	297.95	170.44	176.79	89.96	96.81
TRINITY_DN35131_c0_g1_i2	1.63	15.03	6.89	0.00	20.89	16.57
TRINITY_DN35411_c0_g1_i1	214.02	213.93	190.01	540.02	406.96	310.83
TRINITY_DN64768_c0_g1_i1	0.00	0.00	0.00	3.00	1.00	48.00
TRINITY_DN30173_c0_g1_i1	410.72	420.09	518.00	76.00	0.00	0.00
TRINITY_DN38906_c17_g1_i1	17.96	18.38	12.80	20.22	24.39	12.62
TRINITY_DN83219_c0_g1_i1	2.00	4.00	3.00	1.00	2.00	0.00
TRINITY_DN38051_c2_g1_i18	143.45	149.83	97.24	68.12	3.82	202.51
TRINITY_DN26323_c0_g1_i2	6.19	0.00	43.63	0.00	0.00	0.00
TRINITY_DN22624_c0_g1_i1	516.00	528.84	333.93	489.26	397.67	443.67
TRINITY_DN52348_c0_g1_i1	2.00	1.00	1.00	0.00	1.00	1.00
TRINITY_DN39476_c0_g1_i1	4.00	4.00	4.00	10.00	3.00	3.00
TRINITY_DN11476_c0_g1_i2	45.06	54.17	14.69	26.00	29.45	48.40
TRINITY_DN17902_c0_g1_i2	1652.33	1430.64	1803.22	773.34	543.75	385.80
TRINITY_DN62021_c0_g1_i1	1.00	4.00	2.00	2.00	2.00	1.00
TRINITY_DN22071_c0_g1_i1	27.00	28.00	29.00	118.00	97.00	264.00
TRINITY_DN52037_c0_g1_i1	4.00	3.00	0.00	1.00	0.00	0.00
TRINITY_DN38292_c0_g1_i17	0.00	213.14	0.00	0.00	0.00	0.00
TRINITY_DN86315_c0_g1_i1	0.00	0.00	0.00	6.00	3.00	4.00
TRINITY_DN57120_c0_g1_i1	2.00	3.00	1.00	8.00	5.00	0.00
TRINITY_DN78830_c0_g1_i1	2.00	6.00	2.00	0.00	2.00	0.00
TRINITY_DN466_c0_g1_i1	6.00	6.00	4.00	0.00	1.00	3.00
TRINITY_DN36899_c2_g1_i7	57.42	67.03	35.98	106.42	23.28	62.46
TRINITY_DN5791_c0_g1_i1	3.00	0.00	0.00	1.00	1.00	5.00
TRINITY_DN52826_c0_g1_i1	0.00	0.00	0.00	9.00	7.00	25.00
TRINITY_DN38804_c3_g2_i5	0.00	0.00	3.00	0.00	0.00	0.00
TRINITY_DN29858_c1_g1_i1	28.00	45.43	33.00	3.99	4.00	2.00
TRINITY_DN34869_c3_g1_i4	1.07	4.00	1.00	0.00	0.00	0.00
TRINITY_DN32080_c0_g1_i5	42.93	37.25	30.24	9.70	9.87	0.00
TRINITY_DN51361_c0_g1_i1	2.00	1.00	2.00	0.00	0.00	0.00
TRINITY_DN38484_c1_g1_i1	156.56	127.83	250.33	0.00	0.00	242.71
TRINITY_DN45389_c0_g1_i1	9.00	7.00	6.00	3.00	6.00	0.00
TRINITY_DN55881_c0_g1_i1	3.00	2.00	0.00	2.00	6.00	7.00
TRINITY_DN60202_c0_g1_i1	0.00	1.00	3.00	3.00	1.00	1.00
TRINITY_DN30545_c0_g1_i3	8.32	7.06	3.00	6.16	2.04	27.22
TRINITY_DN32857_c0_g1_i1	1795.00	1727.00	1484.00	2020.00	1400.00	458.00
TRINITY_DN84554_c0_g1_i1	13.00	29.00	28.00	21.00	26.00	14.00
TRINITY_DN35593_c0_g1_i4	222.33	381.35	192.37	497.25	442.64	1343.15
TRINITY_DN73793_c0_g1_i1	4.00	1.00	0.00	0.00	1.00	1.00
TRINITY_DN83023_c0_g1_i1	19.79	34.00	0.00	27.21	39.54	22.00
TRINITY_DN6212_c0_g1_i1	6.00	5.00	3.00	1.00	0.00	1.00
TRINITY_DN33634_c0_g1_i3	593.38	449.89	458.52	230.61	157.94	107.74
TRINITY_DN56090_c0_g1_i1	2.00	3.00	1.00	1.00	1.00	5.00
TRINITY_DN25475_c0_g1_i2	1.00	5.01	4.00	0.00	1.00	1.00
TRINITY_DN19885_c0_g1_i1	4.00	3.00	10.00	4.00	0.00	5.00
TRINITY_DN87501_c0_g1_i1	3.00	10.00	5.00	5.00	5.00	1.00
TRINITY_DN73015_c0_g1_i1	0.00	1.00	0.00	1.00	2.00	0.00
TRINITY_DN4367_c0_g1_i1	14.00	12.00	9.00	3.00	3.00	2.00
TRINITY_DN30551_c0_g1_i1	3673.15	3913.14	3200.43	3182.56	3020.82	3126.91
TRINITY_DN26592_c1_g1_i2	17.00	20.00	23.00	129.00	103.30	95.00
TRINITY_DN24752_c1_g1_i1	3.00	1.00	0.00	1.00	1.00	0.00
TRINITY_DN38246_c2_g3_i4	93.00	103.26	75.92	83.47	62.00	48.00
TRINITY_DN23136_c0_g1_i1	37.00	42.00	27.00	3.00	1.00	56.00
TRINITY_DN15017_c0_g1_i1	4.00	7.00	6.00	0.00	0.00	3.00
TRINITY_DN28535_c0_g1_i1	274.00	265.00	263.00	172.00	136.00	63.00
TRINITY_DN51836_c0_g1_i1	3.00	0.00	0.00	0.00	0.00	2.00
TRINITY_DN19121_c0_g1_i1	34.00	66.00	47.00	45.00	27.00	38.00
TRINITY_DN51286_c0_g1_i1	3.00	3.00	1.00	1.00	1.00	1.00
TRINITY_DN85306_c0_g1_i1	2.00	1.00	9.00	4.00	3.00	1.00
TRINITY_DN41783_c0_g1_i1	1.00	4.00	0.00	2.00	1.00	3.00
TRINITY_DN65594_c0_g1_i1	8.00	5.00	7.00	2.00	0.00	0.00
TRINITY_DN21730_c0_g1_i2	0.00	0.00	3.00	7.00	0.00	0.00
TRINITY_DN79408_c0_g1_i1	0.00	3.00	3.00	4.00	0.00	1.00
TRINITY_DN83861_c0_g1_i1	0.00	0.00	0.00	0.00	1.00	10.00
TRINITY_DN87642_c0_g1_i1	3.00	1.00	1.00	1.00	2.00	1.00
TRINITY_DN49193_c0_g1_i1	3.00	4.00	2.00	1.00	1.00	1.00
TRINITY_DN38679_c0_g1_i4	94.00	122.36	56.79	0.00	0.00	1.63
TRINITY_DN38574_c3_g1_i7	31.04	19.47	44.80	118.19	63.44	23.03
TRINITY_DN64280_c0_g1_i1	8.00	4.00	1.00	0.00	0.00	0.00
TRINITY_DN361_c0_g1_i1	2.00	5.00	0.00	7.00	7.00	4.00
TRINITY_DN35939_c0_g2_i1	107.72	41.46	90.58	12.75	25.74	48.45
TRINITY_DN36571_c1_g2_i1	6.49	1.15	1.04	6.00	7.13	0.96
TRINITY_DN3846_c0_g1_i1	7.00	2.00	0.00	1.00	1.00	0.00
TRINITY_DN37248_c1_g1_i3	451.04	445.30	277.99	530.57	415.44	388.54
TRINITY_DN36397_c1_g2_i7	0.00	0.00	53.74	21.43	20.38	36.61
TRINITY_DN28319_c0_g1_i1	15.80	3.59	6.90	12.72	8.86	10.11
TRINITY_DN27162_c0_g2_i1	2.00	6.00	2.00	2.00	2.00	3.00
TRINITY_DN35485_c1_g2_i1	1.00	3.00	4.00	6.00	9.00	0.00
TRINITY_DN36883_c1_g2_i1	45.00	42.00	21.00	13.00	10.00	7.00
TRINITY_DN29615_c0_g1_i3	7.13	7.19	0.00	55.16	25.53	44.24
TRINITY_DN37692_c1_g1_i11	0.00	0.00	3.02	0.00	3.10	2.00
TRINITY_DN5920_c0_g1_i1	0.00	5.00	0.00	2.51	0.00	0.00
TRINITY_DN83110_c0_g1_i1	2.00	0.00	1.00	1.00	0.00	1.00
TRINITY_DN34846_c0_g1_i1	169.00	252.00	170.00	242.00	164.00	227.00
TRINITY_DN35773_c0_g1_i2	84.85	55.77	34.25	48.94	0.00	0.00
TRINITY_DN7865_c0_g1_i1	9.00	5.00	11.00	1.00	0.00	1.00
TRINITY_DN75472_c0_g1_i1	6.00	4.00	1.00	0.00	2.00	0.00
TRINITY_DN37828_c3_g1_i1	8.00	5.00	0.00	40.00	41.00	20.00
TRINITY_DN24931_c0_g1_i1	7.73	4.18	5.29	11.28	4.56	0.00
TRINITY_DN37578_c0_g1_i2	194.53	179.87	141.76	61.69	53.77	61.45
TRINITY_DN30380_c0_g1_i5	0.66	1.01	0.52	2.37	0.00	2.35
TRINITY_DN33925_c1_g1_i2	408.00	399.10	178.51	448.00	352.70	573.02
TRINITY_DN61036_c0_g1_i1	0.00	1.00	2.00	2.00	0.00	1.00
TRINITY_DN10989_c0_g1_i1	14.00	46.00	25.00	6.00	10.00	2.00
TRINITY_DN24853_c0_g1_i1	79.00	69.00	65.00	61.00	50.00	86.00
TRINITY_DN33461_c0_g1_i10	63.11	13.28	45.48	0.00	0.00	6.68
TRINITY_DN29425_c0_g1_i2	96.52	101.81	93.28	29.02	34.75	41.27
TRINITY_DN87857_c0_g1_i1	6.00	0.00	0.00	1.00	7.00	0.00
TRINITY_DN37297_c0_g5_i1	5.00	4.00	4.00	4.00	4.00	6.00
TRINITY_DN29234_c0_g3_i1	11.79	28.45	13.24	12.93	9.60	19.59
TRINITY_DN31350_c0_g1_i4	0.00	0.00	12.61	2.48	4.14	4.36
TRINITY_DN38681_c1_g2_i2	1.00	5.00	0.00	11.00	10.00	14.34
TRINITY_DN36768_c0_g1_i3	0.00	0.00	2.00	4.24	0.00	0.00
TRINITY_DN81799_c0_g1_i1	0.00	0.00	1.00	2.00	1.00	0.00
TRINITY_DN29340_c0_g1_i1	0.00	0.00	3.00	7.00	3.40	7.00
TRINITY_DN25265_c0_g1_i2	2.00	0.00	3.00	2.12	0.00	1.00
TRINITY_DN37725_c4_g2_i21	20.04	2.88	12.59	0.00	0.00	1.28
TRINITY_DN37778_c0_g1_i1	6.62	4.41	0.32	4.92	14.01	0.00
TRINITY_DN77409_c0_g1_i1	2.00	2.00	1.00	4.00	6.00	2.00
TRINITY_DN25690_c0_g1_i1	2.49	3.00	4.00	0.00	1.27	0.00
TRINITY_DN11281_c0_g1_i1	6.00	7.00	6.00	18.00	6.00	11.00
TRINITY_DN37829_c3_g2_i5	0.00	0.00	0.00	15.71	5.77	6.00
TRINITY_DN36940_c0_g1_i21	630.63	157.27	651.05	497.29	112.66	144.33
TRINITY_DN38892_c6_g3_i2	44.84	25.11	32.30	38.08	40.03	11.00
TRINITY_DN85407_c0_g1_i1	7.00	4.00	5.00	2.00	0.00	0.00
TRINITY_DN33711_c1_g1_i4	3.82	2.03	0.00	7.62	0.00	2.81
TRINITY_DN37655_c4_g5_i1	12.50	17.00	11.49	21.37	14.29	6.11
TRINITY_DN74954_c0_g1_i1	5.00	13.00	6.00	1.00	3.00	4.00
TRINITY_DN60255_c0_g1_i1	1.00	1.00	0.00	0.00	2.00	3.00
TRINITY_DN34916_c0_g1_i1	13.52	0.00	0.00	9.10	0.00	0.00
TRINITY_DN33386_c0_g1_i1	204.16	146.61	162.64	168.70	148.32	114.24
TRINITY_DN33197_c0_g1_i1	50.85	57.56	24.32	60.16	52.81	18.76
TRINITY_DN37114_c0_g1_i9	30.10	35.01	30.42	119.38	105.60	35.56
TRINITY_DN54829_c0_g1_i1	19.00	16.00	15.00	7.00	3.00	0.00
TRINITY_DN71890_c0_g1_i1	4.00	2.00	1.00	1.00	0.00	0.00
TRINITY_DN42883_c0_g1_i1	4.00	3.00	0.00	1.00	2.00	1.00
TRINITY_DN34973_c0_g1_i1	76.42	62.80	99.02	76.35	54.15	47.79
TRINITY_DN38605_c0_g1_i6	0.00	1.83	0.00	0.00	0.00	1.14
TRINITY_DN27856_c0_g1_i4	10.84	1.90	0.56	4.98	4.45	0.00
TRINITY_DN48289_c0_g1_i1	2.00	0.00	1.00	1.00	4.00	0.00
TRINITY_DN64716_c0_g1_i1	17.00	9.00	8.00	8.00	3.00	7.00
TRINITY_DN32245_c1_g1_i3	2.83	0.00	2.68	38.06	32.90	4.49
TRINITY_DN25681_c0_g1_i1	5.00	8.00	5.00	9.00	7.00	1.00
TRINITY_DN29854_c1_g1_i12	0.00	0.00	4.22	28.08	17.66	5.43
TRINITY_DN67823_c0_g1_i1	2.00	0.00	0.00	2.00	1.00	3.00
TRINITY_DN71806_c0_g1_i1	9.99	23.00	29.01	3.76	0.00	9.00
TRINITY_DN66268_c0_g1_i1	6.00	2.00	2.00	2.00	2.00	2.00
TRINITY_DN29809_c0_g2_i1	523.00	492.00	488.00	310.00	247.00	191.00
TRINITY_DN53156_c0_g1_i1	0.00	1.00	1.00	5.00	0.00	0.00
TRINITY_DN14574_c0_g1_i1	23.00	6.00	34.00	19.00	23.00	1.00
TRINITY_DN37884_c1_g1_i2	0.00	5.32	0.00	2.00	0.06	0.00
TRINITY_DN37698_c3_g1_i11	0.00	0.00	12.77	0.00	7.95	0.00
TRINITY_DN37669_c1_g2_i3	0.00	0.00	0.00	14.32	17.95	0.00
TRINITY_DN90010_c0_g1_i1	1.00	1.00	2.00	1.00	0.00	1.00
TRINITY_DN77966_c0_g1_i1	1.00	1.00	39.00	0.00	1.00	0.00
TRINITY_DN46868_c0_g1_i1	2.00	0.00	1.00	3.00	5.00	6.00
TRINITY_DN28408_c0_g2_i1	6.00	3.00	7.00	1.00	2.00	4.00
TRINITY_DN48224_c0_g1_i1	0.00	8.00	1.00	0.00	0.00	0.00
TRINITY_DN37352_c1_g1_i1	27.00	21.00	12.00	21.00	32.00	4.00
TRINITY_DN49069_c0_g1_i1	15.00	28.00	11.00	0.00	0.00	0.00
TRINITY_DN38563_c1_g1_i6	12.60	4.62	1.75	5.86	4.93	0.00
TRINITY_DN31852_c0_g1_i1	214.00	133.00	127.00	19.00	11.00	66.00
TRINITY_DN30880_c0_g1_i2	2.55	0.00	1.29	0.00	0.00	1.98
TRINITY_DN37046_c1_g1_i10	18.88	17.23	0.00	0.00	0.00	11.30
TRINITY_DN85471_c0_g1_i1	2.00	1.00	5.00	0.00	1.00	0.00
TRINITY_DN81136_c0_g1_i1	5.00	1.00	0.00	1.00	1.00	0.00
TRINITY_DN31460_c0_g1_i2	1.35	7.52	4.65	7.71	1.81	0.00
TRINITY_DN38718_c3_g1_i7	38.62	44.55	38.54	30.66	40.40	18.49
TRINITY_DN78563_c0_g1_i1	4.00	2.00	6.00	4.00	0.00	1.00
TRINITY_DN38137_c0_g1_i1	27519.00	28310.98	26628.72	35187.67	23592.28	32778.23
TRINITY_DN9772_c0_g1_i1	4.00	4.00	6.00	8.00	6.00	4.00
TRINITY_DN35279_c0_g1_i5	9.61	9.14	15.48	5.71	8.87	12.69
TRINITY_DN38326_c1_g1_i1	0.00	3.00	2.00	0.00	0.00	11.00
TRINITY_DN31644_c0_g1_i5	8.46	6.88	3.04	12.02	16.31	10.07
TRINITY_DN2692_c0_g1_i1	2.00	1.00	1.00	2.00	0.00	1.00
TRINITY_DN22439_c0_g1_i1	7.00	3.00	1.00	4.00	2.00	1.00
TRINITY_DN64998_c0_g1_i1	2.00	4.00	0.00	3.00	3.00	0.00
TRINITY_DN25987_c0_g1_i1	5.00	2.00	0.00	3.00	0.00	3.00
TRINITY_DN24858_c0_g1_i2	13.73	0.00	3.56	0.00	9.05	9.70
TRINITY_DN37578_c0_g1_i1	58.47	34.13	22.24	55.31	30.23	35.55
TRINITY_DN36423_c4_g1_i4	84.43	143.28	223.18	244.58	276.29	193.05
TRINITY_DN35552_c0_g2_i2	7.00	13.00	6.00	0.00	0.00	14.00
TRINITY_DN44763_c0_g1_i1	1.00	0.00	0.00	1.00	1.00	0.00
TRINITY_DN70894_c0_g1_i1	1.00	0.00	2.00	1.00	1.00	0.00
TRINITY_DN60830_c0_g1_i1	0.00	0.00	1.00	7.00	2.00	0.00
TRINITY_DN12519_c0_g1_i1	0.00	0.00	0.00	0.00	2.00	20.00
TRINITY_DN24908_c0_g1_i1	58.00	50.00	57.00	87.00	73.00	16.00
TRINITY_DN17072_c0_g1_i1	2.00	0.99	0.00	0.00	0.00	0.00
TRINITY_DN89620_c0_g1_i1	6.00	3.00	5.00	1.00	2.00	0.00
TRINITY_DN38665_c5_g1_i1	12.00	0.00	0.00	0.00	0.00	0.00
TRINITY_DN29380_c0_g1_i1	345.00	290.99	326.78	546.17	467.07	341.00
TRINITY_DN80181_c0_g1_i1	3.00	3.00	1.00	1.00	1.00	0.00
TRINITY_DN184_c0_g1_i1	2.00	7.00	4.00	3.00	2.00	15.00
TRINITY_DN29230_c0_g1_i2	33.58	52.75	25.49	114.62	99.49	135.59
TRINITY_DN35700_c1_g1_i15	0.00	10.76	2.75	1.34	5.00	207.51
TRINITY_DN35868_c1_g1_i3	0.00	179.85	0.00	0.00	0.00	0.00
TRINITY_DN21005_c0_g1_i1	11.20	5.13	12.00	15.01	5.00	17.00
TRINITY_DN28880_c0_g1_i1	509.00	460.00	362.00	307.00	236.00	109.00
TRINITY_DN38788_c2_g4_i1	3.00	0.00	0.00	1.00	4.00	1.00
TRINITY_DN17318_c0_g1_i1	3.09	0.00	1.00	1.00	2.00	0.00
TRINITY_DN38294_c5_g2_i1	14.00	5.00	8.00	15.00	21.00	10.00
TRINITY_DN36226_c1_g1_i6	26.37	0.00	21.87	63.44	0.00	0.00
TRINITY_DN38542_c2_g1_i1	6.00	7.00	3.00	1.00	1.00	5.00
TRINITY_DN82308_c0_g1_i1	5.00	4.00	3.00	6.00	5.00	9.00
TRINITY_DN62332_c0_g1_i1	0.00	1.00	0.00	4.00	1.00	0.00
TRINITY_DN84932_c0_g1_i1	0.00	3.00	2.00	0.00	0.00	2.00
TRINITY_DN6149_c0_g1_i1	0.00	30.48	0.00	0.00	0.00	0.00
TRINITY_DN56897_c0_g1_i1	4.00	5.00	2.00	0.00	0.00	0.00
TRINITY_DN23977_c0_g1_i2	9.00	17.00	4.00	6.82	7.66	20.00
TRINITY_DN72339_c0_g1_i1	0.00	1.00	1.00	0.00	1.00	1.00
TRINITY_DN39219_c0_g1_i1	41.00	40.00	32.00	27.00	14.00	13.00
TRINITY_DN38513_c2_g2_i17	13.00	3.51	2.03	0.00	3.00	4.41
TRINITY_DN67329_c0_g1_i1	4.00	3.00	1.00	3.00	1.00	1.00
TRINITY_DN19815_c0_g1_i3	0.00	0.00	2.43	0.00	0.00	0.00
TRINITY_DN61510_c0_g1_i1	3.00	1.00	0.00	0.00	0.00	0.00
TRINITY_DN52592_c0_g1_i1	0.00	0.00	2.00	3.00	9.00	5.00
TRINITY_DN44022_c0_g1_i1	0.00	0.00	0.00	1.00	5.00	0.00
TRINITY_DN36466_c0_g1_i13	10.87	49.05	8.25	0.00	18.42	3.10
TRINITY_DN35292_c1_g1_i1	656.62	680.13	669.66	668.86	604.34	447.40
TRINITY_DN46205_c0_g1_i1	0.00	0.00	0.00	3.00	5.00	1.00
TRINITY_DN51738_c0_g1_i1	5.00	1.00	1.00	0.00	0.00	0.00
TRINITY_DN32220_c0_g1_i1	8.86	2.94	2.98	0.00	0.00	0.00
TRINITY_DN28712_c0_g1_i1	3.00	5.00	2.00	16.00	11.00	23.00
TRINITY_DN54746_c0_g1_i1	1.00	2.00	0.00	0.00	1.00	0.00
TRINITY_DN31444_c0_g1_i2	103.64	103.80	65.17	128.16	127.89	171.50
TRINITY_DN28376_c0_g1_i1	4.00	10.00	1.00	7.00	2.00	5.00
TRINITY_DN42961_c0_g1_i1	3.00	1.00	1.00	1.00	3.00	3.00
TRINITY_DN18925_c0_g1_i1	4.00	2.00	7.00	13.00	14.00	0.00
TRINITY_DN31469_c0_g1_i1	346.05	596.18	506.19	7.00	8.00	1.00
TRINITY_DN34620_c0_g1_i1	0.00	3.69	3.47	3.66	10.24	0.00
TRINITY_DN11274_c0_g1_i1	0.00	2.00	0.00	2.00	0.00	1.00
TRINITY_DN21061_c1_g1_i2	2.00	4.00	6.08	0.00	1.00	0.00
TRINITY_DN38388_c7_g1_i6	0.00	0.00	0.00	1.00	0.00	6.31
TRINITY_DN31680_c0_g1_i1	59.00	85.00	46.00	57.00	44.00	68.00
TRINITY_DN68812_c0_g1_i1	2.00	0.00	1.00	2.00	1.00	0.00
TRINITY_DN31067_c0_g1_i2	0.00	0.00	12.63	0.00	39.57	22.58
TRINITY_DN30201_c0_g1_i1	19.55	29.32	33.00	16.21	17.49	28.00
TRINITY_DN14186_c0_g1_i3	12.21	10.41	15.25	0.01	0.00	3.00
TRINITY_DN6986_c0_g1_i1	1.00	3.00	4.00	4.00	0.00	0.00
TRINITY_DN14493_c0_g1_i1	0.00	0.00	1.00	20.63	10.31	2.00
TRINITY_DN89717_c0_g1_i1	0.00	0.00	0.00	0.00	3.00	3.00
TRINITY_DN32442_c1_g1_i1	8.56	10.84	8.57	10.03	9.32	10.50
TRINITY_DN40820_c0_g1_i1	0.00	7.00	2.00	1.00	1.00	0.00
TRINITY_DN82459_c0_g1_i1	1.00	1.00	2.00	2.00	0.00	0.00
TRINITY_DN38451_c2_g1_i7	131.15	69.85	52.91	36.97	22.03	15.99
TRINITY_DN38541_c0_g1_i1	0.00	26.62	20.00	10.24	8.70	0.00
TRINITY_DN24281_c0_g1_i1	15.50	10.69	3.52	15.23	17.73	14.62
TRINITY_DN35329_c0_g1_i13	2.30	13.93	8.82	0.00	0.00	8.58
TRINITY_DN22852_c3_g1_i1	1.00	9.00	1.00	2.00	1.00	9.00
TRINITY_DN12447_c0_g1_i1	2.00	3.00	2.00	4.00	1.00	3.00
TRINITY_DN33055_c0_g1_i1	38.00	30.00	40.00	16.00	20.00	19.00
TRINITY_DN6281_c0_g1_i1	3.00	1.00	5.00	3.00	3.00	0.00
TRINITY_DN13867_c0_g1_i1	0.00	0.00	0.00	25.00	25.00	325.00
TRINITY_DN47103_c0_g1_i1	2.00	2.00	1.00	1.00	0.00	0.00
TRINITY_DN37540_c3_g1_i5	33.43	28.97	73.15	66.51	69.31	25.17
TRINITY_DN32832_c1_g1_i1	8087.24	7264.46	5927.25	6378.73	3993.45	3041.08
TRINITY_DN52685_c0_g1_i1	2.00	0.00	0.00	1.00	1.00	1.00
TRINITY_DN44398_c0_g1_i1	1.00	0.00	1.00	2.00	3.00	1.00
TRINITY_DN38478_c2_g1_i4	7.85	0.00	3.93	6.08	5.07	12.75
TRINITY_DN38574_c3_g1_i10	0.00	5.86	3.91	10.27	3.76	7.32
TRINITY_DN38085_c4_g2_i1	8.00	12.00	8.00	5.00	13.00	10.00
TRINITY_DN35481_c0_g1_i2	77.02	66.65	47.13	305.06	274.75	0.00
TRINITY_DN36443_c0_g1_i3	121.26	133.22	69.31	73.33	52.01	105.59
TRINITY_DN8631_c0_g1_i1	713.00	899.00	749.00	121.00	88.00	56.00
TRINITY_DN39760_c0_g1_i1	1.00	2.00	4.00	0.00	3.00	2.00
TRINITY_DN12587_c0_g1_i1	9.00	2.00	2.00	0.00	0.00	0.00
TRINITY_DN35546_c2_g1_i6	9.30	0.00	5.32	0.00	0.65	0.00
TRINITY_DN54638_c0_g1_i2	12.00	2.85	2.85	36.05	25.77	74.00
TRINITY_DN58299_c0_g1_i1	0.00	2.00	0.00	3.00	0.00	1.00
TRINITY_DN43632_c0_g1_i1	2.00	1.00	3.00	2.00	2.00	0.00
TRINITY_DN38479_c2_g1_i3	7.26	2.47	1.00	6.03	3.10	5.27
TRINITY_DN7972_c0_g1_i1	1.00	2.00	6.00	5.00	3.00	7.00
TRINITY_DN31775_c0_g1_i1	10.20	7.92	7.07	0.00	0.00	1.00
TRINITY_DN35975_c0_g1_i6	0.00	0.00	0.00	3.74	8.39	0.00
TRINITY_DN35804_c10_g3_i5	0.00	3.53	0.15	0.24	0.44	81.03
TRINITY_DN35522_c1_g1_i1	292.00	303.00	271.00	552.00	474.00	508.00
TRINITY_DN34889_c0_g2_i7	3.14	1.54	0.00	0.00	1.22	0.00
TRINITY_DN58282_c0_g1_i1	4.00	5.00	5.00	1.00	0.00	4.00
TRINITY_DN83564_c0_g1_i1	96.00	141.00	93.00	551.00	387.00	207.00
TRINITY_DN1213_c0_g1_i1	22.00	13.00	15.00	14.00	3.00	4.00
TRINITY_DN60461_c0_g1_i1	5.00	0.00	2.00	0.00	1.00	0.00
TRINITY_DN38690_c0_g1_i8	4.67	130.44	23.35	156.67	177.54	0.00
TRINITY_DN6652_c0_g1_i1	5.00	1.00	1.00	2.00	3.33	6.00
TRINITY_DN66571_c0_g1_i1	3.00	2.00	7.00	1.00	0.00	0.00
TRINITY_DN37609_c3_g3_i2	0.00	0.00	0.00	0.00	0.00	0.00
TRINITY_DN52026_c0_g1_i1	1.00	2.00	0.00	1.00	0.00	1.00
TRINITY_DN37563_c5_g1_i2	6.90	6.12	0.00	0.00	0.00	0.00
TRINITY_DN30739_c1_g1_i2	26.59	47.11	23.65	19.72	15.49	9.28
TRINITY_DN5413_c0_g1_i1	0.00	0.00	18.00	0.00	0.00	0.00
TRINITY_DN31239_c0_g1_i2	45.08	55.36	37.57	17.66	37.57	28.57
TRINITY_DN32822_c0_g1_i1	0.00	0.00	0.00	55.00	71.00	616.00
TRINITY_DN25620_c0_g1_i2	558.69	607.79	492.11	411.90	283.25	298.48
TRINITY_DN78615_c0_g1_i1	8.00	9.00	13.00	10.00	13.00	15.00
TRINITY_DN36387_c2_g1_i2	0.00	2.00	0.00	1.00	2.00	0.00
TRINITY_DN39104_c0_g1_i1	16.00	1.00	1.00	4.00	4.00	7.00
TRINITY_DN65605_c0_g1_i1	7.00	11.00	4.00	2.00	1.00	1.00
TRINITY_DN60738_c0_g1_i1	2.00	4.00	2.00	2.00	4.00	4.00
TRINITY_DN78269_c0_g1_i1	2.00	2.00	2.00	1.00	0.00	0.00
TRINITY_DN46194_c0_g1_i1	0.00	2.00	2.00	1.00	0.00	0.00
TRINITY_DN20778_c0_g1_i1	2.00	4.00	2.00	3.00	3.00	6.00
TRINITY_DN44057_c0_g1_i1	1.00	2.00	1.00	0.00	2.00	0.00
TRINITY_DN59188_c0_g1_i1	15.00	18.00	5.00	8.00	5.00	2.00
TRINITY_DN22298_c0_g1_i1	1.00	3.00	4.00	2.00	4.00	0.00
TRINITY_DN23100_c0_g1_i1	163.00	217.00	173.00	121.00	92.00	82.00
TRINITY_DN22220_c0_g1_i3	0.00	0.00	0.00	2.69	0.93	0.00
TRINITY_DN22171_c0_g1_i1	95.34	0.00	0.00	169.34	144.44	0.00
TRINITY_DN37478_c3_g1_i5	15.31	31.15	28.68	57.31	45.17	14.75
TRINITY_DN77437_c0_g1_i1	2.00	0.00	1.00	2.00	2.00	4.00
TRINITY_DN54774_c0_g1_i1	51.00	46.00	24.00	40.00	30.00	32.00
TRINITY_DN29148_c1_g1_i1	9.00	5.00	2.00	13.00	13.00	8.00
TRINITY_DN7843_c0_g1_i1	1.00	3.00	1.00	2.00	6.00	4.00
TRINITY_DN48238_c0_g1_i1	2.00	0.00	1.00	1.00	1.00	1.00
TRINITY_DN38429_c0_g1_i13	39.91	0.00	0.00	0.00	0.00	0.00
TRINITY_DN21617_c0_g1_i1	52.99	61.58	57.32	39.76	49.64	51.01
TRINITY_DN42776_c0_g1_i1	1.00	3.00	1.00	1.00	0.00	1.00
TRINITY_DN38490_c1_g1_i3	358.53	541.73	205.72	214.62	153.86	173.63
TRINITY_DN19786_c0_g1_i1	3.00	3.00	4.00	6.00	6.00	0.00
TRINITY_DN9364_c0_g1_i1	3.00	5.00	4.00	9.00	6.00	2.00
TRINITY_DN37767_c0_g1_i3	23.73	0.00	0.00	193.12	103.20	0.00
TRINITY_DN35983_c0_g1_i11	5.89	0.00	14.84	29.84	5.66	0.00
TRINITY_DN6626_c0_g1_i1	66.00	90.76	75.61	51.61	44.24	124.00
TRINITY_DN37106_c0_g1_i1	2.00	4.00	8.00	10.28	2.17	6.00
TRINITY_DN40657_c0_g1_i1	1.00	0.00	1.00	2.00	2.00	0.00
TRINITY_DN38217_c0_g1_i28	8.38	4.99	23.24	18.95	33.56	0.00
TRINITY_DN20422_c0_g1_i1	11.14	0.00	4.30	0.00	0.00	0.00
TRINITY_DN38656_c4_g1_i11	11.41	35.78	0.00	4.19	1.88	7.69
TRINITY_DN39337_c0_g1_i2	0.00	3.09	0.00	0.00	0.00	1.49
TRINITY_DN28592_c0_g1_i1	7.00	15.00	1.00	49.00	35.00	17.00
TRINITY_DN22304_c0_g1_i1	1.00	3.00	2.00	2.00	2.00	4.00
TRINITY_DN85603_c0_g1_i1	0.00	4.00	1.00	1.00	0.00	0.00
TRINITY_DN87462_c0_g1_i1	3.00	1.00	1.00	2.00	1.00	0.00
TRINITY_DN35016_c1_g1_i8	2.42	6.41	4.06	2.73	7.48	0.00
TRINITY_DN8422_c0_g1_i1	2.00	5.00	5.00	1.00	1.00	4.00
TRINITY_DN38095_c1_g1_i7	0.00	228.68	0.00	279.37	0.00	100.24
TRINITY_DN16119_c0_g1_i1	2.00	1.00	5.00	3.00	1.00	5.00
TRINITY_DN34952_c0_g1_i11	0.00	5.14	2.18	9.04	12.10	3.26
TRINITY_DN55107_c0_g1_i1	7.00	7.00	1.00	3.00	1.00	5.00
TRINITY_DN70780_c0_g1_i1	0.00	2.00	1.00	3.00	0.00	2.00
TRINITY_DN50156_c0_g1_i1	2.00	4.00	2.00	1.00	2.00	2.00
TRINITY_DN83799_c0_g1_i1	0.00	7.00	2.00	1.00	1.00	0.00
TRINITY_DN70446_c0_g1_i1	4.00	0.00	0.00	0.00	1.00	1.00
TRINITY_DN37620_c5_g1_i1	1.44	0.00	0.00	6.82	8.29	5.10
TRINITY_DN27065_c0_g1_i2	22.00	20.00	14.00	19.00	12.00	18.00
TRINITY_DN27939_c0_g1_i1	507.00	680.00	585.00	470.00	422.00	396.00
TRINITY_DN37536_c0_g2_i1	165.11	174.81	124.24	190.96	121.44	213.51
TRINITY_DN70079_c0_g1_i1	1.00	0.00	1.00	8.00	1.00	1.00
TRINITY_DN35948_c0_g1_i3	62.83	189.74	44.73	114.11	125.32	152.16
TRINITY_DN38880_c5_g2_i6	0.00	2.00	0.00	5.00	4.27	1.00
TRINITY_DN17094_c0_g1_i1	21.00	6.00	16.00	16.00	7.00	13.00
TRINITY_DN67786_c0_g1_i1	1.00	3.00	2.00	1.00	1.00	1.00
TRINITY_DN37900_c2_g1_i3	423.00	469.00	408.00	242.00	181.00	93.00
TRINITY_DN32223_c0_g2_i2	0.00	0.00	0.00	0.00	1.00	0.00
TRINITY_DN19475_c0_g1_i1	0.00	4.00	0.00	3.00	0.00	0.00
TRINITY_DN27167_c0_g1_i2	10.04	0.00	0.00	0.00	23.12	0.00
TRINITY_DN18809_c0_g1_i1	20.00	19.00	26.00	4.00	11.00	1.00
TRINITY_DN78694_c0_g1_i1	1.00	2.00	0.00	6.00	4.00	4.00
TRINITY_DN37387_c2_g1_i2	0.00	9.54	2.98	14.78	8.70	5.27
TRINITY_DN31226_c0_g1_i2	3.17	0.00	0.00	1.15	5.98	3.27
TRINITY_DN83209_c0_g1_i1	172.00	157.00	138.00	54.00	38.00	33.00
TRINITY_DN32494_c0_g1_i1	463.00	417.00	390.00	167.00	113.00	60.00
TRINITY_DN77756_c0_g1_i1	0.00	1.00	1.00	1.00	1.00	2.00
TRINITY_DN33559_c0_g1_i1	6.39	8.48	3.98	14.70	23.90	15.84
TRINITY_DN86595_c0_g1_i1	3.00	0.00	0.00	3.00	2.00	3.00
TRINITY_DN75625_c0_g1_i1	2.00	0.00	1.00	0.00	2.00	0.00
TRINITY_DN35706_c0_g1_i2	2.56	1.29	0.00	14.17	5.40	37.78
TRINITY_DN37380_c1_g1_i8	2.92	5.04	3.69	0.00	0.00	5.67
TRINITY_DN37458_c1_g1_i13	62.13	19.07	24.43	29.69	27.93	6.18
TRINITY_DN36081_c0_g1_i2	23.85	0.00	0.00	4.53	14.65	0.00
TRINITY_DN86298_c0_g1_i1	2.00	2.00	2.00	15.00	17.00	0.00
TRINITY_DN37874_c0_g1_i5	0.00	0.00	112.35	548.62	262.10	0.00
TRINITY_DN27207_c0_g1_i1	0.00	28.95	0.00	11.46	17.53	47.72
TRINITY_DN75897_c0_g1_i1	25.00	35.00	59.00	22.00	23.00	16.00
TRINITY_DN37884_c3_g1_i18	8.07	4.86	0.00	4.08	2.66	0.00
TRINITY_DN39794_c0_g1_i1	0.00	0.00	0.00	4.00	2.00	2.00
TRINITY_DN37985_c3_g1_i2	0.00	6.00	5.00	0.00	7.47	3.64
TRINITY_DN25876_c0_g1_i2	3.51	7.85	3.00	3.91	0.00	4.00
TRINITY_DN38074_c2_g3_i1	3.88	3.03	2.00	1.00	1.85	0.00
TRINITY_DN38772_c2_g1_i5	0.00	8.00	7.00	6.95	0.98	3.00
TRINITY_DN38074_c2_g4_i1	0.00	0.00	0.00	8.00	9.00	0.00
TRINITY_DN12035_c0_g1_i1	4.00	0.00	3.00	0.00	1.00	1.00
TRINITY_DN27443_c0_g1_i1	0.00	2.73	1.17	0.00	2.48	1.75
TRINITY_DN85530_c0_g1_i1	11.00	0.00	0.00	0.00	1.00	0.00
TRINITY_DN31658_c0_g1_i1	48.60	62.08	61.12	39.70	45.55	30.21
TRINITY_DN32056_c0_g1_i1	239.41	63.19	259.57	68.29	74.47	63.09
TRINITY_DN37704_c4_g1_i11	1.76	1.19	11.19	12.12	6.33	3.48
TRINITY_DN30841_c0_g1_i1	0.04	0.07	0.01	4.09	36.38	0.04
TRINITY_DN14778_c0_g1_i1	143.81	51.07	121.00	25.06	25.75	28.81
TRINITY_DN39795_c0_g1_i1	2.00	5.00	3.00	4.00	1.00	3.00
TRINITY_DN25946_c0_g1_i3	0.00	8.00	13.26	0.00	1.00	15.00
TRINITY_DN56525_c0_g1_i1	21.00	9.00	8.00	2.00	6.00	3.00
TRINITY_DN32529_c1_g2_i1	10.00	8.00	18.00	20.00	9.00	16.00
TRINITY_DN62115_c0_g1_i1	1.00	1.00	1.00	2.00	2.00	1.00
TRINITY_DN38451_c2_g1_i4	126.32	93.86	56.83	18.13	34.90	4.30
TRINITY_DN30900_c0_g1_i2	53.29	209.96	215.32	380.90	193.99	500.79
TRINITY_DN64498_c0_g1_i1	0.00	5.00	2.00	3.00	3.00	4.00
TRINITY_DN55263_c0_g1_i1	19.00	12.00	9.00	2.00	4.00	1.00
TRINITY_DN35812_c1_g1_i4	2.14	1.09	12.94	56.71	28.96	5.59
TRINITY_DN38643_c2_g3_i3	3330.35	4951.36	11813.83	2620.18	1928.77	3524.71
TRINITY_DN11218_c0_g1_i1	6.00	12.00	11.00	13.00	7.00	9.00
TRINITY_DN37649_c1_g1_i4	12.73	17.50	2.00	23.85	0.00	15.92
TRINITY_DN66276_c0_g1_i1	2.00	2.00	2.00	3.00	4.00	6.00
TRINITY_DN60297_c0_g1_i1	0.00	0.00	0.00	2.00	1.00	2.00
TRINITY_DN38564_c2_g1_i5	9.76	27.12	10.00	12.00	9.00	8.68
TRINITY_DN87364_c0_g1_i1	0.00	0.00	2.00	8.00	4.00	13.00
TRINITY_DN24827_c0_g1_i5	0.00	8.55	0.00	2.24	2.62	10.87
TRINITY_DN84787_c0_g1_i1	2.00	1.00	1.00	2.00	0.00	3.00
TRINITY_DN38512_c2_g1_i6	2.00	0.00	0.00	1.00	2.00	5.00
TRINITY_DN55268_c0_g1_i1	1.00	1.00	1.00	0.00	1.00	2.00
TRINITY_DN36619_c4_g2_i9	246.17	95.52	120.68	5167.98	5394.81	25682.72
TRINITY_DN36530_c1_g3_i1	0.00	1.00	0.00	12.00	12.00	5.00
TRINITY_DN21178_c0_g1_i2	0.00	0.00	0.00	15.32	0.00	0.00
TRINITY_DN37096_c4_g2_i2	20.20	0.00	0.00	0.00	0.00	0.00
TRINITY_DN57789_c0_g1_i1	3.00	5.00	1.00	0.00	0.00	0.00
TRINITY_DN34702_c0_g1_i4	64.87	110.77	205.45	163.67	91.77	180.46
TRINITY_DN31992_c0_g1_i1	521.00	609.00	478.00	306.00	237.00	247.00
TRINITY_DN38808_c0_g1_i1	55.00	55.00	1.00	99.00	141.00	18.00
TRINITY_DN37832_c0_g1_i5	30.59	45.82	0.00	42.81	35.61	0.00
TRINITY_DN28400_c0_g1_i3	15.81	24.01	0.00	7.78	7.68	4.70
TRINITY_DN29568_c0_g1_i1	38.94	35.96	34.09	21.54	25.02	18.39
TRINITY_DN17304_c0_g1_i1	2.00	1.00	4.00	5.00	3.00	4.00
TRINITY_DN36835_c0_g1_i3	18.71	2.27	0.00	3.55	6.32	0.00
TRINITY_DN65351_c0_g1_i1	0.00	0.00	0.00	1.00	1.00	6.00
TRINITY_DN42318_c0_g1_i1	0.00	0.00	0.00	2.00	3.00	1.00
TRINITY_DN41663_c0_g1_i1	8.00	4.00	6.00	0.00	0.00	0.00
TRINITY_DN16582_c0_g1_i1	15.00	9.00	3.00	6.00	6.00	5.00
TRINITY_DN38655_c5_g1_i6	6.23	3.98	0.00	2.81	0.00	2.58
TRINITY_DN14283_c0_g1_i2	16.81	14.00	5.00	2.30	2.47	3.00
TRINITY_DN8107_c0_g1_i1	12.00	8.00	9.00	15.00	12.00	11.00
TRINITY_DN36601_c0_g1_i7	0.01	5.44	0.00	0.00	0.00	24.75
TRINITY_DN64242_c0_g1_i1	3.00	3.00	2.00	0.00	1.00	1.00
TRINITY_DN38480_c1_g1_i17	25.65	16.97	23.00	0.99	2.06	17.42
TRINITY_DN32881_c0_g1_i3	24.83	28.17	17.26	12.78	8.94	11.28
TRINITY_DN50546_c0_g1_i1	2.00	6.00	1.00	1.00	1.00	1.00
TRINITY_DN26339_c0_g1_i1	81.00	55.00	41.00	50.00	41.00	8.00
TRINITY_DN56819_c0_g1_i1	10.00	12.00	6.00	7.00	6.00	4.00
TRINITY_DN90191_c0_g1_i1	0.00	2.00	1.00	2.00	5.00	0.00
TRINITY_DN33821_c0_g1_i3	0.00	1.59	0.00	0.00	1.00	0.00
TRINITY_DN36698_c3_g1_i8	0.00	7.36	4.71	13.11	11.69	5.67
TRINITY_DN53942_c0_g1_i1	9.00	5.00	5.00	4.00	5.00	8.00
TRINITY_DN74556_c0_g1_i1	8.00	6.00	2.00	1.00	2.00	1.00
TRINITY_DN36145_c2_g1_i1	8.00	8.00	6.00	61.00	62.00	59.00
TRINITY_DN490_c0_g1_i1	5.00	6.00	4.00	0.00	2.00	2.00
TRINITY_DN56337_c0_g1_i1	9.00	5.11	10.00	6.00	5.00	2.00
TRINITY_DN35080_c0_g1_i2	49.81	45.12	36.88	67.78	42.63	21.71
TRINITY_DN37262_c1_g1_i3	36.38	0.00	20.04	24.57	24.84	0.00
TRINITY_DN19570_c0_g1_i1	0.00	3.00	3.00	4.00	2.00	1.00
TRINITY_DN1615_c0_g1_i1	8.04	3.43	9.32	13.00	3.00	4.83
TRINITY_DN39289_c0_g1_i1	3.00	0.00	2.00	1.00	1.00	1.00
TRINITY_DN23409_c0_g1_i1	2.51	3.69	0.00	1.43	3.44	2.95
TRINITY_DN29121_c0_g1_i1	7.00	6.00	0.00	0.00	0.00	12.00
TRINITY_DN37415_c2_g1_i4	12.85	8.73	3.32	32.07	16.17	29.57
TRINITY_DN38370_c3_g1_i18	2.51	2.00	3.10	3.37	8.22	5.25
TRINITY_DN35027_c2_g1_i1	4.10	2.06	0.00	5.68	1.86	0.00
TRINITY_DN90698_c0_g1_i1	2.00	0.00	3.00	2.00	1.00	0.00
TRINITY_DN36572_c0_g1_i3	0.00	0.70	0.00	18.91	23.81	102.02
TRINITY_DN75571_c0_g1_i1	5.00	6.00	0.00	1.00	1.00	1.00
TRINITY_DN38346_c3_g1_i13	0.00	3.90	3.81	7.26	0.00	5.08
TRINITY_DN32815_c0_g1_i1	180.00	194.00	191.00	182.00	184.00	153.00
TRINITY_DN37959_c1_g2_i1	2.00	1.00	3.00	3.00	0.00	1.64
TRINITY_DN27437_c0_g1_i1	2.77	14.22	39.45	12.08	9.45	0.00
TRINITY_DN26178_c0_g1_i1	4.00	0.00	0.00	2.00	2.00	1.00
TRINITY_DN48886_c0_g1_i1	2.00	4.00	0.00	4.00	3.00	2.00
TRINITY_DN38078_c3_g1_i3	56.96	71.12	50.48	172.52	140.78	325.21
TRINITY_DN72741_c0_g1_i1	0.00	2.00	0.00	3.00	1.00	0.00
TRINITY_DN37560_c2_g1_i9	36.38	87.43	18.06	4.37	0.00	0.00
TRINITY_DN86335_c0_g1_i1	0.00	0.00	0.00	0.00	0.00	8.00
TRINITY_DN24794_c0_g1_i3	124.17	11.56	0.00	3.11	3.04	11.27
TRINITY_DN59172_c0_g1_i1	2.00	1.00	2.00	0.00	1.00	1.00
TRINITY_DN38172_c2_g2_i9	0.00	5.28	0.00	13.68	10.33	2.03
TRINITY_DN35751_c0_g1_i10	0.00	0.00	5.63	111.16	51.83	122.40
TRINITY_DN45967_c0_g1_i1	5.00	1.00	1.00	0.00	0.00	0.00
TRINITY_DN37248_c2_g2_i19	10.08	0.00	0.38	4.86	3.53	0.00
TRINITY_DN38052_c0_g1_i9	0.00	34.38	0.00	14.08	0.00	0.00
TRINITY_DN34708_c0_g1_i7	31.48	0.00	4.11	0.00	4.88	2.84
TRINITY_DN81509_c0_g1_i1	3.00	2.00	0.00	0.00	1.00	0.00
TRINITY_DN38154_c0_g1_i23	20.38	13.43	8.06	9.25	5.10	1.97
TRINITY_DN26944_c0_g1_i1	25.65	0.00	0.00	17.68	0.00	0.00
TRINITY_DN26045_c1_g1_i1	4.26	9.00	1.00	8.00	6.00	41.58
TRINITY_DN30689_c0_g1_i1	90.16	290.00	121.00	106.00	86.00	151.00
TRINITY_DN35401_c4_g1_i2	806.49	812.08	721.80	1197.77	817.39	41.93
TRINITY_DN37584_c2_g1_i4	22.75	0.00	46.30	103.09	46.99	0.00
TRINITY_DN61351_c0_g1_i1	1.00	0.00	0.00	2.00	2.00	2.00
TRINITY_DN84046_c0_g1_i1	0.00	0.00	0.00	2.00	4.00	0.00
TRINITY_DN9534_c0_g1_i2	2.00	1.00	0.00	1.00	0.00	0.00
TRINITY_DN37671_c8_g1_i1	831.21	1012.79	849.50	1252.04	1029.07	1176.67
TRINITY_DN25436_c0_g1_i1	2.00	0.00	4.65	3.10	3.65	1.00
TRINITY_DN35941_c1_g1_i14	2.38	49.95	10.90	0.14	0.00	7.26
TRINITY_DN38754_c8_g3_i1	360.48	179.04	161.05	61.62	107.52	20.87
TRINITY_DN20092_c0_g1_i1	1.00	1.00	0.00	2.00	5.00	1.00
TRINITY_DN20512_c0_g1_i1	3.00	8.00	8.00	6.00	5.00	4.00
TRINITY_DN29954_c0_g1_i6	0.00	0.00	0.00	8.45	12.57	0.00
TRINITY_DN35258_c0_g1_i2	5.09	5.71	5.50	4.01	4.02	1.00
TRINITY_DN38831_c5_g1_i4	25.83	3.88	6.89	8.34	4.64	1.00
TRINITY_DN11648_c0_g1_i1	1.00	1.00	1.00	3.00	3.00	1.00
TRINITY_DN28521_c0_g1_i9	84.33	60.54	49.70	0.00	15.31	84.19
TRINITY_DN86642_c0_g1_i1	6.00	4.00	0.00	2.00	3.00	0.00
TRINITY_DN26768_c0_g1_i1	1363.00	1586.00	1458.00	852.00	821.00	682.00
TRINITY_DN25556_c0_g1_i3	0.00	12.07	17.28	0.00	0.00	0.00
TRINITY_DN34450_c1_g1_i12	0.00	0.00	0.00	48.53	0.00	0.00
TRINITY_DN1492_c0_g1_i1	0.00	3.00	2.00	4.00	3.00	7.00
TRINITY_DN63146_c0_g1_i1	3.00	1.00	2.00	1.00	1.00	0.00
TRINITY_DN33927_c0_g1_i1	18.55	10.00	12.00	26.97	20.03	24.00
TRINITY_DN88424_c0_g1_i1	6.00	4.00	5.00	0.00	0.00	0.00
TRINITY_DN36886_c3_g1_i1	2.00	3.00	1.00	0.00	3.00	0.00
TRINITY_DN38644_c3_g2_i15	1.64	6.94	13.58	3.68	10.49	6.78
TRINITY_DN36107_c0_g1_i1	19.74	13.02	7.18	3.32	2.87	17.68
TRINITY_DN80055_c0_g1_i2	6.52	1.37	1.86	0.00	0.00	0.00
TRINITY_DN29323_c0_g1_i2	68.05	128.78	127.05	59.03	43.45	50.21
TRINITY_DN37037_c0_g2_i2	244.54	325.97	234.84	514.57	407.25	405.92
TRINITY_DN36804_c0_g1_i1	3.00	0.00	0.00	5.94	2.75	4.37
TRINITY_DN6676_c0_g1_i1	24.00	0.00	11.00	7.00	8.00	2.00
TRINITY_DN27711_c0_g1_i1	89.00	141.00	83.00	33.00	42.00	25.00
TRINITY_DN47411_c0_g1_i1	5.00	22.00	13.00	0.00	0.00	0.00
TRINITY_DN25907_c0_g1_i4	0.00	0.00	0.00	0.00	0.00	0.00
TRINITY_DN11087_c0_g1_i1	1.00	4.00	0.00	3.00	1.00	0.00
TRINITY_DN33708_c0_g1_i1	921.74	1007.00	901.06	818.00	579.64	516.60
TRINITY_DN44967_c0_g1_i1	1.00	5.00	2.00	1.00	1.00	1.00
TRINITY_DN35357_c0_g1_i2	65.75	11.59	0.00	0.00	0.00	0.00
TRINITY_DN67371_c0_g1_i1	2.00	6.00	0.00	2.00	2.00	1.00
TRINITY_DN44674_c0_g1_i1	1.00	2.00	3.00	0.00	0.00	0.00
TRINITY_DN59847_c0_g1_i1	4.00	3.00	3.00	1.00	1.00	2.00
TRINITY_DN33172_c0_g1_i2	35.37	41.72	0.00	20.47	46.05	13.91
TRINITY_DN73221_c0_g1_i1	0.00	1.00	1.00	1.00	1.00	1.00
TRINITY_DN71300_c0_g1_i1	0.00	3.00	1.00	4.00	1.00	3.00
TRINITY_DN22740_c0_g1_i1	70.21	65.13	95.65	24.67	27.01	33.89
TRINITY_DN22183_c0_g1_i3	0.00	5.00	0.00	2.49	0.00	0.00
TRINITY_DN76029_c0_g1_i1	6.00	5.00	0.00	2.00	1.00	1.00
TRINITY_DN37595_c1_g2_i2	0.00	2.15	0.00	0.00	0.00	4.30
TRINITY_DN34832_c0_g1_i2	18.42	31.01	32.14	29.62	18.52	47.09
TRINITY_DN24569_c0_g1_i2	29.00	16.35	12.57	20.14	28.78	24.41
TRINITY_DN49695_c0_g1_i1	3.00	2.00	0.00	0.00	0.00	1.00
TRINITY_DN38872_c7_g5_i1	26.72	25.39	30.24	29.37	26.59	4.00
TRINITY_DN58127_c0_g1_i1	0.00	1.00	3.00	0.00	0.00	0.00
TRINITY_DN75520_c0_g1_i1	0.00	1.00	1.00	1.00	1.00	3.00
TRINITY_DN38402_c0_g1_i16	272.23	342.56	0.00	208.61	221.65	0.00
TRINITY_DN16374_c0_g1_i1	4.00	1.00	3.00	7.00	2.00	10.00
TRINITY_DN33633_c0_g1_i1	5.00	11.00	6.00	6.00	5.00	0.00
TRINITY_DN31349_c0_g1_i11	15.96	0.00	0.00	23.72	17.96	17.70
TRINITY_DN37502_c0_g1_i1	0.00	0.00	3.54	0.00	0.00	211.76
TRINITY_DN32916_c0_g1_i4	0.00	0.00	24.50	93.86	162.99	128.59
TRINITY_DN25613_c0_g1_i1	110.00	78.00	94.00	63.00	65.00	40.00
TRINITY_DN34712_c0_g1_i2	153.94	490.51	727.00	1861.08	1210.69	10323.86
TRINITY_DN47473_c0_g1_i1	1.00	0.00	1.00	0.00	0.00	1.00
TRINITY_DN37803_c1_g1_i1	0.00	1.08	0.00	24.38	20.12	5.53
TRINITY_DN19026_c0_g1_i2	1.00	2.00	0.00	0.00	0.00	1.00
TRINITY_DN87448_c0_g1_i1	3.00	4.00	3.00	2.00	2.00	1.00
TRINITY_DN10394_c0_g1_i1	0.00	1.37	1.00	0.00	2.00	3.00
TRINITY_DN35970_c1_g1_i1	1.00	1.00	0.00	1.00	1.00	0.00
TRINITY_DN29023_c0_g2_i2	27.94	29.64	14.36	42.74	18.01	32.24
TRINITY_DN69320_c0_g1_i1	6.00	1.00	2.00	2.00	3.00	0.00
TRINITY_DN52478_c0_g1_i1	4.00	3.00	4.00	0.00	0.00	0.00
TRINITY_DN24597_c0_g1_i2	204.19	193.45	181.00	114.81	95.15	118.49
TRINITY_DN37066_c0_g1_i11	5.85	12.02	10.72	20.03	28.20	9.35
TRINITY_DN37076_c4_g1_i2	308.76	379.75	219.94	2574.37	1533.91	149.52
TRINITY_DN86664_c0_g1_i1	0.00	1.00	0.00	1.00	4.00	0.00
TRINITY_DN57683_c0_g1_i1	1.00	1.00	1.00	1.00	0.00	0.00
TRINITY_DN37089_c0_g3_i8	25.78	0.00	9.38	2576.22	2215.36	2.59
TRINITY_DN61587_c0_g1_i1	10.40	14.99	4.15	13.94	13.25	6.97
TRINITY_DN63994_c0_g1_i1	2.00	1.00	1.00	10.00	1.00	4.00
TRINITY_DN35268_c0_g1_i3	0.00	0.00	0.00	2.00	4.00	1.00
TRINITY_DN78968_c0_g1_i1	1.00	1.00	2.00	1.00	0.00	1.00
TRINITY_DN58482_c0_g1_i1	19.00	0.00	0.00	0.00	0.00	0.00
TRINITY_DN24314_c0_g1_i1	2.00	3.00	3.00	3.00	3.00	2.00
TRINITY_DN82163_c0_g1_i1	2.00	6.00	1.00	2.00	3.00	2.00
TRINITY_DN36886_c1_g1_i13	0.00	5.00	2.99	5.00	4.00	7.00
TRINITY_DN1582_c0_g1_i1	3.00	0.00	7.00	1.00	2.00	1.00
TRINITY_DN64252_c0_g1_i1	0.00	1.00	0.00	0.00	1.00	9.00
TRINITY_DN89380_c0_g1_i1	3.00	0.00	1.00	0.00	2.00	0.00
TRINITY_DN33698_c0_g1_i2	4.63	0.00	2.17	0.00	0.00	0.00
TRINITY_DN75480_c0_g1_i1	0.00	2.00	1.00	2.00	0.00	2.00
TRINITY_DN38649_c0_g1_i6	8.57	9.54	5.90	0.00	0.00	0.00
TRINITY_DN38056_c2_g2_i13	21.37	38.37	0.00	10.95	0.00	0.00
TRINITY_DN11887_c0_g1_i1	2.00	55.00	0.00	1.00	1.00	15.00
TRINITY_DN26545_c0_g1_i2	6.59	14.19	3.53	3.32	0.00	2.14
TRINITY_DN34251_c0_g1_i2	0.00	0.00	0.00	76.19	67.89	0.00
TRINITY_DN63999_c0_g1_i1	1.00	1.00	2.00	0.00	0.00	4.00
TRINITY_DN34888_c0_g1_i1	1828.86	3108.67	2152.21	1200.65	1309.13	1335.95
TRINITY_DN38491_c1_g3_i2	3.61	17.18	8.84	26.92	25.71	7.32
TRINITY_DN686_c0_g1_i1	22.00	11.00	9.00	6.00	10.00	3.00
TRINITY_DN38367_c2_g1_i11	1.00	4.60	0.00	13.57	0.00	12.31
TRINITY_DN32589_c0_g1_i8	2.79	23.87	20.41	37.40	43.03	17.82
TRINITY_DN30889_c0_g1_i3	36.91	0.00	25.96	1206.30	1053.20	364.71
TRINITY_DN90877_c0_g1_i1	2.00	4.00	2.00	1.00	0.00	0.00
TRINITY_DN30017_c0_g2_i3	72.48	115.84	60.12	76.53	102.64	70.00
TRINITY_DN30541_c0_g1_i1	63.00	104.00	56.00	19.00	18.00	142.00
TRINITY_DN37352_c4_g1_i9	3.00	5.50	1.70	1.67	2.30	7.20
TRINITY_DN38801_c6_g2_i6	9.23	4.98	9.34	9.39	8.30	5.94
TRINITY_DN4878_c0_g1_i1	11.00	10.45	5.00	5.07	2.27	0.00
TRINITY_DN78955_c0_g1_i1	2.00	0.00	1.00	0.00	0.00	4.00
TRINITY_DN38885_c3_g1_i4	1.00	0.00	0.00	1.00	1.00	1.01
TRINITY_DN24570_c1_g1_i1	59.12	65.23	52.55	77.00	57.31	90.77
TRINITY_DN38272_c6_g1_i3	5.00	1.35	2.66	2.07	2.85	2.28
TRINITY_DN38693_c4_g1_i7	0.00	1.81	2.20	3.95	5.74	7.93
TRINITY_DN37818_c3_g1_i3	8.15	5.61	0.00	0.00	5.24	1.76
TRINITY_DN36209_c3_g1_i1	0.00	98.23	52.16	52.36	0.00	9.29
TRINITY_DN74412_c0_g1_i1	6.00	5.00	4.00	6.00	3.00	0.00
TRINITY_DN38692_c4_g2_i7	38.98	27.08	20.38	29.97	29.53	0.00
TRINITY_DN34440_c0_g1_i7	1.83	0.00	2.40	0.00	0.00	0.00
TRINITY_DN48338_c0_g1_i1	0.00	0.00	6.00	0.00	0.00	0.00
TRINITY_DN65286_c0_g1_i1	9.00	6.00	7.00	4.00	2.00	5.00
TRINITY_DN54193_c0_g1_i1	0.00	0.00	0.00	6.00	4.00	1.00
TRINITY_DN37288_c0_g1_i1	0.00	17.96	11.18	0.00	1.58	2.76
TRINITY_DN38251_c1_g1_i1	3.52	54.60	24.11	4.00	4.00	0.00
TRINITY_DN32601_c0_g1_i1	41.00	139.00	76.00	106.00	91.00	175.00
TRINITY_DN89342_c0_g1_i1	1.00	3.00	3.00	4.00	4.00	2.00
TRINITY_DN68641_c0_g1_i1	1.00	7.00	5.00	1.00	1.00	0.00
TRINITY_DN38217_c0_g2_i2	30.83	22.32	24.26	0.00	0.00	51.95
TRINITY_DN35333_c0_g2_i1	5.00	1.00	1.00	1.00	2.00	0.00
TRINITY_DN21198_c0_g1_i1	2.00	3.00	1.00	0.00	0.00	4.00
TRINITY_DN14726_c0_g1_i1	5.00	3.00	7.00	2.00	2.00	1.00
TRINITY_DN43895_c0_g1_i1	0.00	4.00	3.00	11.00	6.00	0.00
TRINITY_DN39786_c0_g1_i1	0.00	1.00	1.00	6.00	3.00	0.00
TRINITY_DN32399_c0_g1_i2	87.66	0.00	0.24	31.24	58.09	18.54
TRINITY_DN31156_c0_g1_i1	104.65	156.00	46.80	93.91	72.00	59.78
TRINITY_DN34919_c0_g1_i2	5.88	0.00	3.73	0.00	0.00	0.00
TRINITY_DN640_c0_g1_i1	2.00	1.27	0.00	2.85	0.00	8.00
TRINITY_DN80093_c0_g1_i1	1.00	0.00	2.00	1.00	1.00	0.00
TRINITY_DN37277_c0_g1_i3	0.00	0.00	122.59	62.85	81.78	0.00
TRINITY_DN65301_c0_g1_i1	0.00	0.00	0.00	3.00	2.00	1.00
TRINITY_DN36868_c0_g1_i8	0.00	0.00	0.00	1.25	4.17	0.00
TRINITY_DN35039_c2_g1_i2	1.00	2.00	1.00	2.00	4.00	3.00
TRINITY_DN58234_c0_g1_i1	11.00	8.00	3.00	5.00	5.00	6.00
TRINITY_DN7262_c0_g1_i2	3.21	3.00	0.00	0.00	0.00	7.89
TRINITY_DN50921_c0_g1_i1	2.00	6.00	3.00	1.00	1.00	0.00
TRINITY_DN38793_c2_g2_i7	4.86	0.00	1.00	1.00	0.00	0.00
TRINITY_DN54432_c0_g1_i1	0.00	2.00	0.00	0.00	2.00	2.00
TRINITY_DN26916_c0_g1_i1	13.00	16.29	14.56	22.00	15.11	1.93
TRINITY_DN26326_c0_g1_i1	108.00	118.00	91.00	55.00	54.00	21.00
TRINITY_DN67479_c0_g1_i1	3.00	1.00	0.00	0.00	1.00	0.00
TRINITY_DN13740_c0_g1_i1	1.00	2.00	0.00	6.00	2.00	2.00
TRINITY_DN28412_c0_g1_i1	7.00	3.00	3.00	5.00	5.00	3.00
TRINITY_DN36130_c1_g1_i9	0.00	8.59	0.00	8.38	0.00	10.23
TRINITY_DN45191_c0_g1_i1	0.00	0.00	1.00	1.00	1.00	1.00
TRINITY_DN35786_c0_g1_i3	0.00	27.28	44.45	0.00	0.00	5.03
TRINITY_DN3727_c0_g1_i1	0.00	0.00	0.00	1.00	3.75	0.00
TRINITY_DN37851_c2_g2_i1	740.11	544.41	382.82	259.63	247.95	153.32
TRINITY_DN53701_c0_g1_i1	1.00	2.00	0.00	0.00	0.00	4.00
TRINITY_DN53293_c0_g1_i2	0.00	3.00	2.00	4.00	0.00	2.40
TRINITY_DN29722_c0_g1_i1	132.00	78.23	139.00	355.00	384.00	679.00
TRINITY_DN33671_c0_g1_i2	59.69	76.31	65.68	0.00	0.02	0.00
TRINITY_DN40101_c0_g1_i1	3.00	2.00	0.00	1.00	2.00	2.00
TRINITY_DN24922_c1_g1_i1	0.00	1.00	0.00	2.00	1.00	7.00
TRINITY_DN14752_c0_g1_i1	208.00	258.00	256.00	286.00	274.00	284.00
TRINITY_DN35523_c0_g1_i2	13.59	29.11	14.92	22.97	0.00	17.12
TRINITY_DN68167_c0_g1_i1	0.00	5.00	2.00	9.00	3.00	10.00
TRINITY_DN38411_c0_g1_i1	29.00	36.45	78.56	58.23	34.60	0.00
TRINITY_DN38411_c0_g1_i13	12.84	11.85	5.08	52.52	33.23	15.93
TRINITY_DN45952_c0_g1_i1	9.00	1.00	6.00	0.00	4.00	2.00
TRINITY_DN38803_c2_g1_i3	13.20	26.99	17.34	3.96	17.93	27.59
TRINITY_DN29416_c0_g1_i1	5.00	5.00	6.00	4.00	15.01	7.00
TRINITY_DN37879_c0_g1_i5	0.00	0.00	46.99	7.86	8.16	31.57
TRINITY_DN36066_c3_g1_i2	1.00	0.00	3.00	5.00	3.00	0.00
TRINITY_DN75678_c0_g1_i1	3.00	1.00	0.00	4.00	1.00	1.00
TRINITY_DN33830_c0_g1_i2	0.00	0.00	0.00	0.00	0.00	2.13
TRINITY_DN51994_c0_g1_i1	7.00	1.00	0.00	1.00	1.00	0.00
TRINITY_DN9140_c0_g1_i1	6.00	5.00	7.00	4.00	2.00	2.00
TRINITY_DN76466_c0_g1_i1	0.00	0.00	5.00	1.00	2.00	1.00
TRINITY_DN38718_c4_g1_i15	1019.26	744.22	1001.08	1727.85	1398.19	683.46
TRINITY_DN19652_c0_g1_i2	2.00	1.00	0.00	5.09	0.00	0.00
TRINITY_DN15468_c0_g1_i3	18.98	5.61	13.69	131.15	139.00	0.00
TRINITY_DN31814_c0_g1_i1	0.00	6.29	5.26	28.22	28.18	0.00
TRINITY_DN63887_c0_g1_i1	7.00	3.00	4.00	8.00	2.00	1.00
TRINITY_DN57281_c0_g1_i1	24.00	27.00	27.00	14.00	8.00	16.00
TRINITY_DN38296_c2_g1_i3	0.00	0.00	9.90	5.65	28.09	11.42
TRINITY_DN37481_c2_g1_i4	0.00	6.26	0.00	16.43	18.33	0.00
TRINITY_DN33940_c0_g1_i1	361.67	365.21	258.86	235.97	215.06	142.69
TRINITY_DN56997_c0_g1_i1	0.00	0.00	0.00	0.00	0.00	17.00
TRINITY_DN46969_c0_g1_i1	9.00	6.00	5.00	2.00	0.00	2.00
TRINITY_DN48219_c0_g1_i1	0.00	2.00	0.00	2.00	1.00	0.00
TRINITY_DN16126_c0_g1_i1	0.00	1.00	4.00	2.00	0.00	0.00
TRINITY_DN27815_c0_g1_i2	36.00	9.61	0.00	42.30	21.27	12.00
TRINITY_DN38373_c2_g2_i12	11.28	11.03	3.16	8.10	4.97	1.28
TRINITY_DN46030_c0_g1_i1	0.00	3.00	2.00	5.00	2.00	16.00
TRINITY_DN7567_c0_g1_i1	3.00	7.00	2.00	1.00	6.00	1.00
TRINITY_DN29005_c0_g1_i2	0.00	12.87	1.96	0.00	8.05	0.00
TRINITY_DN38240_c4_g1_i8	143.65	96.38	120.57	90.22	69.64	58.13
TRINITY_DN70026_c0_g1_i1	2.00	7.00	0.00	2.00	3.00	3.00
TRINITY_DN14505_c0_g1_i1	0.00	0.00	1.00	10.00	17.00	0.00
TRINITY_DN58303_c0_g1_i1	1.00	1.00	1.00	3.00	0.00	0.00
TRINITY_DN78901_c0_g1_i1	4.00	2.00	1.00	1.00	2.00	2.00
TRINITY_DN53135_c0_g1_i1	1.00	2.00	1.00	3.00	3.00	0.00
TRINITY_DN36647_c1_g1_i4	222.86	14.01	0.00	142.02	97.57	0.00
TRINITY_DN33088_c0_g1_i1	16.76	16.61	14.95	19.33	10.43	4.00
TRINITY_DN33825_c0_g1_i6	46.63	31.38	23.97	22.62	0.00	4.90
TRINITY_DN80057_c0_g1_i1	2.00	2.00	1.00	1.00	0.00	5.00
TRINITY_DN59512_c0_g1_i1	1.00	4.00	1.00	1.00	2.00	1.00
TRINITY_DN37924_c3_g2_i2	1266.44	984.56	665.88	9710.61	8589.83	5782.51
TRINITY_DN75811_c0_g1_i1	2.00	2.00	5.00	0.00	0.00	1.00
TRINITY_DN51874_c0_g1_i1	7.00	7.00	1.00	8.00	3.00	6.00
TRINITY_DN33007_c0_g1_i1	179.86	0.00	442.79	478.43	264.96	0.00
TRINITY_DN42594_c0_g1_i1	1.00	1.00	0.00	3.00	1.00	4.00
TRINITY_DN81155_c0_g1_i1	1.00	0.00	0.00	4.00	0.00	3.00
TRINITY_DN12983_c0_g1_i1	12.00	8.00	2.00	5.00	4.00	7.45
TRINITY_DN28596_c0_g1_i1	3.00	6.00	6.00	59.49	52.00	55.00
TRINITY_DN36923_c2_g1_i16	1060.76	1844.47	1826.50	960.02	1335.44	3264.32
TRINITY_DN37254_c0_g1_i3	129.88	82.39	71.25	42.32	47.04	52.18
TRINITY_DN21121_c0_g1_i1	1.00	7.00	5.00	2.00	4.00	2.00
TRINITY_DN56204_c0_g1_i2	4.00	0.00	1.00	2.00	1.00	5.00
TRINITY_DN17053_c0_g1_i1	7.00	6.00	2.00	0.00	2.00	2.00
TRINITY_DN38841_c6_g1_i1	0.00	0.00	0.00	10.00	5.00	0.00
TRINITY_DN64821_c0_g1_i1	0.00	4.00	0.00	4.00	0.00	9.14
TRINITY_DN27224_c0_g1_i1	12.41	36.94	60.54	0.00	0.00	26.15
TRINITY_DN14693_c0_g1_i1	4.00	4.00	2.00	6.00	8.00	7.00
TRINITY_DN38283_c0_g2_i1	4.00	8.84	0.00	1.00	3.00	0.00
TRINITY_DN33597_c0_g1_i1	28.52	16.49	7.72	47.00	30.72	8.51
TRINITY_DN64358_c0_g1_i2	188.00	220.53	173.00	186.40	156.76	156.00
TRINITY_DN46755_c0_g1_i1	124.00	129.00	106.00	47.00	33.00	26.00
TRINITY_DN14680_c1_g1_i1	0.00	0.00	0.00	14.00	3.00	0.00
TRINITY_DN27137_c0_g1_i2	31.96	32.50	17.35	25.67	18.50	25.30
TRINITY_DN83707_c0_g1_i1	1.00	1.00	0.00	0.00	3.00	4.00
TRINITY_DN90103_c0_g1_i1	1.00	0.00	2.00	1.00	0.00	0.00
TRINITY_DN36354_c0_g1_i1	14.95	5.13	31.71	19.96	6.96	28.10
TRINITY_DN10303_c0_g1_i1	1.52	3.00	0.00	0.00	0.00	0.00
TRINITY_DN66652_c0_g1_i1	7.00	9.00	9.00	9.00	2.00	0.00
TRINITY_DN21104_c0_g1_i1	42.00	45.00	29.00	13.00	9.00	10.00
TRINITY_DN24926_c0_g1_i1	10.72	12.31	6.04	3.00	2.16	6.00
TRINITY_DN39892_c0_g1_i1	19.93	26.96	42.00	0.00	0.00	0.00
TRINITY_DN27045_c0_g1_i4	3.30	0.00	0.00	14.11	17.99	17.50
TRINITY_DN33750_c0_g1_i1	593.14	0.00	61.93	81.97	38.03	64.90
TRINITY_DN54025_c0_g1_i1	1.00	4.00	0.00	3.00	0.00	2.00
TRINITY_DN69881_c0_g1_i1	0.00	3.00	0.00	3.00	0.00	1.00
TRINITY_DN41550_c0_g1_i1	1.00	5.00	1.00	4.00	2.00	0.00
TRINITY_DN59166_c0_g1_i1	3.00	1.00	0.00	4.00	4.00	0.00
TRINITY_DN33140_c2_g1_i1	0.00	2.00	0.00	0.00	2.00	0.00
TRINITY_DN24639_c2_g1_i1	7.00	8.00	12.00	12.00	7.00	5.00
TRINITY_DN91165_c0_g1_i1	3.00	1.00	0.00	1.00	0.00	0.00
TRINITY_DN6692_c0_g1_i1	0.00	0.00	0.00	4.00	6.00	0.00
TRINITY_DN73040_c0_g1_i1	3.00	0.00	0.00	0.00	0.00	2.00
TRINITY_DN18624_c0_g1_i1	25.00	26.00	28.00	9.00	4.00	6.00
TRINITY_DN36452_c1_g1_i1	5.00	3.00	1.00	8.00	2.00	1.00
TRINITY_DN75010_c0_g1_i1	0.00	2.00	0.00	3.00	1.00	3.00
TRINITY_DN32223_c0_g2_i1	14.00	18.00	10.00	0.00	0.00	3.00
TRINITY_DN54464_c0_g1_i1	2.00	0.00	1.00	1.00	0.00	0.00
TRINITY_DN60733_c0_g1_i1	3.00	0.00	0.00	3.00	1.00	0.00
TRINITY_DN39445_c0_g1_i1	78.00	42.00	66.00	43.00	28.00	23.00
TRINITY_DN15767_c0_g1_i1	15.22	17.95	28.89	3.89	4.07	6.00
TRINITY_DN41045_c0_g1_i1	0.00	2.00	1.00	2.00	1.00	4.00
TRINITY_DN37682_c1_g2_i1	7206.97	9480.99	8562.00	996.00	867.00	407.99
TRINITY_DN12508_c0_g1_i1	13.80	9.63	0.00	0.00	0.00	0.00
TRINITY_DN27510_c1_g1_i1	6.00	1.00	3.00	2.00	1.00	4.00
TRINITY_DN23515_c0_g1_i1	11.00	15.00	11.00	10.00	7.00	7.00
TRINITY_DN24449_c0_g1_i2	0.00	4.00	5.07	0.00	0.00	0.00
TRINITY_DN35990_c1_g1_i1	3.22	0.00	16.00	40.00	33.00	1.00
TRINITY_DN13428_c0_g1_i1	8.00	3.00	8.00	15.00	7.00	7.00
TRINITY_DN33217_c0_g1_i1	250.00	311.00	208.00	1383.63	1033.73	724.01
TRINITY_DN32929_c0_g1_i2	0.00	218.43	0.00	0.00	76.67	173.00
TRINITY_DN38399_c1_g1_i2	5.92	11.22	6.06	7.70	11.40	25.31
TRINITY_DN86111_c0_g1_i1	3.00	3.00	4.00	1.00	0.00	1.00
TRINITY_DN56484_c1_g1_i1	2.00	5.00	1.00	1.00	2.00	4.00
TRINITY_DN32926_c0_g1_i2	0.00	423.06	1501.35	0.00	0.00	0.00
TRINITY_DN22638_c0_g1_i1	400.00	437.00	452.00	179.00	142.00	113.00
TRINITY_DN22007_c0_g1_i2	159.09	185.55	107.58	88.65	57.48	74.56
TRINITY_DN60650_c0_g1_i1	0.00	1.00	0.00	4.00	2.00	4.00
TRINITY_DN37041_c0_g1_i3	0.00	18.16	0.00	23.42	0.00	42.30
TRINITY_DN38195_c1_g2_i6	18.82	30.42	10.12	27.51	18.28	10.26
TRINITY_DN28306_c0_g1_i1	5.46	1.46	0.00	0.00	0.00	0.00
TRINITY_DN38340_c4_g1_i7	10.94	13.65	6.66	5.43	1.94	0.00
TRINITY_DN37364_c0_g1_i2	128.71	158.07	240.65	159.48	167.06	94.35
TRINITY_DN19440_c0_g1_i1	1.00	3.00	1.00	0.00	3.00	0.00
TRINITY_DN37739_c7_g2_i2	9.12	3.66	0.00	4.81	0.00	17.60
TRINITY_DN51587_c0_g1_i1	2.00	0.00	2.00	6.00	2.00	5.00
TRINITY_DN38492_c3_g2_i9	5.62	6.90	0.00	3.29	3.02	2.56
TRINITY_DN80811_c0_g1_i1	1.00	5.00	0.00	0.00	0.00	6.00
TRINITY_DN51147_c0_g1_i1	3.00	3.00	2.00	0.00	0.00	1.00
TRINITY_DN34848_c0_g1_i3	0.00	0.00	0.00	5.58	2.91	102.00
TRINITY_DN79675_c0_g1_i1	0.00	3.00	1.00	3.00	2.00	1.00
TRINITY_DN34848_c0_g1_i8	0.00	0.00	0.00	2.72	1.16	8.36
TRINITY_DN38580_c1_g1_i6	56.08	15.51	38.89	7.13	0.00	2.15
TRINITY_DN71882_c0_g1_i1	1.00	2.00	0.00	2.00	0.00	1.00
TRINITY_DN18166_c1_g1_i1	12.00	9.00	0.00	0.00	0.00	1.00
TRINITY_DN51791_c0_g1_i1	0.00	7.00	6.00	0.00	0.00	0.00
TRINITY_DN53059_c0_g1_i1	1.00	1.00	2.00	1.00	2.00	2.00
TRINITY_DN10800_c0_g1_i1	4.00	3.00	0.00	2.00	3.00	0.00
TRINITY_DN68331_c0_g1_i1	4.00	0.00	1.00	3.00	2.00	1.00
TRINITY_DN14287_c0_g1_i1	75.00	41.00	47.00	357.00	152.00	40.00
TRINITY_DN63947_c0_g1_i1	11.00	11.00	6.00	6.00	8.00	8.00
TRINITY_DN38887_c1_g1_i1	0.00	17.08	4.98	0.00	0.00	24.23
TRINITY_DN37870_c0_g1_i4	0.00	29.21	0.00	48.02	49.23	35.23
TRINITY_DN11358_c1_g1_i1	0.00	0.00	0.00	5.00	0.00	0.00
TRINITY_DN53556_c0_g1_i1	0.00	5.00	0.00	0.00	2.00	1.00
TRINITY_DN41649_c0_g1_i1	1.00	0.00	0.00	1.00	5.00	4.00
TRINITY_DN67610_c0_g1_i1	5.00	2.00	4.00	5.00	2.00	7.00
TRINITY_DN38030_c2_g1_i6	0.88	0.49	0.76	3.72	0.00	0.65
TRINITY_DN35151_c0_g1_i1	312.97	330.97	396.66	156.62	214.50	206.26
TRINITY_DN30305_c0_g1_i2	26.96	0.00	42.92	18.89	35.99	5.03
TRINITY_DN38253_c2_g1_i1	0.00	33.00	1.00	44.00	42.00	17.00
TRINITY_DN31037_c0_g1_i1	0.00	22.52	18.67	5.58	7.85	10.81
TRINITY_DN32516_c2_g1_i2	1029.46	1004.34	966.28	297.96	250.08	114.00
TRINITY_DN25097_c0_g1_i1	3286.85	1792.29	2780.34	570.40	268.68	6.00
TRINITY_DN45558_c0_g1_i1	2.00	4.00	4.00	2.00	1.00	1.00
TRINITY_DN1487_c0_g1_i1	0.00	0.00	0.00	6.00	7.00	5.00
TRINITY_DN29292_c0_g1_i10	0.00	0.00	0.00	7.30	7.23	3.98
TRINITY_DN38303_c4_g1_i1	662.00	733.00	658.00	46.00	11.00	11.00
TRINITY_DN36814_c0_g1_i3	0.00	0.00	20.51	23.91	16.35	0.00
TRINITY_DN23030_c0_g1_i1	9.00	18.00	6.86	3.40	3.00	4.53
TRINITY_DN75791_c0_g1_i1	2.00	3.00	1.00	1.00	2.00	0.00
TRINITY_DN37868_c0_g1_i5	8.47	5.50	1.69	2.44	5.63	1.26
TRINITY_DN32221_c0_g1_i2	0.00	0.00	19.21	56.78	0.00	169.12
TRINITY_DN36993_c3_g1_i1	0.00	1.00	0.00	0.00	1.00	0.00
TRINITY_DN3152_c0_g1_i1	0.00	0.00	0.00	3.00	3.00	0.00
TRINITY_DN3193_c0_g1_i1	24.00	22.00	13.00	6.00	17.00	22.00
TRINITY_DN64453_c0_g1_i1	7.00	12.00	3.00	3.00	3.00	52.00
TRINITY_DN33069_c0_g1_i4	21.30	71.00	61.00	4.91	13.76	36.00
TRINITY_DN68713_c0_g1_i1	2.00	2.00	2.00	0.00	1.00	4.00
TRINITY_DN38360_c2_g2_i4	66.56	58.78	21.52	14.70	24.64	5.58
TRINITY_DN27645_c0_g1_i1	20.69	16.13	21.41	0.00	7.14	0.00
TRINITY_DN50768_c0_g1_i1	1.00	0.00	2.00	1.00	5.00	3.00
TRINITY_DN37962_c0_g1_i1	77.73	143.70	105.35	180.02	69.81	81.75
TRINITY_DN38772_c2_g1_i6	25.21	19.41	27.18	16.20	10.68	25.42
TRINITY_DN82045_c0_g1_i1	0.00	0.00	0.00	1.00	4.00	0.00
TRINITY_DN90870_c0_g1_i1	2.00	3.00	0.00	0.00	0.00	4.00
TRINITY_DN36896_c1_g1_i9	5.66	3.51	3.67	0.00	0.00	0.00
TRINITY_DN13988_c0_g1_i1	5.00	2.08	0.00	0.00	0.00	11.00
TRINITY_DN77004_c0_g1_i1	1.00	3.00	1.00	2.00	0.00	0.00
TRINITY_DN19424_c0_g1_i2	0.00	14.72	0.00	0.00	0.00	6.26
TRINITY_DN38803_c1_g1_i2	9.36	35.68	4.07	6.80	5.29	6.27
TRINITY_DN76131_c0_g1_i1	1.00	0.00	1.00	3.00	2.00	1.00
TRINITY_DN73097_c0_g1_i1	6.00	15.00	4.00	4.00	3.00	6.00
TRINITY_DN25922_c1_g1_i2	3.00	1.99	0.00	11.05	5.10	11.07
TRINITY_DN38055_c0_g1_i4	122.65	154.62	0.00	0.00	0.00	0.00
TRINITY_DN83186_c0_g1_i1	9.00	3.00	7.00	6.00	2.00	3.00
TRINITY_DN29878_c0_g1_i3	35.52	35.55	56.52	14.82	0.00	13.89
TRINITY_DN83193_c0_g1_i1	7.00	6.00	11.00	39.00	22.00	40.00
TRINITY_DN76839_c0_g1_i1	1.00	3.00	2.00	0.00	2.00	2.00
TRINITY_DN25635_c0_g1_i2	539.86	496.35	602.57	282.00	145.97	78.98
TRINITY_DN33423_c3_g1_i4	0.00	0.58	0.45	8.37	1.37	1.44
TRINITY_DN49407_c0_g1_i1	2.00	1.00	1.00	0.00	0.00	1.00
TRINITY_DN34508_c0_g1_i8	56.10	89.04	51.24	258.20	136.99	182.40
TRINITY_DN6480_c0_g1_i2	0.00	0.00	0.00	1.32	4.00	0.00
TRINITY_DN37681_c0_g1_i3	11.83	25.47	24.49	5.14	10.18	2.21
TRINITY_DN37179_c0_g1_i2	3.47	12.11	4.64	0.00	0.00	0.00
TRINITY_DN59996_c0_g1_i1	4.00	5.00	4.00	2.00	2.00	1.00
TRINITY_DN18362_c1_g1_i1	1.00	2.00	1.00	0.00	2.00	0.00
TRINITY_DN71700_c0_g1_i1	3.00	1.00	1.00	1.00	0.00	0.00
TRINITY_DN68504_c0_g1_i1	0.00	1.00	3.00	0.00	0.00	0.00
TRINITY_DN38483_c3_g1_i6	0.00	0.00	0.00	17.15	16.94	6.21
TRINITY_DN26563_c0_g1_i1	20.00	14.00	4.00	36.00	34.00	34.00
TRINITY_DN51968_c0_g1_i1	0.00	0.00	0.00	13.00	6.00	0.00
TRINITY_DN49845_c0_g1_i1	1.00	1.00	1.00	1.00	2.00	4.00
TRINITY_DN18311_c0_g1_i1	0.00	4.00	2.00	2.00	0.00	0.00
TRINITY_DN8481_c0_g1_i2	16.00	6.00	18.00	7.81	3.90	0.00
TRINITY_DN58329_c0_g1_i1	1.00	1.00	1.00	0.00	3.00	1.00
TRINITY_DN3116_c0_g1_i2	5.19	1.84	0.00	6.62	4.00	8.00
TRINITY_DN38428_c3_g3_i7	206.07	256.69	421.26	232.19	51.80	45.57
TRINITY_DN71891_c0_g1_i1	3.00	4.00	3.00	0.00	0.00	0.00
TRINITY_DN70575_c0_g1_i2	22.90	16.69	33.00	10.50	11.99	7.00
TRINITY_DN38127_c1_g1_i4	4.24	0.00	0.00	3.50	2.92	14.77
TRINITY_DN23227_c1_g1_i1	14.00	24.00	9.00	4.00	2.00	3.00
TRINITY_DN43486_c0_g1_i1	3.00	2.00	1.00	1.00	2.00	1.00
TRINITY_DN79125_c0_g1_i1	0.00	3.00	0.00	0.00	1.00	0.00
TRINITY_DN546_c0_g1_i1	3.00	3.00	2.00	5.00	2.00	0.00
TRINITY_DN37209_c0_g1_i6	194.25	126.69	115.36	106.76	78.98	61.24
TRINITY_DN41731_c0_g1_i1	2.00	2.00	0.00	2.00	1.00	0.00
TRINITY_DN37724_c1_g1_i5	9.32	3.87	7.79	0.00	5.49	1.00
TRINITY_DN28061_c0_g2_i1	354.13	264.38	227.11	435.22	405.33	256.68
TRINITY_DN57349_c0_g1_i1	1.00	3.00	1.00	1.00	1.00	4.00
TRINITY_DN23971_c0_g1_i1	5.16	20.81	15.33	20.03	18.01	7.00
TRINITY_DN37786_c1_g1_i1	22.93	8.50	15.89	7.19	3.41	14.75
TRINITY_DN29928_c0_g1_i4	1562.33	1700.00	1471.05	1183.27	954.19	827.45
TRINITY_DN78102_c0_g1_i1	0.00	0.00	1.00	1.00	7.00	0.00
TRINITY_DN68861_c0_g1_i1	0.00	0.00	0.00	0.00	5.00	0.00
TRINITY_DN74866_c0_g1_i1	4.00	0.00	0.00	4.00	0.00	2.00
TRINITY_DN38584_c1_g1_i1	30.00	34.00	24.00	15.00	10.00	25.00
TRINITY_DN38785_c4_g1_i11	7.13	0.00	1.27	0.00	0.00	0.00
TRINITY_DN47042_c0_g1_i1	2.00	2.00	2.00	2.00	1.00	2.00
TRINITY_DN14820_c0_g1_i1	3.00	3.00	0.00	8.00	2.00	6.00
TRINITY_DN87782_c0_g1_i1	0.00	2.00	0.00	0.00	2.00	0.00
TRINITY_DN11458_c0_g1_i1	12.00	5.00	2.00	1.00	1.00	1.00
TRINITY_DN31077_c0_g1_i5	4.05	0.00	28.95	3.26	9.10	109.26
TRINITY_DN36060_c0_g1_i2	8.54	4.74	5.90	6.87	3.45	0.00
TRINITY_DN28996_c0_g1_i4	6.40	10.63	8.94	13.96	11.26	8.44
TRINITY_DN35011_c0_g1_i4	0.00	24.29	0.00	50.04	61.19	131.55
TRINITY_DN91009_c0_g1_i1	4.00	2.00	0.00	4.00	2.00	2.00
TRINITY_DN18681_c0_g1_i2	0.00	0.00	0.00	34.56	37.43	0.00
TRINITY_DN29445_c0_g1_i1	137.68	110.22	124.00	173.01	107.53	182.00
TRINITY_DN37530_c3_g3_i1	12.00	10.00	6.00	32.00	28.00	22.00
TRINITY_DN44810_c0_g1_i1	1.00	0.00	1.00	1.00	0.00	1.00
TRINITY_DN33190_c0_g1_i3	98.00	115.00	26.21	31.93	73.00	408.32
TRINITY_DN88395_c0_g1_i1	1.00	4.00	1.00	0.00	3.00	0.00
TRINITY_DN56736_c0_g1_i1	2.00	2.00	1.00	2.00	0.00	2.00
TRINITY_DN25466_c0_g1_i1	2.00	2.00	0.00	3.00	7.00	1.00
TRINITY_DN34098_c0_g1_i3	13.16	13.60	7.06	54.24	27.09	19.78
TRINITY_DN38691_c1_g1_i9	0.00	6.01	0.00	15.65	18.80	0.00
TRINITY_DN77158_c0_g1_i1	4.00	2.00	0.00	3.00	0.00	2.00
TRINITY_DN55697_c0_g1_i1	43.00	82.00	45.00	1097.00	662.00	245.00
TRINITY_DN38027_c1_g1_i9	5.68	0.00	9.78	0.00	0.00	47.88
TRINITY_DN36836_c0_g3_i24	5.46	0.00	0.00	0.00	6.64	0.00
TRINITY_DN10791_c0_g1_i1	20.00	14.00	8.00	26.00	20.00	9.00
TRINITY_DN37560_c1_g1_i2	5.95	0.00	19.98	23.21	30.55	33.87
TRINITY_DN56933_c0_g1_i1	1.00	1.00	1.00	2.00	1.00	0.00
TRINITY_DN76661_c0_g1_i1	0.00	0.00	3.00	4.00	0.00	0.00
TRINITY_DN6511_c0_g1_i1	33.00	0.00	0.00	0.00	0.00	0.00
TRINITY_DN11172_c0_g1_i1	1.00	2.00	1.00	4.00	3.00	1.00
TRINITY_DN59736_c0_g1_i1	1.00	5.00	1.00	0.00	0.00	2.00
TRINITY_DN62271_c0_g1_i1	2.00	1.00	2.00	2.00	2.00	0.00
TRINITY_DN38015_c5_g2_i3	0.00	0.00	1.81	0.00	1.99	0.00
TRINITY_DN38057_c0_g1_i3	4.07	9.00	6.00	3.00	4.00	1.00
TRINITY_DN36804_c0_g1_i3	14.06	11.48	0.00	9.63	19.83	14.32
TRINITY_DN33174_c0_g1_i7	0.00	14.43	0.00	30.46	41.45	162.29
TRINITY_DN1539_c0_g1_i1	4.00	1.00	3.00	2.00	1.00	0.00
TRINITY_DN74741_c0_g1_i1	0.00	0.00	0.00	2.00	3.00	1.00
TRINITY_DN55247_c0_g1_i1	0.00	0.00	0.00	0.00	0.00	5.00
TRINITY_DN69344_c0_g1_i1	1.00	3.00	2.00	2.00	2.00	1.00
TRINITY_DN49991_c0_g1_i1	0.00	4.00	2.00	1.00	3.00	1.00
TRINITY_DN43328_c0_g1_i1	2.00	1.00	3.00	1.00	3.00	2.00
TRINITY_DN32568_c4_g1_i4	5.00	7.01	1.18	3.00	0.00	3.18
TRINITY_DN41098_c0_g1_i1	3.00	1.00	0.00	1.00	2.00	0.00
TRINITY_DN30323_c0_g1_i3	13.95	16.16	0.00	25.74	0.00	31.21
TRINITY_DN3913_c0_g1_i1	0.00	5.00	1.00	2.00	2.00	1.00
TRINITY_DN37142_c0_g1_i1	120.14	62.52	58.63	72.95	59.27	28.79
TRINITY_DN80082_c0_g1_i1	1.00	0.00	0.00	2.00	1.00	0.00
TRINITY_DN28937_c0_g1_i3	0.00	3.41	2.91	0.00	0.00	0.00
TRINITY_DN5615_c0_g1_i1	11.00	22.00	8.00	9.00	1.00	1.00
TRINITY_DN40985_c0_g1_i1	4.00	0.00	0.00	0.00	0.00	2.00
TRINITY_DN17935_c0_g1_i1	1.00	5.00	1.00	22.00	19.00	1.00
TRINITY_DN72038_c0_g1_i1	1.00	1.00	1.00	1.00	0.00	1.00
TRINITY_DN11705_c0_g1_i1	9.00	7.00	9.00	3.00	1.00	0.00
TRINITY_DN56262_c0_g1_i1	1.00	3.00	0.00	1.00	0.00	1.00
TRINITY_DN30020_c0_g1_i1	1062.00	1134.00	1065.00	358.00	393.00	437.00
TRINITY_DN63334_c0_g1_i1	8.00	13.00	9.00	7.00	5.00	5.00
TRINITY_DN68388_c0_g1_i1	0.00	3.00	2.00	2.00	0.00	0.00
TRINITY_DN42268_c0_g1_i1	2.00	1.00	0.00	0.00	1.00	2.00
TRINITY_DN61710_c0_g1_i1	4.00	6.00	6.00	4.00	1.00	2.00
TRINITY_DN36665_c0_g1_i2	80.58	64.55	31.64	96.77	95.72	54.95
TRINITY_DN36857_c3_g5_i1	0.00	60.23	0.00	35.37	13.91	41.60
TRINITY_DN57979_c0_g1_i1	0.00	0.00	2.00	0.00	0.00	4.00
TRINITY_DN52961_c0_g1_i1	0.00	0.00	0.00	3.00	1.00	0.00
TRINITY_DN36927_c0_g1_i3	0.00	61.00	0.00	16.68	0.00	55.44
TRINITY_DN38051_c2_g1_i16	115.98	199.67	149.48	113.68	96.42	102.25
TRINITY_DN35832_c0_g1_i1	46.09	71.03	57.84	27.17	53.72	49.57
[truncated: 152,572 more rows]
