# Supplementary material for: Delayed differentiation of epidermal cells walls can underlie pedomorphosis in plants: the case of pedomorphic petals in the hummingbird-pollinated Caiophora hibiscifolia (Loasaceae, subfam. Loasoideae) species
Source: EvoDevo. 2022 Jan 3;13:1. doi: 10.1186/s13227-021-00186-x (PMC8725396; doi:10.1186/s13227-021-00186-x)
Supplement: Supplementary file 7 — Additional file 7. Caiophora hibiscifolia blastx vs. Camptotheca acuminata peptides. [file 13227_2021_186_MOESM7_ESM.outfmt6]

CAIhibv2_DN20706_c0_g1_i1	Cac_g018020.t1	71.53	144	41	0	312	743	64	207	2e-63	201
CAIhibv2_DN20706_c0_g1_i2	Cac_g021377.t1	74.33	187	48	0	32	592	17	203	3e-88	263
CAIhibv2_DN20706_c0_g1_i3	Cac_g021377.t1	72.06	204	56	1	154	765	1	203	2e-91	273
CAIhibv2_DN20706_c0_g1_i4	Cac_g021377.t1	72.06	204	56	1	167	778	1	203	2e-91	273
CAIhibv2_DN20700_c0_g1_i1	Cac_g027274.t1	47.62	168	56	3	878	432	42	196	7e-36	133
CAIhibv2_DN20716_c0_g2_i1	Cac_g018479.t1	100.00	17	0	0	494	544	647	663	6e-04	40.4
CAIhibv2_DN20797_c0_g1_i1	Cac_g001610.t2	70.82	281	78	2	233	1075	80	356	7e-131	401
CAIhibv2_DN20758_c0_g1_i1	Cac_g023171.t1	46.08	204	86	6	89	661	206	398	5e-40	145
CAIhibv2_DN20772_c0_g1_i1	Cac_g023026.t1	94.29	210	12	0	644	15	57	266	1e-134	383
CAIhibv2_DN20789_c0_g1_i1	Cac_g010409.t1	80.00	655	117	5	213	2147	1	651	0.0	1027
CAIhibv2_DN20794_c0_g1_i1	Cac_g014665.t1	61.00	100	38	1	740	441	13	111	3e-25	100
CAIhibv2_DN20733_c0_g1_i1	Cac_g021796.t1	54.17	96	41	2	279	557	11	106	2e-25	99.4
CAIhibv2_DN20733_c0_g1_i2	Cac_g021796.t1	54.17	96	41	2	279	557	11	106	7e-25	99.4
CAIhibv2_DN20770_c0_g1_i1	Cac_g010165.t1	73.66	486	124	3	1997	540	1	482	0.0	636
CAIhibv2_DN20763_c0_g1_i1	Cac_g010229.t1	64.05	676	199	8	2088	139	1	658	0.0	746
CAIhibv2_DN20777_c0_g1_i1	Cac_g023658.t1	30.12	83	58	0	1	249	11	93	1e-06	46.6
CAIhibv2_DN20761_c0_g1_i1	Cac_g000558.t1	91.18	136	12	0	2	409	442	577	2e-76	241
CAIhibv2_DN20731_c0_g1_i1	Cac_g014150.t1	56.55	168	62	4	832	338	2	161	5e-56	184
CAIhibv2_DN20715_c0_g1_i1	Cac_g008784.t1	90.00	20	2	0	97	156	55	74	1e-06	42.7
CAIhibv2_DN20737_c0_g1_i1	Cac_g030650.t1	59.31	376	148	3	150	1277	28	398	4e-146	431
CAIhibv2_DN20765_c0_g1_i1	Cac_g034182.t1	90.00	20	2	0	376	435	452	471	5e-05	42.4
CAIhibv2_DN20765_c0_g1_i2	Cac_g006304.t1	89.47	19	2	0	265	321	453	471	7e-05	41.2
CAIhibv2_DN20738_c0_g1_i1	Cac_g004654.t1	50.00	262	81	5	756	79	1	248	2e-59	197
CAIhibv2_DN20738_c0_g1_i1	Cac_g004654.t1	53.33	30	14	0	762	673	272	301	3e-04	42.4
CAIhibv2_DN20776_c0_g1_i1	Cac_g019169.t3	78.20	422	91	1	311	1576	12	432	0.0	661
CAIhibv2_DN20755_c0_g1_i1	Cac_g016241.t2	47.27	220	110	4	201	848	230	447	2e-63	157
CAIhibv2_DN20755_c0_g1_i1	Cac_g016241.t2	53.75	80	37	0	820	1059	439	518	2e-63	85.9
CAIhibv2_DN20755_c0_g1_i1	Cac_g016241.t2	54.55	33	15	0	1058	1156	520	552	2e-63	39.7
CAIhibv2_DN20703_c0_g1_i1	Cac_g031636.t1	87.77	229	28	0	687	1	1	229	4e-141	407
CAIhibv2_DN20702_c0_g1_i1	Cac_g003560.t1	70.27	74	22	0	474	253	5	78	5e-33	116
CAIhibv2_DN20736_c0_g1_i1	Cac_g022999.t1	58.33	36	15	0	110	3	295	330	2e-05	42.4
CAIhibv2_DN20773_c0_g1_i1	Cac_g008862.t2	77.78	360	75	3	1704	625	1	355	0.0	551
CAIhibv2_DN20773_c0_g1_i2	Cac_g008862.t2	80.53	190	36	1	1194	625	167	355	3e-105	322
CAIhibv2_DN20773_c1_g1_i1	Cac_g027142.t2	80.13	151	30	0	101	553	1	151	9e-88	269
CAIhibv2_DN20749_c0_g1_i1	Cac_g032887.t1	90.22	92	9	0	278	3	88	179	5e-54	179
CAIhibv2_DN20710_c0_g1_i1	Cac_g032330.t1	62.68	343	124	2	1026	7	1	342	2e-126	374
CAIhibv2_DN20779_c0_g1_i1	Cac_g006731.t1	34.09	88	54	2	396	133	109	192	9e-11	57.8
CAIhibv2_DN20779_c0_g1_i2	Cac_g006731.t1	35.23	88	53	2	396	133	109	192	2e-11	59.7
CAIhibv2_DN20746_c0_g1_i1	Cac_g009333.t1	65.17	89	31	0	274	8	23	111	2e-35	126
CAIhibv2_DN20798_c0_g1_i1	Cac_g005892.t1	90.83	229	21	0	99	785	1	229	4e-150	429
CAIhibv2_DN20762_c0_g1_i1	Cac_g004200.t2	89.45	256	27	0	1124	357	1	256	4e-164	465
CAIhibv2_DN20762_c0_g1_i2	Cac_g004200.t2	89.45	256	27	0	1007	240	1	256	8e-165	465
CAIhibv2_DN20729_c0_g1_i2	Cac_g021671.t1	40.43	47	28	0	323	183	56	102	7e-05	39.3
CAIhibv2_DN20712_c0_g1_i1	Cac_g017118.t1	29.80	688	405	15	150	2099	7	654	1e-87	294
CAIhibv2_DN20727_c0_g1_i1	Cac_g025764.t1	59.35	123	42	3	9	377	1	115	4e-32	119
CAIhibv2_DN20727_c0_g1_i2	Cac_g025764.t1	59.35	123	42	3	9	377	1	115	4e-32	119
CAIhibv2_DN20727_c0_g1_i3	Cac_g025764.t1	59.35	123	42	3	9	377	1	115	4e-32	119
CAIhibv2_DN20727_c0_g1_i4	Cac_g025764.t1	59.35	123	42	3	9	377	1	115	1e-32	119
CAIhibv2_DN20778_c0_g1_i1	Cac_g011118.t1	90.48	126	12	0	1	378	364	489	3e-43	150
CAIhibv2_DN20744_c0_g1_i2	Cac_g011846.t1	78.33	60	13	0	242	63	290	349	1e-16	73.6
CAIhibv2_DN20741_c0_g1_i1	Cac_g005379.t1	88.46	52	6	0	2	157	574	625	2e-22	95.9
CAIhibv2_DN20759_c0_g1_i1	Cac_g023855.t1	68.35	237	62	4	1006	296	1	224	2e-91	278
CAIhibv2_DN20752_c0_g1_i1	Cac_g004410.t1	79.72	429	87	0	1661	375	178	606	0.0	724
CAIhibv2_DN20752_c0_g1_i2	Cac_g004410.t1	79.72	429	87	0	1677	391	178	606	0.0	724
CAIhibv2_DN20752_c0_g1_i3	Cac_g004410.t2	77.38	84	19	0	626	375	623	706	2e-37	140
CAIhibv2_DN20752_c0_g1_i4	Cac_g004410.t2	77.38	84	19	0	642	391	623	706	2e-37	140
CAIhibv2_DN20751_c0_g1_i1	Cac_g014972.t1	65.94	276	94	0	1111	284	5	280	3e-122	359
CAIhibv2_DN20751_c0_g1_i2	Cac_g014972.t1	79.76	84	17	0	535	284	197	280	6e-38	134
CAIhibv2_DN20784_c0_g1_i1	Cac_g018797.t1	99.01	101	1	0	1	303	540	640	2e-49	172
CAIhibv2_DN20725_c0_g1_i1	Cac_g007454.t1	87.01	231	30	0	2	694	101	331	1e-133	392
CAIhibv2_DN20785_c0_g1_i1	Cac_g009084.t1	95.65	92	4	0	46	321	7	98	4e-55	175
CAIhibv2_DN20785_c0_g1_i2	Cac_g009084.t1	95.65	92	4	0	46	321	7	98	4e-55	175
CAIhibv2_DN60729_c0_g1_i1	Cac_g004493.t1	58.72	109	43	1	328	2	1	107	1e-30	114
CAIhibv2_DN60800_c0_g1_i1	Cac_g008020.t1	33.90	59	38	1	277	101	102	159	2e-04	40.4
CAIhibv2_DN60720_c0_g1_i1	Cac_g029519.t1	51.59	157	46	7	7	399	245	397	2e-31	117
CAIhibv2_DN60728_c0_g1_i1	Cac_g000310.t1	94.74	19	1	0	57	1	152	170	3e-05	42.7
CAIhibv2_DN60799_c0_g1_i1	Cac_g023038.t1	50.00	82	36	2	29	265	440	519	8e-18	79.3
CAIhibv2_DN60735_c0_g1_i1	Cac_g032375.t2	75.63	119	26	1	3	350	295	413	8e-48	162
CAIhibv2_DN60798_c0_g1_i1	Cac_g014601.t1	53.19	47	20	2	213	353	156	200	4e-07	42.4
CAIhibv2_DN60798_c0_g1_i1	Cac_g014601.t1	65.00	20	7	0	148	207	134	153	4e-07	28.5
CAIhibv2_DN60753_c0_g1_i1	Cac_g002201.t1	65.44	136	47	0	409	2	196	331	2e-58	194
CAIhibv2_DN60753_c0_g1_i1	Cac_g002201.t1	33.08	133	89	0	406	8	96	228	7e-19	83.6
CAIhibv2_DN60753_c0_g1_i1	Cac_g002201.t1	35.79	95	61	0	406	122	400	494	7e-16	75.1
CAIhibv2_DN60753_c0_g1_i1	Cac_g002201.t1	30.30	132	91	1	400	8	300	431	8e-14	68.9
CAIhibv2_DN60739_c0_g1_i1	Cac_g004329.t1	68.33	60	19	0	46	225	1	60	9e-28	105
CAIhibv2_DN60721_c0_g1_i1	Cac_g013157.t1	72.73	22	6	0	283	218	343	364	1e-04	40.8
CAIhibv2_DN60797_c0_g1_i1	Cac_g015890.t1	95.74	47	2	0	143	3	7	53	6e-28	103
CAIhibv2_DN60773_c0_g1_i1	Cac_g010298.t1	41.67	84	38	3	225	1	197	278	8e-12	61.2
CAIhibv2_DN60745_c0_g1_i1	Cac_g033147.t1	42.76	152	87	0	6	461	225	376	4e-35	128
CAIhibv2_DN60745_c0_g1_i1	Cac_g033147.t1	28.57	119	76	2	120	449	184	302	2e-08	52.4
CAIhibv2_DN60745_c0_g1_i1	Cac_g033147.t1	26.09	92	68	0	6	281	295	386	3e-07	48.9
CAIhibv2_DN60745_c0_g1_i1	Cac_g033147.t1	22.06	136	105	1	45	449	132	267	1e-05	43.9
CAIhibv2_DN60745_c0_g1_i1	Cac_g033147.t1	24.79	117	76	1	105	455	130	234	3e-04	40.0
CAIhibv2_DN60750_c0_g1_i1	Cac_g023644.t1	37.25	51	31	1	31	180	13	63	3e-06	43.5
CAIhibv2_DN64345_c0_g1_i1	Cac_g004061.t1	81.45	124	23	0	374	3	528	651	4e-69	222
CAIhibv2_DN64326_c0_g1_i1	Cac_g009718.t1	77.46	71	16	0	102	314	29	99	1e-34	123
CAIhibv2_DN64393_c0_g1_i1	Cac_g008020.t1	33.33	84	55	1	88	336	46	129	1e-04	40.0
CAIhibv2_DN64306_c0_g1_i1	Cac_g027814.t1	66.67	60	20	0	180	1	1	60	5e-20	85.5
CAIhibv2_DN64390_c0_g1_i1	Cac_g011858.t1	85.71	119	15	2	40	393	10	127	1e-68	209
CAIhibv2_DN64304_c0_g1_i1	Cac_g021129.t1	63.89	36	12	1	38	142	321	356	1e-06	46.6
CAIhibv2_DN64388_c0_g1_i1	Cac_g020850.t1	74.00	100	26	0	2	301	795	894	5e-22	92.0
CAIhibv2_DN64380_c0_g1_i1	Cac_g022296.t2	64.52	93	32	1	280	2	65	156	3e-32	121
CAIhibv2_DN64358_c0_g1_i1	Cac_g007834.t1	57.48	548	158	11	172	1701	2	512	7e-168	494
CAIhibv2_DN64358_c0_g1_i2	Cac_g007834.t1	58.21	548	161	10	172	1722	2	512	6e-173	508
CAIhibv2_DN64352_c0_g1_i1	Cac_g020002.t1	97.33	187	5	0	561	1	1	187	1e-128	380
CAIhibv2_DN64359_c0_g1_i1	Cac_g014812.t1	53.29	167	62	6	151	609	1	165	7e-29	112
CAIhibv2_DN64395_c0_g1_i1	Cac_g030908.t1	51.22	41	20	0	329	207	1	41	6e-12	49.3
CAIhibv2_DN64395_c0_g1_i1	Cac_g030908.t1	39.02	41	25	0	208	86	41	81	6e-12	37.0
CAIhibv2_DN64301_c0_g1_i1	Cac_g008777.t1	51.61	62	30	0	2	187	217	278	3e-16	72.4
CAIhibv2_DN64329_c0_g1_i1	Cac_g016159.t1	89.62	212	21	1	86	721	1	211	2e-117	339
CAIhibv2_DN64332_c0_g1_i1	Cac_g001708.t1	66.37	336	98	5	994	2	1	326	3e-135	410
CAIhibv2_DN64386_c0_g1_i1	Cac_g028758.t1	77.27	22	5	0	225	290	197	218	9e-05	40.4
CAIhibv2_DN64386_c0_g1_i1	Cac_g028758.t1	86.67	15	2	0	3	47	184	198	3e-04	38.9
CAIhibv2_DN64389_c0_g1_i1	Cac_g016747.t1	57.75	213	76	3	18	620	156	366	4e-75	238
CAIhibv2_DN64340_c0_g1_i1	Cac_g008737.t1	66.80	250	81	2	13	762	110	357	2e-107	322
CAIhibv2_DN64303_c0_g1_i1	Cac_g006986.t1	83.33	36	6	0	503	610	55	90	9e-15	69.3
CAIhibv2_DN64303_c0_g1_i2	Cac_g006986.t1	83.33	36	6	0	256	363	55	90	2e-14	67.0
CAIhibv2_DN64339_c0_g1_i1	Cac_g022913.t1	74.82	139	34	1	3	416	61	199	1e-47	157
CAIhibv2_DN86108_c0_g1_i1	Cac_g027615.t1	43.64	55	31	0	133	297	215	269	4e-08	50.4
CAIhibv2_DN86166_c0_g1_i1	Cac_g032862.t1	80.22	91	18	0	3	275	471	561	4e-49	166
CAIhibv2_DN86124_c0_g1_i1	Cac_g017076.t1	73.33	30	8	0	107	196	111	140	1e-06	45.4
CAIhibv2_DN86151_c0_g1_i1	Cac_g021349.t1	52.13	211	79	6	597	16	2	207	9e-49	166
CAIhibv2_DN86183_c0_g1_i1	Cac_g013318.t1	82.98	94	16	0	363	82	233	326	4e-51	167
CAIhibv2_DN86183_c0_g1_i2	Cac_g013318.t1	82.35	102	18	0	354	49	225	326	7e-57	182
CAIhibv2_DN86183_c0_g1_i3	Cac_g013318.t1	85.00	100	15	0	381	82	227	326	1e-57	185
CAIhibv2_DN86190_c0_g1_i1	Cac_g015303.t1	43.86	57	32	0	204	34	86	142	1e-07	47.0
CAIhibv2_DN86175_c0_g1_i1	Cac_g032402.t1	61.73	81	31	0	25	267	1	81	3e-15	71.2
CAIhibv2_DN86127_c0_g1_i1	Cac_g003548.t1	94.74	19	1	0	57	1	43	61	1e-04	40.4
CAIhibv2_DN86104_c0_g1_i1	Cac_g001268.t1	80.00	100	20	0	17	316	260	359	2e-51	171
CAIhibv2_DN86138_c0_g1_i1	Cac_g018893.t1	86.96	46	6	0	287	150	110	155	1e-22	90.5
CAIhibv2_DN86197_c0_g1_i1	Cac_g018618.t1	41.74	115	67	0	3	347	154	268	1e-24	99.4
CAIhibv2_DN86180_c0_g1_i1	Cac_g006484.t1	40.91	66	31	2	208	11	168	225	2e-08	52.0
CAIhibv2_DN86172_c0_g1_i1	Cac_g015740.t1	84.54	97	15	0	291	1	261	357	1e-50	170
CAIhibv2_DN86172_c0_g1_i1	Cac_g015740.t1	44.09	93	52	0	291	13	362	454	6e-23	93.6
CAIhibv2_DN86172_c0_g1_i1	Cac_g015740.t1	39.36	94	57	0	282	1	163	256	2e-20	86.7
CAIhibv2_DN86172_c0_g1_i1	Cac_g015740.t1	31.51	73	50	0	237	19	46	118	2e-07	48.5
CAIhibv2_DN86192_c0_g1_i1	Cac_g016254.t1	58.43	89	36	1	1	267	158	245	3e-32	117
CAIhibv2_DN86191_c0_g1_i1	Cac_g026936.t1	75.86	29	6	1	2	88	273	300	3e-06	45.4
CAIhibv2_DN86131_c0_g1_i1	Cac_g005334.t1	96.77	31	1	0	1	93	1105	1135	1e-13	67.4
CAIhibv2_DN86153_c0_g1_i1	Cac_g017241.t1	76.12	67	16	0	201	1	478	544	4e-30	113
CAIhibv2_DN86188_c0_g1_i1	Cac_g015748.t1	81.36	59	11	0	1	177	81	139	2e-27	103
CAIhibv2_DN86117_c0_g1_i1	Cac_g007098.t1	70.43	115	32	1	346	2	163	275	1e-53	180
CAIhibv2_DN86149_c0_g1_i1	Cac_g005312.t1	49.35	77	38	1	105	335	16	91	4e-19	82.8
CAIhibv2_DN814_c0_g1_i1	Cac_g007235.t1	91.76	85	7	0	3	257	272	356	1e-49	166
CAIhibv2_DN802_c0_g1_i1	Cac_g010690.t1	32.99	97	54	5	170	439	6	98	1e-07	48.5
CAIhibv2_DN857_c0_g1_i1	Cac_g022210.t1	81.48	189	30	3	1	561	530	715	2e-100	313
CAIhibv2_DN807_c0_g1_i1	Cac_g015303.t1	31.93	119	77	2	4	357	96	211	3e-07	52.0
CAIhibv2_DN807_c0_g1_i2	Cac_g025139.t1	30.56	144	93	4	324	752	33	170	2e-12	68.2
CAIhibv2_DN813_c0_g1_i1	Cac_g023595.t1	38.15	173	99	4	507	7	27	197	1e-22	93.2
CAIhibv2_DN820_c0_g1_i1	Cac_g013217.t1	62.04	274	102	1	970	149	1	272	3e-87	271
CAIhibv2_DN839_c0_g1_i1	Cac_g023428.t1	38.33	60	33	2	9	182	337	394	2e-04	38.9
CAIhibv2_DN855_c0_g1_i1	Cac_g027110.t1	38.75	80	41	3	546	325	5	82	7e-05	42.4
CAIhibv2_DN870_c0_g1_i1	Cac_g009714.t1	72.62	891	221	3	388	2994	1	890	0.0	1006
CAIhibv2_DN870_c0_g1_i2	Cac_g009714.t1	72.62	891	221	3	318	2924	1	890	0.0	1006
CAIhibv2_DN801_c0_g1_i1	Cac_g030410.t1	97.56	41	1	0	276	154	218	258	8e-21	85.1
CAIhibv2_DN867_c0_g1_i1	Cac_g019288.t1	38.74	111	54	5	233	535	42	148	1e-08	52.8
CAIhibv2_DN830_c0_g1_i1	Cac_g030410.t1	68.10	232	60	4	71	745	2	226	2e-99	295
CAIhibv2_DN879_c0_g1_i1	Cac_g025468.t1	97.56	82	2	0	11	256	1	82	3e-40	136
CAIhibv2_DN872_c1_g1_i1	Cac_g024041.t1	52.70	148	52	4	2	421	490	627	2e-35	132
CAIhibv2_DN897_c0_g1_i1	Cac_g011170.t1	80.51	431	79	2	1598	306	1	426	0.0	705
CAIhibv2_DN818_c0_g1_i1	Cac_g022070.t1	94.74	19	1	0	517	461	79	97	2e-04	40.0
CAIhibv2_DN840_c0_g1_i1	Cac_g001216.t1	85.85	212	30	0	1	636	236	447	5e-133	390
CAIhibv2_DN840_c0_g1_i2	Cac_g001216.t1	85.22	203	30	0	50	658	245	447	2e-125	371
CAIhibv2_DN847_c0_g1_i1	Cac_g017597.t2	72.87	129	33	2	113	499	1	127	9e-55	177
CAIhibv2_DN847_c0_g1_i1	Cac_g017597.t2	36.84	76	43	2	284	499	170	244	1e-08	52.8
CAIhibv2_DN860_c0_g1_i1	Cac_g005190.t1	50.44	454	184	3	1538	252	197	634	9e-95	305
CAIhibv2_DN862_c0_g1_i1	Cac_g004381.t1	64.49	107	37	1	322	2	21	126	1e-33	122
CAIhibv2_DN886_c0_g1_i1	Cac_g009553.t1	41.27	63	37	0	63	251	94	156	4e-10	53.9
CAIhibv2_DN861_c0_g1_i1	Cac_g014122.t1	69.88	259	77	1	251	1027	68	325	3e-103	313
CAIhibv2_DN843_c0_g1_i1	Cac_g022569.t1	73.85	325	78	3	148	1110	1	322	2e-153	444
CAIhibv2_DN843_c0_g1_i2	Cac_g022569.t1	73.85	325	78	3	148	1110	1	322	7e-154	444
CAIhibv2_DN848_c0_g1_i1	Cac_g014967.t2	100.00	17	0	0	51	1	383	399	4e-05	41.2
CAIhibv2_DN846_c0_g1_i1	Cac_g012312.t1	51.52	264	104	6	231	986	1	252	2e-50	176
CAIhibv2_DN856_c0_g1_i1	Cac_g007618.t1	29.17	72	50	1	393	181	83	154	8e-04	38.5
CAIhibv2_DN822_c0_g1_i1	Cac_g002282.t2	85.41	425	60	1	1277	3	13	435	0.0	715
CAIhibv2_DN808_c0_g1_i1	Cac_g003149.t1	71.47	750	210	4	2776	536	62	810	0.0	1038
CAIhibv2_DN889_c1_g1_i1	Cac_g033612.t1	60.54	185	64	3	241	768	22	206	2e-57	192
CAIhibv2_DN48261_c0_g1_i1	Cac_g030260.t1	84.05	163	26	0	932	444	27	189	3e-86	263
CAIhibv2_DN48285_c0_g1_i1	Cac_g022239.t1	63.57	129	28	3	355	2	7	127	1e-36	130
CAIhibv2_DN48233_c0_g1_i1	Cac_g007291.t1	85.71	119	17	0	127	483	1	119	1e-70	213
CAIhibv2_DN48237_c0_g1_i1	Cac_g030908.t1	27.13	129	85	4	2	376	52	175	7e-07	46.6
CAIhibv2_DN48203_c0_g1_i1	Cac_g013460.t1	38.98	118	60	4	25	348	210	325	4e-13	65.9
CAIhibv2_DN48205_c0_g1_i1	Cac_g022308.t1	63.64	187	59	3	2	547	288	470	2e-56	191
CAIhibv2_DN48216_c0_g1_i1	Cac_g034028.t1	37.33	75	46	1	54	275	128	202	2e-06	44.7
CAIhibv2_DN48221_c0_g1_i1	Cac_g018760.t1	79.09	263	48	1	918	151	44	306	3e-156	444
CAIhibv2_DN48241_c0_g1_i1	Cac_g016678.t1	48.25	114	52	4	140	463	50	162	5e-27	107
CAIhibv2_DN48228_c0_g1_i1	Cac_g027427.t1	53.45	58	27	0	67	240	42	99	9e-09	50.4
CAIhibv2_DN48277_c0_g1_i1	Cac_g017507.t2	97.62	84	2	0	143	394	1	84	3e-52	179
CAIhibv2_DN48210_c0_g1_i1	Cac_g018272.t1	42.97	128	72	1	5	388	277	403	4e-36	130
CAIhibv2_DN48210_c0_g1_i1	Cac_g018272.t1	31.47	143	62	3	2	325	140	281	5e-15	72.0
CAIhibv2_DN48275_c0_g1_i1	Cac_g005764.t1	69.14	324	70	6	6	896	65	385	2e-134	395
CAIhibv2_DN48280_c0_g1_i1	Cac_g001167.t1	72.53	91	25	0	5	277	192	282	4e-42	146
CAIhibv2_DN48249_c0_g1_i1	Cac_g000458.t1	83.72	129	21	0	2	388	68	196	8e-74	228
CAIhibv2_DN48276_c0_g1_i1	Cac_g002694.t1	85.83	120	17	0	1	360	875	994	1e-67	221
CAIhibv2_DN48217_c0_g1_i1	Cac_g002669.t1	79.59	49	10	0	386	240	400	448	8e-17	76.6
CAIhibv2_DN65716_c0_g1_i1	Cac_g032014.t1	70.83	144	41	1	1	429	105	248	4e-69	216
CAIhibv2_DN65703_c0_g1_i1	Cac_g006153.t1	72.12	104	29	0	114	425	292	395	3e-44	157
CAIhibv2_DN65750_c0_g1_i1	Cac_g016683.t1	82.86	35	6	0	158	262	98	132	2e-13	63.5
CAIhibv2_DN65704_c0_g1_i1	Cac_g000075.t2	84.85	132	20	0	396	1	1	132	5e-63	202
CAIhibv2_DN65747_c0_g1_i1	Cac_g025941.t1	87.04	162	21	0	666	181	481	642	5e-93	293
CAIhibv2_DN65778_c0_g1_i1	Cac_g006020.t1	94.74	19	1	0	150	206	264	282	3e-06	44.3
CAIhibv2_DN65776_c0_g1_i1	Cac_g018690.t1	92.17	115	9	0	1	345	385	499	2e-71	229
CAIhibv2_DN65786_c0_g1_i1	Cac_g022234.t1	66.20	71	23	1	216	4	170	239	2e-29	107
CAIhibv2_DN65732_c0_g1_i1	Cac_g009173.t1	85.50	200	28	1	947	348	98	296	1e-115	340
CAIhibv2_DN65798_c0_g1_i1	Cac_g007973.t3	48.72	78	40	0	234	1	99	176	3e-22	80.9
CAIhibv2_DN65798_c0_g1_i1	Cac_g007973.t3	57.50	40	12	2	383	264	53	87	3e-22	40.4
CAIhibv2_DN65755_c0_g1_i1	Cac_g020002.t2	98.63	73	1	0	221	3	664	736	6e-45	154
CAIhibv2_DN65727_c0_g1_i1	Cac_g009725.t1	64.00	275	94	4	1	822	198	468	9e-105	320
CAIhibv2_DN65741_c0_g1_i1	Cac_g018764.t1	77.27	22	5	0	190	255	296	317	6e-07	46.6
CAIhibv2_DN65765_c0_g1_i1	Cac_g031287.t1	96.46	113	4	0	2	340	321	433	8e-71	221
CAIhibv2_DN65758_c0_g1_i1	Cac_g015365.t2	63.78	254	85	2	871	131	175	428	6e-85	266
CAIhibv2_DN65742_c0_g1_i1	Cac_g016891.t1	72.00	25	7	0	76	2	500	524	4e-04	38.5
CAIhibv2_DN65749_c0_g1_i1	Cac_g033296.t1	59.26	27	11	0	3	83	213	239	6e-04	38.5
CAIhibv2_DN65784_c0_g1_i1	Cac_g021211.t1	73.33	135	36	0	573	169	1	135	1e-47	155
CAIhibv2_DN65719_c0_g1_i1	Cac_g010032.t1	86.59	425	57	0	1275	1	18	442	0.0	726
CAIhibv2_DN65719_c0_g1_i2	Cac_g010032.t1	82.59	425	56	1	1221	1	18	442	0.0	682
CAIhibv2_DN65774_c0_g1_i1	Cac_g011997.t1	61.54	39	14	1	210	97	1	39	4e-06	44.7
CAIhibv2_DN65795_c0_g1_i1	Cac_g010290.t1	81.29	171	25	2	5	508	198	364	6e-85	271
CAIhibv2_DN65748_c0_g1_i1	Cac_g012194.t1	40.66	91	40	5	467	201	446	524	3e-08	52.8
CAIhibv2_DN65701_c0_g1_i1	Cac_g012272.t3	78.28	221	48	0	11	673	325	545	2e-121	373
CAIhibv2_DN65701_c0_g1_i1	Cac_g012272.t3	27.81	151	107	2	26	478	229	377	1e-13	70.1
CAIhibv2_DN65701_c0_g1_i1	Cac_g012272.t3	29.79	141	85	4	20	430	165	295	2e-11	63.5
CAIhibv2_DN65701_c0_g1_i1	Cac_g012272.t3	26.12	134	89	3	23	424	135	258	5e-07	50.1
CAIhibv2_DN65701_c0_g1_i1	Cac_g012272.t3	22.97	148	112	2	38	481	39	184	8e-04	40.4
CAIhibv2_DN58040_c0_g1_i1	Cac_g028497.t1	55.88	238	73	9	832	137	63	274	5e-59	196
CAIhibv2_DN58039_c0_g1_i1	Cac_g033520.t1	43.75	48	27	0	3	146	25	72	8e-07	43.9
CAIhibv2_DN58068_c0_g1_i1	Cac_g002843.t1	78.85	208	44	0	1	624	887	1094	1e-109	344
CAIhibv2_DN58068_c0_g1_i1	Cac_g002843.t1	66.01	203	69	0	1	609	373	575	3e-86	280
CAIhibv2_DN58075_c0_g1_i1	Cac_g029047.t3	95.37	108	5	0	324	1	18	125	6e-73	222
CAIhibv2_DN58075_c0_g1_i2	Cac_g029047.t1	95.38	65	3	0	195	1	153	217	3e-41	141
CAIhibv2_DN58057_c0_g1_i1	Cac_g028631.t1	55.56	36	16	0	108	1	59	94	3e-09	50.8
CAIhibv2_DN58078_c0_g1_i1	Cac_g027682.t1	70.59	170	46	2	1	510	154	319	6e-64	204
CAIhibv2_DN58031_c0_g1_i1	Cac_g023644.t1	56.67	30	13	0	128	217	13	42	2e-04	37.7
CAIhibv2_DN58084_c0_g1_i1	Cac_g017991.t1	47.78	180	87	4	3	533	81	256	2e-48	161
CAIhibv2_DN58010_c0_g1_i1	Cac_g005508.t1	79.43	141	28	1	709	290	619	759	5e-70	231
CAIhibv2_DN58042_c0_g1_i1	Cac_g014979.t1	58.33	120	46	3	358	2	11	127	1e-33	120
CAIhibv2_DN58011_c0_g1_i1	Cac_g022224.t4	85.61	132	19	0	2	397	550	681	1e-62	207
CAIhibv2_DN58073_c0_g1_i1	Cac_g027896.t1	85.00	20	3	0	3	62	445	464	1e-04	41.2
CAIhibv2_DN58069_c0_g1_i1	Cac_g014144.t1	60.81	74	29	0	223	2	1	74	7e-26	101
CAIhibv2_DN58082_c0_g1_i1	Cac_g031472.t1	57.02	121	47	1	348	1	1	121	1e-35	125
CAIhibv2_DN58044_c0_g1_i1	Cac_g032427.t1	26.09	92	68	0	49	324	32	123	3e-05	41.2
CAIhibv2_DN58035_c0_g1_i1	Cac_g000033.t1	72.78	169	37	2	3	491	503	668	2e-58	200
CAIhibv2_DN58083_c0_g1_i1	Cac_g010220.t1	89.55	67	7	0	20	220	182	248	6e-35	127
CAIhibv2_DN58041_c0_g1_i1	Cac_g031450.t1	46.34	41	19	1	115	2	102	142	9e-05	40.0
CAIhibv2_DN58027_c0_g1_i1	Cac_g019408.t1	32.56	43	29	0	14	142	91	133	8e-04	36.2
CAIhibv2_DN58064_c0_g1_i1	Cac_g030908.t1	40.21	97	58	0	216	506	1	97	2e-18	80.5
CAIhibv2_DN58053_c0_g1_i1	Cac_g008569.t1	95.24	21	1	0	1	63	545	565	2e-08	51.6
CAIhibv2_DN12551_c0_g1_i1	Cac_g034028.t1	32.76	58	31	2	406	242	175	227	9e-04	38.5
CAIhibv2_DN12551_c0_g1_i2	Cac_g034028.t1	31.25	64	36	2	412	230	173	231	2e-04	40.0
CAIhibv2_DN12569_c0_g1_i1	Cac_g032352.t1	75.00	32	8	0	151	246	86	117	1e-11	58.2
CAIhibv2_DN12541_c0_g1_i1	Cac_g016747.t1	52.05	73	34	1	212	427	313	385	2e-16	77.0
CAIhibv2_DN12512_c0_g1_i1	Cac_g030817.t1	66.67	66	22	0	4	201	274	339	2e-27	104
CAIhibv2_DN12528_c0_g1_i1	Cac_g015292.t2	93.07	101	7	0	126	428	1	101	3e-64	206
CAIhibv2_DN12598_c0_g1_i1	Cac_g026708.t1	54.29	35	16	0	3	107	18	52	1e-06	43.9
CAIhibv2_DN12580_c0_g1_i1	Cac_g005858.t1	58.40	125	50	1	399	25	263	385	5e-27	107
CAIhibv2_DN12580_c0_g1_i1	Cac_g005858.t1	51.16	43	21	0	498	370	54	96	9e-06	45.8
CAIhibv2_DN12580_c0_g1_i2	Cac_g005858.t8	58.00	50	20	1	302	156	1	50	1e-09	55.8
CAIhibv2_DN12513_c0_g1_i1	Cac_g021795.t1	71.77	209	59	0	2	628	302	510	3e-75	246
CAIhibv2_DN12558_c0_g1_i1	Cac_g027880.t1	84.62	104	16	0	394	83	156	259	6e-58	185
CAIhibv2_DN12546_c0_g1_i1	Cac_g009385.t1	50.85	59	29	0	179	3	1	59	2e-13	66.6
CAIhibv2_DN12510_c0_g1_i1	Cac_g015956.t1	73.53	68	18	0	206	3	20	87	8e-19	76.6
CAIhibv2_DN12506_c0_g1_i1	Cac_g021670.t1	34.57	81	52	1	1240	1479	31	111	2e-07	50.8
CAIhibv2_DN12527_c0_g1_i1	Cac_g010309.t1	83.14	255	43	0	766	2	1	255	2e-160	455
CAIhibv2_DN12552_c0_g1_i1	Cac_g020261.t1	95.31	64	3	0	283	474	1	64	3e-36	130
CAIhibv2_DN12575_c0_g1_i1	Cac_g002145.t1	82.22	135	24	0	2	406	164	298	5e-76	234
CAIhibv2_DN12500_c0_g1_i1	Cac_g014600.t1	73.47	98	26	0	3	296	268	365	7e-42	145
CAIhibv2_DN12597_c0_g1_i1	Cac_g014070.t1	53.19	141	38	1	18	356	26	166	9e-47	159
CAIhibv2_DN12593_c0_g1_i1	Cac_g000219.t1	88.46	156	18	0	106	573	3	158	2e-98	290
CAIhibv2_DN12520_c0_g1_i1	Cac_g020036.t1	80.77	156	30	0	3	470	718	873	1e-78	254
CAIhibv2_DN12561_c0_g1_i1	Cac_g023848.t1	33.87	62	41	0	277	92	6	67	2e-06	43.9
CAIhibv2_DN12579_c0_g1_i1	Cac_g031207.t1	92.54	201	13	1	199	801	1	199	1e-128	373
CAIhibv2_DN12542_c0_g1_i1	Cac_g025491.t1	76.62	77	17	1	3	233	1632	1707	7e-21	87.8
CAIhibv2_DN12502_c0_g1_i1	Cac_g017231.t1	41.79	67	37	1	12	212	440	504	4e-12	61.6
CAIhibv2_DN12521_c0_g1_i1	Cac_g002349.t1	71.91	89	14	3	269	3	1	78	8e-34	122
CAIhibv2_DN12529_c0_g1_i1	Cac_g022757.t1	89.47	19	2	0	2	58	175	193	2e-05	42.7
CAIhibv2_DN61353_c0_g1_i1	Cac_g014516.t1	85.31	143	20	1	554	126	251	392	1e-68	218
CAIhibv2_DN61319_c0_g1_i1	Cac_g026976.t1	30.84	107	67	2	332	33	18	124	9e-13	64.3
CAIhibv2_DN61394_c0_g1_i1	Cac_g020009.t1	69.23	65	20	0	2	196	569	633	2e-25	99.4
CAIhibv2_DN61357_c0_g1_i1	Cac_g004123.t1	38.18	55	29	2	38	199	5	55	6e-05	40.4
CAIhibv2_DN61335_c0_g1_i1	Cac_g003069.t1	84.52	84	13	0	2	253	120	203	7e-33	118
CAIhibv2_DN61327_c0_g1_i1	Cac_g022884.t1	75.76	99	24	0	1	297	72	170	2e-46	158
CAIhibv2_DN61307_c0_g1_i1	Cac_g007123.t1	39.68	63	34	2	173	352	108	169	5e-07	47.0
CAIhibv2_DN61361_c0_g1_i1	Cac_g024907.t1	83.58	201	33	0	1	603	575	775	3e-118	357
CAIhibv2_DN61371_c0_g1_i1	Cac_g010225.t1	76.47	85	20	0	9	263	33	117	2e-41	136
CAIhibv2_DN61340_c0_g1_i1	Cac_g022376.t1	76.52	115	27	0	1	345	237	351	7e-57	189
CAIhibv2_DN61339_c0_g1_i1	Cac_g021715.t3	100.00	17	0	0	265	215	672	688	2e-05	42.4
CAIhibv2_DN61343_c0_g1_i1	Cac_g003454.t1	61.26	111	41	2	43	375	102	210	2e-38	137
CAIhibv2_DN61328_c0_g1_i1	Cac_g003917.t1	68.18	88	27	1	1	264	563	649	4e-27	107
CAIhibv2_DN61330_c0_g1_i1	Cac_g009553.t1	26.26	99	71	2	2	292	26	124	1e-05	41.6
CAIhibv2_DN80934_c0_g1_i1	Cac_g014498.t1	36.17	47	30	0	155	15	71	117	4e-04	38.1
CAIhibv2_DN80925_c0_g1_i1	Cac_g018517.t1	89.21	139	15	0	422	6	92	230	2e-60	191
CAIhibv2_DN80968_c0_g1_i1	Cac_g002244.t1	82.35	68	12	0	207	4	255	322	6e-35	124
CAIhibv2_DN80965_c0_g1_i1	Cac_g023094.t1	90.36	83	8	0	251	3	1	83	1e-48	159
CAIhibv2_DN80923_c0_g1_i1	Cac_g003170.t1	50.98	51	24	1	74	226	329	378	1e-07	48.9
CAIhibv2_DN80909_c0_g1_i1	Cac_g018649.t1	74.29	105	27	0	316	2	250	354	2e-48	164
CAIhibv2_DN80909_c0_g1_i1	Cac_g018649.t1	36.54	104	64	2	307	2	49	152	6e-16	73.9
CAIhibv2_DN80909_c0_g1_i1	Cac_g018649.t1	29.25	106	73	2	313	2	149	254	8e-13	65.1
CAIhibv2_DN80909_c0_g1_i1	Cac_g018649.t1	30.49	82	56	1	313	71	351	432	4e-11	60.1
CAIhibv2_DN80952_c0_g1_i1	Cac_g018346.t1	57.66	111	46	1	3	332	211	321	4e-34	126
CAIhibv2_DN80945_c0_g1_i1	Cac_g004314.t1	47.62	63	30	1	251	72	12	74	2e-05	40.0
CAIhibv2_DN80954_c0_g1_i1	Cac_g000232.t1	80.00	20	4	0	1	60	608	627	1e-04	40.4
CAIhibv2_DN80911_c0_g1_i1	Cac_g019298.t1	67.65	34	9	1	3	98	153	186	2e-05	42.4
CAIhibv2_DN80917_c0_g1_i1	Cac_g007123.t1	35.56	90	56	1	1	264	80	169	1e-10	56.2
CAIhibv2_DN80992_c0_g1_i1	Cac_g009434.t3	56.52	69	27	2	5	205	1	68	2e-19	82.8
CAIhibv2_DN9393_c0_g1_i1	Cac_g012107.t1	76.24	303	64	3	57	965	1	295	3e-165	470
CAIhibv2_DN9393_c0_g1_i2	Cac_g012107.t1	81.90	232	40	1	344	1039	66	295	2e-138	402
CAIhibv2_DN9393_c0_g1_i2	Cac_g012107.t1	56.00	75	27	2	57	281	1	69	1e-14	74.3
CAIhibv2_DN9319_c0_g1_i1	Cac_g008007.t2	48.00	50	24	1	79	228	320	367	5e-06	43.5
CAIhibv2_DN9360_c0_g1_i1	Cac_g009248.t2	86.96	23	3	0	360	428	48	70	8e-07	47.4
CAIhibv2_DN9362_c0_g1_i1	Cac_g005896.t1	82.14	56	10	0	249	82	462	517	7e-26	100
CAIhibv2_DN9362_c0_g1_i2	Cac_g005896.t1	82.14	56	10	0	283	116	462	517	1e-25	100
CAIhibv2_DN9306_c0_g1_i1	Cac_g017455.t1	43.84	73	40	1	219	4	461	533	2e-10	57.0
CAIhibv2_DN9306_c0_g1_i1	Cac_g017455.t1	37.88	66	40	1	198	4	396	461	6e-05	40.4
CAIhibv2_DN9306_c0_g1_i1	Cac_g017455.t1	36.92	65	40	1	198	7	169	233	4e-04	38.1
CAIhibv2_DN9306_c0_g1_i1	Cac_g017455.t1	37.29	59	36	1	219	46	509	567	6e-04	37.7
CAIhibv2_DN9306_c0_g1_i1	Cac_g017455.t1	31.82	66	45	0	198	1	324	389	9e-04	37.0
CAIhibv2_DN9303_c0_g1_i1	Cac_g008902.t1	61.11	144	48	1	95	502	52	195	1e-48	164
CAIhibv2_DN9303_c0_g1_i3	Cac_g008902.t1	61.11	144	48	1	95	502	52	195	1e-49	164
CAIhibv2_DN9342_c0_g1_i1	Cac_g013024.t1	82.61	345	59	1	138	1172	1	344	0.0	572
CAIhibv2_DN9367_c0_g1_i1	Cac_g011753.t1	74.07	27	7	0	26	106	6	32	9e-07	45.4
CAIhibv2_DN9307_c0_g1_i1	Cac_g013675.t1	67.21	122	34	5	22	381	1	118	1e-47	155
CAIhibv2_DN9312_c0_g1_i1	Cac_g005573.t1	68.18	44	14	0	1451	1320	240	283	2e-10	63.2
CAIhibv2_DN9390_c0_g1_i1	Cac_g011984.t2	94.44	18	1	0	569	622	6	23	2e-04	40.8
CAIhibv2_DN9339_c0_g1_i1	Cac_g000520.t1	62.42	149	45	4	714	298	524	671	1e-39	145
CAIhibv2_DN9337_c0_g1_i1	Cac_g012201.t1	41.38	87	41	2	316	546	354	440	8e-12	64.3
CAIhibv2_DN9316_c0_g1_i1	Cac_g021445.t1	63.27	98	35	1	293	3	1	98	1e-33	122
CAIhibv2_DN9369_c0_g1_i1	Cac_g022583.t1	81.82	99	18	0	3	299	378	476	3e-51	171
CAIhibv2_DN9338_c0_g1_i1	Cac_g009287.t1	69.60	125	37	1	3	377	498	621	3e-58	193
CAIhibv2_DN9385_c0_g1_i1	Cac_g029727.t1	34.50	200	120	6	717	133	40	233	1e-23	97.1
CAIhibv2_DN9356_c0_g1_i1	Cac_g026423.t1	67.94	524	162	5	167	1732	8	527	0.0	683
CAIhibv2_DN9335_c0_g1_i1	Cac_g000339.t1	94.44	18	1	0	55	2	169	186	7e-06	43.5
CAIhibv2_DN9317_c0_g1_i1	Cac_g018418.t1	71.43	21	6	0	65	3	184	204	6e-04	37.7
CAIhibv2_DN9350_c0_g1_i1	Cac_g006669.t1	68.70	770	226	5	157	2430	1	767	0.0	1013
CAIhibv2_DN9305_c0_g1_i1	Cac_g001235.t1	51.72	87	41	1	6	263	49	135	1e-19	84.3
CAIhibv2_DN9354_c0_g1_i1	Cac_g009553.t1	26.45	155	109	3	665	204	13	163	2e-11	63.2
CAIhibv2_DN9309_c0_g1_i1	Cac_g004829.t1	67.92	53	16	1	527	372	1057	1109	2e-15	75.5
CAIhibv2_DN9363_c0_g1_i1	Cac_g032194.t1	58.17	251	102	3	1467	718	1	249	1e-79	253
CAIhibv2_DN9353_c0_g1_i1	Cac_g006444.t1	63.33	30	11	0	1	90	361	390	4e-05	44.7
CAIhibv2_DN9353_c0_g1_i1	Cac_g006444.t1	63.33	30	11	0	710	621	361	390	4e-05	44.7
CAIhibv2_DN9353_c0_g1_i2	Cac_g006444.t1	63.33	30	11	0	1	90	361	390	4e-05	44.7
CAIhibv2_DN9353_c0_g1_i2	Cac_g006444.t1	63.33	30	11	0	740	651	361	390	4e-05	44.7
CAIhibv2_DN9349_c0_g1_i1	Cac_g022897.t1	63.37	202	67	1	590	6	1	202	2e-83	259
CAIhibv2_DN9332_c0_g1_i1	Cac_g032718.t1	95.00	20	1	0	361	420	121	140	1e-04	40.8
CAIhibv2_DN9380_c0_g1_i1	Cac_g010211.t1	56.45	62	6	1	160	38	272	333	1e-13	62.0
CAIhibv2_DN9380_c0_g1_i1	Cac_g010211.t1	66.67	24	7	1	243	172	234	256	1e-13	30.0
CAIhibv2_DN9302_c0_g1_i1	Cac_g003716.t1	75.55	274	66	1	820	2	2	275	2e-115	349
CAIhibv2_DN9302_c0_g1_i1	Cac_g003716.t1	36.36	44	28	0	289	158	389	432	9e-04	41.6
CAIhibv2_DN9327_c0_g1_i1	Cac_g015471.t1	73.13	67	18	0	60	260	567	633	9e-43	104
CAIhibv2_DN9327_c0_g1_i1	Cac_g015471.t1	75.86	58	14	0	346	519	634	691	9e-43	86.7
CAIhibv2_DN9374_c0_g1_i1	Cac_g023579.t1	91.11	45	4	0	511	377	74	118	7e-21	87.0
CAIhibv2_DN9374_c0_g1_i1	Cac_g023579.t1	87.88	33	4	0	190	92	171	203	5e-14	67.4
CAIhibv2_DN9314_c0_g1_i1	Cac_g017078.t1	58.06	62	24	1	384	199	737	796	3e-13	67.0
CAIhibv2_DN45321_c0_g1_i1	Cac_g001803.t1	73.24	71	18	1	2	214	110	179	1e-25	100
CAIhibv2_DN45310_c0_g1_i1	Cac_g030576.t1	50.00	46	15	2	5	142	523	560	3e-04	39.3
CAIhibv2_DN45363_c0_g1_i1	Cac_g025130.t1	70.92	141	31	6	551	141	1	135	9e-54	171
CAIhibv2_DN45355_c0_g1_i1	Cac_g022189.t1	53.33	90	34	3	41	292	1	88	5e-23	89.4
CAIhibv2_DN45384_c0_g1_i1	Cac_g010970.t1	81.32	423	78	1	1939	671	90	511	0.0	687
CAIhibv2_DN45384_c0_g1_i2	Cac_g010970.t1	75.15	487	111	4	2107	671	27	511	0.0	712
CAIhibv2_DN45318_c0_g1_i1	Cac_g022038.t1	74.07	27	7	0	225	305	10	36	2e-07	48.1
CAIhibv2_DN45389_c0_g1_i1	Cac_g029175.t1	73.36	214	55	1	724	83	9	220	6e-100	294
CAIhibv2_DN45304_c0_g1_i1	Cac_g002086.t1	60.75	107	36	3	1	306	1127	1232	2e-31	121
CAIhibv2_DN45397_c0_g1_i1	Cac_g018347.t1	43.41	417	147	17	1425	283	87	450	3e-68	231
CAIhibv2_DN45364_c0_g1_i1	Cac_g027577.t1	69.18	318	97	1	1109	156	205	521	4e-153	446
CAIhibv2_DN45322_c0_g1_i1	Cac_g007868.t1	72.43	642	162	2	1989	109	1	642	0.0	935
CAIhibv2_DN45339_c0_g1_i1	Cac_g006843.t1	53.66	82	22	4	230	9	5	78	3e-17	75.5
CAIhibv2_DN45387_c0_g1_i1	Cac_g012475.t1	43.04	79	35	2	221	15	107	185	9e-12	60.1
CAIhibv2_DN45334_c0_g1_i1	Cac_g017703.t1	76.86	121	28	0	1	363	7	127	4e-67	205
CAIhibv2_DN45350_c0_g1_i1	Cac_g021589.t1	40.43	47	28	0	440	300	1	47	5e-05	40.8
CAIhibv2_DN45350_c0_g1_i2	Cac_g021589.t1	55.75	113	50	0	641	303	1	113	2e-39	135
CAIhibv2_DN45353_c0_g1_i1	Cac_g032437.t1	77.94	68	15	0	2	205	184	251	9e-33	117
CAIhibv2_DN45305_c0_g1_i1	Cac_g011057.t1	61.86	236	79	2	4	678	8	243	3e-93	291
CAIhibv2_DN45305_c0_g1_i1	Cac_g011057.t1	36.21	174	109	1	163	678	239	412	3e-29	116
CAIhibv2_DN45305_c0_g1_i1	Cac_g011057.t1	32.50	120	77	2	82	432	313	431	4e-10	59.7
CAIhibv2_DN45303_c0_g1_i1	Cac_g033734.t1	73.81	42	11	0	14	139	398	439	6e-07	47.0
CAIhibv2_DN45390_c0_g1_i1	Cac_g004503.t2	70.59	187	52	1	1	561	1088	1271	7e-65	219
CAIhibv2_DN45349_c0_g1_i1	Cac_g005783.t1	87.04	247	28	2	111	845	16	260	6e-148	424
CAIhibv2_DN45316_c0_g1_i1	Cac_g021878.t1	65.73	213	73	0	790	152	1	213	8e-104	305
CAIhibv2_DN70238_c0_g1_i1	Cac_g019918.t2	94.74	19	1	0	359	415	64	82	5e-06	43.1
CAIhibv2_DN70242_c0_g1_i1	Cac_g020301.t1	38.53	109	60	3	31	354	15	117	3e-16	71.6
CAIhibv2_DN70279_c0_g1_i1	Cac_g002282.t2	85.50	131	18	1	3	395	413	542	4e-49	168
CAIhibv2_DN70244_c0_g1_i1	Cac_g011347.t1	56.73	104	41	2	53	352	1	104	2e-22	90.5
CAIhibv2_DN70280_c0_g1_i1	Cac_g011398.t1	37.29	59	37	0	179	3	25	83	4e-07	44.7
CAIhibv2_DN70227_c0_g1_i1	Cac_g019408.t1	32.32	99	48	5	295	2	24	104	5e-04	37.0
CAIhibv2_DN70237_c0_g1_i1	Cac_g008530.t1	90.00	20	2	0	60	1	198	217	4e-06	44.3
CAIhibv2_DN70206_c0_g1_i1	Cac_g032427.t1	27.93	111	78	1	339	7	25	133	2e-11	58.5
CAIhibv2_DN70263_c0_g1_i1	Cac_g033889.t1	57.80	109	42	2	1	324	70	175	4e-31	114
CAIhibv2_DN70250_c0_g1_i1	Cac_g006361.t1	63.95	86	29	1	1	258	167	250	3e-18	82.4
CAIhibv2_DN70232_c0_g1_i1	Cac_g002243.t1	100.00	15	0	0	1	45	86	100	6e-04	36.2
CAIhibv2_DN70281_c0_g1_i1	Cac_g016002.t1	61.90	147	42	5	3	407	71	215	2e-48	162
CAIhibv2_DN70264_c0_g1_i1	Cac_g012282.t1	90.34	145	14	0	450	16	421	565	2e-92	282
CAIhibv2_DN70260_c0_g1_i1	Cac_g015921.t1	60.14	148	47	3	2	409	138	285	2e-43	151
CAIhibv2_DN60416_c0_g1_i1	Cac_g024480.t1	68.75	128	40	0	535	152	11	138	4e-59	192
CAIhibv2_DN60466_c0_g1_i1	Cac_g007618.t1	34.67	75	44	1	4	213	67	141	7e-07	46.2
CAIhibv2_DN60419_c0_g1_i1	Cac_g007114.t1	83.33	54	9	0	84	245	49	102	8e-26	99.0
CAIhibv2_DN60487_c0_g1_i1	Cac_g015043.t1	74.58	59	15	0	44	220	115	173	2e-25	96.3
CAIhibv2_DN60447_c0_g1_i1	Cac_g005888.t1	69.51	82	23	1	4	243	362	443	4e-32	118
CAIhibv2_DN60436_c0_g1_i1	Cac_g021961.t1	74.31	109	28	0	3	329	63	171	3e-52	170
CAIhibv2_DN60453_c0_g1_i1	Cac_g030540.t1	75.58	86	21	0	6	263	48	133	1e-39	140
CAIhibv2_DN60488_c0_g1_i1	Cac_g024841.t1	56.25	64	23	2	87	266	6	68	8e-19	82.0
CAIhibv2_DN60450_c0_g1_i1	Cac_g003778.t1	52.57	175	79	2	134	649	1	174	9e-12	64.3
CAIhibv2_DN60468_c0_g1_i1	Cac_g001015.t2	78.26	23	5	0	69	1	368	390	8e-05	41.6
CAIhibv2_DN60420_c0_g1_i1	Cac_g000633.t1	52.67	131	40	2	2	334	248	376	2e-27	107
CAIhibv2_DN60500_c0_g1_i1	Cac_g031084.t2	71.26	87	25	0	525	265	252	338	4e-57	145
CAIhibv2_DN60500_c0_g1_i1	Cac_g031084.t2	71.93	57	16	0	172	2	338	394	4e-57	93.6
CAIhibv2_DN88003_c0_g1_i1	Cac_g025228.t1	47.83	92	48	0	1	276	530	621	9e-27	104
CAIhibv2_DN88003_c0_g1_i1	Cac_g025228.t1	38.20	89	55	0	1	267	329	417	2e-14	69.7
CAIhibv2_DN88003_c0_g1_i1	Cac_g025228.t1	39.19	74	44	1	46	267	445	517	1e-13	67.4
CAIhibv2_DN88003_c0_g1_i1	Cac_g025228.t1	34.78	92	60	0	1	276	228	319	5e-10	56.6
CAIhibv2_DN88003_c0_g1_i1	Cac_g025228.t1	27.16	81	59	0	16	258	132	212	2e-06	45.4
CAIhibv2_DN88001_c0_g1_i1	Cac_g032133.t2	100.00	16	0	0	290	243	430	445	9e-04	37.4
CAIhibv2_DN88072_c0_g1_i1	Cac_g021670.t1	39.51	81	48	1	65	304	31	111	5e-12	59.3
CAIhibv2_DN88054_c0_g1_i1	Cac_g033520.t1	35.59	59	38	0	184	8	14	72	7e-04	36.6
CAIhibv2_DN88039_c0_g1_i1	Cac_g027662.t1	50.00	176	37	6	591	79	48	177	1e-38	135
CAIhibv2_DN88085_c0_g1_i1	Cac_g003049.t2	89.13	46	5	0	2	139	89	134	4e-35	92.0
CAIhibv2_DN88085_c0_g1_i1	Cac_g003049.t2	85.71	35	5	0	192	296	142	176	4e-35	72.4
CAIhibv2_DN88056_c0_g1_i1	Cac_g021238.t1	90.80	87	8	0	263	3	249	335	2e-41	142
CAIhibv2_DN88079_c0_g1_i1	Cac_g009553.t1	35.19	54	35	0	29	190	96	149	5e-05	39.3
CAIhibv2_DN88026_c0_g1_i1	Cac_g010637.t1	50.55	91	42	2	276	10	27	116	2e-22	92.0
CAIhibv2_DN88029_c0_g1_i1	Cac_g016954.t1	70.37	27	8	0	254	174	98	124	2e-06	43.5
CAIhibv2_DN88025_c0_g1_i1	Cac_g001707.t1	66.67	36	11	1	180	73	45	79	4e-09	52.0
CAIhibv2_DN88007_c0_g1_i1	Cac_g015303.t1	35.71	98	48	1	263	15	114	211	2e-14	66.2
CAIhibv2_DN88058_c0_g1_i1	Cac_g030601.t1	81.03	58	10	1	5	178	170	226	8e-26	100
CAIhibv2_DN88031_c0_g1_i1	Cac_g005878.t2	41.67	144	73	5	459	34	81	215	1e-18	81.6
CAIhibv2_DN88100_c0_g1_i1	Cac_g013151.t1	51.02	49	24	0	18	164	365	413	9e-10	55.8
CAIhibv2_DN88071_c0_g1_i1	Cac_g029806.t1	84.91	53	8	0	5	163	128	180	6e-29	104
CAIhibv2_DN1673_c0_g1_i1	Cac_g012591.t1	88.89	18	2	0	55	2	23	40	2e-04	41.2
CAIhibv2_DN1615_c0_g1_i1	Cac_g004368.t1	88.57	70	8	0	210	1	64	133	4e-40	131
CAIhibv2_DN1615_c0_g1_i2	Cac_g004368.t1	84.91	53	8	0	159	1	81	133	6e-27	97.8
CAIhibv2_DN1675_c0_g1_i1	Cac_g013938.t2	43.40	53	30	0	47	205	329	381	1e-05	42.7
CAIhibv2_DN1675_c1_g1_i1	Cac_g013938.t2	37.50	96	60	0	2	289	311	406	1e-13	67.0
CAIhibv2_DN1693_c0_g1_i1	Cac_g026504.t1	75.00	60	15	0	2	181	108	167	4e-12	62.0
CAIhibv2_DN1642_c0_g1_i1	Cac_g013577.t1	63.53	170	54	5	513	10	29	192	3e-60	199
CAIhibv2_DN1671_c0_g1_i1	Cac_g007150.t1	61.58	177	56	4	63	560	3	178	2e-69	216
CAIhibv2_DN1646_c0_g1_i1	Cac_g029036.t1	72.73	22	6	0	201	136	126	147	3e-08	37.4
CAIhibv2_DN1646_c0_g1_i1	Cac_g029036.t1	68.18	22	7	0	116	51	143	164	3e-08	35.8
CAIhibv2_DN1612_c0_g1_i1	Cac_g022997.t1	65.48	420	141	2	1253	6	6	425	0.0	560
CAIhibv2_DN1612_c0_g1_i1	Cac_g022997.t1	26.87	387	243	2	1247	204	75	460	7e-38	147
CAIhibv2_DN1612_c0_g1_i1	Cac_g022997.t1	20.24	247	117	5	740	3	57	224	8e-05	45.4
CAIhibv2_DN1612_c0_g1_i2	Cac_g022997.t1	59.76	420	131	3	1151	6	6	425	2e-168	493
CAIhibv2_DN1612_c0_g1_i2	Cac_g022997.t1	26.87	387	243	2	1145	102	75	460	2e-38	147
CAIhibv2_DN1654_c0_g1_i1	Cac_g013309.t1	58.36	293	72	6	38	832	1	271	7e-105	311
CAIhibv2_DN1650_c0_g1_i1	Cac_g016084.t2	100.00	109	0	0	8	334	1	109	6e-74	219
CAIhibv2_DN1606_c0_g1_i1	Cac_g006271.t1	79.53	127	24	2	1	381	162	286	1e-69	219
CAIhibv2_DN1606_c0_g1_i2	Cac_g006271.t1	76.99	113	24	2	189	527	176	286	6e-57	187
CAIhibv2_DN1644_c0_g1_i1	Cac_g014095.t1	81.13	106	20	0	318	1	368	473	4e-57	186
CAIhibv2_DN1644_c0_g1_i2	Cac_g032312.t1	71.19	59	17	0	177	1	639	697	2e-27	105
CAIhibv2_DN1661_c0_g1_i1	Cac_g021172.t1	40.37	161	60	10	620	189	153	294	6e-13	67.0
CAIhibv2_DN1661_c0_g1_i2	Cac_g021172.t1	40.37	161	60	10	620	189	153	294	6e-13	67.0
CAIhibv2_DN1625_c0_g1_i1	Cac_g026493.t2	40.82	98	54	3	456	169	363	458	1e-09	56.6
CAIhibv2_DN1672_c0_g1_i1	Cac_g006040.t1	57.30	89	36	1	324	584	1	89	2e-26	100
CAIhibv2_DN1655_c0_g1_i1	Cac_g030492.t1	68.57	35	11	0	106	2	62	96	4e-09	54.3
CAIhibv2_DN71178_c0_g1_i1	Cac_g027751.t1	85.00	20	3	0	60	1	1240	1259	2e-04	39.7
CAIhibv2_DN71146_c0_g1_i1	Cac_g012264.t1	61.19	67	26	0	2	202	648	714	4e-22	90.1
CAIhibv2_DN71168_c0_g1_i1	Cac_g012512.t1	93.15	73	5	0	121	339	1	73	4e-32	116
CAIhibv2_DN71133_c0_g1_i1	Cac_g018086.t1	56.82	44	19	0	3	134	82	125	3e-13	62.0
CAIhibv2_DN71182_c0_g1_i1	Cac_g010638.t1	33.78	74	49	0	51	272	350	423	1e-08	52.4
CAIhibv2_DN71151_c0_g1_i1	Cac_g012216.t1	100.00	45	0	0	1	135	62	106	9e-26	95.1
CAIhibv2_DN71194_c0_g1_i1	Cac_g000012.t1	78.79	66	14	0	4	201	247	312	3e-33	119
CAIhibv2_DN71184_c0_g1_i1	Cac_g015303.t1	33.80	71	46	1	246	37	95	165	8e-08	48.1
CAIhibv2_DN71141_c0_g1_i1	Cac_g008367.t1	100.00	18	0	0	56	3	301	318	3e-06	44.7
CAIhibv2_DN71171_c0_g1_i1	Cac_g021670.t1	29.27	82	53	1	240	10	30	111	8e-04	37.4
CAIhibv2_DN71118_c0_g1_i1	Cac_g022308.t1	89.54	153	16	0	1	459	640	792	3e-92	288
CAIhibv2_DN71140_c0_g1_i1	Cac_g031693.t1	59.38	32	11	1	183	278	121	150	3e-04	38.1
CAIhibv2_DN74121_c0_g1_i1	Cac_g007888.t1	58.42	101	39	1	2	304	40	137	7e-38	132
CAIhibv2_DN74131_c0_g1_i1	Cac_g005701.t2	85.71	56	8	0	163	330	167	222	1e-15	70.5
CAIhibv2_DN74111_c0_g1_i1	Cac_g020931.t1	86.90	84	10	1	26	274	272	355	2e-47	161
CAIhibv2_DN74199_c0_g1_i1	Cac_g013892.t1	42.36	144	52	4	434	72	1	136	5e-16	73.9
CAIhibv2_DN74139_c0_g1_i1	Cac_g019074.t1	91.49	47	4	0	164	304	1	47	7e-16	73.9
CAIhibv2_DN74187_c0_g1_i1	Cac_g010118.t2	64.71	34	9	1	3	95	627	660	2e-05	47.0
CAIhibv2_DN74188_c0_g1_i1	Cac_g007569.t2	47.29	277	122	1	796	38	1508	1784	5e-67	229
CAIhibv2_DN74176_c0_g1_i1	Cac_g024843.t1	44.19	86	26	1	329	72	427	490	2e-16	61.2
CAIhibv2_DN74176_c0_g1_i1	Cac_g024843.t1	64.00	25	9	0	75	1	490	514	2e-16	40.0
CAIhibv2_DN74127_c0_g1_i1	Cac_g001827.t1	69.81	53	16	0	159	1	3	55	6e-19	82.8
CAIhibv2_DN74171_c0_g1_i1	Cac_g024401.t1	52.63	38	18	0	53	166	125	162	5e-08	49.3
CAIhibv2_DN74175_c0_g1_i1	Cac_g006930.t1	51.85	108	50	1	1	324	4	109	4e-19	80.9
CAIhibv2_DN74196_c0_g1_i1	Cac_g001068.t1	86.36	22	3	0	701	766	249	270	2e-04	42.4
CAIhibv2_DN74186_c0_g1_i1	Cac_g007649.t1	71.47	354	91	6	270	1313	1	350	5e-148	434
CAIhibv2_DN74186_c0_g1_i2	Cac_g007649.t1	71.47	354	91	6	270	1313	1	350	3e-148	434
CAIhibv2_DN74190_c0_g1_i1	Cac_g030132.t1	84.56	136	21	0	872	465	554	689	1e-70	234
CAIhibv2_DN68425_c0_g1_i1	Cac_g000517.t1	67.07	82	23	2	262	26	967	1047	2e-25	100
CAIhibv2_DN68405_c0_g1_i1	Cac_g003747.t2	82.47	97	17	0	2	292	379	475	8e-51	174
CAIhibv2_DN68446_c0_g1_i1	Cac_g012866.t1	67.61	176	56	1	528	1	36	210	5e-76	249
CAIhibv2_DN68446_c0_g1_i1	Cac_g012866.t1	36.11	144	84	5	429	1	268	404	2e-07	50.8
CAIhibv2_DN68446_c0_g1_i1	Cac_g012866.t1	45.31	64	33	1	258	67	248	309	7e-06	46.6
CAIhibv2_DN68484_c0_g1_i1	Cac_g007180.t1	78.57	350	68	2	3	1034	12	360	8e-165	477
CAIhibv2_DN68410_c0_g1_i1	Cac_g025954.t1	74.19	93	23	1	285	7	22	113	8e-40	135
CAIhibv2_DN68475_c0_g1_i1	Cac_g009550.t1	47.62	42	22	0	170	45	13	54	9e-05	38.9
CAIhibv2_DN68490_c0_g1_i1	Cac_g011344.t1	80.36	56	11	0	295	128	236	291	7e-25	96.7
CAIhibv2_DN68486_c0_g1_i1	Cac_g020401.t1	77.08	96	22	0	3	290	85	180	3e-50	160
CAIhibv2_DN68439_c0_g1_i1	Cac_g012729.t1	40.68	59	35	0	197	21	141	199	2e-08	50.8
CAIhibv2_DN68433_c0_g1_i1	Cac_g016237.t1	62.07	29	11	0	146	232	48	76	4e-05	38.9
CAIhibv2_DN68494_c0_g1_i1	Cac_g007469.t1	64.58	96	27	4	274	2	53	146	1e-29	111
CAIhibv2_DN68431_c0_g1_i1	Cac_g002060.t1	66.18	68	23	0	205	2	141	208	3e-27	101
CAIhibv2_DN68462_c0_g1_i1	Cac_g000516.t1	77.42	124	6	1	3	374	288	389	1e-59	193
CAIhibv2_DN68462_c0_g1_i2	Cac_g000516.t1	94.12	102	6	0	3	308	288	389	3e-65	207
CAIhibv2_DN68464_c0_g1_i1	Cac_g007123.t1	36.71	79	42	2	214	2	108	186	5e-12	59.3
CAIhibv2_DN68406_c0_g1_i1	Cac_g016159.t1	98.43	127	2	0	183	563	1	127	2e-72	222
CAIhibv2_DN68470_c0_g1_i1	Cac_g032278.t1	38.46	52	31	1	154	2	5	56	5e-06	42.0
CAIhibv2_DN68451_c0_g1_i1	Cac_g024401.t1	31.82	110	71	1	366	37	58	163	2e-13	64.7
CAIhibv2_DN66332_c0_g1_i1	Cac_g015955.t1	48.60	107	44	2	165	452	46	152	7e-27	102
CAIhibv2_DN66341_c0_g1_i1	Cac_g021992.t1	90.00	20	2	0	60	1	349	368	2e-06	45.8
CAIhibv2_DN66320_c0_g1_i1	Cac_g026978.t1	79.52	166	32	2	499	2	1	164	1e-80	249
CAIhibv2_DN66325_c0_g1_i1	Cac_g004558.t1	68.70	262	80	1	2	787	48	307	8e-128	382
CAIhibv2_DN66325_c0_g1_i1	Cac_g004558.t1	27.53	247	177	2	44	781	161	406	4e-31	123
CAIhibv2_DN66325_c0_g1_i1	Cac_g004558.t1	24.42	258	192	3	11	778	252	508	1e-23	100
CAIhibv2_DN66308_c0_g1_i1	Cac_g021925.t1	51.02	98	29	4	119	364	1	95	4e-10	57.0
CAIhibv2_DN66339_c0_g1_i1	Cac_g029689.t1	76.60	47	11	0	2	142	601	647	9e-17	77.4
CAIhibv2_DN66340_c0_g1_i1	Cac_g006730.t1	59.15	164	51	3	470	916	1	163	8e-52	181
CAIhibv2_DN66377_c0_g1_i1	Cac_g006820.t1	88.89	18	2	0	1	54	404	421	4e-04	38.5
CAIhibv2_DN66304_c0_g1_i1	Cac_g030908.t1	38.10	84	52	0	257	6	1	84	2e-12	60.5
CAIhibv2_DN66360_c0_g1_i1	Cac_g013539.t1	64.00	50	17	1	103	252	903	951	8e-14	68.9
CAIhibv2_DN66305_c0_g1_i1	Cac_g000383.t1	54.55	44	20	0	259	128	501	544	9e-11	58.2
CAIhibv2_DN66316_c0_g1_i1	Cac_g007236.t1	75.60	168	41	0	506	3	345	512	3e-89	283
CAIhibv2_DN66327_c0_g1_i1	Cac_g033536.t1	28.89	90	51	2	16	261	2	86	2e-04	40.4
CAIhibv2_DN66334_c0_g1_i1	Cac_g003821.t1	68.34	319	95	4	950	3	590	905	3e-114	359
CAIhibv2_DN66334_c0_g1_i1	Cac_g003821.t1	39.64	111	66	1	950	621	374	484	6e-10	60.8
CAIhibv2_DN66334_c0_g1_i1	Cac_g003821.t1	39.33	89	54	0	950	684	446	534	6e-08	54.7
CAIhibv2_DN66334_c0_g1_i1	Cac_g003821.t1	43.75	80	45	0	935	696	499	578	8e-08	54.3
CAIhibv2_DN66334_c0_g1_i1	Cac_g003821.t1	44.64	56	31	0	851	684	335	390	8e-07	51.2
CAIhibv2_DN66334_c0_g1_i1	Cac_g003821.t1	38.64	88	54	0	950	687	326	413	5e-05	45.4
CAIhibv2_DN66334_c0_g1_i1	Cac_g003821.t1	41.57	89	50	1	950	684	154	240	5e-05	45.4
CAIhibv2_DN66334_c0_g1_i1	Cac_g003821.t1	33.33	78	30	1	851	684	139	216	9e-05	44.7
CAIhibv2_DN66334_c0_g1_i1	Cac_g003821.t1	41.51	53	31	0	845	687	117	169	2e-04	43.9
CAIhibv2_DN66334_c0_g1_i1	Cac_g003821.t1	38.89	90	55	0	950	681	176	265	3e-04	42.7
CAIhibv2_DN66311_c0_g1_i1	Cac_g015139.t1	51.61	31	15	0	143	51	60	90	2e-04	37.4
CAIhibv2_DN66311_c0_g1_i1	Cac_g015139.t1	62.50	16	6	0	49	2	90	105	2e-04	24.6
CAIhibv2_DN73933_c0_g1_i1	Cac_g032357.t1	41.18	51	29	1	233	84	16	66	5e-04	38.5
CAIhibv2_DN73940_c0_g1_i1	Cac_g006757.t1	69.77	129	30	3	361	2	1	129	4e-34	130
CAIhibv2_DN73925_c0_g1_i1	Cac_g028324.t1	66.67	30	9	1	134	223	90	118	3e-05	41.2
CAIhibv2_DN73925_c0_g1_i1	Cac_g028324.t1	71.43	21	6	0	161	223	2	22	2e-04	38.9
CAIhibv2_DN73927_c0_g1_i1	Cac_g008275.t1	86.42	81	11	0	2	244	179	259	1e-42	149
CAIhibv2_DN73992_c0_g1_i1	Cac_g021671.t1	35.80	81	48	2	11	253	13	89	4e-07	44.7
CAIhibv2_DN73995_c0_g1_i1	Cac_g020361.t1	68.42	38	11	1	125	238	21	57	1e-07	48.5
CAIhibv2_DN73988_c0_g1_i1	Cac_g030368.t1	41.27	252	98	9	649	5	382	620	3e-16	78.6
CAIhibv2_DN73913_c0_g1_i1	Cac_g033841.t2	27.72	101	62	3	41	316	94	192	9e-04	37.7
CAIhibv2_DN73913_c1_g1_i1	Cac_g032635.t1	41.67	84	46	1	244	2	639	722	8e-13	64.7
CAIhibv2_DN73987_c0_g1_i1	Cac_g024254.t1	39.53	43	26	0	290	418	34	76	8e-07	47.0
CAIhibv2_DN73936_c0_g1_i1	Cac_g005416.t1	60.32	126	43	4	29	385	93	218	2e-38	138
CAIhibv2_DN73975_c0_g1_i1	Cac_g018893.t1	42.50	80	41	4	256	20	234	309	2e-10	57.4
CAIhibv2_DN73967_c0_g1_i1	Cac_g021750.t1	75.00	88	21	1	1	264	170	256	7e-40	139
CAIhibv2_DN73989_c0_g1_i1	Cac_g021414.t1	93.24	74	5	0	3	224	94	167	7e-42	139
CAIhibv2_DN73929_c0_g1_i1	Cac_g033023.t1	50.00	38	19	0	626	513	106	143	7e-04	40.8
CAIhibv2_DN73901_c0_g1_i1	Cac_g022691.t1	44.44	45	25	0	17	151	30	74	2e-04	37.0
CAIhibv2_DN73976_c0_g1_i1	Cac_g023736.t3	49.02	102	50	2	308	9	175	276	6e-20	84.0
CAIhibv2_DN73978_c0_g1_i1	Cac_g019759.t3	75.08	313	64	2	926	3	25	328	1e-161	460
CAIhibv2_DN74000_c0_g1_i1	Cac_g017496.t1	62.12	66	21	3	199	2	1	62	3e-11	57.8
CAIhibv2_DN73912_c0_g1_i1	Cac_g006668.t1	60.53	114	43	1	343	2	784	895	1e-38	139
CAIhibv2_DN73982_c0_g1_i1	Cac_g013112.t1	82.81	64	7	1	260	81	77	140	1e-28	103
CAIhibv2_DN8407_c0_g1_i1	Cac_g032999.t1	44.44	45	25	0	192	326	78	122	9e-12	45.4
CAIhibv2_DN8407_c0_g1_i1	Cac_g032999.t1	43.24	37	21	0	325	435	122	158	9e-12	41.2
CAIhibv2_DN8463_c0_g1_i1	Cac_g025694.t1	44.78	67	36	1	806	609	152	218	4e-05	44.7
CAIhibv2_DN8487_c0_g1_i1	Cac_g029662.t1	86.96	23	3	0	187	255	183	205	6e-06	43.9
CAIhibv2_DN8421_c0_g1_i1	Cac_g007937.t1	63.64	88	31	1	334	71	429	515	2e-36	130
CAIhibv2_DN8449_c0_g1_i1	Cac_g000813.t1	90.00	60	6	0	310	131	195	254	6e-33	117
CAIhibv2_DN8405_c0_g1_i1	Cac_g013710.t1	65.31	147	47	2	2214	2645	195	340	2e-54	195
CAIhibv2_DN8405_c0_g1_i1	Cac_g013710.t1	65.31	147	47	2	807	376	195	340	2e-54	195
CAIhibv2_DN8405_c0_g1_i1	Cac_g013710.t1	36.30	135	46	5	1602	1886	15	149	5e-08	56.6
CAIhibv2_DN8405_c0_g1_i1	Cac_g013710.t1	36.30	135	46	5	1419	1135	15	149	5e-08	56.6
CAIhibv2_DN8405_c0_g1_i2	Cac_g013710.t1	70.97	31	9	0	139	231	15	45	9e-08	49.7
CAIhibv2_DN8473_c0_g1_i1	Cac_g029783.t1	88.64	176	20	0	1	528	207	382	5e-95	300
CAIhibv2_DN8424_c0_g1_i1	Cac_g017564.t2	82.28	79	14	0	303	67	460	538	2e-41	144
CAIhibv2_DN8460_c0_g1_i1	Cac_g004227.t1	78.46	65	14	0	197	3	92	156	1e-28	104
CAIhibv2_DN8465_c0_g1_i1	Cac_g012586.t1	64.26	263	64	4	228	1010	39	273	1e-80	253
CAIhibv2_DN8491_c0_g1_i1	Cac_g028468.t1	65.71	35	11	1	2	106	108	141	1e-05	43.1
CAIhibv2_DN8491_c0_g1_i1	Cac_g028468.t1	88.89	18	2	0	358	411	128	145	3e-04	39.7
CAIhibv2_DN8454_c0_g1_i1	Cac_g027206.t1	66.88	317	104	1	1186	239	22	338	8e-144	419
CAIhibv2_DN8454_c0_g1_i2	Cac_g027206.t1	69.64	303	91	1	1144	239	36	338	2e-144	421
CAIhibv2_DN8413_c0_g1_i1	Cac_g020258.t1	77.05	183	42	0	116	664	7	189	5e-105	315
CAIhibv2_DN8419_c0_g1_i1	Cac_g009964.t1	49.12	285	125	8	1087	233	209	473	2e-55	194
CAIhibv2_DN8411_c0_g1_i1	Cac_g023377.t1	63.42	503	165	5	1480	14	15	512	0.0	607
CAIhibv2_DN8411_c0_g1_i2	Cac_g023377.t1	63.08	520	173	5	1529	12	15	529	0.0	624
CAIhibv2_DN8464_c0_g1_i1	Cac_g007845.t1	50.82	61	23	3	65	241	7	62	1e-08	50.4
CAIhibv2_DN8428_c0_g1_i2	Cac_g022126.t1	93.75	16	1	0	2	49	206	221	7e-04	36.6
CAIhibv2_DN8433_c0_g1_i1	Cac_g017679.t2	33.01	103	65	3	84	389	72	171	7e-08	50.8
CAIhibv2_DN8418_c0_g1_i1	Cac_g002254.t1	43.93	107	41	6	589	275	1	90	3e-08	52.0
CAIhibv2_DN8453_c0_g1_i1	Cac_g002526.t1	88.57	35	4	0	107	3	7	41	1e-13	65.1
CAIhibv2_DN8482_c1_g1_i1	Cac_g021671.t1	36.92	65	41	0	90	284	2	66	7e-06	42.4
CAIhibv2_DN8439_c0_g1_i1	Cac_g016042.t1	89.72	107	11	0	616	296	29	135	4e-52	167
CAIhibv2_DN8403_c0_g1_i1	Cac_g008173.t1	51.61	124	49	3	598	251	162	282	8e-29	111
CAIhibv2_DN8403_c0_g1_i2	Cac_g008173.t1	79.59	49	10	0	502	356	162	210	8e-20	85.1
CAIhibv2_DN8408_c0_g1_i1	Cac_g021839.t1	65.07	146	41	5	630	199	22	159	5e-43	145
CAIhibv2_DN8470_c0_g1_i1	Cac_g016262.t1	62.50	24	9	0	394	323	646	669	3e-06	45.8
CAIhibv2_DN8450_c0_g1_i1	Cac_g025733.t1	43.64	55	28	1	48	203	689	743	3e-06	44.3
CAIhibv2_DN34088_c0_g1_i1	Cac_g016534.t2	78.97	233	49	0	522	1220	1	233	6e-132	385
CAIhibv2_DN34088_c0_g1_i2	Cac_g016534.t2	80.22	273	54	0	522	1340	1	273	1e-149	431
CAIhibv2_DN34022_c0_g1_i1	Cac_g000656.t1	77.87	253	56	0	855	97	7	259	8e-146	416
CAIhibv2_DN34022_c0_g1_i2	Cac_g007488.t1	77.00	213	49	0	3	641	486	698	8e-110	356
CAIhibv2_DN34022_c0_g1_i2	Cac_g007488.t1	33.63	113	68	4	3	332	384	492	2e-09	62.0
CAIhibv2_DN34022_c0_g1_i2	Cac_g007488.t1	23.58	123	92	2	3	371	252	372	2e-05	48.9
CAIhibv2_DN34022_c0_g1_i3	Cac_g000656.t1	78.25	308	66	1	2353	1430	7	313	1e-163	480
CAIhibv2_DN34022_c0_g1_i4	Cac_g000656.t1	79.19	149	31	0	543	97	111	259	3e-81	253
CAIhibv2_DN34022_c0_g1_i5	Cac_g007488.t1	77.00	213	49	0	3	641	486	698	3e-113	356
CAIhibv2_DN34022_c0_g1_i5	Cac_g007488.t1	33.63	113	68	4	3	332	384	492	8e-10	62.0
CAIhibv2_DN34022_c0_g1_i5	Cac_g007488.t1	23.58	123	92	2	3	371	252	372	9e-06	48.9
CAIhibv2_DN34059_c0_g1_i1	Cac_g028158.t1	56.00	50	21	1	508	362	199	248	7e-06	45.4
CAIhibv2_DN34059_c0_g1_i3	Cac_g028158.t1	77.91	249	53	2	1105	362	1	248	1e-120	355
CAIhibv2_DN34059_c0_g1_i4	Cac_g028158.t1	77.91	249	53	2	1091	348	1	248	1e-120	355
CAIhibv2_DN34059_c0_g1_i5	Cac_g028158.t1	92.96	71	5	0	407	195	98	168	1e-41	144
CAIhibv2_DN34053_c0_g1_i1	Cac_g001363.t3	79.15	470	97	1	2508	1102	1	470	0.0	736
CAIhibv2_DN34053_c0_g1_i1	Cac_g001363.t3	69.16	107	33	0	1115	795	475	581	3e-42	164
CAIhibv2_DN34053_c0_g1_i2	Cac_g001363.t3	71.88	473	131	1	2213	795	111	581	0.0	660
CAIhibv2_DN34053_c0_g1_i2	Cac_g001363.t3	87.69	130	16	0	2524	2135	1	130	8e-73	254
CAIhibv2_DN34053_c0_g1_i3	Cac_g001363.t3	77.97	581	128	0	2537	795	1	581	0.0	920
CAIhibv2_DN34076_c0_g1_i1	Cac_g014197.t1	77.88	113	25	0	664	326	51	163	1e-59	189
CAIhibv2_DN34097_c1_g1_i1	Cac_g021670.t1	32.00	75	51	0	51	275	37	111	1e-06	46.6
CAIhibv2_DN34036_c0_g1_i1	Cac_g001210.t3	84.29	191	29	1	871	299	107	296	2e-107	333
CAIhibv2_DN34036_c0_g1_i1	Cac_g001210.t3	91.23	114	10	0	1907	1566	1	114	7e-52	184
CAIhibv2_DN34036_c0_g1_i2	Cac_g001210.t2	87.15	179	23	0	835	299	124	302	3e-109	328
CAIhibv2_DN34036_c0_g1_i2	Cac_g001210.t2	82.19	73	7	1	1025	825	1	73	2e-20	91.3
CAIhibv2_DN34036_c0_g1_i3	Cac_g001210.t1	88.00	100	12	0	598	299	198	297	1e-50	185
CAIhibv2_DN34036_c0_g1_i3	Cac_g001210.t1	86.25	80	11	0	1732	1493	120	199	5e-39	150
CAIhibv2_DN34036_c0_g1_i3	Cac_g001210.t1	79.63	54	11	0	2624	2463	68	121	3e-19	91.7
CAIhibv2_DN34036_c0_g1_i3	Cac_g001210.t1	84.51	71	5	1	4632	4438	1	71	3e-18	88.6
CAIhibv2_DN34036_c0_g1_i4	Cac_g001210.t4	89.35	291	31	0	1171	299	1	291	3e-178	505
CAIhibv2_DN34036_c0_g1_i5	Cac_g001210.t3	84.29	191	29	1	871	299	107	296	2e-103	333
CAIhibv2_DN34036_c0_g1_i5	Cac_g001210.t3	93.85	65	4	0	3732	3538	1	65	7e-21	96.3
CAIhibv2_DN34036_c0_g1_i5	Cac_g001210.t3	81.13	53	10	0	1724	1566	62	114	3e-19	90.9
CAIhibv2_DN34036_c0_g1_i6	Cac_g001210.t1	88.00	100	12	0	598	299	198	297	3e-51	185
CAIhibv2_DN34036_c0_g1_i6	Cac_g001210.t1	85.12	121	12	1	2807	2463	1	121	3e-48	176
CAIhibv2_DN34036_c0_g1_i6	Cac_g001210.t1	86.25	80	11	0	1732	1493	120	199	2e-39	150
CAIhibv2_DN34036_c0_g1_i7	Cac_g001210.t4	86.61	224	30	0	950	279	21	244	5e-140	402
CAIhibv2_DN34036_c0_g1_i8	Cac_g001210.t5	84.85	132	20	0	1888	1493	51	182	4e-68	233
CAIhibv2_DN34036_c0_g1_i8	Cac_g001210.t5	88.00	100	12	0	598	299	181	280	2e-52	189
CAIhibv2_DN34036_c0_g1_i8	Cac_g001210.t5	89.66	29	3	0	3788	3702	26	54	5e-08	56.6
CAIhibv2_DN34036_c0_g1_i9	Cac_g001210.t4	70.27	74	21	1	251	33	1	74	2e-21	88.6
CAIhibv2_DN34036_c0_g1_i10	Cac_g001210.t4	93.85	65	4	0	2735	2541	1	65	4e-21	96.3
CAIhibv2_DN34036_c0_g1_i10	Cac_g001210.t4	81.48	54	10	0	727	566	62	115	6e-21	95.9
CAIhibv2_DN34036_c0_g1_i11	Cac_g001210.t4	80.87	115	21	1	907	566	1	115	1e-51	176
CAIhibv2_DN34036_c0_g1_i12	Cac_g001210.t5	81.48	54	10	0	727	566	51	104	7e-21	95.9
CAIhibv2_DN34036_c0_g1_i12	Cac_g001210.t5	79.31	29	6	0	3535	3449	26	54	9e-07	52.4
CAIhibv2_DN34036_c0_g1_i13	Cac_g001210.t4	86.52	230	31	0	988	299	62	291	4e-135	414
CAIhibv2_DN34036_c0_g1_i13	Cac_g001210.t4	93.85	65	4	0	2996	2802	1	65	5e-21	96.3
CAIhibv2_DN34036_c0_g1_i14	Cac_g001210.t4	81.20	133	24	1	397	2	1	133	8e-64	202
CAIhibv2_DN34028_c0_g1_i1	Cac_g014923.t1	26.26	377	196	11	45	1151	2	304	2e-14	75.9
CAIhibv2_DN34028_c0_g1_i1	Cac_g014923.t1	26.27	118	81	3	807	1157	376	488	4e-04	43.1
CAIhibv2_DN34028_c0_g1_i2	Cac_g014923.t1	26.26	358	183	10	45	1097	2	285	4e-13	71.6
CAIhibv2_DN34070_c0_g1_i1	Cac_g026550.t1	78.85	260	55	0	562	1341	16	275	7e-142	418
CAIhibv2_DN34070_c0_g1_i2	Cac_g026550.t1	79.08	153	32	0	863	1321	123	275	4e-108	250
CAIhibv2_DN34070_c0_g1_i2	Cac_g026550.t1	78.00	100	22	0	562	861	16	115	4e-108	162
CAIhibv2_DN34070_c0_g1_i3	Cac_g026549.t1	55.26	38	16	1	385	498	104	140	4e-05	43.5
CAIhibv2_DN34008_c0_g1_i1	Cac_g013757.t1	57.27	454	160	8	2287	992	284	725	9e-133	419
CAIhibv2_DN34008_c0_g1_i1	Cac_g013757.t1	52.94	119	49	3	977	639	768	885	9e-24	107
CAIhibv2_DN34008_c0_g1_i2	Cac_g013757.t1	56.75	615	225	12	2399	639	284	885	0.0	560
CAIhibv2_DN34096_c0_g1_i2	Cac_g029594.t1	100.00	125	0	0	704	330	1	125	6e-86	255
CAIhibv2_DN34096_c1_g1_i1	Cac_g023440.t1	88.41	535	62	0	2147	543	1	535	0.0	950
CAIhibv2_DN34096_c1_g1_i3	Cac_g023440.t1	88.41	535	62	0	2159	555	1	535	0.0	950
CAIhibv2_DN34049_c1_g1_i1	Cac_g003116.t1	62.50	24	9	0	327	398	166	189	1e-06	36.6
CAIhibv2_DN34049_c1_g1_i1	Cac_g003116.t1	76.47	17	4	0	167	217	149	165	1e-06	33.1
CAIhibv2_DN34049_c1_g1_i2	Cac_g003116.t1	77.27	44	10	0	3	134	122	165	1e-24	75.5
CAIhibv2_DN34049_c1_g1_i2	Cac_g003116.t1	60.53	38	15	0	244	357	166	203	1e-24	53.5
CAIhibv2_DN34049_c1_g1_i3	Cac_g003116.t1	60.53	38	15	0	327	440	166	203	6e-12	53.5
CAIhibv2_DN34049_c1_g1_i3	Cac_g003116.t1	76.47	17	4	0	167	217	149	165	6e-12	33.1
CAIhibv2_DN34049_c1_g1_i4	Cac_g003116.t1	77.27	44	10	0	3	134	122	165	3e-19	75.5
CAIhibv2_DN34049_c1_g1_i4	Cac_g003116.t1	62.50	24	9	0	244	315	166	189	3e-19	36.6
CAIhibv2_DN34049_c2_g1_i1	Cac_g003116.t1	81.72	290	52	1	1085	219	188	477	6e-169	494
CAIhibv2_DN34049_c2_g1_i1	Cac_g003116.t1	67.72	189	45	3	1731	1210	1	188	6e-79	261
CAIhibv2_DN34049_c2_g1_i2	Cac_g003116.t1	76.29	291	68	1	1091	219	188	477	4e-154	457
CAIhibv2_DN34049_c2_g1_i2	Cac_g003116.t1	67.72	189	45	3	1737	1216	1	188	7e-79	261
CAIhibv2_DN34049_c2_g1_i3	Cac_g003116.t1	81.72	290	52	1	1085	219	188	477	2e-168	494
CAIhibv2_DN34049_c2_g1_i3	Cac_g003116.t1	72.92	192	44	3	1773	1210	1	188	3e-78	260
CAIhibv2_DN34049_c2_g1_i4	Cac_g003116.t1	78.17	481	96	4	1646	219	1	477	0.0	749
CAIhibv2_DN34049_c2_g1_i5	Cac_g003116.t1	79.20	452	89	3	1562	219	27	477	0.0	750
CAIhibv2_DN34049_c2_g1_i6	Cac_g003116.t1	75.72	453	105	3	1568	219	27	477	0.0	712
CAIhibv2_DN34049_c2_g1_i7	Cac_g003116.t1	81.58	228	41	1	899	219	250	477	2e-123	384
CAIhibv2_DN34049_c2_g1_i7	Cac_g003116.t1	74.29	245	55	3	2259	1537	1	241	4e-112	354
CAIhibv2_DN34049_c2_g1_i8	Cac_g003116.t1	81.58	228	41	1	899	219	250	477	4e-123	384
CAIhibv2_DN34049_c2_g1_i8	Cac_g003116.t1	72.92	192	44	3	2386	1823	1	188	1e-76	260
CAIhibv2_DN34049_c2_g1_i8	Cac_g003116.t1	79.63	54	11	0	1698	1537	188	241	8e-22	100
CAIhibv2_DN34049_c2_g1_i9	Cac_g003116.t1	74.90	482	112	4	1652	219	1	477	0.0	711
CAIhibv2_DN34049_c3_g1_i1	Cac_g003116.t1	75.32	77	18	1	228	1	254	330	1e-31	115
CAIhibv2_DN34017_c0_g1_i1	Cac_g005830.t1	79.19	149	31	0	1078	632	1	149	3e-82	253
CAIhibv2_DN34017_c0_g1_i2	Cac_g005830.t1	79.19	149	31	0	747	301	1	149	9e-83	249
CAIhibv2_DN34017_c0_g1_i3	Cac_g005830.t1	79.19	149	31	0	899	453	1	149	4e-83	253
CAIhibv2_DN34017_c0_g1_i4	Cac_g014621.t1	82.54	126	22	0	382	5	21	146	7e-75	223
CAIhibv2_DN34017_c0_g1_i5	Cac_g005830.t1	88.24	102	12	0	376	71	48	149	4e-62	191
CAIhibv2_DN34017_c0_g1_i6	Cac_g005830.t1	79.19	149	31	0	877	431	1	149	3e-83	253
CAIhibv2_DN34017_c0_g1_i7	Cac_g014621.t1	89.25	93	10	0	313	35	21	113	3e-56	174
CAIhibv2_DN34017_c0_g1_i8	Cac_g005830.t1	79.19	149	31	0	877	431	1	149	4e-82	249
CAIhibv2_DN34017_c0_g1_i9	Cac_g005830.t1	79.19	149	31	0	1056	610	1	149	2e-82	253
CAIhibv2_DN34017_c0_g1_i10	Cac_g005830.t1	79.87	149	30	0	1056	610	1	149	5e-82	251
CAIhibv2_DN34082_c0_g1_i1	Cac_g018579.t1	66.19	278	92	1	116	943	3	280	1e-128	375
CAIhibv2_DN34034_c0_g1_i1	Cac_g000805.t1	92.27	181	14	0	935	393	1	181	7e-120	354
CAIhibv2_DN34034_c0_g1_i1	Cac_g000805.t1	100.00	17	0	0	53	3	181	197	4e-04	42.4
CAIhibv2_DN34034_c0_g1_i2	Cac_g000805.t1	93.40	197	13	0	593	3	1	197	1e-135	390
CAIhibv2_DN34034_c0_g1_i3	Cac_g000805.t1	98.73	79	1	0	239	3	119	197	2e-50	165
CAIhibv2_DN34047_c0_g1_i1	Cac_g026139.t2	49.37	79	40	0	454	218	37	115	5e-19	88.6
CAIhibv2_DN34047_c0_g1_i2	Cac_g026139.t1	41.38	116	59	3	369	37	565	676	3e-14	70.5
CAIhibv2_DN34047_c0_g1_i3	Cac_g026139.t2	36.72	1062	404	31	2990	450	30	1038	9e-129	424
CAIhibv2_DN34047_c0_g1_i4	Cac_g026139.t2	37.16	985	379	28	2728	350	30	966	6e-124	409
CAIhibv2_DN34026_c1_g1_i1	Cac_g013904.t1	76.83	82	18	1	311	556	253	333	9e-33	125
CAIhibv2_DN34051_c0_g1_i1	Cac_g004748.t1	75.71	988	223	3	3103	185	48	1033	0.0	1436
CAIhibv2_DN34051_c0_g1_i2	Cac_g004748.t1	72.64	987	244	4	3070	185	48	1033	0.0	1390
CAIhibv2_DN34021_c0_g1_i1	Cac_g029373.t1	85.23	386	54	1	1636	479	5	387	0.0	672
CAIhibv2_DN34035_c0_g1_i1	Cac_g006247.t1	80.92	629	119	1	1414	3300	480	1107	0.0	1058
CAIhibv2_DN34035_c0_g1_i1	Cac_g006247.t1	86.22	399	52	1	144	1340	92	487	0.0	667
CAIhibv2_DN34035_c0_g1_i2	Cac_g006247.t1	83.68	1017	165	1	144	3194	92	1107	0.0	1724
CAIhibv2_DN34011_c0_g1_i1	Cac_g007123.t1	32.97	182	104	8	1548	1048	12	190	7e-18	85.9
CAIhibv2_DN34048_c0_g1_i1	Cac_g016198.t1	82.61	46	8	0	607	470	69	114	6e-19	80.5
CAIhibv2_DN34048_c0_g1_i2	Cac_g016198.t1	82.61	46	8	0	427	290	69	114	2e-19	80.5
CAIhibv2_DN34048_c1_g1_i1	Cac_g016198.t1	90.00	80	8	0	628	389	35	114	4e-36	126
CAIhibv2_DN34048_c2_g1_i1	Cac_g026153.t1	86.62	142	19	0	697	272	1	142	6e-89	264
CAIhibv2_DN34048_c2_g2_i1	Cac_g026153.t1	90.48	21	2	0	65	3	28	48	2e-06	47.0
CAIhibv2_DN34048_c2_g1_i2	Cac_g026153.t1	86.26	131	18	0	664	272	12	142	3e-82	245
CAIhibv2_DN34048_c2_g1_i3	Cac_g026153.t1	87.50	48	6	0	146	3	1	48	3e-24	91.3
CAIhibv2_DN34048_c2_g1_i4	Cac_g026153.t1	84.62	117	18	0	622	272	26	142	4e-69	212
CAIhibv2_DN34048_c2_g1_i5	Cac_g026153.t1	86.62	142	19	0	697	272	1	142	8e-89	264
CAIhibv2_DN34039_c0_g1_i1	Cac_g029388.t2	76.14	306	73	0	328	1245	222	527	5e-159	469
CAIhibv2_DN34039_c0_g1_i1	Cac_g029388.t2	71.88	32	9	0	1	96	191	222	7e-08	55.5
CAIhibv2_DN34039_c0_g1_i2	Cac_g029388.t2	75.19	516	128	0	79	1626	12	527	0.0	773
CAIhibv2_DN34062_c0_g1_i1	Cac_g007997.t1	63.45	290	85	4	129	953	3	286	2e-117	347
CAIhibv2_DN34062_c0_g1_i2	Cac_g007997.t1	60.69	290	85	5	129	929	3	286	2e-108	323
CAIhibv2_DN34089_c0_g1_i1	Cac_g029056.t2	61.22	312	80	7	1052	171	95	383	7e-107	323
CAIhibv2_DN34089_c0_g1_i2	Cac_g029056.t2	59.55	398	112	9	1295	171	12	383	2e-134	397
CAIhibv2_DN34084_c0_g1_i1	Cac_g000535.t1	82.23	394	69	1	1495	317	1	394	0.0	675
CAIhibv2_DN34084_c0_g1_i2	Cac_g000535.t1	82.23	394	69	1	1495	317	1	394	0.0	675
CAIhibv2_DN34084_c0_g1_i3	Cac_g000535.t1	82.59	379	65	1	1450	317	16	394	0.0	646
CAIhibv2_DN34084_c0_g1_i5	Cac_g000535.t1	84.02	338	54	0	1330	317	57	394	0.0	592
CAIhibv2_DN34084_c0_g1_i6	Cac_g000535.t1	84.52	336	52	0	1324	317	59	394	0.0	593
CAIhibv2_DN34073_c1_g1_i1	Cac_g030822.t1	76.07	351	84	0	1311	259	447	797	0.0	547
CAIhibv2_DN34064_c0_g1_i1	Cac_g013986.t1	82.56	172	25	2	282	791	1	169	1e-93	282
CAIhibv2_DN34064_c0_g1_i2	Cac_g013986.t1	82.56	172	25	2	282	791	1	169	1e-93	282
CAIhibv2_DN34012_c0_g1_i1	Cac_g000298.t1	47.69	130	57	5	1394	1026	5	130	8e-26	104
CAIhibv2_DN34012_c0_g1_i2	Cac_g000162.t1	47.10	155	62	8	1156	713	5	146	2e-26	104
CAIhibv2_DN34012_c0_g1_i3	Cac_g000162.t1	47.10	155	62	8	1373	930	5	146	5e-26	104
CAIhibv2_DN34005_c1_g1_i1	Cac_g026245.t1	86.03	451	63	0	56	1408	1	451	0.0	749
CAIhibv2_DN34005_c1_g2_i1	Cac_g026245.t1	76.36	55	12	1	416	252	464	517	4e-20	87.0
CAIhibv2_DN34005_c1_g2_i2	Cac_g026245.t1	76.79	56	10	2	508	344	464	517	1e-19	86.7
CAIhibv2_DN34098_c0_g1_i1	Cac_g027405.t1	51.31	306	140	5	121	1023	8	309	4e-95	301
CAIhibv2_DN34098_c0_g1_i2	Cac_g027845.t1	52.38	42	19	1	129	251	17	58	2e-08	51.6
CAIhibv2_DN34098_c0_g1_i3	Cac_g027405.t1	51.27	314	143	6	138	1064	1	309	2e-95	302
CAIhibv2_DN34098_c0_g1_i4	Cac_g027405.t1	51.31	306	140	5	306	1208	8	309	3e-94	301
CAIhibv2_DN34057_c0_g1_i1	Cac_g028199.t1	91.71	181	14	1	150	692	1	180	2e-112	324
CAIhibv2_DN34057_c0_g2_i1	Cac_g003295.t1	68.18	396	112	6	1256	69	53	434	5e-162	473
CAIhibv2_DN34066_c1_g1_i1	Cac_g015103.t1	47.37	933	383	19	2803	305	1	925	0.0	696
CAIhibv2_DN34029_c0_g1_i1	Cac_g021913.t1	73.29	1591	401	12	4865	132	1	1580	0.0	2217
CAIhibv2_DN34029_c0_g1_i2	Cac_g021913.t1	74.26	1546	380	11	4742	144	1	1541	0.0	2189
CAIhibv2_DN34029_c0_g1_i3	Cac_g021913.t1	67.45	1103	329	13	3380	132	488	1580	0.0	1396
CAIhibv2_DN34029_c0_g1_i4	Cac_g021913.t1	73.56	1585	401	11	4847	132	1	1580	0.0	2223
CAIhibv2_DN34029_c0_g1_i5	Cac_g021913.t2	84.41	494	77	0	1573	92	1	494	0.0	796
CAIhibv2_DN34029_c0_g1_i6	Cac_g021913.t1	57.62	597	235	11	1883	132	989	1580	0.0	596
CAIhibv2_DN34029_c0_g1_i7	Cac_g021913.t1	73.31	1585	389	12	4799	132	1	1580	0.0	2204
CAIhibv2_DN34033_c1_g1_i1	Cac_g013365.t1	95.44	329	15	0	991	5	1	329	0.0	613
CAIhibv2_DN34033_c1_g1_i2	Cac_g013365.t1	92.42	475	36	0	2973	1549	1	475	0.0	843
CAIhibv2_DN34033_c1_g1_i2	Cac_g013365.t1	75.11	225	49	3	1237	581	471	694	1e-84	294
CAIhibv2_DN34033_c1_g1_i3	Cac_g013365.t1	94.49	345	19	0	2679	1645	1	345	0.0	631
CAIhibv2_DN34033_c1_g1_i3	Cac_g013365.t1	80.06	351	63	3	1615	581	345	694	0.0	504
CAIhibv2_DN34033_c1_g1_i4	Cac_g013365.t1	87.19	695	82	3	2647	581	1	694	0.0	1133
CAIhibv2_DN34033_c1_g1_i5	Cac_g020426.t2	67.69	130	33	3	943	578	569	697	3e-34	134
CAIhibv2_DN34044_c0_g1_i1	Cac_g019681.t1	42.67	225	128	1	77	751	4	227	2e-50	177
CAIhibv2_DN34044_c0_g1_i2	Cac_g019681.t1	40.91	264	154	2	77	868	4	265	6e-54	184
CAIhibv2_DN34013_c0_g1_i1	Cac_g028213.t1	72.60	73	20	0	99	317	208	280	2e-33	121
CAIhibv2_DN34013_c0_g1_i2	Cac_g012793.t1	65.90	173	59	0	1126	1644	209	381	3e-126	238
CAIhibv2_DN34013_c0_g1_i2	Cac_g012793.t1	58.02	212	83	5	507	1130	1	210	3e-126	234
CAIhibv2_DN34013_c0_g1_i3	Cac_g012793.t1	62.43	362	132	3	570	1646	21	381	1e-153	455
CAIhibv2_DN34065_c0_g1_i1	Cac_g026402.t1	91.99	762	60	1	178	2463	1	761	0.0	1402
CAIhibv2_DN34065_c0_g1_i2	Cac_g026402.t1	91.99	762	60	1	178	2463	1	761	0.0	1402
CAIhibv2_DN34004_c0_g1_i1	Cac_g012475.t1	82.29	175	31	0	897	373	214	388	8e-107	322
CAIhibv2_DN34004_c0_g1_i2	Cac_g012475.t1	74.67	379	94	1	1503	373	10	388	0.0	601
CAIhibv2_DN34001_c0_g1_i1	Cac_g024355.t1	50.94	106	39	3	101	412	1	95	8e-17	75.9
CAIhibv2_DN34081_c0_g1_i1	Cac_g009333.t1	75.46	216	53	0	649	2	116	331	1e-123	359
CAIhibv2_DN34081_c0_g1_i2	Cac_g009333.t1	71.98	182	51	0	558	13	116	297	2e-96	288
CAIhibv2_DN34081_c0_g1_i3	Cac_g009333.t1	73.63	182	48	0	558	13	116	297	4e-99	295
CAIhibv2_DN34081_c0_g1_i4	Cac_g009333.t1	62.79	86	30	1	337	80	282	365	1e-30	116
CAIhibv2_DN34081_c0_g1_i4	Cac_g009333.t1	84.48	58	9	0	507	334	116	173	3e-27	106
CAIhibv2_DN34081_c0_g1_i5	Cac_g009333.t1	69.21	354	104	3	1141	80	17	365	0.0	513
CAIhibv2_DN34081_c0_g1_i6	Cac_g009333.t1	70.81	322	91	2	1145	180	17	335	2e-168	480
CAIhibv2_DN34081_c0_g1_i6	Cac_g009333.t1	67.74	31	10	0	172	80	335	365	1e-06	50.4
CAIhibv2_DN34009_c0_g1_i1	Cac_g021656.t1	92.31	403	31	0	131	1339	1766	2168	0.0	745
CAIhibv2_DN34009_c0_g1_i2	Cac_g021656.t1	91.42	408	35	0	188	1411	1761	2168	0.0	746
CAIhibv2_DN34071_c0_g1_i1	Cac_g014326.t1	82.14	112	19	1	690	355	27	137	6e-51	167
CAIhibv2_DN34071_c0_g1_i2	Cac_g014326.t1	82.14	112	19	1	690	355	27	137	9e-51	166
CAIhibv2_DN34071_c0_g1_i3	Cac_g014326.t1	74.80	123	30	1	723	355	16	137	4e-50	167
CAIhibv2_DN34056_c0_g1_i1	Cac_g027196.t1	93.90	164	10	0	229	720	79	242	3e-114	333
CAIhibv2_DN34056_c2_g1_i1	Cac_g027197.t1	85.84	219	30	1	1198	545	1	219	2e-127	372
CAIhibv2_DN34023_c0_g1_i1	Cac_g021734.t1	97.44	78	2	0	234	1	375	452	7e-48	161
CAIhibv2_DN34023_c1_g1_i1	Cac_g021734.t1	89.87	79	8	0	2	238	450	528	2e-39	143
CAIhibv2_DN34023_c1_g1_i2	Cac_g021734.t1	90.79	76	7	0	2	229	450	525	4e-40	139
CAIhibv2_DN34023_c2_g1_i1	Cac_g021734.t1	95.45	528	24	0	228	1811	1	528	0.0	1019
CAIhibv2_DN34052_c0_g1_i1	Cac_g020355.t1	84.70	647	80	10	2771	855	1	636	0.0	1026
CAIhibv2_DN34052_c0_g2_i1	Cac_g024883.t1	84.93	617	82	5	2221	371	1	606	0.0	1033
CAIhibv2_DN34046_c0_g1_i1	Cac_g004484.t1	69.43	422	119	4	34	1272	186	606	0.0	587
CAIhibv2_DN34046_c0_g1_i2	Cac_g004484.t1	79.45	326	67	0	468	1445	281	606	0.0	557
CAIhibv2_DN34046_c0_g1_i3	Cac_g004484.t1	82.65	196	34	0	779	1366	409	604	4e-161	345
CAIhibv2_DN34046_c0_g1_i3	Cac_g004484.t1	58.48	224	83	4	34	678	186	408	4e-161	243
CAIhibv2_DN34046_c0_g1_i4	Cac_g010019.t2	69.23	65	20	0	73	267	232	296	2e-27	107
CAIhibv2_DN34045_c0_g1_i1	Cac_g007219.t1	97.41	116	2	1	609	262	273	387	4e-72	228
CAIhibv2_DN34045_c0_g1_i2	Cac_g031636.t1	90.31	382	36	1	1407	262	7	387	0.0	708
CAIhibv2_DN34019_c0_g1_i1	Cac_g010033.t1	69.12	897	274	2	2996	306	1	894	0.0	1114
CAIhibv2_DN34075_c0_g1_i1	Cac_g011070.t1	59.39	229	85	2	497	1162	123	350	6e-59	199
CAIhibv2_DN34007_c1_g1_i1	Cac_g001602.t1	66.61	545	178	4	1898	267	1	542	0.0	665
CAIhibv2_DN34007_c1_g1_i2	Cac_g001602.t1	69.19	409	123	3	2620	1394	1	406	2e-174	523
CAIhibv2_DN34007_c1_g1_i2	Cac_g001602.t1	58.70	138	56	1	677	267	405	542	8e-36	144
CAIhibv2_DN34041_c0_g1_i1	Cac_g022682.t1	77.17	184	38	1	372	923	22	201	9e-99	296
CAIhibv2_DN34041_c0_g1_i2	Cac_g022682.t1	76.19	189	41	1	372	938	22	206	2e-99	299
CAIhibv2_DN34054_c0_g1_i1	Cac_g010391.t1	80.00	40	8	0	56	175	112	151	1e-15	68.9
CAIhibv2_DN34054_c0_g1_i2	Cac_g010391.t1	77.85	149	33	0	194	640	3	151	5e-71	221
CAIhibv2_DN34054_c0_g2_i1	Cac_g031958.t1	80.56	72	14	0	71	286	3	74	3e-22	87.0
CAIhibv2_DN34025_c0_g1_i1	Cac_g025033.t1	82.54	1065	186	0	156	3350	1	1065	0.0	1528
CAIhibv2_DN34040_c0_g1_i1	Cac_g019261.t1	54.31	267	94	9	47	829	283	527	7e-57	197
CAIhibv2_DN34040_c0_g1_i2	Cac_g019261.t1	51.24	283	94	9	47	877	283	527	2e-54	191
CAIhibv2_DN34050_c0_g1_i1	Cac_g005154.t1	68.98	187	28	1	114	674	9	165	3e-87	265
CAIhibv2_DN34050_c0_g1_i2	Cac_g005154.t1	82.17	157	28	0	114	584	9	165	1e-94	283
CAIhibv2_DN34050_c0_g2_i1	Cac_g029299.t1	90.28	72	7	0	105	320	3	74	3e-39	138
CAIhibv2_DN34050_c0_g1_i3	Cac_g005154.t1	81.40	129	24	0	287	673	37	165	3e-74	232
CAIhibv2_DN34050_c0_g2_i3	Cac_g024129.t1	78.81	151	32	0	2996	3448	11	161	3e-76	251
CAIhibv2_DN34050_c0_g2_i4	Cac_g029299.t1	83.41	217	36	0	105	755	3	219	1e-132	382
CAIhibv2_DN34050_c0_g2_i5	Cac_g024129.t1	78.81	151	32	0	2995	3447	11	161	3e-76	251
CAIhibv2_DN34006_c0_g1_i1	Cac_g032823.t1	66.77	316	102	2	949	2	20	332	7e-133	397
CAIhibv2_DN34006_c0_g1_i1	Cac_g032823.t1	23.43	286	213	4	913	71	126	410	1e-16	82.0
CAIhibv2_DN34006_c0_g1_i1	Cac_g032823.t1	21.71	129	98	2	769	389	381	508	7e-05	45.4
CAIhibv2_DN34093_c0_g1_i1	Cac_g007237.t1	91.91	272	22	0	133	948	25	296	0.0	530
CAIhibv2_DN34093_c0_g1_i2	Cac_g007237.t1	91.32	265	23	0	55	849	32	296	0.0	509
CAIhibv2_DN34093_c1_g1_i1	Cac_g001837.t1	85.20	446	66	0	91	1428	2	447	0.0	770
CAIhibv2_DN34020_c0_g1_i1	Cac_g009210.t1	78.57	378	78	2	1628	498	1	376	0.0	576
CAIhibv2_DN34058_c0_g1_i1	Cac_g028241.t1	78.61	547	110	7	1859	228	1	543	0.0	704
CAIhibv2_DN34058_c0_g1_i2	Cac_g028241.t1	78.61	547	110	7	1859	228	1	543	0.0	704
CAIhibv2_DN34087_c0_g1_i1	Cac_g025771.t1	72.32	766	207	2	2567	273	1	762	0.0	991
CAIhibv2_DN34087_c0_g1_i2	Cac_g025771.t1	67.61	704	219	4	2430	340	1	702	0.0	862
CAIhibv2_DN34087_c0_g1_i4	Cac_g025771.t1	67.61	704	219	4	2430	340	1	702	0.0	862
CAIhibv2_DN34087_c0_g1_i5	Cac_g025771.t1	72.32	766	207	2	2567	273	1	762	0.0	991
CAIhibv2_DN34067_c0_g1_i1	Cac_g034010.t1	82.18	303	51	1	160	1059	242	544	9e-174	501
CAIhibv2_DN34067_c0_g1_i2	Cac_g034010.t1	83.00	400	65	1	1052	2242	145	544	0.0	649
CAIhibv2_DN34067_c0_g1_i2	Cac_g034010.t1	71.79	117	32	1	673	1020	35	151	0.0	174
CAIhibv2_DN34067_c0_g1_i3	Cac_g034010.t1	81.57	510	90	2	673	2190	35	544	0.0	820
CAIhibv2_DN34002_c0_g1_i1	Cac_g030591.t1	50.00	110	53	1	939	1262	628	737	3e-28	120
CAIhibv2_DN34086_c0_g1_i1	Cac_g024843.t1	46.27	67	35	1	5	205	333	398	2e-08	50.8
CAIhibv2_DN34086_c1_g2_i1	Cac_g024843.t1	43.70	135	46	2	316	2	286	420	3e-20	87.0
CAIhibv2_DN34086_c1_g2_i1	Cac_g024843.t1	36.73	98	58	2	316	29	555	650	7e-08	50.4
CAIhibv2_DN34086_c1_g2_i1	Cac_g024843.t1	35.45	110	64	5	319	5	648	755	6e-06	44.3
CAIhibv2_DN34086_c1_g2_i1	Cac_g024843.t1	38.75	80	47	1	262	29	232	311	1e-05	43.9
CAIhibv2_DN34086_c1_g2_i1	Cac_g024843.t1	29.13	127	62	4	316	20	433	559	3e-04	39.3
CAIhibv2_DN34086_c1_g2_i1	Cac_g024843.t1	37.23	94	57	2	319	44	385	478	8e-04	37.7
CAIhibv2_DN34086_c1_g1_i2	Cac_g024843.t1	35.71	84	25	3	307	56	246	300	4e-05	42.0
CAIhibv2_DN34086_c1_g3_i1	Cac_g024843.t1	42.07	164	65	2	405	1	248	410	3e-27	107
CAIhibv2_DN34086_c1_g3_i1	Cac_g024843.t1	35.34	133	81	3	399	7	614	743	2e-10	58.9
CAIhibv2_DN34086_c1_g3_i1	Cac_g024843.t1	33.90	118	68	2	351	1	588	696	4e-08	51.6
CAIhibv2_DN34086_c1_g3_i1	Cac_g024843.t1	40.54	74	43	1	405	184	683	755	3e-06	46.2
CAIhibv2_DN34086_c1_g3_i1	Cac_g024843.t1	28.95	190	77	5	399	1	122	310	9e-06	44.3
CAIhibv2_DN34086_c1_g3_i1	Cac_g024843.t1	35.78	109	67	3	330	10	372	479	3e-05	42.7
CAIhibv2_DN34086_c1_g1_i3	Cac_g024843.t1	52.38	63	28	2	258	70	246	306	7e-10	55.8
CAIhibv2_DN34086_c1_g1_i4	Cac_g031793.t1	61.29	31	12	0	168	76	149	179	2e-05	43.1
CAIhibv2_DN34086_c1_g3_i2	Cac_g007760.t1	47.62	84	43	1	249	1	292	375	2e-15	72.0
CAIhibv2_DN34086_c1_g3_i2	Cac_g007760.t1	43.37	83	46	1	249	4	364	446	4e-10	56.6
CAIhibv2_DN34086_c1_g3_i2	Cac_g007760.t1	38.10	84	51	1	249	1	463	546	9e-09	52.4
CAIhibv2_DN34086_c1_g3_i2	Cac_g007760.t1	37.65	85	51	2	249	1	171	255	5e-08	50.4
CAIhibv2_DN34086_c1_g3_i3	Cac_g024842.t1	47.06	102	45	1	279	1	117	218	2e-18	81.3
CAIhibv2_DN34086_c1_g3_i3	Cac_g024842.t1	41.86	86	48	1	252	1	468	553	1e-08	52.4
CAIhibv2_DN34086_c1_g3_i3	Cac_g024842.t1	40.48	84	48	1	255	4	183	264	2e-08	52.0
CAIhibv2_DN34086_c1_g3_i3	Cac_g024842.t1	36.56	93	49	2	264	1	417	504	5e-08	50.4
CAIhibv2_DN34086_c1_g3_i3	Cac_g024842.t1	38.82	85	51	1	252	1	622	706	9e-06	43.5
CAIhibv2_DN34086_c1_g3_i3	Cac_g024842.t1	32.46	114	53	4	273	1	368	480	9e-05	40.4
CAIhibv2_DN34086_c1_g3_i3	Cac_g024842.t1	35.94	64	40	1	189	1	619	682	3e-04	38.9
CAIhibv2_DN34086_c1_g1_i5	Cac_g024843.t1	42.05	88	46	3	339	76	246	328	3e-06	45.4
CAIhibv2_DN34086_c1_g3_i4	Cac_g024842.t1	46.53	101	45	1	276	1	117	217	2e-17	78.2
CAIhibv2_DN34086_c1_g3_i4	Cac_g024842.t1	39.76	83	48	1	249	7	468	550	3e-07	48.1
CAIhibv2_DN34086_c1_g3_i4	Cac_g024842.t1	34.48	87	57	0	261	1	417	503	4e-07	47.8
CAIhibv2_DN34086_c1_g3_i4	Cac_g024842.t1	39.29	84	50	1	249	1	622	705	3e-06	45.4
CAIhibv2_DN34086_c1_g3_i4	Cac_g024842.t1	29.47	95	56	3	270	1	368	456	6e-04	37.7
CAIhibv2_DN34086_c1_g1_i6	Cac_g024843.t1	53.97	63	27	2	258	70	246	306	1e-11	60.8
CAIhibv2_DN34086_c1_g3_i5	Cac_g024843.t1	40.44	136	62	2	411	4	248	364	6e-19	84.3
CAIhibv2_DN34086_c1_g3_i5	Cac_g024843.t1	40.54	74	43	1	411	190	683	755	3e-06	45.8
CAIhibv2_DN34086_c1_g3_i5	Cac_g024843.t1	32.77	119	70	2	357	4	588	697	4e-06	45.8
CAIhibv2_DN34086_c1_g3_i5	Cac_g024843.t1	31.62	136	89	4	405	4	589	722	1e-05	43.9
CAIhibv2_DN34086_c1_g1_i7	Cac_g024843.t1	52.63	57	25	2	226	56	246	300	3e-10	56.6
CAIhibv2_DN34000_c0_g1_i1	Cac_g003850.t1	63.41	164	58	1	73	558	193	356	6e-73	231
CAIhibv2_DN34000_c0_g1_i2	Cac_g003850.t1	55.56	333	134	4	488	1447	1	332	4e-135	400
CAIhibv2_DN34000_c0_g1_i3	Cac_g003850.t1	56.30	357	142	4	488	1519	1	356	6e-148	435
CAIhibv2_DN34000_c0_g1_i4	Cac_g018467.t1	37.16	148	91	1	215	658	34	179	2e-32	126
CAIhibv2_DN34000_c0_g1_i5	Cac_g022126.t1	88.24	34	4	0	169	270	217	250	1e-12	63.9
CAIhibv2_DN34077_c0_g1_i1	Cac_g009101.t1	93.79	306	19	0	919	2	5	310	0.0	579
CAIhibv2_DN34077_c0_g1_i2	Cac_g009101.t1	91.28	390	34	0	1508	339	1	390	0.0	730
CAIhibv2_DN34077_c0_g1_i3	Cac_g009101.t1	92.05	390	31	0	1508	339	1	390	0.0	731
CAIhibv2_DN34077_c0_g2_i1	Cac_g007759.t1	92.56	390	29	0	1428	259	1	390	0.0	739
CAIhibv2_DN34077_c0_g1_i4	Cac_g009101.t1	92.05	390	31	0	1495	326	1	390	0.0	731
CAIhibv2_DN34077_c0_g1_i5	Cac_g009101.t1	91.28	390	34	0	1495	326	1	390	0.0	730
CAIhibv2_DN34077_c0_g1_i6	Cac_g009101.t1	91.97	386	31	0	1496	339	5	390	0.0	722
CAIhibv2_DN34077_c0_g1_i7	Cac_g009101.t1	92.00	225	18	0	918	244	1	225	2e-158	418
CAIhibv2_DN34077_c0_g1_i7	Cac_g009101.t1	94.94	79	4	0	238	2	232	310	2e-158	160
CAIhibv2_DN34077_c0_g3_i1	Cac_g013257.t3	35.71	42	27	0	130	5	3	44	1e-05	40.0
CAIhibv2_DN34077_c0_g1_i8	Cac_g009101.t1	93.87	310	19	0	931	2	1	310	0.0	589
CAIhibv2_DN34077_c0_g1_i9	Cac_g009101.t1	92.90	310	22	0	931	2	1	310	0.0	587
CAIhibv2_DN34077_c0_g1_i10	Cac_g009101.t1	91.97	386	31	0	1479	322	5	390	0.0	722
CAIhibv2_DN34077_c0_g1_i11	Cac_g009101.t1	92.05	390	31	0	1491	322	1	390	0.0	731
CAIhibv2_DN34077_c0_g1_i12	Cac_g009101.t1	92.05	390	31	0	1495	326	1	390	0.0	731
CAIhibv2_DN34077_c0_g1_i13	Cac_g009101.t1	91.97	386	31	0	1483	326	5	390	0.0	722
CAIhibv2_DN34077_c0_g1_i14	Cac_g009101.t1	91.28	390	34	0	1491	322	1	390	0.0	730
CAIhibv2_DN34077_c0_g1_i15	Cac_g009101.t1	92.05	390	31	0	1508	339	1	390	0.0	731
CAIhibv2_DN34077_c0_g2_i2	Cac_g007759.t1	91.69	325	27	0	1233	259	66	390	0.0	609
CAIhibv2_DN34068_c1_g1_i1	Cac_g023057.t1	51.85	27	13	0	188	268	31	57	6e-06	34.3
CAIhibv2_DN34068_c1_g1_i1	Cac_g023057.t1	48.15	27	14	0	297	377	69	95	6e-06	34.3
CAIhibv2_DN34068_c1_g1_i2	Cac_g023057.t1	51.85	27	13	0	188	268	31	57	2e-06	34.3
CAIhibv2_DN34068_c1_g1_i2	Cac_g023057.t1	48.15	27	14	0	297	377	69	95	2e-06	34.3
CAIhibv2_DN34068_c1_g1_i3	Cac_g023057.t1	51.85	27	13	0	188	268	31	57	4e-06	34.7
CAIhibv2_DN34068_c1_g1_i3	Cac_g023057.t1	48.15	27	14	0	297	377	69	95	4e-06	34.3
CAIhibv2_DN34068_c1_g1_i4	Cac_g023057.t1	51.85	27	13	0	188	268	31	57	6e-06	34.3
CAIhibv2_DN34068_c1_g1_i4	Cac_g023057.t1	48.15	27	14	0	297	377	69	95	6e-06	34.3
CAIhibv2_DN34037_c0_g1_i1	Cac_g005323.t2	70.48	105	31	0	95	409	1	105	1e-44	148
CAIhibv2_DN34080_c0_g1_i2	Cac_g026224.t1	69.55	243	62	4	1322	594	1	231	4e-88	273
CAIhibv2_DN34092_c0_g1_i1	Cac_g011899.t1	69.26	758	228	3	2616	349	43	797	0.0	1042
CAIhibv2_DN34092_c0_g1_i2	Cac_g011899.t1	69.88	800	236	3	2742	349	1	797	0.0	1113
CAIhibv2_DN34092_c0_g1_i3	Cac_g011899.t1	51.85	81	31	2	685	458	1	78	8e-16	79.0
CAIhibv2_DN34027_c0_g1_i1	Cac_g021831.t1	68.10	373	105	6	1842	730	166	526	2e-148	444
CAIhibv2_DN34027_c0_g1_i2	Cac_g021831.t1	45.37	108	46	5	373	56	166	262	2e-09	55.5
CAIhibv2_DN34027_c0_g1_i3	Cac_g021831.t1	68.10	373	105	6	1515	403	166	526	6e-150	444
CAIhibv2_DN34015_c0_g1_i1	Cac_g020044.t1	100.00	26	0	0	1	78	262	287	1e-07	50.4
CAIhibv2_DN34016_c0_g1_i1	Cac_g014290.t2	78.99	395	82	1	863	2047	125	518	0.0	636
CAIhibv2_DN34016_c0_g1_i2	Cac_g014290.t2	78.57	378	80	1	1060	2193	142	518	0.0	603
CAIhibv2_DN34016_c0_g1_i3	Cac_g014290.t2	79.92	473	94	1	74	1492	47	518	0.0	772
CAIhibv2_DN34016_c0_g1_i4	Cac_g014290.t2	78.57	378	80	1	1060	2193	142	518	0.0	603
CAIhibv2_DN34016_c0_g1_i5	Cac_g014290.t2	73.39	372	94	2	463	1578	152	518	0.0	544
CAIhibv2_DN34016_c0_g1_i5	Cac_g014290.t2	77.55	147	33	0	117	557	37	183	8e-68	236
CAIhibv2_DN34016_c0_g1_i6	Cac_g014290.t2	79.92	473	94	1	74	1492	47	518	0.0	772
CAIhibv2_DN34016_c0_g1_i7	Cac_g014290.t2	78.99	395	82	1	863	2047	125	518	0.0	636
CAIhibv2_DN34016_c0_g1_i8	Cac_g014290.t2	78.07	301	65	1	674	1576	219	518	0.0	478
CAIhibv2_DN34016_c0_g1_i8	Cac_g014290.t2	79.46	185	38	0	117	671	37	221	0.0	305
CAIhibv2_DN34016_c0_g1_i9	Cac_g014290.t2	66.67	63	21	0	140	328	274	336	2e-21	89.7
CAIhibv2_DN34016_c0_g1_i10	Cac_g014290.t2	78.57	378	80	1	937	2070	142	518	0.0	604
CAIhibv2_DN34016_c0_g1_i11	Cac_g014290.t2	78.57	378	80	1	382	1515	142	518	0.0	603
CAIhibv2_DN34016_c0_g1_i11	Cac_g014290.t2	85.26	95	14	0	74	358	47	141	0.0	172
CAIhibv2_DN34016_c0_g1_i12	Cac_g014290.t1	68.63	51	15	1	310	462	232	281	1e-12	65.9
CAIhibv2_DN34016_c0_g1_i13	Cac_g014290.t2	79.38	417	85	1	334	1584	103	518	0.0	673
CAIhibv2_DN34016_c0_g1_i13	Cac_g014290.t2	77.27	66	15	0	117	314	37	102	4e-24	107
CAIhibv2_DN34016_c0_g1_i14	Cac_g014290.t2	78.57	378	80	1	382	1515	142	518	0.0	603
CAIhibv2_DN34016_c0_g1_i14	Cac_g014290.t2	85.26	95	14	0	74	358	47	141	0.0	172
CAIhibv2_DN34016_c0_g1_i15	Cac_g014290.t2	79.09	483	100	1	117	1565	37	518	0.0	778
CAIhibv2_DN34016_c0_g1_i16	Cac_g014290.t2	78.57	378	80	1	455	1588	142	518	0.0	603
CAIhibv2_DN34016_c0_g1_i16	Cac_g014290.t2	80.95	105	20	0	117	431	37	141	0.0	177
CAIhibv2_DN34016_c0_g1_i17	Cac_g014290.t2	78.57	378	80	1	1060	2193	142	518	0.0	603
CAIhibv2_DN34016_c0_g1_i18	Cac_g014290.t2	78.07	301	65	1	601	1503	219	518	0.0	478
CAIhibv2_DN34016_c0_g1_i18	Cac_g014290.t2	81.71	175	32	0	74	598	47	221	0.0	299
CAIhibv2_DN34016_c0_g1_i19	Cac_g014290.t2	73.39	372	94	2	463	1578	152	518	0.0	544
CAIhibv2_DN34016_c0_g1_i19	Cac_g014290.t2	77.55	147	33	0	117	557	37	183	1e-68	236
CAIhibv2_DN34016_c0_g1_i20	Cac_g014290.t2	78.07	301	65	1	601	1503	219	518	0.0	478
CAIhibv2_DN34016_c0_g1_i20	Cac_g014290.t2	81.71	175	32	0	74	598	47	221	0.0	299
CAIhibv2_DN34016_c0_g1_i21	Cac_g014290.t2	73.39	372	94	2	463	1578	152	518	0.0	544
CAIhibv2_DN34016_c0_g1_i21	Cac_g014290.t2	77.55	147	33	0	117	557	37	183	7e-69	236
CAIhibv2_DN34016_c0_g1_i22	Cac_g014290.t2	78.07	301	65	1	697	1599	219	518	6e-167	478
CAIhibv2_DN34016_c0_g1_i22	Cac_g014290.t2	71.74	92	23	1	410	685	130	218	6e-167	130
CAIhibv2_DN34016_c0_g1_i22	Cac_g014290.t2	80.95	105	20	0	117	431	37	141	2e-47	177
CAIhibv2_DN34016_c0_g1_i23	Cac_g014290.t2	79.38	417	85	1	334	1584	103	518	0.0	673
CAIhibv2_DN34016_c0_g1_i23	Cac_g014290.t2	77.27	66	15	0	117	314	37	102	3e-24	107
CAIhibv2_DN34042_c1_g1_i1	Cac_g026150.t2	55.88	68	27	2	226	26	1	66	1e-12	67.4
CAIhibv2_DN34042_c1_g1_i2	Cac_g028393.t1	48.99	545	247	14	1765	209	1	540	4e-136	418
CAIhibv2_DN34091_c0_g1_i1	Cac_g010133.t1	87.59	1789	217	5	246	5600	1	1788	0.0	3158
CAIhibv2_DN34031_c0_g1_i1	Cac_g034028.t1	41.07	56	32	1	2380	2213	173	227	8e-04	42.7
CAIhibv2_DN34031_c0_g1_i2	Cac_g034028.t1	41.07	56	32	1	1842	1675	173	227	6e-04	42.7
CAIhibv2_DN34010_c1_g1_i1	Cac_g025452.t2	69.30	583	166	3	158	1870	43	624	0.0	631
CAIhibv2_DN34010_c1_g1_i2	Cac_g025452.t2	70.08	625	174	3	372	2210	1	624	0.0	671
CAIhibv2_DN34083_c0_g1_i1	Cac_g003107.t1	95.22	314	14	1	49	990	1	313	0.0	633
CAIhibv2_DN34083_c0_g1_i2	Cac_g003107.t1	95.22	314	14	1	49	990	1	313	0.0	633
CAIhibv2_DN34083_c0_g1_i3	Cac_g003107.t1	95.55	292	13	0	54	929	22	313	0.0	595
CAIhibv2_DN34099_c0_g1_i1	Cac_g031470.t1	88.37	404	41	3	1795	593	22	422	0.0	721
CAIhibv2_DN34038_c0_g1_i1	Cac_g015220.t2	63.88	587	138	7	2007	298	1	530	0.0	659
CAIhibv2_DN34038_c0_g1_i2	Cac_g015220.t2	67.03	555	141	7	1911	298	1	530	0.0	653
CAIhibv2_DN34038_c0_g1_i3	Cac_g015220.t2	60.67	89	27	3	567	325	434	522	4e-23	98.2
CAIhibv2_DN34038_c0_g1_i4	Cac_g015220.t3	71.83	71	18	1	331	119	255	323	1e-27	105
CAIhibv2_DN34038_c0_g1_i5	Cac_g015220.t2	60.31	388	81	6	1437	298	208	530	6e-126	396
CAIhibv2_DN34038_c0_g1_i5	Cac_g015220.t2	63.64	220	63	2	2668	2036	1	212	2e-67	237
CAIhibv2_DN34038_c0_g1_i6	Cac_g015220.t2	68.82	340	81	5	1293	298	208	530	1e-134	417
CAIhibv2_DN34038_c0_g1_i6	Cac_g015220.t2	63.64	220	63	2	2524	1892	1	212	1e-67	237
CAIhibv2_DN34038_c0_g1_i7	Cac_g015220.t2	63.44	372	79	5	1389	298	208	530	1e-136	423
CAIhibv2_DN34038_c0_g1_i7	Cac_g015220.t2	63.64	220	63	2	2620	1988	1	212	1e-67	237
CAIhibv2_DN34038_c0_g1_i8	Cac_g015220.t2	72.84	324	79	4	1245	298	208	530	2e-145	445
CAIhibv2_DN34038_c0_g1_i8	Cac_g015220.t2	63.64	220	63	2	2476	1844	1	212	1e-67	237
CAIhibv2_DN34038_c0_g1_i9	Cac_g015220.t2	61.86	603	140	8	2055	298	1	530	0.0	633
CAIhibv2_DN34038_c0_g1_i10	Cac_g015220.t3	61.42	197	59	2	610	47	1	189	4e-59	196
CAIhibv2_DN34038_c0_g1_i11	Cac_g015220.t3	65.85	246	67	2	797	87	1	238	5e-83	260
CAIhibv2_DN34038_c0_g1_i12	Cac_g015220.t2	69.57	539	138	6	1863	298	1	530	0.0	679
CAIhibv2_DN34038_c0_g1_i13	Cac_g015220.t3	72.03	118	31	1	538	185	255	370	1e-53	179
CAIhibv2_DN34014_c0_g1_i1	Cac_g003620.t2	48.32	149	59	6	606	202	216	360	3e-32	121
CAIhibv2_DN34014_c0_g1_i2	Cac_g003620.t2	42.15	121	48	5	315	1	216	330	7e-19	80.9
CAIhibv2_DN34014_c0_g1_i3	Cac_g003620.t1	50.40	502	186	13	1536	202	1	496	4e-124	384
CAIhibv2_DN34014_c0_g1_i3	Cac_g003620.t1	47.69	65	25	3	2239	2060	352	412	1e-06	52.0
CAIhibv2_DN34014_c0_g1_i4	Cac_g003620.t1	68.29	123	38	1	428	60	1	122	6e-45	164
CAIhibv2_DN34014_c0_g1_i4	Cac_g003620.t1	47.69	65	25	3	1131	952	352	412	4e-07	52.0
CAIhibv2_DN34032_c0_g1_i1	Cac_g019376.t1	83.33	162	27	0	2	487	393	554	3e-86	270
CAIhibv2_DN34032_c0_g1_i2	Cac_g019376.t1	84.57	162	25	0	2	487	393	554	2e-88	275
CAIhibv2_DN34090_c0_g1_i1	Cac_g028511.t2	80.00	75	15	0	346	570	65	139	4e-29	110
CAIhibv2_DN34090_c0_g2_i1	Cac_g028511.t2	80.00	75	15	0	563	339	65	139	2e-29	110
CAIhibv2_DN34090_c1_g1_i1	Cac_g018994.t1	96.63	89	3	0	3	269	161	249	7e-57	181
CAIhibv2_DN34090_c1_g1_i2	Cac_g018994.t1	96.63	89	3	0	3	269	161	249	6e-56	184
CAIhibv2_DN34090_c1_g1_i2	Cac_g018994.t1	96.63	89	3	0	840	574	161	249	6e-56	184
CAIhibv2_DN34090_c1_g1_i3	Cac_g018994.t1	98.51	67	1	0	247	47	183	249	8e-42	140
CAIhibv2_DN34090_c1_g2_i1	Cac_g023989.t1	73.11	212	52	3	907	287	1	212	6e-90	272
CAIhibv2_DN34090_c1_g1_i4	Cac_g018994.t1	98.51	67	1	0	352	152	183	249	5e-41	139
CAIhibv2_DN34090_c1_g3_i1	Cac_g023989.t1	73.11	212	52	3	103	723	1	212	6e-90	272
CAIhibv2_DN34095_c0_g1_i1	Cac_g032461.t1	68.99	158	48	1	1046	573	80	236	3e-42	155
CAIhibv2_DN34095_c0_g1_i1	Cac_g032461.t1	66.15	65	22	0	1714	1520	39	103	1e-18	87.4
CAIhibv2_DN34095_c0_g1_i2	Cac_g032461.t1	65.79	76	21	2	648	421	179	249	1e-18	85.1
CAIhibv2_DN34095_c0_g1_i3	Cac_g032461.t1	68.99	158	48	1	1046	573	80	236	2e-41	155
CAIhibv2_DN34095_c0_g1_i3	Cac_g032461.t1	92.86	42	3	0	2428	2303	38	79	3e-17	84.0
CAIhibv2_DN34095_c0_g1_i4	Cac_g032461.t1	74.37	199	50	1	1169	573	39	236	2e-73	237
CAIhibv2_DN34095_c0_g1_i5	Cac_g032461.t1	67.61	176	51	3	948	421	80	249	3e-44	163
CAIhibv2_DN34095_c0_g1_i5	Cac_g032461.t1	92.86	42	3	0	2330	2205	38	79	3e-17	84.0
CAIhibv2_DN34095_c0_g1_i6	Cac_g032461.t1	94.23	52	3	0	1132	977	80	131	5e-24	105
CAIhibv2_DN34095_c0_g1_i6	Cac_g032461.t1	71.43	63	18	0	761	573	174	236	3e-17	84.0
CAIhibv2_DN34095_c0_g1_i6	Cac_g032461.t1	92.86	42	3	0	2514	2389	38	79	3e-17	84.0
CAIhibv2_DN34095_c0_g1_i7	Cac_g032461.t1	94.23	52	3	0	1034	879	80	131	2e-24	105
CAIhibv2_DN34095_c0_g1_i7	Cac_g032461.t1	67.90	81	21	2	663	421	174	249	2e-20	93.2
CAIhibv2_DN34095_c0_g1_i7	Cac_g032461.t1	66.15	65	22	0	1702	1508	39	103	1e-18	87.4
CAIhibv2_DN34095_c0_g1_i8	Cac_g032461.t1	94.62	93	5	0	1157	879	39	131	3e-54	186
CAIhibv2_DN34095_c0_g1_i8	Cac_g032461.t1	67.90	81	21	2	663	421	174	249	8e-21	93.2
CAIhibv2_DN34095_c0_g1_i9	Cac_g032461.t1	72.81	217	53	3	1071	421	39	249	6e-77	245
CAIhibv2_DN34095_c0_g2_i1	Cac_g032461.t1	94.23	52	3	0	522	367	80	131	1e-27	107
CAIhibv2_DN34095_c0_g1_i10	Cac_g032461.t1	94.23	52	3	0	1034	879	80	131	4e-24	105
CAIhibv2_DN34095_c0_g1_i10	Cac_g032461.t1	67.90	81	21	2	663	421	174	249	3e-20	93.2
CAIhibv2_DN34095_c0_g1_i10	Cac_g032461.t1	92.86	42	3	0	2416	2291	38	79	3e-17	84.0
CAIhibv2_DN34095_c0_g1_i11	Cac_g032461.t1	67.61	176	51	3	948	421	80	249	4e-45	163
CAIhibv2_DN34095_c0_g1_i11	Cac_g032461.t1	66.15	65	22	0	1616	1422	39	103	1e-18	87.4
CAIhibv2_DN34072_c0_g1_i1	Cac_g033067.t1	57.45	416	137	13	137	1321	80	476	2e-99	312
CAIhibv2_DN34024_c0_g1_i1	Cac_g009924.t1	64.42	565	178	3	546	2234	723	1266	0.0	709
CAIhibv2_DN34024_c0_g1_i1	Cac_g009924.t1	36.61	295	139	6	21	764	415	708	1e-32	137
CAIhibv2_DN34069_c0_g1_i1	Cac_g032650.t1	58.99	995	318	28	3285	346	1	920	0.0	1055
CAIhibv2_DN34069_c0_g1_i2	Cac_g032650.t1	58.99	995	318	28	3285	346	1	920	0.0	1055
CAIhibv2_DN34085_c0_g1_i1	Cac_g019850.t1	79.42	311	62	1	104	1030	1	311	7e-162	464
CAIhibv2_DN34085_c0_g2_i1	Cac_g019850.t1	84.75	59	9	0	1	177	199	257	1e-27	103
CAIhibv2_DN34853_c0_g1_i1	Cac_g022707.t1	81.45	539	100	0	1887	271	1	539	0.0	922
CAIhibv2_DN34853_c0_g1_i2	Cac_g016304.t1	82.27	361	64	0	1188	106	26	386	0.0	649
CAIhibv2_DN34889_c0_g1_i1	Cac_g001861.t1	67.05	1226	349	14	3	3557	336	1547	0.0	1406
CAIhibv2_DN34889_c0_g2_i1	Cac_g001861.t1	66.69	1804	563	23	324	5678	1	1785	0.0	1773
CAIhibv2_DN34889_c0_g1_i2	Cac_g001861.t1	76.66	407	87	2	11	1207	773	1179	0.0	582
CAIhibv2_DN34889_c0_g2_i2	Cac_g001861.t1	66.35	1804	569	23	292	5646	1	1785	0.0	1752
CAIhibv2_DN34889_c0_g2_i3	Cac_g029000.t1	66.49	734	210	13	61	2220	1079	1790	0.0	594
CAIhibv2_DN34889_c0_g2_i4	Cac_g001861.t1	66.35	1804	569	23	255	5609	1	1785	0.0	1752
CAIhibv2_DN34889_c0_g2_i5	Cac_g001861.t1	60.89	693	255	8	111	2174	1	682	0.0	635
CAIhibv2_DN34889_c0_g2_i6	Cac_g001861.t1	66.69	1804	563	23	313	5667	1	1785	0.0	1773
CAIhibv2_DN34898_c0_g1_i1	Cac_g022310.t1	82.86	105	18	0	116	430	387	491	7e-54	185
CAIhibv2_DN34898_c0_g1_i2	Cac_g022310.t1	73.33	60	16	0	116	295	387	446	2e-24	97.1
CAIhibv2_DN34824_c0_g1_i1	Cac_g030614.t1	87.80	123	15	0	721	353	3	125	1e-73	226
CAIhibv2_DN34824_c0_g1_i2	Cac_g030614.t1	82.61	69	12	0	209	3	52	120	1e-33	114
CAIhibv2_DN34830_c0_g1_i1	Cac_g011967.t1	89.21	658	71	0	167	2140	1	658	0.0	1174
CAIhibv2_DN34867_c0_g1_i1	Cac_g033612.t1	66.27	166	50	1	46	525	218	383	3e-54	180
CAIhibv2_DN34867_c1_g1_i1	Cac_g011491.t1	71.51	179	51	0	1271	735	61	239	1e-132	265
CAIhibv2_DN34867_c1_g1_i1	Cac_g011491.t1	71.31	122	35	0	654	289	239	360	1e-132	191
CAIhibv2_DN34867_c1_g1_i1	Cac_g011491.t1	60.71	56	22	0	1465	1298	1	56	1e-132	59.7
CAIhibv2_DN34867_c1_g1_i2	Cac_g011491.t1	71.67	300	85	0	1188	289	61	360	4e-155	451
CAIhibv2_DN34867_c1_g1_i2	Cac_g011491.t1	60.71	56	22	0	1382	1215	1	56	2e-09	59.7
CAIhibv2_DN34867_c1_g1_i3	Cac_g011491.t1	69.17	360	111	0	1368	289	1	360	3e-176	504
CAIhibv2_DN34822_c0_g1_i1	Cac_g002558.t1	75.84	269	54	3	913	113	43	302	2e-139	400
CAIhibv2_DN34822_c0_g1_i2	Cac_g002558.t1	71.43	161	35	3	537	61	48	199	7e-67	210
CAIhibv2_DN34822_c0_g1_i3	Cac_g002558.t1	86.09	151	20	1	959	507	153	302	1e-83	270
CAIhibv2_DN34822_c0_g1_i3	Cac_g002558.t1	63.33	120	33	3	2134	1781	48	158	2e-33	132
CAIhibv2_DN34822_c0_g1_i4	Cac_g002558.t1	75.84	269	54	3	1307	507	43	302	3e-137	400
CAIhibv2_DN34822_c0_g1_i5	Cac_g002558.t1	89.31	159	17	0	983	507	144	302	3e-105	299
CAIhibv2_DN34822_c0_g1_i5	Cac_g002558.t1	59.43	106	32	3	1386	1075	48	144	3e-105	102
CAIhibv2_DN34865_c0_g1_i1	Cac_g022941.t1	84.21	57	9	0	171	1	269	325	7e-26	102
CAIhibv2_DN34865_c0_g1_i2	Cac_g022941.t1	67.44	86	8	1	258	1	260	325	5e-29	111
CAIhibv2_DN34865_c1_g1_i1	Cac_g022941.t1	86.88	480	63	0	407	1846	1	480	0.0	845
CAIhibv2_DN34865_c1_g1_i1	Cac_g022941.t1	87.25	306	39	0	2358	3275	500	805	3e-179	560
CAIhibv2_DN34865_c1_g1_i2	Cac_g022941.t1	86.88	480	63	0	407	1846	1	480	0.0	844
CAIhibv2_DN34865_c1_g1_i2	Cac_g022941.t1	87.25	306	39	0	2189	3106	500	805	4e-179	557
CAIhibv2_DN34865_c1_g1_i3	Cac_g008405.t1	87.78	818	100	0	407	2860	1	818	0.0	1399
CAIhibv2_DN34865_c2_g1_i1	Cac_g008405.t1	82.67	75	13	0	1	225	359	433	1e-39	140
CAIhibv2_DN34851_c0_g1_i1	Cac_g005277.t1	84.82	626	94	1	2206	329	1	625	0.0	1020
CAIhibv2_DN34851_c0_g2_i1	Cac_g010635.t1	89.58	432	45	0	1631	336	194	625	0.0	741
CAIhibv2_DN34851_c0_g2_i1	Cac_g010635.t1	82.81	192	33	0	2292	1717	1	192	0.0	280
CAIhibv2_DN34851_c0_g2_i2	Cac_g010635.t1	70.53	682	144	3	2381	336	1	625	0.0	867
CAIhibv2_DN34851_c0_g2_i3	Cac_g010635.t1	81.35	665	81	2	2321	336	1	625	0.0	999
CAIhibv2_DN34851_c0_g2_i4	Cac_g010635.t1	91.46	398	34	0	1529	336	228	625	0.0	707
CAIhibv2_DN34851_c0_g2_i5	Cac_g010635.t1	87.68	625	77	0	2210	336	1	625	0.0	1025
CAIhibv2_DN34800_c0_g1_i1	Cac_g005908.t1	70.59	221	41	1	1	663	45	241	4e-103	309
CAIhibv2_DN34800_c0_g1_i2	Cac_g005908.t1	79.19	221	46	0	124	786	21	241	2e-123	363
CAIhibv2_DN34800_c0_g1_i3	Cac_g005908.t1	80.77	26	5	0	1018	1095	43	68	6e-06	47.4
CAIhibv2_DN34800_c0_g1_i4	Cac_g005908.t1	79.75	79	16	0	124	360	21	99	7e-37	130
CAIhibv2_DN34800_c0_g1_i5	Cac_g005908.t1	79.19	197	41	0	898	1488	45	241	4e-105	323
CAIhibv2_DN34800_c0_g1_i6	Cac_g005908.t2	78.47	144	31	0	325	756	81	224	7e-76	239
CAIhibv2_DN34871_c0_g1_i1	Cac_g012931.t1	78.06	278	60	1	1614	781	53	329	5e-143	421
CAIhibv2_DN34871_c0_g1_i2	Cac_g012931.t1	78.06	278	60	1	1598	765	53	329	4e-143	421
CAIhibv2_DN34836_c0_g1_i1	Cac_g032078.t2	38.16	76	39	3	206	3	1017	1092	1e-05	42.4
CAIhibv2_DN34836_c0_g1_i1	Cac_g032078.t2	42.86	63	29	2	170	3	981	1043	4e-04	38.1
CAIhibv2_DN34836_c0_g1_i2	Cac_g009269.t1	39.34	61	36	1	183	1	267	326	3e-06	43.9
CAIhibv2_DN34836_c0_g1_i3	Cac_g032078.t2	39.29	84	45	2	237	4	1009	1092	1e-08	52.0
CAIhibv2_DN34836_c0_g1_i3	Cac_g032078.t2	33.72	86	50	2	237	1	959	1044	4e-04	38.1
CAIhibv2_DN34836_c0_g1_i4	Cac_g032078.t1	36.59	82	46	2	228	1	1009	1090	1e-06	45.8
CAIhibv2_DN34836_c0_g1_i4	Cac_g032078.t1	33.73	83	48	2	228	1	959	1041	4e-04	38.1
CAIhibv2_DN34841_c0_g1_i1	Cac_g032949.t1	41.52	289	154	5	1467	643	28	315	2e-62	212
CAIhibv2_DN34841_c0_g1_i2	Cac_g032950.t2	37.29	59	37	0	216	40	8	66	2e-07	47.8
CAIhibv2_DN34841_c0_g1_i3	Cac_g018726.t1	48.18	137	62	5	954	556	131	262	2e-28	114
CAIhibv2_DN34841_c0_g1_i4	Cac_g018726.t1	48.18	137	62	5	1058	660	131	262	3e-28	114
CAIhibv2_DN34841_c0_g1_i5	Cac_g032949.t1	41.52	289	154	5	1484	660	28	315	2e-62	212
CAIhibv2_DN34841_c0_g1_i6	Cac_g032949.t1	41.52	289	154	5	1380	556	28	315	8e-63	212
CAIhibv2_DN34838_c1_g1_i1	Cac_g014580.t1	100.00	19	0	0	59	3	735	753	4e-05	41.2
CAIhibv2_DN34838_c1_g1_i2	Cac_g014580.t1	92.92	113	8	0	952	614	709	821	2e-56	197
CAIhibv2_DN34828_c0_g1_i1	Cac_g019608.t1	82.95	88	14	1	118	378	7	94	3e-42	140
CAIhibv2_DN34828_c1_g1_i1	Cac_g021689.t1	63.02	265	94	3	200	985	16	279	1e-106	329
CAIhibv2_DN34828_c1_g1_i2	Cac_g021689.t1	44.53	658	258	23	3183	4895	16	653	9e-130	424
CAIhibv2_DN34896_c0_g1_i1	Cac_g021397.t2	81.41	156	22	3	740	273	74	222	3e-68	215
CAIhibv2_DN34896_c0_g1_i2	Cac_g021397.t2	81.41	156	22	3	790	323	74	222	2e-68	216
CAIhibv2_DN34896_c0_g1_i3	Cac_g021397.t2	81.41	156	22	3	848	381	74	222	2e-67	214
CAIhibv2_DN34896_c1_g1_i1	Cac_g017745.t1	58.67	150	56	2	1	438	101	248	1e-53	178
CAIhibv2_DN34895_c1_g1_i1	Cac_g006219.t1	87.36	269	31	1	1	807	582	847	1e-157	473
CAIhibv2_DN34895_c1_g1_i1	Cac_g006219.t1	80.00	25	5	0	993	1067	844	868	2e-04	44.3
CAIhibv2_DN34895_c1_g1_i2	Cac_g006222.t1	69.83	348	44	3	1	1044	582	868	6e-155	465
CAIhibv2_DN34895_c1_g1_i3	Cac_g006219.t1	87.24	290	34	1	1	870	582	868	1e-172	509
CAIhibv2_DN34872_c0_g1_i1	Cac_g030913.t1	69.37	764	221	4	2756	501	1	763	0.0	932
CAIhibv2_DN34872_c0_g1_i2	Cac_g030913.t1	69.37	764	221	4	2756	501	1	763	0.0	932
CAIhibv2_DN34872_c0_g1_i3	Cac_g030913.t1	69.37	764	221	4	2756	501	1	763	0.0	932
CAIhibv2_DN34872_c1_g1_i1	Cac_g011129.t1	83.01	312	53	0	1870	935	82	393	0.0	556
CAIhibv2_DN34872_c1_g1_i1	Cac_g011129.t1	88.71	62	7	0	2054	1869	7	68	3e-27	115
CAIhibv2_DN34872_c1_g1_i2	Cac_g011129.t1	81.38	247	46	0	1675	935	147	393	0.0	438
CAIhibv2_DN34872_c1_g1_i2	Cac_g011129.t1	87.31	134	17	0	2075	1674	7	140	0.0	244
CAIhibv2_DN34872_c1_g1_i3	Cac_g011129.t1	84.24	387	61	0	1292	132	7	393	0.0	693
CAIhibv2_DN34872_c1_g1_i4	Cac_g011129.t1	84.24	387	61	0	2095	935	7	393	0.0	693
CAIhibv2_DN34801_c0_g1_i1	Cac_g013696.t1	65.02	586	195	3	149	1897	1	579	0.0	770
CAIhibv2_DN34874_c0_g1_i1	Cac_g024401.t1	27.47	91	62	2	415	143	67	153	7e-04	41.2
CAIhibv2_DN34809_c0_g1_i1	Cac_g001276.t1	70.10	408	107	11	1891	680	227	623	2e-158	473
CAIhibv2_DN34848_c0_g1_i1	Cac_g008378.t1	57.89	209	75	6	113	724	220	420	4e-42	157
CAIhibv2_DN34848_c0_g1_i2	Cac_g008379.t1	76.25	522	122	2	75	1637	223	743	0.0	730
CAIhibv2_DN34848_c0_g1_i3	Cac_g008379.t1	71.54	671	181	6	800	2797	78	743	0.0	864
CAIhibv2_DN34848_c0_g1_i4	Cac_g014103.t1	77.24	246	53	1	2155	2883	521	766	0.0	415
CAIhibv2_DN34848_c0_g1_i4	Cac_g014103.t1	54.82	467	178	8	770	2095	69	527	0.0	338
CAIhibv2_DN34848_c0_g1_i5	Cac_g014103.t1	77.24	246	53	1	995	1723	521	766	0.0	415
CAIhibv2_DN34848_c0_g1_i5	Cac_g014103.t1	60.82	291	100	4	81	935	245	527	0.0	239
CAIhibv2_DN34848_c0_g1_i6	Cac_g008379.t1	81.67	420	77	0	55	1314	324	743	0.0	648
CAIhibv2_DN34848_c0_g1_i7	Cac_g008379.t1	68.67	747	207	8	236	2416	4	743	0.0	920
CAIhibv2_DN34848_c0_g1_i8	Cac_g014103.t1	77.24	246	53	1	1774	2502	521	766	0.0	415
CAIhibv2_DN34848_c0_g1_i8	Cac_g014103.t1	54.63	518	192	10	266	1714	18	527	0.0	391
CAIhibv2_DN34848_c0_g1_i9	Cac_g008378.t1	57.89	209	75	6	113	724	220	420	5e-41	156
CAIhibv2_DN34848_c0_g1_i10	Cac_g008379.t1	58.33	168	52	3	236	691	4	169	2e-56	195
CAIhibv2_DN34848_c0_g1_i11	Cac_g014103.t1	77.24	246	53	1	672	1400	521	766	5e-171	415
CAIhibv2_DN34848_c0_g1_i11	Cac_g014103.t1	75.96	183	44	0	64	612	345	527	5e-171	206
CAIhibv2_DN34815_c0_g1_i1	Cac_g017406.t1	85.71	287	41	0	974	1834	294	580	0.0	513
CAIhibv2_DN34815_c0_g1_i1	Cac_g017406.t1	76.07	280	65	1	153	986	1	280	0.0	450
CAIhibv2_DN34815_c0_g1_i2	Cac_g017406.t1	81.38	580	108	0	153	1892	1	580	0.0	991
CAIhibv2_DN34815_c0_g1_i3	Cac_g017406.t1	76.43	280	66	0	153	992	1	280	2e-152	457
CAIhibv2_DN34815_c0_g1_i3	Cac_g017406.t1	68.57	70	22	0	980	1189	294	363	2e-152	102
CAIhibv2_DN34815_c0_g1_i3	Cac_g017406.t1	86.15	231	32	0	1156	1848	350	580	4e-136	418
CAIhibv2_DN34810_c0_g1_i1	Cac_g026717.t1	74.45	321	78	2	2014	1052	10	326	9e-152	458
CAIhibv2_DN34810_c0_g1_i1	Cac_g026717.t1	89.76	205	21	0	917	303	327	531	8e-124	385
CAIhibv2_DN34810_c0_g1_i2	Cac_g026717.t1	86.54	104	14	0	614	303	428	531	2e-56	194
CAIhibv2_DN34810_c0_g1_i3	Cac_g026717.t1	80.61	526	98	2	1880	303	10	531	0.0	845
CAIhibv2_DN34811_c0_g1_i1	Cac_g009525.t1	78.79	33	7	0	338	240	1480	1512	2e-12	64.7
CAIhibv2_DN34811_c0_g1_i2	Cac_g009525.t1	66.75	1534	463	13	239	4792	10	1512	0.0	1954
CAIhibv2_DN34811_c0_g1_i2	Cac_g009525.t1	66.75	1534	463	13	9396	4843	10	1512	0.0	1954
CAIhibv2_DN34811_c0_g1_i3	Cac_g009525.t1	67.90	1508	463	12	218	4693	10	1512	0.0	1967
CAIhibv2_DN34811_c0_g1_i3	Cac_g009525.t1	67.90	1508	463	12	9219	4744	10	1512	0.0	1967
CAIhibv2_DN34811_c0_g1_i4	Cac_g009525.t1	67.71	1508	466	12	9219	4744	10	1512	0.0	1967
CAIhibv2_DN34811_c0_g1_i4	Cac_g009525.t1	67.90	1508	463	12	218	4693	10	1512	0.0	1967
CAIhibv2_DN34811_c0_g1_i5	Cac_g009525.t1	67.71	1508	466	12	239	4714	10	1512	0.0	1967
CAIhibv2_DN34811_c0_g1_i5	Cac_g009525.t1	67.71	1508	466	12	9240	4765	10	1512	0.0	1967
CAIhibv2_DN34834_c0_g1_i1	Cac_g027088.t1	95.83	264	11	0	34	825	1	264	4e-167	473
CAIhibv2_DN34834_c0_g2_i1	Cac_g002153.t1	97.37	190	5	0	147	716	1	190	7e-136	387
CAIhibv2_DN34866_c0_g1_i1	Cac_g023726.t1	70.06	177	45	1	571	65	1	177	9e-57	190
CAIhibv2_DN34866_c0_g1_i2	Cac_g023726.t1	83.80	426	60	2	1550	297	1	425	0.0	599
CAIhibv2_DN34856_c0_g1_i1	Cac_g000029.t1	62.86	517	153	9	359	1891	253	736	0.0	598
CAIhibv2_DN34856_c0_g1_i2	Cac_g000029.t1	58.94	772	258	14	277	2523	1	736	0.0	782
CAIhibv2_DN34817_c0_g1_i1	Cac_g001919.t1	80.17	459	88	1	189	1565	1	456	0.0	698
CAIhibv2_DN34817_c0_g1_i2	Cac_g001919.t1	81.54	363	67	0	1442	2530	94	456	0.0	556
CAIhibv2_DN34817_c0_g1_i2	Cac_g001919.t1	75.26	97	21	1	189	479	1	94	1e-37	149
CAIhibv2_DN34817_c0_g1_i3	Cac_g001919.t1	81.54	363	67	0	1479	2567	94	456	0.0	556
CAIhibv2_DN34817_c0_g1_i3	Cac_g001919.t1	75.26	97	21	1	189	479	1	94	5e-37	147
CAIhibv2_DN34817_c0_g1_i4	Cac_g001919.t1	81.54	363	67	0	1442	2530	94	456	0.0	556
CAIhibv2_DN34817_c0_g1_i4	Cac_g001919.t1	75.26	97	21	1	189	479	1	94	1e-37	149
CAIhibv2_DN34817_c0_g1_i5	Cac_g001919.t1	81.54	363	67	0	1479	2567	94	456	0.0	556
CAIhibv2_DN34817_c0_g1_i5	Cac_g001919.t1	75.26	97	21	1	189	479	1	94	4e-37	147
CAIhibv2_DN34817_c0_g2_i1	Cac_g030874.t1	76.54	81	19	0	22	264	96	176	1e-38	135
CAIhibv2_DN34817_c0_g1_i6	Cac_g001919.t1	80.17	459	88	1	189	1565	1	456	0.0	698
CAIhibv2_DN34837_c0_g1_i1	Cac_g029080.t1	74.60	126	32	0	380	3	522	647	1e-64	212
CAIhibv2_DN34837_c0_g1_i2	Cac_g029080.t1	75.40	126	31	0	380	3	522	647	5e-65	213
CAIhibv2_DN34837_c0_g1_i3	Cac_g029080.t1	77.78	117	26	0	353	3	531	647	8e-62	203
CAIhibv2_DN34837_c0_g1_i4	Cac_g029080.t1	76.92	117	27	0	353	3	531	647	2e-61	202
CAIhibv2_DN34837_c0_g1_i5	Cac_g029080.t1	77.78	117	26	0	353	3	531	647	6e-62	204
CAIhibv2_DN34837_c1_g1_i1	Cac_g029080.t1	61.78	157	60	0	2	472	628	784	2e-62	208
CAIhibv2_DN34837_c1_g1_i2	Cac_g029080.t1	69.31	101	31	0	2	304	628	728	2e-44	155
CAIhibv2_DN34837_c1_g1_i3	Cac_g029080.t1	58.06	124	52	0	1	372	661	784	7e-44	155
CAIhibv2_DN34849_c0_g1_i1	Cac_g012486.t1	45.63	263	48	8	1	774	101	273	1e-50	173
CAIhibv2_DN34849_c0_g1_i2	Cac_g012486.t1	44.94	267	48	8	1	786	101	273	5e-50	171
CAIhibv2_DN34879_c0_g1_i1	Cac_g014392.t1	68.11	323	103	0	1570	602	170	492	3e-143	442
CAIhibv2_DN34879_c0_g1_i1	Cac_g014392.t1	78.40	125	24	1	2809	2435	49	170	2e-47	179
CAIhibv2_DN34857_c0_g1_i1	Cac_g028885.t1	86.36	1136	151	2	667	4071	122	1254	0.0	1969
CAIhibv2_DN34857_c0_g1_i1	Cac_g028885.t1	35.21	869	486	20	1573	4062	4	834	1e-141	471
CAIhibv2_DN34857_c0_g1_i1	Cac_g028885.t1	89.83	118	12	0	315	668	1	118	3e-59	225
CAIhibv2_DN34857_c0_g1_i1	Cac_g028885.t1	55.17	116	49	2	324	668	424	537	7e-31	133
CAIhibv2_DN34857_c0_g1_i1	Cac_g028885.t1	40.87	115	64	2	333	668	859	972	3e-16	85.1
CAIhibv2_DN34857_c0_g1_i2	Cac_g028885.t1	86.50	1207	159	2	217	3834	51	1254	0.0	2102
CAIhibv2_DN34857_c0_g1_i2	Cac_g028885.t1	35.21	869	486	20	1336	3825	4	834	5e-142	470
CAIhibv2_DN34857_c0_g1_i3	Cac_g028885.t1	86.71	1257	163	2	315	4082	1	1254	0.0	2193
CAIhibv2_DN34857_c0_g1_i4	Cac_g028885.t1	86.71	1257	163	2	401	4168	1	1254	0.0	2195
CAIhibv2_DN34808_c1_g1_i1	Cac_g028524.t1	83.12	77	13	0	185	415	119	195	3e-40	142
CAIhibv2_DN34808_c1_g1_i2	Cac_g028524.t1	83.12	77	13	0	185	415	119	195	8e-40	142
CAIhibv2_DN34808_c2_g1_i2	Cac_g029464.t1	60.48	124	49	0	412	41	87	210	2e-48	160
CAIhibv2_DN34808_c2_g1_i3	Cac_g032374.t1	59.38	96	36	1	978	691	219	311	1e-32	126
CAIhibv2_DN34808_c2_g1_i4	Cac_g029464.t1	63.64	264	91	1	1476	700	1	264	3e-121	361
CAIhibv2_DN34808_c2_g2_i1	Cac_g029464.t1	70.37	27	8	0	82	2	31	57	3e-06	46.2
CAIhibv2_DN34808_c2_g1_i5	Cac_g029464.t1	65.24	210	73	0	670	41	1	210	1e-100	298
CAIhibv2_DN34808_c2_g1_i6	Cac_g029464.t1	64.02	264	95	0	1491	700	1	264	2e-123	367
CAIhibv2_DN34876_c0_g1_i1	Cac_g004154.t1	68.09	376	103	4	2	1084	702	1075	3e-121	380
CAIhibv2_DN34876_c1_g1_i1	Cac_g004154.t1	80.04	1142	198	15	3858	484	1	1129	0.0	1677
CAIhibv2_DN34876_c2_g1_i1	Cac_g004154.t1	88.89	423	47	0	1269	1	229	651	0.0	768
CAIhibv2_DN34876_c3_g1_i1	Cac_g004154.t1	76.62	77	18	0	2	232	139	215	6e-20	84.7
CAIhibv2_DN34829_c1_g1_i1	Cac_g030746.t1	98.74	159	2	0	1	477	61	219	1e-106	311
CAIhibv2_DN34829_c1_g1_i1	Cac_g030746.t1	98.74	159	2	0	1	477	137	295	1e-106	311
CAIhibv2_DN34829_c1_g1_i1	Cac_g030746.t1	99.30	143	1	0	49	477	1	143	1e-95	283
CAIhibv2_DN34829_c1_g1_i1	Cac_g030746.t1	96.77	93	3	0	1	279	213	305	7e-56	181
CAIhibv2_DN34829_c1_g1_i2	Cac_g030746.t1	100.00	74	0	0	1	222	17	90	2e-45	150
CAIhibv2_DN34829_c1_g1_i2	Cac_g030746.t1	100.00	74	0	0	1	222	93	166	2e-45	150
CAIhibv2_DN34829_c1_g1_i2	Cac_g030746.t1	100.00	74	0	0	1	222	169	242	2e-45	150
CAIhibv2_DN34829_c1_g1_i2	Cac_g030746.t1	98.36	61	1	0	1	183	245	305	6e-36	125
CAIhibv2_DN34829_c1_g1_i3	Cac_g030746.t1	100.00	154	0	0	648	1109	1	154	4e-102	308
CAIhibv2_DN34829_c1_g1_i3	Cac_g030746.t1	100.00	154	0	0	648	1109	77	230	4e-102	308
CAIhibv2_DN34829_c1_g1_i3	Cac_g030746.t1	99.35	153	1	0	648	1106	153	305	8e-101	305
CAIhibv2_DN34829_c1_g1_i4	Cac_g032268.t1	97.26	146	1	1	155	592	7	149	2e-93	282
CAIhibv2_DN34829_c1_g1_i4	Cac_g032268.t1	100.00	137	0	0	182	592	89	225	7e-91	275
CAIhibv2_DN34829_c1_g1_i4	Cac_g032268.t1	100.00	137	0	0	182	592	165	301	7e-91	275
CAIhibv2_DN34829_c1_g1_i4	Cac_g032268.t1	100.00	137	0	0	182	592	241	377	7e-91	275
CAIhibv2_DN34829_c1_g1_i4	Cac_g032268.t1	100.00	76	0	0	182	409	317	392	2e-44	155
CAIhibv2_DN34829_c1_g1_i5	Cac_g030746.t1	99.30	143	1	0	648	1076	1	143	1e-91	281
CAIhibv2_DN34829_c1_g1_i5	Cac_g030746.t1	99.30	143	1	0	648	1076	77	219	1e-91	281
CAIhibv2_DN34829_c1_g1_i5	Cac_g030746.t1	99.30	143	1	0	648	1076	153	295	1e-91	281
CAIhibv2_DN34829_c1_g1_i5	Cac_g030746.t1	97.40	77	2	0	648	878	229	305	5e-42	151
CAIhibv2_DN34829_c1_g1_i6	Cac_g015222.t1	92.26	155	11	1	77	541	27	180	5e-93	283
CAIhibv2_DN34829_c1_g1_i6	Cac_g015222.t1	100.00	137	0	0	131	541	120	256	4e-90	276
CAIhibv2_DN34829_c1_g1_i6	Cac_g015222.t1	100.00	137	0	0	131	541	196	332	4e-90	276
CAIhibv2_DN34829_c1_g1_i6	Cac_g015222.t1	100.00	137	0	0	131	541	272	408	4e-90	276
CAIhibv2_DN34829_c1_g1_i6	Cac_g015222.t1	100.00	137	0	0	131	541	348	484	4e-90	276
CAIhibv2_DN34829_c1_g1_i6	Cac_g015222.t1	100.00	76	0	0	131	358	424	499	3e-44	155
CAIhibv2_DN34858_c0_g1_i1	Cac_g031633.t1	94.79	557	29	0	1993	323	6	562	0.0	1021
CAIhibv2_DN34812_c1_g1_i1	Cac_g018013.t1	58.67	75	30	1	487	263	1292	1365	6e-25	102
CAIhibv2_DN34812_c2_g1_i1	Cac_g004260.t1	72.11	251	66	1	806	66	1	251	1e-131	378
CAIhibv2_DN34812_c2_g1_i2	Cac_g004260.t1	72.11	251	66	1	856	116	1	251	2e-131	378
CAIhibv2_DN34860_c0_g1_i1	Cac_g010475.t1	84.23	260	38	2	792	13	21	277	2e-152	431
CAIhibv2_DN34860_c0_g1_i2	Cac_g010475.t1	81.89	254	45	1	762	1	21	273	4e-146	415
CAIhibv2_DN34860_c0_g1_i3	Cac_g010475.t1	81.86	215	36	2	763	119	21	232	2e-119	347
CAIhibv2_DN34860_c0_g1_i4	Cac_g010475.t1	77.91	163	33	2	773	285	21	180	4e-113	246
CAIhibv2_DN34860_c0_g1_i4	Cac_g010475.t1	94.57	92	5	0	288	13	186	277	4e-113	181
CAIhibv2_DN34806_c0_g1_i1	Cac_g001029.t1	81.76	329	56	2	115	1092	28	355	0.0	521
CAIhibv2_DN34890_c0_g1_i1	Cac_g012901.t1	66.67	57	17	1	84	248	1	57	4e-18	77.8
CAIhibv2_DN34890_c1_g1_i1	Cac_g003798.t1	82.34	555	91	4	317	1963	1	554	0.0	919
CAIhibv2_DN34890_c1_g1_i2	Cac_g011630.t1	87.15	319	41	0	86	1042	206	524	0.0	584
CAIhibv2_DN34890_c1_g1_i3	Cac_g011630.t1	78.12	128	16	1	1	348	441	568	6e-58	204
CAIhibv2_DN34890_c1_g1_i4	Cac_g011630.t1	77.36	53	12	0	430	588	516	568	9e-16	80.9
CAIhibv2_DN34890_c1_g1_i5	Cac_g003798.t1	76.40	267	56	4	317	1099	1	266	3e-129	389
CAIhibv2_DN34890_c1_g1_i6	Cac_g011630.t1	86.69	323	43	0	1035	2003	246	568	0.0	582
CAIhibv2_DN34890_c1_g1_i6	Cac_g011630.t1	71.49	249	53	4	317	1015	1	247	0.0	333
CAIhibv2_DN34890_c1_g1_i7	Cac_g003798.t1	81.59	516	88	4	317	1846	1	515	0.0	848
CAIhibv2_DN34890_c1_g1_i8	Cac_g011630.t2	93.71	143	9	0	13	441	201	343	4e-95	288
CAIhibv2_DN34890_c1_g1_i9	Cac_g003798.t1	82.00	350	56	4	317	1348	1	349	0.0	568
CAIhibv2_DN34890_c1_g1_i9	Cac_g003798.t1	91.30	23	2	0	1327	1395	312	334	3e-06	50.1
CAIhibv2_DN34890_c1_g1_i10	Cac_g003798.t1	78.95	209	39	3	37	651	31	238	8e-111	335
CAIhibv2_DN34890_c1_g1_i11	Cac_g003798.t1	86.38	279	38	0	1035	1871	237	515	0.0	506
CAIhibv2_DN34890_c1_g1_i11	Cac_g003798.t1	75.31	239	52	4	317	1015	1	238	0.0	343
CAIhibv2_DN34890_c1_g1_i12	Cac_g011630.t2	93.80	129	8	0	13	399	201	329	6e-77	258
CAIhibv2_DN34890_c1_g1_i12	Cac_g011630.t2	74.19	31	8	0	1786	1878	328	358	2e-07	54.3
CAIhibv2_DN34890_c1_g1_i12	Cac_g011630.t2	91.30	23	2	0	1857	1925	321	343	5e-06	50.1
CAIhibv2_DN34890_c1_g1_i13	Cac_g003798.t1	76.68	549	88	5	317	1945	1	515	0.0	830
CAIhibv2_DN34890_c1_g1_i14	Cac_g003798.t1	76.73	361	51	5	317	1381	1	334	0.0	534
CAIhibv2_DN34890_c1_g1_i14	Cac_g003798.t1	66.67	42	10	1	1209	1334	312	349	2e-08	56.6
CAIhibv2_DN34890_c1_g1_i16	Cac_g003798.t1	82.24	321	50	4	317	1261	1	320	9e-172	518
CAIhibv2_DN34890_c1_g1_i16	Cac_g003798.t1	77.42	31	7	0	2648	2740	319	349	8e-08	56.6
CAIhibv2_DN34890_c1_g1_i16	Cac_g003798.t1	91.30	23	2	0	2719	2787	312	334	7e-06	50.1
CAIhibv2_DN34890_c1_g1_i17	Cac_g011630.t1	87.33	363	46	0	86	1174	206	568	0.0	660
CAIhibv2_DN34890_c1_g1_i18	Cac_g003798.t1	77.72	588	91	5	317	2062	1	554	0.0	900
CAIhibv2_DN34803_c0_g1_i1	Cac_g029037.t1	61.37	849	288	15	3098	636	72	908	0.0	858
CAIhibv2_DN34803_c0_g1_i1	Cac_g029037.t1	75.00	72	18	0	3346	3131	1	72	2e-25	114
CAIhibv2_DN34803_c0_g1_i2	Cac_g029037.t1	62.39	920	306	15	3311	636	1	908	0.0	969
CAIhibv2_DN34807_c0_g1_i1	Cac_g021528.t2	63.71	237	77	3	96	806	1	228	4e-98	295
CAIhibv2_DN34807_c0_g1_i2	Cac_g021528.t2	63.91	327	108	4	96	1073	1	318	5e-144	421
CAIhibv2_DN34869_c2_g1_i1	Cac_g024419.t1	88.49	365	41	1	1	1095	1383	1746	0.0	660
CAIhibv2_DN34869_c2_g1_i2	Cac_g024419.t1	85.55	519	73	2	1	1557	1383	1899	0.0	882
CAIhibv2_DN34869_c3_g1_i1	Cac_g026324.t2	81.46	1780	323	5	5444	120	2	1779	0.0	2885
CAIhibv2_DN34869_c3_g1_i2	Cac_g026324.t2	81.46	1780	323	5	5546	222	2	1779	0.0	2885
CAIhibv2_DN34869_c3_g1_i3	Cac_g026324.t2	81.46	1780	323	5	5650	326	2	1779	0.0	2885
CAIhibv2_DN34869_c4_g1_i1	Cac_g024419.t1	83.99	1393	217	4	319	4491	1	1389	0.0	2411
CAIhibv2_DN34869_c4_g1_i2	Cac_g024419.t1	83.33	1314	213	4	319	4254	1	1310	0.0	2254
CAIhibv2_DN34869_c4_g1_i4	Cac_g024419.t1	83.27	1237	202	3	48	3752	156	1389	0.0	2152
CAIhibv2_DN34869_c4_g1_i5	Cac_g024419.t1	83.33	1314	213	4	319	4254	1	1310	0.0	2254
CAIhibv2_DN34814_c1_g1_i3	Cac_g000382.t2	31.86	113	72	2	250	588	19	126	9e-05	46.2
CAIhibv2_DN34814_c1_g1_i4	Cac_g000382.t2	31.86	113	72	2	250	588	19	126	1e-04	45.8
CAIhibv2_DN34814_c1_g1_i5	Cac_g000382.t2	31.86	113	72	2	162	500	19	126	1e-04	45.4
CAIhibv2_DN34814_c1_g1_i6	Cac_g000382.t2	31.86	113	72	2	250	588	19	126	4e-05	46.6
CAIhibv2_DN34814_c1_g1_i8	Cac_g000382.t2	31.86	113	72	2	250	588	19	126	2e-04	45.4
CAIhibv2_DN34814_c1_g1_i9	Cac_g000382.t2	31.86	113	72	2	117	455	19	126	9e-05	45.8
CAIhibv2_DN34814_c1_g1_i10	Cac_g000382.t2	31.86	113	72	2	162	500	19	126	2e-04	45.1
CAIhibv2_DN34814_c1_g1_i11	Cac_g012055.t1	28.79	66	47	0	9	206	457	522	5e-07	47.0
CAIhibv2_DN34814_c1_g1_i11	Cac_g012055.t1	29.51	61	43	0	24	206	538	598	4e-06	43.9
CAIhibv2_DN34814_c1_g1_i11	Cac_g012055.t1	29.51	61	43	0	24	206	614	674	4e-06	43.9
CAIhibv2_DN34814_c1_g1_i11	Cac_g012055.t1	29.51	61	43	0	24	206	690	750	4e-06	43.9
CAIhibv2_DN34846_c0_g1_i1	Cac_g003203.t2	59.74	390	100	20	1428	316	1	352	7e-126	377
CAIhibv2_DN34852_c0_g1_i1	Cac_g028539.t1	63.69	716	205	14	2498	420	1	684	0.0	754
CAIhibv2_DN34899_c0_g1_i1	Cac_g011293.t1	65.67	600	200	4	2477	690	36	633	0.0	729
CAIhibv2_DN34877_c0_g2_i1	Cac_g019459.t1	64.47	304	98	4	189	1082	9	308	3e-100	307
CAIhibv2_DN34877_c0_g2_i2	Cac_g019459.t1	64.65	215	69	3	427	1053	95	308	4e-77	220
CAIhibv2_DN34877_c0_g2_i2	Cac_g019459.t1	64.29	84	30	0	189	440	9	92	4e-77	87.8
CAIhibv2_DN34842_c0_g1_i1	Cac_g029097.t1	93.90	82	5	0	776	1021	43	124	3e-36	132
CAIhibv2_DN34842_c0_g1_i1	Cac_g029097.t1	70.73	41	12	0	210	332	1	41	7e-11	61.2
CAIhibv2_DN34842_c0_g1_i2	Cac_g029097.t1	81.82	99	10	1	3	275	26	124	5e-39	134
CAIhibv2_DN34842_c0_g1_i3	Cac_g029097.t1	85.48	124	17	1	210	578	1	124	3e-58	187
CAIhibv2_DN34842_c0_g1_i4	Cac_g006909.t1	75.79	95	20	2	210	491	1	93	1e-41	144
CAIhibv2_DN34842_c0_g1_i4	Cac_g006909.t1	100.00	18	0	0	894	947	84	101	2e-04	41.2
CAIhibv2_DN34842_c0_g1_i5	Cac_g029097.t1	93.90	82	5	0	225	470	43	124	1e-37	132
CAIhibv2_DN34873_c0_g1_i1	Cac_g024837.t1	69.85	471	134	3	1669	281	8	478	0.0	623
CAIhibv2_DN34873_c0_g1_i2	Cac_g024837.t1	72.01	393	105	2	1283	120	8	400	0.0	564
CAIhibv2_DN34839_c0_g1_i1	Cac_g002146.t1	86.74	739	98	0	83	2299	3	741	0.0	1330
CAIhibv2_DN34839_c0_g1_i2	Cac_g002146.t1	86.36	843	115	0	83	2611	3	845	0.0	1516
CAIhibv2_DN34861_c0_g1_i1	Cac_g019856.t1	82.95	393	55	1	192	1334	254	646	0.0	602
CAIhibv2_DN34861_c0_g1_i2	Cac_g019856.t1	82.99	394	55	1	2969	4114	253	646	0.0	602
CAIhibv2_DN34861_c0_g1_i3	Cac_g019856.t1	82.99	394	55	1	1662	2807	253	646	0.0	602
CAIhibv2_DN34861_c0_g1_i4	Cac_g019856.t1	79.25	53	11	0	477	635	594	646	1e-22	99.8
CAIhibv2_DN34861_c0_g1_i5	Cac_g019856.t2	52.46	61	19	2	27	206	334	385	3e-08	55.1
CAIhibv2_DN34861_c0_g1_i6	Cac_g019856.t1	82.99	394	55	1	1752	2897	253	646	0.0	602
CAIhibv2_DN34861_c0_g1_i7	Cac_g019856.t1	82.99	394	55	1	3059	4204	253	646	0.0	602
CAIhibv2_DN34861_c0_g1_i8	Cac_g019856.t1	82.99	394	55	1	1516	2661	253	646	0.0	602
CAIhibv2_DN34861_c0_g1_i9	Cac_g019856.t2	82.61	23	4	0	1445	1513	363	385	1e-04	46.2
CAIhibv2_DN34831_c0_g1_i1	Cac_g000602.t1	88.08	990	109	4	66	3014	17	1004	0.0	1706
CAIhibv2_DN34831_c0_g1_i2	Cac_g000602.t1	89.28	989	98	3	66	3011	17	1004	0.0	1765
CAIhibv2_DN34831_c1_g1_i1	Cac_g000602.t1	91.67	72	6	0	1	216	968	1039	8e-41	149
CAIhibv2_DN34831_c2_g1_i1	Cac_g000602.t1	80.60	134	26	0	2	403	463	596	2e-59	199
CAIhibv2_DN34884_c0_g1_i1	Cac_g009788.t1	53.36	997	391	9	239	3175	7	947	0.0	802
CAIhibv2_DN34884_c0_g1_i2	Cac_g009788.t1	51.51	1060	436	10	239	3352	7	1010	0.0	825
CAIhibv2_DN34835_c0_g1_i1	Cac_g007234.t1	91.16	147	13	0	673	233	509	655	1e-92	293
CAIhibv2_DN34835_c0_g1_i1	Cac_g007234.t1	77.50	40	5	1	993	874	480	515	1e-12	68.9
CAIhibv2_DN34835_c0_g1_i2	Cac_g007234.t1	91.16	147	13	0	673	233	509	655	4e-92	293
CAIhibv2_DN34835_c0_g1_i2	Cac_g007234.t1	77.50	40	5	1	1100	981	480	515	2e-12	68.9
CAIhibv2_DN34835_c0_g1_i3	Cac_g007234.t1	75.34	653	156	3	2179	233	4	655	0.0	1000
CAIhibv2_DN34835_c0_g1_i4	Cac_g007234.t1	81.66	349	64	0	1279	233	307	655	0.0	583
CAIhibv2_DN34835_c0_g1_i4	Cac_g007234.t1	66.14	316	102	3	2396	1461	4	318	2e-135	421
CAIhibv2_DN34835_c0_g1_i5	Cac_g007234.t1	83.46	260	43	0	1012	233	396	655	3e-150	444
CAIhibv2_DN34835_c0_g1_i6	Cac_g007234.t1	69.97	393	113	3	2249	1083	4	395	0.0	557
CAIhibv2_DN34835_c0_g1_i6	Cac_g007234.t1	83.46	260	43	0	1012	233	396	655	0.0	444
CAIhibv2_DN34835_c0_g1_i7	Cac_g007234.t1	66.18	275	88	3	927	115	4	277	1e-120	365
CAIhibv2_DN34881_c0_g1_i1	Cac_g004237.t1	71.36	206	58	1	629	15	233	438	1e-145	313
CAIhibv2_DN34881_c0_g1_i1	Cac_g004237.t1	62.76	196	71	2	1216	632	5	199	1e-145	223
CAIhibv2_DN34881_c0_g1_i3	Cac_g004237.t1	68.74	435	133	3	1313	15	5	438	0.0	598
CAIhibv2_DN34881_c0_g1_i4	Cac_g004237.t1	68.34	439	136	3	1669	359	5	442	0.0	600
CAIhibv2_DN34881_c0_g1_i5	Cac_g004237.t1	67.97	306	96	2	1589	675	5	309	1e-149	413
CAIhibv2_DN34881_c0_g1_i5	Cac_g004237.t1	63.55	107	38	1	676	359	336	442	1e-149	136
CAIhibv2_DN34881_c0_g1_i7	Cac_g004237.t1	57.40	439	132	5	1513	359	5	442	1e-159	468
CAIhibv2_DN34881_c0_g1_i8	Cac_g004237.t1	67.91	268	84	2	1593	793	5	271	1e-153	358
CAIhibv2_DN34881_c0_g1_i8	Cac_g004237.t1	67.81	146	46	1	793	359	297	442	1e-153	206
CAIhibv2_DN34881_c0_g1_i9	Cac_g004237.t1	66.45	313	97	3	954	19	5	310	2e-138	406
CAIhibv2_DN34881_c0_g1_i10	Cac_g004237.t1	70.48	210	61	1	985	359	233	442	7e-146	314
CAIhibv2_DN34881_c0_g1_i10	Cac_g004237.t1	62.76	196	71	2	1572	988	5	199	7e-146	223
CAIhibv2_DN34881_c0_g1_i11	Cac_g004237.t1	67.91	268	84	2	1237	437	5	271	2e-153	358
CAIhibv2_DN34881_c0_g1_i11	Cac_g004237.t1	69.01	142	43	1	437	15	297	438	2e-153	204
CAIhibv2_DN34868_c0_g1_i1	Cac_g017769.t1	85.40	815	116	2	303	2741	1	814	0.0	1400
CAIhibv2_DN34804_c0_g1_i1	Cac_g002364.t1	93.33	105	7	0	1	315	145	249	3e-66	207
CAIhibv2_DN34804_c0_g2_i1	Cac_g021185.t3	96.57	379	13	0	1	1137	58	436	0.0	765
CAIhibv2_DN34804_c0_g2_i2	Cac_g021185.t3	95.39	282	13	0	474	1319	155	436	0.0	559
CAIhibv2_DN34804_c0_g2_i2	Cac_g021185.t3	98.98	98	1	0	1	294	58	155	3e-60	209
CAIhibv2_DN34804_c0_g2_i3	Cac_g012046.t2	90.91	66	6	0	3	200	340	405	5e-37	129
CAIhibv2_DN34804_c0_g3_i1	Cac_g012046.t2	97.30	37	1	0	2	112	398	434	6e-17	77.4
CAIhibv2_DN34863_c0_g1_i1	Cac_g012515.t4	91.12	214	19	0	345	986	46	259	0.0	416
CAIhibv2_DN34863_c0_g1_i1	Cac_g012515.t4	71.26	247	67	3	1066	1803	259	502	0.0	311
CAIhibv2_DN34863_c0_g1_i2	Cac_g012515.t4	80.43	460	86	3	345	1721	46	502	0.0	723
CAIhibv2_DN34816_c0_g1_i1	Cac_g032411.t1	89.02	492	53	1	1881	409	3	494	0.0	886
CAIhibv2_DN34893_c0_g1_i1	Cac_g030064.t4	74.74	95	24	0	596	312	46	140	6e-43	144
CAIhibv2_DN34893_c0_g1_i2	Cac_g006557.t1	77.85	149	33	0	758	312	1	149	5e-83	250
CAIhibv2_DN34862_c0_g1_i1	Cac_g004626.t2	76.11	226	54	0	820	143	48	273	8e-118	349
CAIhibv2_DN34862_c0_g1_i2	Cac_g004626.t2	82.90	345	59	0	1403	369	48	392	5e-178	510
CAIhibv2_DN34862_c0_g1_i3	Cac_g004626.t2	82.90	345	59	0	1434	400	48	392	8e-178	510
CAIhibv2_DN34845_c1_g1_i1	Cac_g019279.t1	65.96	47	16	0	179	319	514	560	2e-13	68.2
CAIhibv2_DN34845_c1_g1_i2	Cac_g019279.t1	65.96	47	16	0	179	319	514	560	4e-14	70.1
CAIhibv2_DN34845_c1_g1_i3	Cac_g019279.t1	84.03	144	23	0	288	719	417	560	1e-79	258
CAIhibv2_DN34845_c1_g1_i4	Cac_g019279.t1	84.03	144	23	0	288	719	417	560	3e-80	256
CAIhibv2_DN34845_c1_g1_i6	Cac_g019279.t1	75.00	96	24	0	443	730	465	560	2e-63	159
CAIhibv2_DN34845_c1_g1_i6	Cac_g019279.t1	94.23	52	3	0	288	443	417	468	2e-63	102
CAIhibv2_DN34845_c1_g1_i7	Cac_g019279.t1	84.03	144	23	0	288	719	417	560	4e-74	257
CAIhibv2_DN34845_c1_g1_i9	Cac_g019279.t1	84.03	144	23	0	288	719	417	560	4e-81	258
CAIhibv2_DN34854_c0_g1_i1	Cac_g006944.t1	68.30	448	127	5	1444	128	1	442	0.0	570
CAIhibv2_DN34854_c0_g1_i2	Cac_g006944.t1	68.30	448	127	5	1465	149	1	442	0.0	569
CAIhibv2_DN34854_c0_g1_i3	Cac_g006944.t1	66.52	451	129	7	1441	128	1	442	0.0	533
CAIhibv2_DN34854_c0_g1_i4	Cac_g006944.t1	68.30	448	127	5	1465	149	1	442	0.0	569
CAIhibv2_DN34854_c0_g1_i5	Cac_g006944.t1	68.75	448	129	4	1456	128	1	442	0.0	578
CAIhibv2_DN34854_c0_g1_i6	Cac_g006944.t1	66.52	451	129	7	1462	149	1	442	0.0	534
CAIhibv2_DN34854_c0_g1_i7	Cac_g006944.t1	66.52	451	129	7	1441	128	1	442	0.0	533
CAIhibv2_DN34854_c0_g1_i8	Cac_g006944.t1	68.75	448	129	4	1477	149	1	442	0.0	578
CAIhibv2_DN34854_c0_g1_i9	Cac_g006944.t1	66.52	451	129	7	1462	149	1	442	0.0	534
CAIhibv2_DN34854_c0_g1_i10	Cac_g006944.t1	68.30	448	127	5	1444	128	1	442	0.0	570
CAIhibv2_DN34878_c0_g1_i1	Cac_g016984.t1	69.26	553	158	6	2049	400	2	545	0.0	659
CAIhibv2_DN34894_c2_g1_i1	Cac_g021310.t1	84.47	1114	159	7	3813	478	1	1102	0.0	1771
CAIhibv2_DN34847_c0_g1_i1	Cac_g024905.t1	81.92	614	89	6	158	1948	1	609	0.0	911
CAIhibv2_DN34847_c0_g1_i2	Cac_g024905.t1	81.92	614	89	6	158	1948	1	609	0.0	911
CAIhibv2_DN34805_c0_g1_i1	Cac_g012342.t1	76.87	601	128	5	207	1982	1	599	0.0	775
CAIhibv2_DN34805_c0_g1_i2	Cac_g012342.t1	77.78	504	107	2	565	2061	96	599	0.0	649
CAIhibv2_DN34805_c0_g1_i2	Cac_g012342.t1	85.57	97	13	1	207	497	1	96	0.0	169
CAIhibv2_DN34805_c0_g1_i3	Cac_g012342.t1	75.52	629	119	4	207	2078	1	599	0.0	800
CAIhibv2_DN34805_c0_g1_i4	Cac_g012342.t1	81.36	413	73	2	207	1436	1	412	0.0	611
CAIhibv2_DN34805_c0_g1_i4	Cac_g012342.t1	73.94	188	47	1	1525	2082	412	599	0.0	206
CAIhibv2_DN34805_c0_g1_i5	Cac_g012342.t1	79.17	600	119	3	207	1991	1	599	0.0	816
CAIhibv2_DN34805_c0_g1_i7	Cac_g012342.t1	77.14	350	71	4	207	1235	1	348	8e-161	464
CAIhibv2_DN34805_c0_g1_i7	Cac_g012342.t1	81.82	44	8	0	1240	1371	369	412	8e-161	73.6
CAIhibv2_DN34805_c0_g1_i7	Cac_g012342.t1	91.67	36	3	0	1463	1570	413	448	8e-161	71.6
CAIhibv2_DN34805_c0_g1_i8	Cac_g020512.t2	81.87	193	35	0	63	641	153	345	8e-102	307
CAIhibv2_DN34805_c0_g1_i9	Cac_g012342.t1	79.81	317	61	1	565	1506	96	412	0.0	444
CAIhibv2_DN34805_c0_g1_i9	Cac_g012342.t1	73.94	188	47	1	1595	2152	412	599	0.0	206
CAIhibv2_DN34805_c0_g1_i9	Cac_g012342.t1	85.57	97	13	1	207	497	1	96	0.0	169
CAIhibv2_DN34805_c0_g1_i10	Cac_g012342.t1	81.09	349	62	2	207	1244	1	348	0.0	506
CAIhibv2_DN34805_c0_g1_i10	Cac_g012342.t1	75.76	231	54	1	1249	1935	369	599	0.0	277
CAIhibv2_DN34827_c0_g1_i1	Cac_g015494.t1	88.11	681	78	1	2523	490	547	1227	0.0	1146
CAIhibv2_DN34827_c0_g1_i1	Cac_g015494.t1	63.46	353	95	9	3886	2870	214	546	6e-107	369
CAIhibv2_DN34827_c0_g1_i2	Cac_g015494.t1	79.69	1034	173	10	3540	490	214	1227	0.0	1512
CAIhibv2_DN34827_c0_g1_i3	Cac_g015494.t1	92.47	478	36	0	1923	490	750	1227	0.0	865
CAIhibv2_DN34827_c0_g1_i3	Cac_g015494.t1	69.39	147	42	1	2444	2013	604	750	1e-41	165
CAIhibv2_DN34864_c1_g1_i1	Cac_g032198.t1	77.70	139	23	3	624	232	1	139	5e-69	213
CAIhibv2_DN34864_c1_g2_i1	Cac_g029560.t1	85.51	214	30	1	1647	1009	1	214	6e-108	328
CAIhibv2_DN34864_c1_g2_i1	Cac_g029560.t1	85.51	214	30	1	216	854	1	214	7e-108	328
CAIhibv2_DN34864_c1_g2_i2	Cac_g029560.t1	95.00	20	1	0	1	60	70	89	8e-11	42.4
CAIhibv2_DN34864_c1_g2_i2	Cac_g029560.t1	81.82	22	4	0	143	208	94	115	8e-11	40.0
CAIhibv2_DN34864_c1_g2_i3	Cac_g029560.t1	95.00	20	1	0	208	149	70	89	8e-11	42.4
CAIhibv2_DN34864_c1_g2_i3	Cac_g029560.t1	81.82	22	4	0	66	1	94	115	8e-11	40.0
CAIhibv2_DN34875_c0_g1_i1	Cac_g011358.t1	88.59	1463	164	2	329	4708	1	1463	0.0	2603
CAIhibv2_DN34875_c0_g1_i2	Cac_g011358.t1	88.45	1463	165	1	329	4705	1	1463	0.0	2604
CAIhibv2_DN34875_c0_g1_i3	Cac_g011358.t1	88.59	1463	164	2	252	4631	1	1463	0.0	2603
CAIhibv2_DN34875_c0_g1_i4	Cac_g011358.t1	88.45	1463	165	1	443	4819	1	1463	0.0	2604
CAIhibv2_DN34875_c0_g1_i5	Cac_g011358.t1	88.59	1463	164	2	443	4822	1	1463	0.0	2603
CAIhibv2_DN34875_c0_g1_i6	Cac_g011358.t1	90.10	1010	97	2	1689	4709	454	1463	0.0	1834
CAIhibv2_DN34875_c0_g1_i6	Cac_g011358.t1	83.80	463	75	0	329	1717	1	463	0.0	780
CAIhibv2_DN34875_c0_g1_i7	Cac_g011358.t1	88.59	1463	164	2	366	4745	1	1463	0.0	2603
CAIhibv2_DN34832_c0_g1_i1	Cac_g005596.t1	74.76	309	71	3	1414	500	4	309	4e-154	451
CAIhibv2_DN34832_c0_g1_i2	Cac_g005596.t1	68.14	339	71	4	1504	500	4	309	7e-149	438
CAIhibv2_DN34843_c0_g1_i1	Cac_g017037.t1	69.23	416	111	4	99	1343	1	400	0.0	569
CAIhibv2_DN34843_c0_g1_i2	Cac_g017037.t1	71.64	402	111	3	99	1301	1	400	0.0	578
CAIhibv2_DN34843_c0_g1_i3	Cac_g017037.t3	64.71	289	99	3	40	903	36	322	6e-121	357
CAIhibv2_DN34843_c0_g1_i4	Cac_g017037.t1	69.23	416	111	4	99	1343	1	400	0.0	569
CAIhibv2_DN34843_c0_g1_i5	Cac_g017037.t1	87.12	163	21	0	99	587	1	163	1e-104	311
CAIhibv2_DN34843_c0_g1_i6	Cac_g017037.t1	71.64	402	111	3	99	1301	1	400	0.0	578
CAIhibv2_DN34843_c0_g1_i7	Cac_g017037.t3	61.72	303	99	4	40	945	36	322	5e-117	348
CAIhibv2_DN34843_c0_g1_i8	Cac_g017037.t3	64.71	289	99	3	40	903	36	322	1e-120	357
CAIhibv2_DN34843_c0_g1_i9	Cac_g017037.t1	85.59	118	12	1	99	452	1	113	7e-69	217
CAIhibv2_DN34843_c0_g1_i10	Cac_g017037.t3	61.72	303	99	4	40	945	36	322	1e-116	348
CAIhibv2_DN34887_c0_g1_i1	Cac_g009204.t1	80.32	503	96	1	1852	344	49	548	0.0	715
CAIhibv2_DN34840_c0_g1_i1	Cac_g033339.t1	92.27	207	16	0	621	1	132	338	2e-123	369
CAIhibv2_DN34840_c0_g1_i2	Cac_g033339.t1	89.19	712	76	1	2382	247	4	714	0.0	1317
CAIhibv2_DN34840_c0_g1_i3	Cac_g033339.t1	89.33	712	75	1	2464	329	4	714	0.0	1317
CAIhibv2_DN34840_c0_g1_i4	Cac_g033339.t1	83.48	224	37	0	1000	329	491	714	3e-134	402
CAIhibv2_DN34840_c0_g1_i5	Cac_g033339.t1	89.19	712	76	1	2382	247	4	714	0.0	1317
CAIhibv2_DN34840_c0_g1_i6	Cac_g033339.t1	89.19	712	76	1	2382	247	4	714	0.0	1318
CAIhibv2_DN34840_c0_g1_i7	Cac_g033339.t1	89.19	712	76	1	2382	247	4	714	0.0	1318
CAIhibv2_DN34840_c0_g1_i8	Cac_g033339.t1	89.19	712	76	1	2382	247	4	714	0.0	1318
CAIhibv2_DN34880_c0_g1_i1	Cac_g017704.t1	70.53	1096	261	5	3559	272	1	1034	0.0	1351
CAIhibv2_DN34880_c0_g1_i2	Cac_g017704.t1	64.59	658	174	4	2245	272	436	1034	0.0	732
CAIhibv2_DN34880_c0_g1_i2	Cac_g017704.t1	78.29	410	89	0	3629	2400	1	410	0.0	623
CAIhibv2_DN34825_c0_g1_i1	Cac_g024588.t1	60.54	408	117	4	736	1851	15	414	4e-139	420
CAIhibv2_DN34825_c0_g1_i2	Cac_g024588.t1	60.54	408	117	4	701	1816	15	414	3e-139	420
CAIhibv2_DN34819_c0_g1_i1	Cac_g021068.t1	45.55	898	378	26	2678	258	1	878	0.0	600
CAIhibv2_DN34819_c0_g1_i2	Cac_g021068.t1	45.55	898	378	26	2678	258	1	878	0.0	600
CAIhibv2_DN34819_c0_g1_i3	Cac_g021068.t1	45.10	816	338	25	2432	258	82	878	9e-170	518
CAIhibv2_DN34819_c0_g1_i4	Cac_g021068.t1	46.87	623	259	17	1858	170	268	878	3e-135	421
CAIhibv2_DN34819_c0_g1_i5	Cac_g021068.t1	45.55	898	378	26	2678	258	1	878	0.0	600
CAIhibv2_DN34850_c0_g1_i1	Cac_g027042.t1	56.87	466	192	5	128	1516	63	522	2e-164	484
CAIhibv2_DN34888_c0_g1_i1	Cac_g000753.t1	88.55	166	17	1	866	375	1	166	2e-92	278
CAIhibv2_DN34888_c0_g1_i2	Cac_g000753.t1	79.86	139	23	2	1248	838	1	136	7e-61	200
CAIhibv2_DN34888_c0_g1_i2	Cac_g000753.t1	86.05	43	6	0	503	375	124	166	1e-17	82.0
CAIhibv2_DN34888_c0_g1_i4	Cac_g000753.t1	88.71	124	12	1	1145	780	1	124	2e-61	201
CAIhibv2_DN34888_c0_g1_i4	Cac_g000753.t1	86.05	43	6	0	503	375	124	166	1e-18	84.7
CAIhibv2_DN34813_c0_g1_i1	Cac_g004711.t1	90.51	274	23	2	345	1160	1	273	6e-159	453
CAIhibv2_DN34813_c0_g1_i2	Cac_g004711.t1	90.91	44	4	0	41	172	256	299	8e-21	89.4
CAIhibv2_DN34813_c0_g1_i3	Cac_g004711.t1	94.67	300	13	2	345	1238	1	299	0.0	536
CAIhibv2_DN34813_c0_g1_i4	Cac_g004711.t1	98.40	188	3	0	849	1412	112	299	3e-137	407
CAIhibv2_DN34813_c0_g1_i4	Cac_g004711.t1	87.64	89	8	2	345	605	1	88	6e-39	146
CAIhibv2_DN34802_c0_g1_i1	Cac_g018663.t1	61.05	380	132	2	106	1218	1	373	6e-140	419
CAIhibv2_DN34802_c0_g1_i2	Cac_g018663.t1	61.05	380	132	2	360	1472	1	373	8e-139	419
CAIhibv2_DN34802_c1_g1_i1	Cac_g018663.t1	77.42	31	7	0	230	138	384	414	2e-07	48.5
CAIhibv2_DN34802_c1_g1_i2	Cac_g018663.t1	73.48	279	74	0	1235	399	377	655	2e-146	435
CAIhibv2_DN34833_c0_g1_i1	Cac_g017987.t1	76.21	454	108	0	188	1549	46	499	0.0	715
CAIhibv2_DN34897_c0_g2_i1	Cac_g002055.t1	86.21	29	2	1	15	101	118	144	4e-06	48.1
CAIhibv2_DN34897_c0_g2_i3	Cac_g002055.t1	83.33	30	3	1	23	112	118	145	4e-09	53.1
CAIhibv2_DN34897_c0_g2_i4	Cac_g002055.t1	86.21	29	2	1	15	101	118	144	3e-06	48.1
CAIhibv2_DN34897_c0_g2_i5	Cac_g002055.t1	86.21	29	2	1	15	101	118	144	3e-06	48.1
CAIhibv2_DN34897_c0_g2_i6	Cac_g002055.t1	86.21	29	2	1	15	101	118	144	4e-06	48.1
CAIhibv2_DN34885_c2_g1_i1	Cac_g014260.t2	78.08	1104	224	4	3688	392	1	1091	0.0	1652
CAIhibv2_DN34885_c2_g1_i2	Cac_g014260.t2	78.10	1096	230	4	3664	392	1	1091	0.0	1639
CAIhibv2_DN34885_c2_g1_i3	Cac_g014260.t2	76.33	697	152	2	2482	392	408	1091	0.0	988
CAIhibv2_DN34885_c2_g1_i4	Cac_g014260.t2	78.08	1104	224	4	3688	392	1	1091	0.0	1652
CAIhibv2_DN34883_c0_g1_i1	Cac_g017755.t4	50.47	1054	407	23	3231	376	46	1086	0.0	887
CAIhibv2_DN34855_c0_g1_i1	Cac_g018010.t1	70.89	986	245	8	288	3164	1	971	0.0	1377
CAIhibv2_DN86369_c0_g1_i1	Cac_g011833.t1	44.04	109	42	3	119	442	3	93	8e-09	51.2
CAIhibv2_DN86349_c0_g1_i1	Cac_g004602.t1	94.03	67	4	0	3	203	51	117	8e-40	134
CAIhibv2_DN86379_c0_g1_i1	Cac_g012292.t2	87.88	66	8	0	3	200	197	262	6e-36	127
CAIhibv2_DN86347_c0_g1_i1	Cac_g022142.t1	30.77	78	52	2	6	233	31	108	4e-05	39.3
CAIhibv2_DN86334_c0_g1_i1	Cac_g000620.t2	74.77	111	23	2	409	77	1	106	2e-47	163
CAIhibv2_DN86317_c0_g1_i1	Cac_g023658.t1	42.31	52	30	0	273	118	48	99	9e-09	49.7
CAIhibv2_DN86308_c0_g1_i1	Cac_g024401.t1	41.10	73	39	2	219	1	91	159	2e-10	54.3
CAIhibv2_DN86355_c0_g1_i1	Cac_g026658.t1	73.60	125	33	0	1	375	86	210	9e-49	167
CAIhibv2_DN86355_c0_g1_i1	Cac_g026658.t1	25.00	108	80	1	52	372	441	548	4e-05	42.4
CAIhibv2_DN86311_c0_g1_i1	Cac_g004036.t1	75.36	138	34	0	5	418	344	481	1e-67	218
CAIhibv2_DN86311_c0_g1_i1	Cac_g004036.t1	25.47	106	78	1	89	406	164	268	2e-05	45.1
CAIhibv2_DN86311_c0_g1_i1	Cac_g004036.t1	23.66	131	98	2	2	388	169	299	1e-04	42.4
CAIhibv2_DN86373_c0_g1_i1	Cac_g012267.t1	86.21	87	12	0	262	2	8	94	1e-48	155
CAIhibv2_DN86339_c0_g1_i1	Cac_g013302.t1	52.17	46	22	0	1	138	194	239	4e-09	54.3
CAIhibv2_DN86357_c0_g1_i1	Cac_g026937.t1	58.33	72	25	1	117	317	49	120	4e-17	76.3
CAIhibv2_DN86357_c0_g1_i2	Cac_g026937.t1	86.67	45	6	0	117	251	49	93	7e-20	82.4
CAIhibv2_DN75897_c0_g1_i1	Cac_g033197.t1	55.50	200	88	1	14	613	4	202	1e-75	230
CAIhibv2_DN75889_c0_g1_i1	Cac_g030540.t1	92.65	68	5	0	1	204	223	290	3e-39	138
CAIhibv2_DN75891_c0_g1_i1	Cac_g001418.t1	88.36	146	17	0	439	2	16	161	3e-82	258
CAIhibv2_DN75811_c0_g1_i1	Cac_g030407.t1	57.80	109	46	0	2	328	283	391	2e-38	136
CAIhibv2_DN75830_c0_g1_i1	Cac_g019408.t1	32.35	68	41	1	466	263	71	133	4e-04	38.9
CAIhibv2_DN75806_c0_g1_i1	Cac_g028320.t1	58.82	102	42	0	312	7	64	165	2e-37	130
CAIhibv2_DN75884_c0_g1_i1	Cac_g017674.t4	27.45	153	103	3	156	596	273	423	2e-04	44.7
CAIhibv2_DN75835_c0_g1_i1	Cac_g033722.t1	75.61	164	40	0	3	494	277	440	3e-81	260
CAIhibv2_DN75835_c0_g1_i1	Cac_g033722.t1	33.33	168	102	4	3	491	379	541	2e-27	109
CAIhibv2_DN75835_c0_g1_i1	Cac_g033722.t1	34.34	166	104	2	9	494	77	241	3e-26	106
CAIhibv2_DN75835_c0_g1_i1	Cac_g033722.t1	29.94	167	112	2	3	491	176	341	2e-17	80.9
CAIhibv2_DN75835_c0_g1_i1	Cac_g033722.t1	28.77	146	102	2	3	437	476	620	3e-13	68.2
CAIhibv2_DN75851_c0_g1_i1	Cac_g010432.t1	58.82	68	25	2	94	294	68	133	2e-19	82.4
CAIhibv2_DN75851_c0_g1_i2	Cac_g010432.t1	58.82	68	25	2	94	294	68	133	1e-19	82.8
CAIhibv2_DN75847_c0_g1_i1	Cac_g004338.t1	65.00	80	26	2	223	462	22	99	1e-09	56.2
CAIhibv2_DN75853_c0_g1_i1	Cac_g004501.t1	72.03	118	33	0	51	404	61	178	2e-57	186
CAIhibv2_DN75818_c0_g1_i1	Cac_g031723.t2	60.00	35	14	0	213	109	202	236	4e-06	43.9
CAIhibv2_DN75843_c0_g1_i1	Cac_g014449.t1	93.92	148	9	0	447	4	1761	1908	2e-93	300
CAIhibv2_DN75804_c0_g1_i1	Cac_g023414.t1	78.95	19	4	0	276	332	500	518	1e-04	40.4
CAIhibv2_DN75860_c0_g1_i1	Cac_g027421.t1	44.44	72	33	2	25	228	89	157	2e-06	44.3
CAIhibv2_DN75878_c0_g1_i1	Cac_g009739.t1	63.33	30	10	1	1	87	380	409	3e-07	48.1
CAIhibv2_DN75856_c0_g1_i1	Cac_g006331.t1	95.65	46	2	0	95	232	1	46	2e-24	93.2
CAIhibv2_DN75824_c0_g1_i1	Cac_g004131.t1	77.53	89	19	1	3	269	827	914	1e-43	152
CAIhibv2_DN75813_c0_g1_i1	Cac_g019919.t1	64.75	278	96	2	964	134	1	277	4e-125	364
CAIhibv2_DN75896_c0_g1_i2	Cac_g013079.t1	79.17	24	5	0	151	222	4	27	5e-06	43.9
CAIhibv2_DN87279_c0_g1_i1	Cac_g018198.t2	73.33	105	27	1	320	6	647	750	3e-53	179
CAIhibv2_DN87204_c0_g1_i1	Cac_g022529.t2	36.84	57	30	2	137	298	138	191	1e-06	46.2
CAIhibv2_DN87295_c0_g1_i1	Cac_g004480.t1	79.17	48	10	0	4	147	1084	1131	1e-18	82.8
CAIhibv2_DN87213_c0_g1_i1	Cac_g022232.t1	62.13	169	57	3	6	494	173	340	9e-61	202
CAIhibv2_DN87248_c0_g1_i1	Cac_g031789.t1	82.61	23	4	0	544	612	195	217	1e-05	45.1
CAIhibv2_DN87242_c0_g1_i1	Cac_g028331.t1	100.00	37	0	0	1	111	104	140	3e-17	73.6
CAIhibv2_DN87277_c0_g1_i1	Cac_g033890.t1	53.85	52	20	2	107	262	1	48	1e-06	46.6
CAIhibv2_DN87276_c0_g1_i1	Cac_g025901.t1	80.85	47	9	0	292	152	93	139	6e-13	53.5
CAIhibv2_DN87276_c0_g1_i1	Cac_g025901.t1	62.07	29	11	0	377	291	51	79	6e-13	36.2
CAIhibv2_DN87276_c0_g1_i1	Cac_g025901.t1	77.78	18	4	0	154	101	229	246	1e-06	35.4
CAIhibv2_DN87276_c0_g1_i1	Cac_g025901.t1	85.71	14	2	0	105	64	244	257	1e-06	32.3
CAIhibv2_DN87249_c0_g1_i1	Cac_g025466.t2	55.32	47	17	1	234	362	110	156	2e-06	45.1
CAIhibv2_DN87233_c0_g1_i1	Cac_g010273.t1	47.14	70	34	1	10	210	213	282	6e-10	54.7
CAIhibv2_DN87258_c0_g1_i1	Cac_g024500.t1	41.00	100	43	4	63	332	359	452	6e-10	56.6
CAIhibv2_DN87247_c0_g1_i1	Cac_g021848.t2	69.49	118	35	1	354	1	97	213	4e-44	152
CAIhibv2_DN87215_c0_g1_i1	Cac_g026099.t1	68.60	86	21	3	257	3	7	87	3e-31	115
CAIhibv2_DN66109_c0_g1_i1	Cac_g023658.t1	23.19	69	53	0	313	107	33	101	9e-05	38.9
CAIhibv2_DN66138_c0_g1_i1	Cac_g003942.t1	56.82	88	37	1	278	18	215	302	4e-25	99.8
CAIhibv2_DN66138_c0_g1_i1	Cac_g003942.t1	35.00	80	51	1	278	42	322	401	9e-10	55.5
CAIhibv2_DN66138_c0_g1_i1	Cac_g003942.t1	32.56	86	57	1	263	9	428	513	5e-07	47.4
CAIhibv2_DN66166_c0_g1_i1	Cac_g017118.t1	39.22	153	92	1	14	469	282	434	7e-32	121
CAIhibv2_DN66103_c0_g1_i1	Cac_g012436.t2	80.15	272	54	0	898	83	201	472	3e-152	439
CAIhibv2_DN66113_c0_g1_i1	Cac_g012886.t1	46.15	52	27	1	110	262	3	54	5e-07	46.6
CAIhibv2_DN66180_c0_g1_i1	Cac_g023472.t1	67.65	68	22	0	1	204	413	480	4e-26	101
CAIhibv2_DN66180_c0_g1_i1	Cac_g023472.t1	45.28	53	29	0	46	204	323	375	2e-08	50.8
CAIhibv2_DN66180_c0_g1_i1	Cac_g023472.t1	36.36	55	35	0	40	204	48	102	9e-06	43.1
CAIhibv2_DN66158_c0_g1_i1	Cac_g024373.t1	63.78	127	46	0	442	62	492	618	6e-51	173
CAIhibv2_DN66108_c0_g1_i1	Cac_g026262.t1	90.62	96	9	0	3	290	101	196	7e-58	180
CAIhibv2_DN66154_c0_g1_i1	Cac_g011499.t1	81.94	72	13	0	1	216	255	326	9e-35	127
CAIhibv2_DN66177_c0_g1_i1	Cac_g032641.t1	84.62	104	16	0	360	49	1257	1360	3e-51	176
CAIhibv2_DN66172_c0_g1_i1	Cac_g003928.t1	32.47	77	51	1	14	244	4	79	1e-06	44.7
CAIhibv2_DN66123_c0_g1_i1	Cac_g012954.t1	75.86	116	19	2	63	410	182	288	1e-57	185
CAIhibv2_DN66101_c0_g1_i1	Cac_g010298.t1	45.74	94	38	4	303	40	151	237	8e-13	62.0
CAIhibv2_DN66101_c0_g1_i1	Cac_g010298.t1	55.00	20	8	1	62	3	244	262	8e-13	26.9
CAIhibv2_DN66101_c0_g1_i2	Cac_g010298.t1	48.51	101	39	4	316	32	151	244	6e-17	75.9
CAIhibv2_DN25019_c1_g1_i1	Cac_g000385.t1	67.98	203	61	2	1482	874	10	208	5e-59	198
CAIhibv2_DN25019_c1_g1_i2	Cac_g000385.t1	67.98	203	61	2	1256	648	10	208	1e-59	198
CAIhibv2_DN25070_c0_g1_i1	Cac_g022925.t1	88.12	160	18	1	42	518	84	243	5e-85	263
CAIhibv2_DN25038_c0_g1_i1	Cac_g002714.t1	69.01	455	137	3	178	1539	1	452	0.0	588
CAIhibv2_DN25037_c0_g1_i1	Cac_g002168.t1	37.32	284	135	8	423	1223	82	339	2e-30	121
CAIhibv2_DN25027_c0_g1_i1	Cac_g021948.t1	48.71	464	215	11	91	1434	2	458	8e-120	367
CAIhibv2_DN25027_c0_g1_i3	Cac_g021948.t1	50.00	38	18	1	89	202	2	38	5e-05	40.8
CAIhibv2_DN25076_c0_g1_i1	Cac_g032425.t1	71.49	228	65	0	72	755	159	386	4e-79	251
CAIhibv2_DN25076_c0_g1_i2	Cac_g032425.t1	72.36	369	102	0	304	1410	18	386	1e-161	471
CAIhibv2_DN25076_c0_g1_i3	Cac_g032425.t1	69.26	296	91	0	359	1246	91	386	3e-108	332
CAIhibv2_DN25076_c0_g1_i3	Cac_g032425.t1	65.62	32	11	0	304	399	18	49	2e-06	50.4
CAIhibv2_DN25076_c0_g1_i4	Cac_g032425.t1	66.58	401	102	1	304	1506	18	386	1e-154	454
CAIhibv2_DN25076_c0_g1_i5	Cac_g032425.t1	73.57	280	74	0	304	1143	18	297	1e-127	355
CAIhibv2_DN25076_c0_g1_i5	Cac_g032425.t1	68.83	77	24	0	1263	1493	310	386	1e-127	122
CAIhibv2_DN25012_c0_g1_i1	Cac_g030168.t1	87.92	149	18	0	483	37	128	276	2e-84	263
CAIhibv2_DN25012_c0_g1_i2	Cac_g030168.t1	88.65	185	21	0	555	1	128	312	4e-110	330
CAIhibv2_DN25012_c0_g1_i3	Cac_g030168.t1	83.16	196	32	1	650	63	1	195	1e-92	286
CAIhibv2_DN25012_c0_g1_i3	Cac_g030168.t1	95.24	21	1	0	64	2	199	219	2e-06	48.5
CAIhibv2_DN25012_c0_g1_i4	Cac_g030168.t1	87.62	533	65	1	1956	358	1	532	0.0	890
CAIhibv2_DN25012_c0_g1_i5	Cac_g030168.t1	89.71	68	7	0	266	63	128	195	1e-35	114
CAIhibv2_DN25012_c0_g1_i5	Cac_g030168.t1	95.24	21	1	0	64	2	199	219	1e-35	52.0
CAIhibv2_DN25012_c0_g1_i6	Cac_g030168.t1	89.71	68	7	0	261	58	128	195	7e-31	115
CAIhibv2_DN25012_c0_g1_i7	Cac_g030168.t1	87.62	533	65	1	1956	358	1	532	0.0	890
CAIhibv2_DN25012_c0_g1_i8	Cac_g030168.t1	82.74	197	33	1	645	55	1	196	8e-93	287
CAIhibv2_DN25012_c0_g1_i9	Cac_g030168.t1	87.62	533	65	1	1956	358	1	532	0.0	889
CAIhibv2_DN25012_c0_g1_i10	Cac_g030168.t1	87.62	533	65	1	1956	358	1	532	0.0	890
CAIhibv2_DN25012_c0_g1_i11	Cac_g030168.t1	87.62	533	65	1	1956	358	1	532	0.0	890
CAIhibv2_DN25012_c0_g1_i12	Cac_g030168.t1	87.62	533	65	1	1956	358	1	532	0.0	889
CAIhibv2_DN25028_c0_g1_i1	Cac_g016159.t1	88.41	207	22	1	792	172	1	205	9e-113	329
CAIhibv2_DN25028_c0_g1_i2	Cac_g016159.t1	88.46	208	22	1	889	266	1	206	8e-113	330
CAIhibv2_DN25022_c0_g1_i1	Cac_g020255.t1	67.78	388	104	3	127	1230	151	537	5e-165	482
CAIhibv2_DN25022_c0_g1_i2	Cac_g020255.t1	71.11	540	133	4	21	1580	1	537	0.0	728
CAIhibv2_DN25022_c0_g1_i3	Cac_g020255.t1	71.11	540	133	4	21	1580	1	537	0.0	728
CAIhibv2_DN25089_c0_g1_i1	Cac_g008989.t1	49.32	148	67	4	529	89	601	741	3e-33	125
CAIhibv2_DN25089_c0_g1_i1	Cac_g008989.t1	65.22	23	8	0	582	514	583	605	3e-33	33.9
CAIhibv2_DN25089_c0_g1_i2	Cac_g008989.t1	54.13	109	49	1	539	216	601	709	1e-29	114
CAIhibv2_DN25089_c0_g1_i2	Cac_g008989.t1	65.22	23	8	0	592	524	583	605	1e-29	33.9
CAIhibv2_DN25089_c0_g1_i3	Cac_g008989.t1	57.53	73	30	1	217	2	601	673	1e-21	85.5
CAIhibv2_DN25089_c0_g1_i3	Cac_g008989.t1	65.22	23	8	0	270	202	583	605	1e-21	34.7
CAIhibv2_DN25057_c0_g1_i1	Cac_g012266.t1	80.22	364	67	2	1463	381	29	390	0.0	561
CAIhibv2_DN25057_c0_g1_i2	Cac_g012266.t1	80.22	364	67	2	1474	392	29	390	0.0	561
CAIhibv2_DN25060_c0_g1_i1	Cac_g012912.t1	73.64	349	91	1	174	1220	45	392	0.0	563
CAIhibv2_DN25053_c0_g1_i1	Cac_g010935.t1	69.42	860	238	5	194	2725	54	904	0.0	1204
CAIhibv2_DN25053_c0_g1_i2	Cac_g010935.t1	66.16	591	182	3	194	1924	54	640	0.0	790
CAIhibv2_DN25053_c0_g1_i2	Cac_g010935.t1	76.98	265	54	2	1926	2714	645	904	0.0	415
CAIhibv2_DN25090_c0_g1_i1	Cac_g008821.t1	66.67	96	32	0	214	501	59	154	8e-37	132
CAIhibv2_DN25090_c0_g1_i4	Cac_g008821.t1	66.67	96	32	0	214	501	59	154	1e-34	132
CAIhibv2_DN25090_c0_g1_i5	Cac_g008821.t1	66.67	96	32	0	214	501	59	154	8e-37	132
CAIhibv2_DN25090_c0_g1_i6	Cac_g008821.t1	66.67	96	32	0	214	501	59	154	1e-34	132
CAIhibv2_DN25046_c0_g1_i1	Cac_g011251.t1	76.88	640	147	1	540	2456	1	640	0.0	1023
CAIhibv2_DN25003_c0_g1_i1	Cac_g024304.t1	55.67	388	167	2	1530	379	90	476	4e-155	457
CAIhibv2_DN25000_c0_g1_i1	Cac_g010298.t1	29.17	144	99	2	570	142	240	381	5e-10	58.2
CAIhibv2_DN25000_c0_g1_i3	Cac_g010298.t1	30.00	90	62	1	637	371	240	329	6e-05	36.2
CAIhibv2_DN25000_c0_g1_i3	Cac_g010298.t1	28.57	56	38	1	309	142	328	381	6e-05	27.7
CAIhibv2_DN25050_c0_g1_i1	Cac_g025090.t1	74.36	507	127	2	1839	328	224	730	0.0	782
CAIhibv2_DN25087_c0_g1_i1	Cac_g016213.t1	74.83	429	93	5	199	1449	10	435	2e-180	520
CAIhibv2_DN25087_c0_g1_i2	Cac_g016213.t1	71.43	224	52	4	388	1023	212	435	3e-86	273
CAIhibv2_DN25087_c0_g1_i2	Cac_g016213.t1	71.43	63	15	1	199	387	10	69	6e-13	70.5
CAIhibv2_DN25092_c0_g1_i1	Cac_g028828.t1	79.86	874	167	4	2892	274	1	866	0.0	1370
CAIhibv2_DN25040_c0_g1_i1	Cac_g033226.t1	70.24	494	139	2	158	1615	7	500	0.0	634
CAIhibv2_DN25005_c0_g1_i1	Cac_g010203.t3	60.00	70	28	0	224	433	241	310	9e-20	87.0
CAIhibv2_DN25005_c0_g1_i2	Cac_g010203.t3	73.94	307	80	0	87	1007	4	310	3e-159	457
CAIhibv2_DN25005_c0_g1_i3	Cac_g010203.t3	60.00	70	28	0	224	433	241	310	8e-20	87.0
CAIhibv2_DN25005_c0_g1_i4	Cac_g010203.t3	71.99	307	80	1	87	989	4	310	1e-151	437
CAIhibv2_DN25005_c0_g1_i5	Cac_g010203.t3	71.99	307	80	1	87	989	4	310	2e-151	437
CAIhibv2_DN25005_c0_g1_i6	Cac_g010203.t3	73.94	307	80	0	87	1007	4	310	3e-159	457
CAIhibv2_DN25088_c0_g1_i1	Cac_g001105.t1	94.15	188	11	0	681	1244	119	306	7e-173	380
CAIhibv2_DN25088_c0_g1_i1	Cac_g001105.t1	100.00	120	0	0	250	609	1	120	7e-173	247
CAIhibv2_DN25088_c0_g1_i2	Cac_g001105.t1	96.41	306	11	0	250	1167	1	306	0.0	620
CAIhibv2_DN25011_c0_g1_i1	Cac_g007744.t1	37.14	175	86	8	1080	604	15	181	6e-20	88.6
CAIhibv2_DN25011_c0_g1_i2	Cac_g033778.t1	64.29	56	18	2	771	604	130	183	2e-11	63.5
CAIhibv2_DN25009_c0_g1_i1	Cac_g012184.t1	55.70	307	108	6	1314	478	1	307	4e-81	256
CAIhibv2_DN25006_c0_g1_i1	Cac_g003100.t2	70.48	166	49	0	2	499	225	390	2e-68	220
CAIhibv2_DN25030_c0_g1_i1	Cac_g022000.t1	96.00	75	3	0	207	431	288	362	1e-43	155
CAIhibv2_DN25030_c0_g1_i2	Cac_g022000.t1	91.16	362	32	0	158	1243	1	362	0.0	665
CAIhibv2_DN25030_c0_g1_i3	Cac_g022000.t1	78.03	223	34	2	483	1151	155	362	8e-117	353
CAIhibv2_DN25030_c0_g1_i3	Cac_g022000.t1	93.10	145	10	0	158	592	1	145	6e-80	258
CAIhibv2_DN25080_c0_g1_i1	Cac_g001679.t1	39.16	406	135	13	151	1275	1	325	4e-58	199
CAIhibv2_DN25080_c0_g1_i2	Cac_g001679.t1	37.23	376	125	12	360	1397	31	325	1e-45	166
CAIhibv2_DN25080_c0_g1_i3	Cac_g001679.t1	37.23	376	125	12	320	1357	31	325	1e-45	166
CAIhibv2_DN25033_c0_g1_i1	Cac_g033875.t1	73.04	204	49	2	784	182	46	246	3e-88	279
CAIhibv2_DN25033_c0_g1_i2	Cac_g033875.t1	68.63	255	79	1	1792	1031	302	556	0.0	378
CAIhibv2_DN25033_c0_g1_i2	Cac_g033875.t1	79.18	245	48	1	2528	1794	46	287	0.0	376
CAIhibv2_DN25033_c0_g1_i3	Cac_g033875.t1	72.92	325	87	1	2002	1031	232	556	2e-168	508
CAIhibv2_DN25033_c0_g1_i3	Cac_g033875.t1	73.04	204	49	2	2678	2076	46	246	5e-82	279
CAIhibv2_DN25033_c0_g1_i4	Cac_g033875.t1	77.03	148	34	0	1925	1482	232	379	2e-127	256
CAIhibv2_DN25033_c0_g1_i4	Cac_g033875.t1	68.39	155	48	1	1492	1031	402	556	2e-127	220
CAIhibv2_DN25033_c0_g1_i4	Cac_g033875.t1	73.04	204	49	2	2601	1999	46	246	4e-82	279
CAIhibv2_DN25033_c0_g1_i5	Cac_g033875.t1	74.32	514	128	2	2569	1031	46	556	0.0	779
CAIhibv2_DN25033_c0_g1_i6	Cac_g033875.t1	68.63	255	79	1	1792	1031	302	556	4e-129	378
CAIhibv2_DN25033_c0_g1_i6	Cac_g033875.t1	87.50	56	7	0	1961	1794	232	287	4e-129	104
CAIhibv2_DN25033_c0_g1_i6	Cac_g033875.t1	73.04	204	49	2	2637	2035	46	246	4e-82	279
CAIhibv2_DN25033_c0_g1_i7	Cac_g033875.t1	79.18	245	48	1	2451	1717	46	287	0.0	376
CAIhibv2_DN25033_c0_g1_i7	Cac_g033875.t1	68.39	155	48	1	1492	1031	402	556	0.0	220
CAIhibv2_DN25033_c0_g1_i7	Cac_g033875.t1	66.67	78	26	0	1715	1482	302	379	0.0	124
CAIhibv2_DN25033_c0_g1_i8	Cac_g033875.t1	69.77	344	102	2	2056	1031	213	556	2e-170	504
CAIhibv2_DN25033_c0_g1_i9	Cac_g033875.t1	68.63	255	79	1	1792	1031	302	556	1e-127	378
CAIhibv2_DN25033_c0_g1_i9	Cac_g033875.t1	69.33	75	22	1	2015	1794	213	287	1e-127	99.4
CAIhibv2_DN25033_c0_g1_i10	Cac_g033875.t1	76.85	337	75	1	2492	1482	46	379	0.0	529
CAIhibv2_DN25033_c0_g1_i10	Cac_g033875.t1	68.39	155	48	1	1492	1031	402	556	0.0	220
CAIhibv2_DN25017_c0_g1_i1	Cac_g003332.t1	65.88	211	57	4	127	759	6	201	3e-61	198
CAIhibv2_DN25072_c1_g1_i1	Cac_g029379.t3	88.46	26	3	0	478	555	62	87	4e-08	52.4
CAIhibv2_DN25016_c0_g1_i1	Cac_g019530.t1	79.14	465	97	0	1617	223	1	465	0.0	752
CAIhibv2_DN25016_c0_g1_i2	Cac_g019530.t1	79.14	465	97	0	1617	223	1	465	0.0	752
CAIhibv2_DN25018_c0_g1_i1	Cac_g026697.t1	67.02	94	31	0	14	295	175	268	2e-33	124
CAIhibv2_DN25018_c0_g1_i2	Cac_g026697.t1	62.21	262	97	1	176	955	7	268	7e-105	316
CAIhibv2_DN25018_c0_g1_i3	Cac_g026697.t1	65.79	38	11	1	176	283	7	44	2e-07	49.7
CAIhibv2_DN25097_c0_g1_i1	Cac_g020563.t1	92.35	183	14	0	550	2	124	306	5e-124	360
CAIhibv2_DN25097_c0_g1_i2	Cac_g020563.t1	91.25	160	14	0	748	269	124	283	4e-103	309
CAIhibv2_DN25097_c0_g1_i2	Cac_g020563.t1	96.15	26	1	0	79	2	281	306	8e-10	58.9
CAIhibv2_DN25044_c0_g1_i1	Cac_g014152.t1	85.37	499	72	1	1103	2596	277	775	0.0	855
CAIhibv2_DN25044_c0_g1_i1	Cac_g014152.t1	90.18	285	28	0	190	1044	1	285	0.0	531
CAIhibv2_DN25044_c0_g1_i2	Cac_g014152.t1	87.87	775	93	1	190	2511	1	775	0.0	1380
CAIhibv2_DN25044_c0_g1_i4	Cac_g014152.t1	88.19	762	89	1	110	2392	14	775	0.0	1359
CAIhibv2_DN25099_c0_g1_i1	Cac_g025968.t1	73.80	458	103	4	1580	246	1	454	4e-127	384
CAIhibv2_DN25096_c0_g1_i1	Cac_g031871.t1	73.33	60	16	0	128	307	32	91	1e-26	99.8
CAIhibv2_DN25096_c0_g1_i2	Cac_g023570.t1	74.76	206	50	2	29	646	1	204	2e-93	280
CAIhibv2_DN25002_c0_g1_i1	Cac_g010958.t1	78.50	428	92	0	1582	299	642	1069	0.0	706
CAIhibv2_DN25056_c0_g1_i1	Cac_g008175.t1	44.22	346	146	9	1	903	322	665	6e-66	232
CAIhibv2_DN25056_c0_g1_i1	Cac_g008175.t1	49.40	83	38	3	1018	1260	835	915	3e-12	70.1
CAIhibv2_DN25041_c0_g1_i1	Cac_g003475.t1	83.80	142	23	0	103	528	26	167	4e-86	258
CAIhibv2_DN25031_c0_g1_i1	Cac_g010052.t2	73.67	357	88	2	1	1053	72	428	0.0	544
CAIhibv2_DN25031_c0_g1_i2	Cac_g010052.t2	67.71	319	92	3	131	1069	115	428	5e-149	434
CAIhibv2_DN25031_c0_g1_i2	Cac_g010052.t2	88.33	60	5	1	1	180	72	129	2e-27	113
CAIhibv2_DN25031_c0_g1_i3	Cac_g010052.t2	69.51	305	87	2	351	1247	124	428	8e-148	434
CAIhibv2_DN25031_c0_g1_i4	Cac_g010052.t2	90.24	41	4	0	1	123	72	112	3e-20	84.0
CAIhibv2_DN25031_c0_g1_i4	Cac_g010052.t2	90.00	40	4	0	120	239	72	111	1e-19	82.4
CAIhibv2_DN25082_c0_g1_i1	Cac_g028533.t1	65.41	370	86	9	204	1259	26	371	1e-145	426
CAIhibv2_DN25082_c0_g1_i2	Cac_g028533.t1	65.41	370	86	9	204	1259	26	371	1e-145	426
CAIhibv2_DN25082_c0_g1_i3	Cac_g028533.t1	65.41	370	86	9	204	1259	26	371	1e-145	426
CAIhibv2_DN25082_c0_g1_i4	Cac_g028533.t1	65.41	370	86	9	204	1259	26	371	1e-145	426
CAIhibv2_DN25071_c0_g1_i1	Cac_g007829.t1	50.00	62	29	2	931	746	2	61	6e-08	51.6
CAIhibv2_DN25071_c0_g1_i2	Cac_g007829.t1	60.47	129	49	2	603	217	2	128	2e-34	122
CAIhibv2_DN25004_c0_g1_i1	Cac_g017316.t1	86.22	421	55	1	1544	282	19	436	0.0	756
CAIhibv2_DN25086_c0_g1_i1	Cac_g008105.t1	57.01	107	46	0	138	458	3	109	2e-31	118
CAIhibv2_DN25086_c0_g1_i2	Cac_g008105.t1	64.79	142	50	0	138	563	3	144	8e-39	135
CAIhibv2_DN25086_c0_g1_i3	Cac_g008105.t1	64.79	142	50	0	135	560	3	144	8e-39	135
CAIhibv2_DN25086_c0_g1_i4	Cac_g008105.t1	64.79	142	50	0	141	566	3	144	8e-39	135
CAIhibv2_DN25063_c0_g1_i1	Cac_g016644.t1	43.33	90	28	3	504	304	1182	1271	2e-10	60.1
CAIhibv2_DN25084_c0_g1_i1	Cac_g014946.t1	81.28	561	105	0	2719	1037	521	1081	0.0	929
CAIhibv2_DN25084_c0_g1_i1	Cac_g014946.t1	32.60	365	244	2	2716	1622	320	682	2e-57	215
CAIhibv2_DN25084_c0_g1_i1	Cac_g014946.t1	29.56	504	303	12	2707	1313	120	610	5e-55	207
CAIhibv2_DN25084_c0_g1_i1	Cac_g014946.t1	28.50	428	302	3	2719	1442	420	845	1e-53	203
CAIhibv2_DN25084_c0_g1_i1	Cac_g014946.t1	29.41	306	197	6	2512	1622	84	379	4e-28	122
CAIhibv2_DN25026_c0_g1_i1	Cac_g022739.t1	95.24	126	6	0	751	374	287	412	2e-82	256
CAIhibv2_DN25026_c0_g1_i2	Cac_g022739.t1	93.94	66	4	0	1051	854	287	352	2e-36	138
CAIhibv2_DN25026_c0_g1_i2	Cac_g022739.t1	95.16	62	3	0	559	374	351	412	3e-33	129
CAIhibv2_DN25069_c0_g1_i1	Cac_g021100.t1	71.96	460	116	8	1835	456	1	447	0.0	653
CAIhibv2_DN25036_c0_g1_i1	Cac_g020435.t1	68.91	119	33	3	519	166	38	153	1e-48	169
CAIhibv2_DN25034_c0_g1_i1	Cac_g008407.t1	66.41	131	42	2	120	506	42	172	8e-51	167
CAIhibv2_DN25034_c0_g1_i2	Cac_g008407.t1	66.41	131	42	2	120	506	42	172	7e-50	167
CAIhibv2_DN25008_c1_g1_i1	Cac_g021671.t1	38.96	77	47	0	4	234	17	93	4e-17	72.0
CAIhibv2_DN25010_c0_g1_i1	Cac_g026307.t1	70.50	261	66	6	168	941	1	253	1e-125	366
CAIhibv2_DN25010_c0_g1_i2	Cac_g026307.t2	71.28	195	51	4	168	746	1	192	7e-92	275
CAIhibv2_DN25058_c0_g1_i1	Cac_g014186.t1	85.68	482	68	1	1661	216	1	481	0.0	813
CAIhibv2_DN25093_c0_g1_i1	Cac_g027812.t1	61.31	336	78	8	164	1114	1	303	6e-107	325
CAIhibv2_DN25077_c0_g1_i1	Cac_g000413.t1	85.48	620	80	4	378	2222	1	615	0.0	1031
CAIhibv2_DN25013_c0_g1_i1	Cac_g017187.t1	78.53	177	37	1	1148	618	91	266	2e-89	281
CAIhibv2_DN25013_c0_g1_i2	Cac_g017187.t1	78.53	177	37	1	1148	618	91	266	5e-89	280
CAIhibv2_DN25014_c0_g1_i1	Cac_g003519.t1	53.93	89	40	1	282	16	22	109	6e-28	105
CAIhibv2_DN25014_c0_g1_i2	Cac_g005195.t1	51.69	89	43	0	282	16	9	97	3e-26	101
CAIhibv2_DN25051_c0_g1_i1	Cac_g022776.t1	53.13	766	308	9	2442	298	79	844	0.0	771
CAIhibv2_DN25051_c0_g1_i2	Cac_g022776.t1	53.84	808	322	9	2568	298	37	844	0.0	834
CAIhibv2_DN25055_c0_g1_i1	Cac_g010971.t1	53.30	349	139	9	1306	308	1	341	1e-80	258
CAIhibv2_DN25083_c0_g1_i1	Cac_g011644.t1	68.03	319	90	5	1666	710	1	307	2e-142	418
CAIhibv2_DN25054_c0_g1_i1	Cac_g000979.t1	95.16	62	3	0	571	386	147	208	8e-37	130
CAIhibv2_DN25091_c0_g1_i1	Cac_g005622.t1	82.70	445	67	3	111	1415	1	445	0.0	744
CAIhibv2_DN25091_c0_g1_i1	Cac_g005622.t1	61.04	77	29	1	2592	2822	444	519	8e-17	85.5
CAIhibv2_DN25091_c0_g1_i2	Cac_g002732.t1	78.65	520	100	2	111	1640	1	519	0.0	832
CAIhibv2_DN25043_c0_g1_i1	Cac_g014649.t1	76.89	264	48	4	228	1001	1	257	3e-124	365
CAIhibv2_DN25043_c0_g1_i2	Cac_g014649.t1	88.46	78	9	0	65	298	180	257	5e-43	147
CAIhibv2_DN25001_c0_g1_i1	Cac_g031209.t1	70.15	593	177	0	1865	87	1	593	0.0	786
CAIhibv2_DN25001_c0_g1_i2	Cac_g031209.t1	70.15	593	177	0	1865	87	1	593	0.0	786
CAIhibv2_DN65605_c0_g1_i1	Cac_g015354.t1	41.82	55	23	2	140	3	341	395	5e-05	40.8
CAIhibv2_DN65639_c0_g1_i1	Cac_g032787.t1	85.71	126	18	0	183	560	1	126	9e-76	229
CAIhibv2_DN65644_c0_g1_i1	Cac_g024290.t1	78.79	660	125	5	77	2035	3	654	0.0	953
CAIhibv2_DN65700_c0_g1_i1	Cac_g024439.t1	68.57	105	32	1	566	255	19	123	7e-28	105
CAIhibv2_DN65646_c0_g1_i1	Cac_g019316.t1	100.00	66	0	0	198	1	1	66	2e-40	134
CAIhibv2_DN65603_c0_g1_i1	Cac_g028006.t1	32.31	65	44	0	197	3	30	94	2e-09	53.5
CAIhibv2_DN65680_c0_g1_i1	Cac_g001370.t1	59.26	81	33	0	500	258	23	103	2e-25	100
CAIhibv2_DN65650_c0_g1_i1	Cac_g021074.t1	46.67	45	22	1	200	334	69	111	3e-05	40.8
CAIhibv2_DN65668_c0_g1_i1	Cac_g014224.t6	70.82	233	63	3	3	692	74	304	3e-100	300
CAIhibv2_DN65615_c0_g1_i1	Cac_g003454.t2	71.58	95	27	0	1	285	246	340	2e-44	151
CAIhibv2_DN65610_c0_g1_i1	Cac_g033276.t1	79.38	97	19	1	3	293	74	169	4e-48	154
CAIhibv2_DN65665_c0_g1_i1	Cac_g020846.t1	49.65	141	62	3	542	144	10	149	6e-32	121
CAIhibv2_DN65611_c0_g1_i1	Cac_g011088.t1	80.00	135	27	0	57	461	59	193	1e-65	213
CAIhibv2_DN65623_c0_g1_i1	Cac_g026004.t1	68.49	73	22	1	2	217	175	247	6e-29	107
CAIhibv2_DN65612_c0_g1_i2	Cac_g028284.t1	86.36	44	6	0	1	132	127	170	8e-19	80.5
CAIhibv2_DN65641_c0_g1_i1	Cac_g031184.t1	66.72	586	177	4	193	1896	1	586	0.0	735
CAIhibv2_DN65648_c0_g1_i1	Cac_g024281.t1	77.14	105	24	0	315	1	137	241	2e-53	172
CAIhibv2_DN65609_c0_g1_i1	Cac_g030908.t1	29.58	71	50	0	301	89	20	90	3e-06	44.3
CAIhibv2_DN65606_c0_g1_i1	Cac_g025022.t1	73.53	34	9	0	333	434	131	164	2e-06	45.8
CAIhibv2_DN65606_c0_g1_i1	Cac_g025022.t1	43.33	30	16	1	269	358	110	138	2e-06	23.5
CAIhibv2_DN65604_c0_g1_i1	Cac_g021670.t1	32.26	62	42	0	220	35	50	111	3e-04	36.6
CAIhibv2_DN65619_c0_g1_i1	Cac_g003895.t1	84.00	25	4	0	434	360	321	345	3e-07	48.5
CAIhibv2_DN65660_c0_g1_i1	Cac_g014664.t1	83.33	114	19	0	1	342	93	206	1e-65	202
CAIhibv2_DN65676_c0_g1_i1	Cac_g021444.t1	78.38	111	22	1	1	333	122	230	6e-60	189
CAIhibv2_DN13510_c0_g1_i1	Cac_g000085.t1	78.43	51	11	0	478	326	1	51	2e-30	87.0
CAIhibv2_DN13510_c0_g1_i1	Cac_g000085.t1	54.55	55	25	0	233	69	49	103	2e-30	63.9
CAIhibv2_DN13510_c0_g1_i2	Cac_g000085.t1	58.06	93	34	1	347	69	16	103	9e-27	103
CAIhibv2_DN13510_c0_g1_i2	Cac_g000085.t1	93.75	16	1	0	471	424	1	16	9e-27	34.3
CAIhibv2_DN13510_c0_g1_i3	Cac_g000085.t1	54.55	55	25	0	233	69	49	103	4e-27	63.9
CAIhibv2_DN13510_c0_g1_i3	Cac_g000085.t1	72.22	36	10	0	433	326	16	51	4e-27	60.8
CAIhibv2_DN13510_c0_g1_i3	Cac_g000085.t1	93.75	16	1	0	557	510	1	16	4e-27	35.4
CAIhibv2_DN13510_c0_g1_i4	Cac_g000085.t1	62.96	108	35	1	392	69	1	103	7e-36	132
CAIhibv2_DN13593_c0_g1_i1	Cac_g013120.t1	40.74	81	47	1	3	245	863	942	8e-08	49.7
CAIhibv2_DN13506_c0_g1_i1	Cac_g018108.t1	76.47	51	12	0	154	2	1	51	2e-19	80.5
CAIhibv2_DN13592_c0_g1_i1	Cac_g034028.t1	40.74	54	32	0	283	122	239	292	1e-05	43.1
CAIhibv2_DN13562_c0_g1_i1	Cac_g006764.t1	82.46	171	30	0	515	3	26	196	5e-95	293
CAIhibv2_DN13597_c0_g1_i1	Cac_g003082.t1	97.11	173	5	0	2	520	298	470	2e-104	318
CAIhibv2_DN13521_c0_g1_i1	Cac_g005355.t1	82.14	336	60	0	287	1294	1	336	1e-174	501
CAIhibv2_DN13512_c0_g1_i1	Cac_g011603.t1	81.72	268	49	0	849	46	50	317	3e-166	468
CAIhibv2_DN13585_c0_g1_i1	Cac_g033247.t1	72.76	301	62	6	309	1175	53	345	6e-133	393
CAIhibv2_DN13585_c0_g1_i2	Cac_g022124.t1	77.59	58	13	0	3	176	266	323	6e-24	96.7
CAIhibv2_DN13509_c0_g1_i1	Cac_g004361.t2	67.49	243	75	2	717	1	2	244	8e-99	302
CAIhibv2_DN13580_c0_g1_i1	Cac_g003194.t1	55.17	87	39	0	264	4	65	151	8e-32	119
CAIhibv2_DN13580_c1_g1_i1	Cac_g003194.t1	46.67	105	53	2	6	317	123	225	7e-30	115
CAIhibv2_DN13518_c0_g1_i1	Cac_g034028.t1	43.64	55	31	0	949	785	238	292	1e-05	47.4
CAIhibv2_DN13553_c0_g1_i1	Cac_g006913.t1	77.96	304	66	1	96	1007	1	303	3e-170	486
CAIhibv2_DN13553_c0_g1_i2	Cac_g006913.t1	77.96	304	66	1	96	1007	1	303	1e-170	486
CAIhibv2_DN13599_c0_g1_i1	Cac_g022064.t1	57.66	248	98	2	733	8	76	322	3e-86	278
CAIhibv2_DN13531_c0_g1_i1	Cac_g009553.t1	36.42	162	87	2	1198	722	17	165	3e-23	98.6
CAIhibv2_DN13548_c0_g1_i1	Cac_g007981.t1	91.57	83	7	0	3	251	466	548	8e-48	162
CAIhibv2_DN13556_c0_g1_i1	Cac_g017449.t1	71.92	203	57	0	92	700	21	223	7e-104	308
CAIhibv2_DN13556_c0_g1_i2	Cac_g017449.t1	75.73	103	25	0	532	840	121	223	1e-48	167
CAIhibv2_DN13556_c0_g1_i2	Cac_g017449.t1	67.65	102	33	0	92	397	21	122	3e-41	147
CAIhibv2_DN13555_c0_g1_i1	Cac_g003699.t1	74.17	151	39	0	2	454	93	243	2e-64	207
CAIhibv2_DN13555_c0_g1_i1	Cac_g003699.t1	31.07	103	71	0	86	394	331	433	4e-14	69.7
CAIhibv2_DN13555_c0_g1_i1	Cac_g003699.t1	28.57	119	85	0	86	442	296	414	6e-12	63.2
CAIhibv2_DN13555_c0_g1_i1	Cac_g003699.t1	29.27	123	83	1	86	454	20	138	4e-09	55.1
CAIhibv2_DN13555_c0_g1_i1	Cac_g003699.t1	27.73	119	84	1	86	442	263	379	3e-06	45.8
CAIhibv2_DN13555_c0_g1_i1	Cac_g003699.t1	30.12	83	54	1	158	406	9	87	9e-06	44.7
CAIhibv2_DN13555_c0_g1_i1	Cac_g003699.t1	26.19	126	85	3	86	451	226	347	5e-05	42.4
CAIhibv2_DN13504_c0_g1_i1	Cac_g010124.t1	70.19	426	123	3	217	1488	1	424	6e-178	516
CAIhibv2_DN13571_c0_g1_i1	Cac_g026082.t1	48.28	58	30	0	623	450	65	122	8e-14	66.6
CAIhibv2_DN13561_c0_g1_i1	Cac_g012729.t1	22.94	170	125	2	2	502	35	201	2e-09	56.2
CAIhibv2_DN13566_c0_g1_i1	Cac_g017261.t1	75.00	24	6	0	723	794	487	510	4e-05	45.1
CAIhibv2_DN13527_c0_g1_i1	Cac_g015111.t1	73.70	270	63	2	221	1030	37	298	4e-128	377
CAIhibv2_DN13598_c0_g1_i1	Cac_g019074.t1	68.42	76	22	1	3	230	672	745	3e-23	98.6
CAIhibv2_DN13578_c0_g1_i1	Cac_g023658.t1	31.48	54	37	0	197	36	16	69	3e-07	44.7
CAIhibv2_DN13578_c0_g1_i2	Cac_g023658.t1	30.14	73	51	0	1027	809	16	88	3e-07	49.7
CAIhibv2_DN13530_c0_g1_i1	Cac_g032675.t2	86.86	236	31	0	140	847	1	236	4e-155	445
CAIhibv2_DN13530_c0_g2_i1	Cac_g032675.t2	68.75	64	20	0	52	243	1	64	8e-30	110
CAIhibv2_DN13530_c0_g1_i2	Cac_g032675.t2	85.56	284	41	0	140	991	1	284	0.0	524
CAIhibv2_DN13537_c0_g1_i1	Cac_g021088.t2	90.41	73	7	0	47	265	273	345	1e-37	134
CAIhibv2_DN13535_c0_g1_i1	Cac_g020384.t1	64.83	145	51	0	3	437	31	175	3e-65	204
CAIhibv2_DN13583_c0_g1_i1	Cac_g024709.t1	75.60	459	103	2	1851	484	1	453	0.0	653
CAIhibv2_DN13588_c0_g1_i1	Cac_g023685.t1	86.26	604	82	1	2457	646	278	880	0.0	1016
CAIhibv2_DN13588_c0_g1_i1	Cac_g023685.t1	71.75	223	61	1	3097	2435	1	223	5e-95	327
CAIhibv2_DN13588_c0_g1_i2	Cac_g023685.t1	86.26	604	82	1	2118	307	278	880	0.0	1016
CAIhibv2_DN13588_c0_g1_i2	Cac_g023685.t1	71.75	223	61	1	2758	2096	1	223	1e-95	327
CAIhibv2_DN13588_c0_g1_i3	Cac_g023685.t1	81.29	887	159	2	3306	646	1	880	0.0	1417
CAIhibv2_DN13588_c0_g1_i4	Cac_g023685.t1	81.29	887	159	2	2967	307	1	880	0.0	1417
CAIhibv2_DN13558_c0_g1_i1	Cac_g012829.t1	55.45	202	80	4	672	82	1	197	2e-54	180
CAIhibv2_DN13503_c0_g1_i1	Cac_g024241.t1	61.29	93	26	2	354	79	327	410	9e-28	106
CAIhibv2_DN13508_c0_g1_i1	Cac_g002495.t1	48.98	49	22	2	10	147	368	416	4e-07	48.9
CAIhibv2_DN13508_c0_g1_i1	Cac_g002495.t1	41.94	62	33	2	175	351	355	416	2e-04	41.2
CAIhibv2_DN13539_c0_g1_i1	Cac_g005004.t1	86.48	355	48	0	213	1277	1	355	0.0	657
CAIhibv2_DN13587_c0_g1_i1	Cac_g020543.t1	65.97	335	86	9	1290	307	44	357	2e-122	364
CAIhibv2_DN13545_c0_g1_i1	Cac_g012229.t1	86.43	420	57	0	268	1527	1	420	0.0	704
CAIhibv2_DN59077_c0_g1_i1	Cac_g003259.t1	42.86	70	29	2	19	228	125	183	7e-05	39.7
CAIhibv2_DN59081_c0_g1_i1	Cac_g010373.t2	78.08	73	16	0	219	437	1	73	2e-18	82.4
CAIhibv2_DN59063_c0_g1_i1	Cac_g008894.t1	62.50	80	29	1	3	239	744	823	1e-20	87.0
CAIhibv2_DN59038_c0_g1_i1	Cac_g009120.t1	80.88	68	13	0	205	2	124	191	8e-10	55.1
CAIhibv2_DN59038_c0_g1_i1	Cac_g009120.t1	43.08	65	36	1	193	2	585	649	5e-04	37.7
CAIhibv2_DN59055_c0_g1_i1	Cac_g002574.t1	55.81	129	53	1	377	3	729	857	1e-27	112
CAIhibv2_DN59062_c0_g1_i1	Cac_g030713.t1	84.69	98	15	0	351	58	188	285	3e-56	179
CAIhibv2_DN51328_c0_g1_i1	Cac_g032403.t1	62.77	94	34	1	1	282	236	328	1e-34	125
CAIhibv2_DN51313_c0_g1_i1	Cac_g000675.t1	62.34	77	26	1	223	2	606	682	9e-21	87.0
CAIhibv2_DN51303_c0_g1_i1	Cac_g009553.t1	36.54	52	33	0	84	239	86	137	3e-06	42.7
CAIhibv2_DN51343_c0_g1_i1	Cac_g019408.t1	38.10	42	26	0	397	272	92	133	9e-05	40.0
CAIhibv2_DN51397_c0_g1_i1	Cac_g008020.t1	30.95	84	51	2	22	261	43	123	5e-04	39.7
CAIhibv2_DN51333_c0_g1_i1	Cac_g020040.t1	68.89	90	28	0	6	275	90	179	5e-36	126
CAIhibv2_DN51305_c0_g1_i1	Cac_g019092.t1	62.35	85	31	1	2	253	698	782	2e-25	101
CAIhibv2_DN51305_c0_g1_i1	Cac_g019092.t1	51.28	78	37	1	5	238	1102	1178	4e-17	77.0
CAIhibv2_DN51342_c0_g1_i1	Cac_g025491.t1	65.93	135	44	1	3	401	1776	1910	5e-47	168
CAIhibv2_DN51378_c0_g1_i1	Cac_g032694.t1	68.25	63	19	1	331	519	157	218	1e-20	86.7
CAIhibv2_DN51372_c0_g1_i1	Cac_g031115.t2	88.89	18	2	0	1	54	294	311	4e-04	38.1
CAIhibv2_DN51380_c0_g1_i1	Cac_g033705.t1	78.12	64	11	1	184	2	1	64	1e-14	69.7
CAIhibv2_DN51311_c0_g1_i1	Cac_g032427.t1	27.71	83	60	0	374	126	25	107	0.001	37.7
CAIhibv2_DN51387_c0_g1_i1	Cac_g004544.t1	68.99	129	36	1	399	25	2	130	2e-60	187
CAIhibv2_DN51315_c0_g1_i1	Cac_g015303.t1	33.68	95	46	2	66	299	117	211	3e-06	45.1
CAIhibv2_DN51384_c0_g1_i1	Cac_g004507.t1	75.00	20	5	0	382	323	107	126	1e-04	40.8
CAIhibv2_DN51351_c0_g1_i1	Cac_g004469.t1	83.16	95	16	0	285	1	31	125	1e-53	176
CAIhibv2_DN51359_c0_g1_i1	Cac_g030132.t1	73.47	98	26	0	3	296	26	123	3e-48	164
CAIhibv2_DN51359_c0_g1_i1	Cac_g030132.t1	24.72	89	67	0	30	296	136	224	3e-06	45.4
CAIhibv2_DN3222_c0_g1_i1	Cac_g013336.t1	85.15	101	15	0	242	544	179	279	6e-37	135
CAIhibv2_DN3222_c0_g1_i2	Cac_g020322.t1	77.52	218	49	0	234	887	9	226	5e-108	322
CAIhibv2_DN3294_c0_g1_i1	Cac_g018651.t1	82.00	50	9	0	3	152	133	182	5e-21	86.3
CAIhibv2_DN3239_c0_g1_i1	Cac_g013513.t1	73.33	45	12	0	1	135	162	206	1e-14	69.7
CAIhibv2_DN3252_c0_g1_i1	Cac_g008018.t1	39.82	658	312	17	58	1848	221	855	2e-64	230
CAIhibv2_DN3255_c0_g1_i1	Cac_g015130.t1	78.06	775	167	3	219	2540	1	773	0.0	1247
CAIhibv2_DN3237_c0_g1_i1	Cac_g018649.t1	67.35	49	16	0	4	150	517	565	1e-13	68.2
CAIhibv2_DN3212_c0_g1_i1	Cac_g013875.t1	79.20	125	26	0	1	375	156	280	2e-58	193
CAIhibv2_DN3212_c0_g1_i1	Cac_g013875.t1	34.15	123	80	1	10	375	260	382	8e-19	83.2
CAIhibv2_DN3212_c0_g1_i1	Cac_g013875.t1	31.36	118	81	0	22	375	62	179	1e-17	79.3
CAIhibv2_DN3241_c0_g1_i1	Cac_g022717.t1	79.51	122	25	0	676	311	6	127	4e-64	201
CAIhibv2_DN3224_c0_g1_i1	Cac_g020952.t1	65.38	26	9	0	230	153	1306	1331	2e-04	42.7
CAIhibv2_DN3276_c0_g1_i1	Cac_g030782.t1	49.29	493	167	13	1635	385	6	491	3e-102	323
CAIhibv2_DN3261_c0_g1_i1	Cac_g007832.t1	59.47	301	108	5	4	891	1412	1703	3e-104	337
CAIhibv2_DN3236_c0_g1_i1	Cac_g033764.t1	39.53	86	30	3	1	201	364	446	2e-04	38.5
CAIhibv2_DN3209_c0_g1_i2	Cac_g020142.t1	51.52	33	16	0	223	125	17	49	8e-08	48.1
CAIhibv2_DN3244_c0_g1_i1	Cac_g017255.t1	31.31	99	50	4	375	133	306	404	2e-05	43.1
CAIhibv2_DN3223_c0_g1_i1	Cac_g012865.t1	61.89	328	97	9	1	957	112	420	1e-94	293
CAIhibv2_DN3274_c0_g1_i1	Cac_g016179.t1	80.09	221	32	7	815	174	686	901	2e-109	341
CAIhibv2_DN3232_c0_g1_i1	Cac_g006266.t1	74.82	413	98	2	58	1278	692	1104	0.0	562
CAIhibv2_DN3211_c0_g1_i1	Cac_g015702.t1	80.09	221	44	0	665	3	293	513	1e-126	376
CAIhibv2_DN3211_c0_g1_i1	Cac_g015702.t1	25.68	183	129	4	653	111	194	371	2e-12	66.6
CAIhibv2_DN3208_c0_g1_i1	Cac_g030908.t1	60.61	33	13	0	216	314	1	33	3e-07	47.0
CAIhibv2_DN3231_c0_g1_i1	Cac_g002492.t1	92.18	179	12	1	1	537	187	363	2e-116	342
CAIhibv2_DN3225_c0_g1_i1	Cac_g005705.t1	93.04	158	11	0	82	555	1	158	2e-95	283
CAIhibv2_DN3229_c0_g1_i1	Cac_g021805.t1	63.79	533	187	1	1729	131	23	549	0.0	715
CAIhibv2_DN3258_c0_g1_i1	Cac_g014161.t1	43.69	103	46	2	8	316	738	828	1e-18	82.8
CAIhibv2_DN3267_c0_g1_i1	Cac_g024091.t1	72.86	479	129	1	1434	1	522	1000	0.0	662
CAIhibv2_DN3270_c0_g1_i1	Cac_g029577.t1	59.20	201	73	6	6	602	251	444	9e-72	229
CAIhibv2_DN3233_c0_g1_i1	Cac_g017014.t1	45.87	109	53	1	342	16	383	485	1e-12	65.1
CAIhibv2_DN58328_c0_g1_i1	Cac_g029607.t1	83.18	107	18	0	323	3	332	438	5e-58	191
CAIhibv2_DN58329_c0_g1_i1	Cac_g009178.t1	95.00	20	1	0	203	262	122	141	4e-06	43.5
CAIhibv2_DN58382_c0_g1_i1	Cac_g014490.t1	88.64	44	5	0	2	133	211	254	9e-19	83.2
CAIhibv2_DN58306_c0_g1_i1	Cac_g001018.t1	63.27	147	54	0	442	2	12	158	3e-63	197
CAIhibv2_DN58303_c0_g1_i1	Cac_g028546.t1	55.88	34	15	0	207	106	207	240	6e-05	39.7
CAIhibv2_DN58342_c0_g1_i1	Cac_g020906.t1	58.86	175	61	3	6	527	346	510	3e-51	178
CAIhibv2_DN58342_c0_g1_i1	Cac_g020906.t1	48.57	175	37	5	6	527	933	1055	2e-38	142
CAIhibv2_DN58349_c0_g1_i1	Cac_g028279.t1	37.50	64	34	1	32	223	9	66	4e-06	43.5
CAIhibv2_DN58341_c0_g1_i1	Cac_g000340.t1	44.44	81	43	2	49	288	32	111	6e-13	64.7
CAIhibv2_DN58320_c0_g1_i1	Cac_g003834.t1	79.80	99	20	0	3	299	143	241	5e-48	162
CAIhibv2_DN58355_c0_g1_i1	Cac_g024204.t1	68.52	54	17	0	162	1	24	77	2e-18	81.6
CAIhibv2_DN58386_c0_g1_i1	Cac_g012012.t1	73.97	73	19	0	4	222	641	713	8e-32	117
CAIhibv2_DN58324_c0_g1_i1	Cac_g026468.t1	65.93	135	45	1	3	404	62	196	3e-46	154
CAIhibv2_DN58312_c0_g1_i1	Cac_g033255.t1	59.00	100	35	2	1	291	19	115	2e-30	111
CAIhibv2_DN58394_c0_g1_i1	Cac_g023053.t1	69.44	72	21	1	90	305	650	720	4e-25	105
CAIhibv2_DN58304_c0_g1_i1	Cac_g001930.t1	89.47	19	2	0	1	57	156	174	2e-04	40.4
CAIhibv2_DN58392_c0_g1_i1	Cac_g009183.t6	87.50	88	11	0	250	513	37	124	2e-25	103
CAIhibv2_DN76323_c0_g1_i1	Cac_g012427.t1	63.06	111	35	2	2	334	294	398	2e-37	134
CAIhibv2_DN76383_c0_g1_i1	Cac_g012646.t1	84.48	58	7	2	3	173	247	303	4e-10	57.4
CAIhibv2_DN76392_c0_g1_i1	Cac_g025766.t1	85.08	181	27	0	2	544	286	466	1e-93	285
CAIhibv2_DN76307_c0_g1_i1	Cac_g030326.t1	45.76	177	95	1	3	530	102	278	5e-37	132
CAIhibv2_DN76307_c0_g1_i1	Cac_g030326.t1	31.03	174	112	4	12	530	33	199	2e-13	67.4
CAIhibv2_DN76307_c0_g1_i1	Cac_g030326.t1	39.29	84	49	1	9	254	205	288	5e-04	40.0
CAIhibv2_DN76331_c0_g1_i1	Cac_g020507.t1	90.91	231	21	0	693	1	63	293	8e-137	405
CAIhibv2_DN76326_c0_g1_i1	Cac_g008594.t1	52.73	110	44	3	1	306	230	339	5e-27	103
CAIhibv2_DN76377_c0_g1_i1	Cac_g033727.t1	64.71	34	12	0	240	139	171	204	1e-11	53.1
CAIhibv2_DN76377_c0_g1_i1	Cac_g033727.t1	66.67	18	6	0	56	3	204	221	1e-11	32.0
CAIhibv2_DN76344_c0_g1_i1	Cac_g009757.t1	82.65	98	17	0	23	316	99	196	3e-55	180
CAIhibv2_DN76373_c0_g1_i1	Cac_g022691.t1	40.91	44	26	0	2	133	49	92	1e-05	40.0
CAIhibv2_DN76341_c0_g1_i1	Cac_g004131.t1	74.77	111	28	0	8	340	85	195	2e-47	165
CAIhibv2_DN76341_c0_g1_i1	Cac_g004131.t1	31.25	112	77	0	2	337	452	563	2e-14	70.5
CAIhibv2_DN76341_c0_g1_i1	Cac_g004131.t1	29.46	112	79	0	5	340	352	463	3e-13	67.0
CAIhibv2_DN76341_c0_g1_i1	Cac_g004131.t1	30.36	112	77	1	5	340	554	664	2e-10	58.5
CAIhibv2_DN76341_c0_g1_i1	Cac_g004131.t1	26.42	106	77	1	5	319	757	862	2e-08	52.4
CAIhibv2_DN76341_c0_g1_i1	Cac_g004131.t1	26.47	102	72	1	2	298	184	285	6e-08	50.8
CAIhibv2_DN76338_c0_g1_i1	Cac_g015712.t1	75.79	95	23	0	3	287	799	893	3e-46	160
CAIhibv2_DN76318_c0_g1_i1	Cac_g034065.t1	83.33	102	17	0	308	3	331	432	8e-55	183
CAIhibv2_DN76345_c0_g1_i1	Cac_g002468.t1	79.07	172	35	1	518	3	198	368	4e-92	284
CAIhibv2_DN76345_c0_g1_i1	Cac_g002468.t1	27.93	111	78	1	401	75	470	580	7e-07	48.5
CAIhibv2_DN76357_c0_g1_i1	Cac_g020631.t1	72.97	37	10	0	355	245	188	224	6e-10	56.2
CAIhibv2_DN76340_c0_g1_i1	Cac_g025139.t1	33.61	122	80	1	371	6	33	153	7e-18	77.4
CAIhibv2_DN76321_c0_g1_i1	Cac_g010448.t1	69.70	132	37	2	409	14	42	170	8e-60	191
CAIhibv2_DN76374_c0_g1_i1	Cac_g007691.t3	89.00	100	11	0	1	300	674	773	4e-58	192
CAIhibv2_DN80873_c0_g1_i1	Cac_g011175.t1	78.57	42	9	0	80	205	25	66	1e-16	73.9
CAIhibv2_DN80866_c0_g1_i1	Cac_g020651.t1	69.57	92	28	0	2	277	120	211	2e-37	135
CAIhibv2_DN80866_c0_g1_i1	Cac_g020651.t1	31.52	92	63	0	2	277	503	594	3e-07	48.1
CAIhibv2_DN80866_c0_g1_i1	Cac_g020651.t1	27.17	92	67	0	2	277	402	493	5e-07	47.4
CAIhibv2_DN80866_c0_g1_i1	Cac_g020651.t1	30.91	55	38	0	113	277	272	326	7e-04	37.7
CAIhibv2_DN80803_c0_g1_i1	Cac_g028102.t1	43.06	72	41	0	4	219	224	295	4e-14	67.8
CAIhibv2_DN80887_c0_g1_i1	Cac_g022972.t1	80.82	73	14	0	16	234	22	94	6e-35	127
CAIhibv2_DN80889_c0_g1_i1	Cac_g001566.t1	83.33	72	12	0	2	217	30	101	6e-40	137
CAIhibv2_DN80812_c0_g1_i1	Cac_g009553.t1	33.33	93	54	3	291	22	37	124	5e-06	42.7
CAIhibv2_DN80859_c0_g1_i1	Cac_g021600.t1	90.91	33	3	0	2	100	357	389	6e-16	73.2
CAIhibv2_DN80826_c0_g1_i1	Cac_g030908.t1	36.36	66	42	0	36	233	26	91	5e-05	41.2
CAIhibv2_DN80896_c0_g1_i1	Cac_g020803.t1	58.39	137	54	1	12	413	1	137	4e-30	112
CAIhibv2_DN80848_c0_g1_i1	Cac_g002877.t1	77.55	49	11	0	147	1	123	171	5e-33	79.0
CAIhibv2_DN80848_c0_g1_i1	Cac_g002877.t1	92.50	40	3	0	268	149	75	114	5e-33	78.2
CAIhibv2_DN63840_c0_g1_i1	Cac_g000566.t1	50.69	507	248	2	48	1565	191	696	3e-178	525
CAIhibv2_DN63840_c0_g1_i1	Cac_g000566.t1	27.66	282	158	7	21	731	244	524	1e-23	105
CAIhibv2_DN63840_c0_g1_i1	Cac_g000566.t1	24.10	332	222	8	336	1313	121	428	7e-20	94.0
CAIhibv2_DN63840_c0_g1_i1	Cac_g000566.t1	25.85	147	100	2	6	419	372	518	1e-06	51.6
CAIhibv2_DN63884_c0_g1_i1	Cac_g029807.t1	76.25	80	19	0	2	241	132	211	4e-38	135
CAIhibv2_DN63884_c0_g1_i1	Cac_g029807.t1	41.56	77	45	0	11	241	104	180	2e-18	80.1
CAIhibv2_DN63884_c0_g1_i1	Cac_g029807.t1	45.57	79	43	0	5	241	226	304	3e-18	79.7
CAIhibv2_DN63884_c0_g1_i1	Cac_g029807.t1	38.75	80	49	0	2	241	70	149	1e-14	69.3
CAIhibv2_DN63884_c0_g1_i1	Cac_g029807.t1	38.75	80	49	0	2	241	256	335	7e-14	67.0
CAIhibv2_DN63884_c0_g1_i1	Cac_g029807.t1	35.00	80	52	0	2	241	194	273	4e-13	64.7
CAIhibv2_DN63884_c0_g1_i1	Cac_g029807.t1	43.10	58	33	0	11	184	290	347	2e-11	59.7
CAIhibv2_DN63884_c0_g1_i1	Cac_g029807.t1	35.38	65	42	0	47	241	54	118	4e-09	53.1
CAIhibv2_DN63884_c0_g1_i1	Cac_g029807.t1	39.62	53	32	0	62	220	405	457	3e-07	47.8
CAIhibv2_DN63884_c0_g1_i1	Cac_g029807.t1	26.72	116	49	2	2	241	318	433	9e-04	37.0
CAIhibv2_DN63852_c0_g1_i1	Cac_g010638.t1	36.15	130	77	1	417	28	212	335	2e-14	70.5
CAIhibv2_DN63894_c0_g1_i1	Cac_g022658.t1	28.44	109	77	1	27	353	11	118	6e-09	52.4
CAIhibv2_DN63897_c0_g1_i1	Cac_g033060.t1	69.68	343	104	0	330	1358	83	425	5e-176	514
CAIhibv2_DN63897_c0_g1_i1	Cac_g033060.t1	31.94	335	175	9	369	1328	221	517	9e-45	167
CAIhibv2_DN63897_c0_g1_i1	Cac_g033060.t1	25.78	353	203	10	408	1298	296	645	5e-28	117
CAIhibv2_DN63896_c0_g1_i1	Cac_g013366.t1	79.37	189	33	3	846	286	1	185	1e-98	293
CAIhibv2_DN63870_c0_g1_i1	Cac_g005575.t1	84.46	193	30	0	580	2	56	248	4e-75	231
CAIhibv2_DN63893_c0_g1_i1	Cac_g028904.t1	78.85	676	132	4	2344	332	1	670	0.0	1093
CAIhibv2_DN63831_c0_g1_i1	Cac_g017229.t1	87.50	24	3	0	3	74	507	530	4e-05	42.7
CAIhibv2_DN63811_c0_g1_i1	Cac_g023658.t1	32.53	83	56	0	8	256	10	92	1e-11	57.8
CAIhibv2_DN63850_c0_g1_i1	Cac_g025490.t1	80.36	168	32	1	780	277	1	167	6e-67	211
CAIhibv2_DN63845_c0_g1_i1	Cac_g025139.t1	28.28	145	97	3	559	990	32	170	2e-11	63.5
CAIhibv2_DN63816_c0_g1_i1	Cac_g018656.t1	80.88	68	13	0	3	206	112	179	2e-31	116
CAIhibv2_DN63816_c0_g1_i1	Cac_g018656.t1	49.25	67	34	0	3	203	205	271	2e-14	68.6
CAIhibv2_DN63816_c0_g1_i1	Cac_g018656.t1	48.48	66	34	0	6	203	175	240	1e-13	66.2
CAIhibv2_DN63816_c0_g1_i1	Cac_g018656.t1	45.59	68	37	0	3	206	143	210	4e-12	61.6
CAIhibv2_DN63816_c0_g1_i1	Cac_g018656.t1	37.31	67	42	0	3	203	50	116	8e-12	60.8
CAIhibv2_DN63816_c0_g1_i1	Cac_g018656.t1	38.98	59	36	0	3	179	236	294	8e-06	43.1
CAIhibv2_DN63816_c0_g1_i1	Cac_g018656.t1	30.91	55	38	0	42	206	32	86	6e-05	40.4
CAIhibv2_DN63828_c0_g1_i1	Cac_g019716.t1	73.07	349	85	3	236	1273	1	343	5e-155	457
CAIhibv2_DN63830_c0_g1_i1	Cac_g017394.t1	77.42	31	7	0	223	131	532	562	5e-07	46.6
CAIhibv2_DN63890_c0_g1_i1	Cac_g001631.t1	69.32	339	104	0	1017	1	24	362	9e-172	500
CAIhibv2_DN63890_c0_g1_i1	Cac_g001631.t1	27.62	362	194	6	981	1	136	464	7e-38	144
CAIhibv2_DN63890_c0_g1_i1	Cac_g001631.t1	29.48	268	157	4	855	58	311	548	4e-26	110
CAIhibv2_DN63869_c0_g1_i1	Cac_g022092.t1	76.58	333	73	2	3	986	14	346	2e-158	455
CAIhibv2_DN86430_c0_g1_i1	Cac_g007407.t1	67.73	313	101	0	3	941	385	697	1e-104	332
CAIhibv2_DN86430_c0_g1_i1	Cac_g007407.t1	33.50	206	132	3	30	638	298	501	3e-14	73.6
CAIhibv2_DN86430_c0_g1_i1	Cac_g007407.t1	29.69	229	132	4	27	629	153	380	2e-09	59.7
CAIhibv2_DN86430_c0_g1_i1	Cac_g007407.t1	32.69	208	135	3	27	638	105	311	3e-09	58.9
CAIhibv2_DN86479_c0_g1_i1	Cac_g029044.t1	42.31	104	58	2	7	318	92	193	2e-22	90.5
CAIhibv2_DN86420_c0_g1_i1	Cac_g007930.t1	80.00	20	4	0	2	61	131	150	4e-04	38.5
CAIhibv2_DN86442_c0_g1_i1	Cac_g017731.t1	91.18	170	15	0	2	511	116	285	2e-110	334
CAIhibv2_DN86452_c0_g1_i1	Cac_g022769.t1	66.67	99	33	0	302	6	1	99	2e-37	131
CAIhibv2_DN86409_c0_g1_i1	Cac_g025653.t1	65.70	172	59	0	1	516	187	358	2e-77	244
CAIhibv2_DN86456_c0_g1_i1	Cac_g025959.t1	56.10	41	18	0	2	124	119	159	0.001	37.0
CAIhibv2_DN86492_c0_g1_i1	Cac_g027614.t1	31.15	61	42	0	259	441	2	62	1e-06	45.4
CAIhibv2_DN86408_c0_g1_i1	Cac_g034028.t1	37.50	56	33	1	237	70	173	226	3e-06	45.1
CAIhibv2_DN86440_c0_g1_i1	Cac_g012264.t1	40.00	65	21	1	7	201	764	810	5e-07	48.1
CAIhibv2_DN86429_c0_g1_i1	Cac_g008970.t1	51.79	112	12	2	12	221	67	178	5e-20	82.0
CAIhibv2_DN86403_c0_g1_i1	Cac_g029231.t1	94.44	18	1	0	341	288	171	188	4e-06	45.1
CAIhibv2_DN86469_c0_g1_i1	Cac_g020961.t1	77.85	158	35	0	3	476	104	261	6e-86	272
CAIhibv2_DN61053_c0_g1_i1	Cac_g005583.t1	44.44	72	35	2	1	204	27	97	9e-08	46.6
CAIhibv2_DN61040_c0_g1_i1	Cac_g021670.t1	28.57	84	60	0	450	199	28	111	3e-07	47.0
CAIhibv2_DN61027_c0_g1_i1	Cac_g024239.t5	100.00	19	0	0	240	184	445	463	9e-05	40.0
CAIhibv2_DN61093_c0_g1_i1	Cac_g023595.t2	50.67	75	37	0	6	230	55	129	3e-17	76.3
CAIhibv2_DN61084_c0_g1_i1	Cac_g032465.t1	75.00	20	5	0	374	315	730	749	3e-06	45.8
CAIhibv2_DN61061_c0_g1_i1	Cac_g019816.t1	85.37	41	6	0	3	125	133	173	1e-15	69.7
CAIhibv2_DN61001_c0_g1_i1	Cac_g023658.t1	32.91	79	53	0	50	286	7	85	2e-11	57.4
CAIhibv2_DN61033_c0_g1_i1	Cac_g018880.t1	63.16	95	32	1	1	285	823	914	2e-33	124
CAIhibv2_DN61100_c0_g1_i1	Cac_g000521.t1	75.00	24	6	0	214	285	78	101	2e-05	41.2
CAIhibv2_DN61030_c0_g1_i1	Cac_g022377.t1	63.09	233	85	1	172	867	15	247	4e-99	301
CAIhibv2_DN61092_c0_g1_i1	Cac_g032364.t1	46.67	120	43	5	2	328	191	300	8e-12	61.6
CAIhibv2_DN61016_c0_g1_i1	Cac_g023644.t1	44.74	38	20	1	83	193	13	50	8e-05	38.1
CAIhibv2_DN39740_c0_g1_i1	Cac_g016461.t2	82.43	74	13	0	223	2	537	610	3e-41	143
CAIhibv2_DN39722_c0_g1_i1	Cac_g007728.t1	57.58	33	14	0	101	3	31	63	8e-07	47.0
CAIhibv2_DN39760_c0_g1_i1	Cac_g015247.t2	77.78	72	16	0	1	216	201	272	8e-33	118
CAIhibv2_DN39732_c0_g1_i1	Cac_g023361.t1	60.76	158	57	2	920	447	103	255	2e-44	155
CAIhibv2_DN39796_c0_g1_i1	Cac_g003204.t1	74.76	309	59	5	1020	100	88	379	3e-160	460
CAIhibv2_DN39703_c0_g1_i1	Cac_g010595.t1	81.82	121	22	0	1	363	285	405	2e-63	209
CAIhibv2_DN39784_c0_g1_i1	Cac_g007020.t1	59.56	361	134	5	1272	190	9	357	6e-134	395
CAIhibv2_DN39784_c0_g1_i2	Cac_g007020.t1	54.90	286	117	5	916	59	9	282	3e-87	271
CAIhibv2_DN39785_c0_g1_i1	Cac_g023658.t1	26.98	63	46	0	3	191	17	79	2e-05	41.2
CAIhibv2_DN39745_c0_g1_i1	Cac_g002145.t1	65.42	107	36	1	1	321	293	398	2e-40	142
CAIhibv2_DN39700_c0_g1_i1	Cac_g030908.t1	34.44	90	52	3	37	306	128	210	6e-08	50.1
CAIhibv2_DN39728_c0_g1_i1	Cac_g014082.t1	43.01	93	50	1	541	272	8	100	6e-13	64.3
CAIhibv2_DN39788_c0_g1_i1	Cac_g003020.t1	67.86	1229	321	16	15	3497	6	1228	0.0	1335
CAIhibv2_DN39714_c0_g1_i1	Cac_g030584.t1	39.13	69	37	2	97	291	1	68	1e-06	45.8
CAIhibv2_DN39757_c0_g1_i1	Cac_g026652.t1	86.24	218	30	0	3	656	92	309	1e-132	392
CAIhibv2_DN39783_c0_g1_i1	Cac_g014331.t1	85.00	20	3	0	60	1	66	85	1e-05	42.7
CAIhibv2_DN39746_c0_g1_i1	Cac_g022621.t1	47.61	460	156	16	2	1246	2	421	4e-98	304
CAIhibv2_DN39705_c0_g1_i1	Cac_g017118.t1	27.24	257	176	5	19	756	295	551	3e-15	75.5
CAIhibv2_DN39710_c0_g1_i1	Cac_g034321.t1	42.65	136	71	3	3	404	46	176	8e-26	104
CAIhibv2_DN63684_c0_g1_i1	Cac_g023848.t1	42.55	47	27	0	102	242	3	49	8e-05	38.1
CAIhibv2_DN63623_c0_g1_i1	Cac_g024238.t1	64.29	84	29	1	252	1	92	174	2e-33	123
CAIhibv2_DN63623_c0_g1_i1	Cac_g024238.t1	31.88	69	47	0	249	43	396	464	1e-07	48.9
CAIhibv2_DN63623_c0_g1_i1	Cac_g024238.t1	28.95	76	53	1	249	22	497	571	3e-07	48.1
CAIhibv2_DN63623_c0_g1_i1	Cac_g024238.t1	36.92	65	39	1	252	58	195	257	4e-06	44.7
CAIhibv2_DN63623_c0_g1_i1	Cac_g024238.t1	28.77	73	52	0	249	31	295	367	1e-04	40.0
CAIhibv2_DN63648_c0_g1_i1	Cac_g003735.t1	79.10	67	14	0	2	202	432	498	2e-21	87.8
CAIhibv2_DN63629_c0_g1_i1	Cac_g030908.t1	56.00	25	11	0	162	236	5	29	8e-04	36.6
CAIhibv2_DN63653_c0_g1_i1	Cac_g022142.t1	29.33	75	51	2	14	232	19	93	2e-05	40.0
[truncated: 81,675 more rows]
