# Supplementary material for: Delayed differentiation of epidermal cells walls can underlie pedomorphosis in plants: the case of pedomorphic petals in the hummingbird-pollinated Caiophora hibiscifolia (Loasaceae, subfam. Loasoideae) species
Source: EvoDevo. 2022 Jan 3;13:1. doi: 10.1186/s13227-021-00186-x (PMC8725396; doi:10.1186/s13227-021-00186-x)
Supplement: Supplementary file 8 — Additional file 8. Camptotheca acuminata gene to transcript mapping. [file 13227_2021_186_MOESM8_ESM.map]

Cac_g018665.t1	Cac_g018665.t1
Cac_g031372.t1	Cac_g031372.t1
Cac_g005326.t2	Cac_g005326.t2
Cac_g029182.t1	Cac_g029182.t1
Cac_g023606.t1	Cac_g023606.t1
Cac_g002740.t2	Cac_g002740.t2
Cac_g020025.t1	Cac_g020025.t1
Cac_g032979.t3	Cac_g032979.t3
Cac_g025114.t2	Cac_g025114.t2
Cac_g005883.t1	Cac_g005883.t1
Cac_g011782.t1	Cac_g011782.t1
Cac_g034245.t1	Cac_g034245.t1
Cac_g018401.t1	Cac_g018401.t1
Cac_g020248.t1	Cac_g020248.t1
Cac_g029345.t1	Cac_g029345.t1
Cac_g021961.t1	Cac_g021961.t1
Cac_g011617.t1	Cac_g011617.t1
Cac_g008042.t2	Cac_g008042.t2
Cac_g006516.t2	Cac_g006516.t2
Cac_g018765.t1	Cac_g018765.t1
Cac_g013541.t1	Cac_g013541.t1
Cac_g021543.t1	Cac_g021543.t1
Cac_g030494.t1	Cac_g030494.t1
Cac_g016554.t1	Cac_g016554.t1
Cac_g007291.t1	Cac_g007291.t1
Cac_g008647.t2	Cac_g008647.t2
Cac_g007559.t2	Cac_g007559.t2
Cac_g031285.t1	Cac_g031285.t1
Cac_g007870.t2	Cac_g007870.t2
Cac_g007485.t1	Cac_g007485.t1
Cac_g030575.t1	Cac_g030575.t1
Cac_g032069.t1	Cac_g032069.t1
Cac_g005172.t1	Cac_g005172.t1
Cac_g021787.t1	Cac_g021787.t1
Cac_g012369.t1	Cac_g012369.t1
Cac_g007303.t2	Cac_g007303.t2
Cac_g020743.t2	Cac_g020743.t2
Cac_g016423.t1	Cac_g016423.t1
Cac_g006312.t1	Cac_g006312.t1
Cac_g019669.t1	Cac_g019669.t1
Cac_g010875.t3	Cac_g010875.t3
Cac_g019323.t1	Cac_g019323.t1
Cac_g000079.t1	Cac_g000079.t1
Cac_g009245.t1	Cac_g009245.t1
Cac_g006974.t3	Cac_g006974.t3
Cac_g030122.t1	Cac_g030122.t1
Cac_g033711.t6	Cac_g033711.t6
Cac_g004471.t2	Cac_g004471.t2
Cac_g012628.t1	Cac_g012628.t1
Cac_g031631.t1	Cac_g031631.t1
Cac_g025654.t1	Cac_g025654.t1
Cac_g009273.t1	Cac_g009273.t1
Cac_g013612.t1	Cac_g013612.t1
Cac_g006409.t1	Cac_g006409.t1
Cac_g025842.t2	Cac_g025842.t2
Cac_g013341.t1	Cac_g013341.t1
Cac_g020134.t1	Cac_g020134.t1
Cac_g006126.t1	Cac_g006126.t1
Cac_g016697.t1	Cac_g016697.t1
Cac_g028188.t1	Cac_g028188.t1
Cac_g003855.t3	Cac_g003855.t3
Cac_g000976.t4	Cac_g000976.t4
Cac_g006736.t1	Cac_g006736.t1
Cac_g021099.t2	Cac_g021099.t2
Cac_g013928.t1	Cac_g013928.t1
Cac_g022072.t1	Cac_g022072.t1
Cac_g022814.t1	Cac_g022814.t1
Cac_g019777.t1	Cac_g019777.t1
Cac_g033094.t2	Cac_g033094.t2
Cac_g020503.t1	Cac_g020503.t1
Cac_g021624.t1	Cac_g021624.t1
Cac_g018770.t1	Cac_g018770.t1
Cac_g021840.t1	Cac_g021840.t1
Cac_g032852.t1	Cac_g032852.t1
Cac_g015213.t2	Cac_g015213.t2
Cac_g023297.t1	Cac_g023297.t1
Cac_g009796.t1	Cac_g009796.t1
Cac_g025949.t1	Cac_g025949.t1
Cac_g005595.t1	Cac_g005595.t1
Cac_g020189.t2	Cac_g020189.t2
Cac_g000894.t1	Cac_g000894.t1
Cac_g031503.t1	Cac_g031503.t1
Cac_g009803.t1	Cac_g009803.t1
Cac_g000905.t1	Cac_g000905.t1
Cac_g001926.t1	Cac_g001926.t1
Cac_g020581.t5	Cac_g020581.t5
Cac_g022910.t1	Cac_g022910.t1
Cac_g021794.t1	Cac_g021794.t1
Cac_g012663.t1	Cac_g012663.t1
Cac_g017941.t1	Cac_g017941.t1
Cac_g031413.t1	Cac_g031413.t1
Cac_g020928.t2	Cac_g020928.t2
Cac_g020431.t1	Cac_g020431.t1
Cac_g031362.t1	Cac_g031362.t1
Cac_g014625.t1	Cac_g014625.t1
Cac_g007352.t1	Cac_g007352.t1
Cac_g008766.t1	Cac_g008766.t1
Cac_g027748.t1	Cac_g027748.t1
Cac_g020817.t3	Cac_g020817.t3
Cac_g032063.t2	Cac_g032063.t2
Cac_g014818.t1	Cac_g014818.t1
Cac_g019149.t1	Cac_g019149.t1
Cac_g021236.t1	Cac_g021236.t1
Cac_g000134.t1	Cac_g000134.t1
Cac_g019203.t1	Cac_g019203.t1
Cac_g003482.t1	Cac_g003482.t1
Cac_g031823.t1	Cac_g031823.t1
Cac_g003807.t1	Cac_g003807.t1
Cac_g032028.t2	Cac_g032028.t2
Cac_g001834.t1	Cac_g001834.t1
Cac_g002328.t1	Cac_g002328.t1
Cac_g027349.t1	Cac_g027349.t1
Cac_g016036.t1	Cac_g016036.t1
Cac_g011611.t2	Cac_g011611.t2
Cac_g015604.t1	Cac_g015604.t1
Cac_g022065.t1	Cac_g022065.t1
Cac_g022628.t1	Cac_g022628.t1
Cac_g033543.t1	Cac_g033543.t1
Cac_g022177.t1	Cac_g022177.t1
Cac_g030812.t1	Cac_g030812.t1
Cac_g021331.t1	Cac_g021331.t1
Cac_g021500.t1	Cac_g021500.t1
Cac_g014311.t1	Cac_g014311.t1
Cac_g026649.t1	Cac_g026649.t1
Cac_g021399.t1	Cac_g021399.t1
Cac_g026413.t1	Cac_g026413.t1
Cac_g017094.t1	Cac_g017094.t1
Cac_g004569.t1	Cac_g004569.t1
Cac_g000691.t1	Cac_g000691.t1
Cac_g010725.t9	Cac_g010725.t9
Cac_g022403.t2	Cac_g022403.t2
Cac_g009929.t3	Cac_g009929.t3
Cac_g021097.t1	Cac_g021097.t1
Cac_g006781.t1	Cac_g006781.t1
Cac_g023301.t3	Cac_g023301.t3
Cac_g008248.t2	Cac_g008248.t2
Cac_g015017.t1	Cac_g015017.t1
Cac_g031492.t1	Cac_g031492.t1
Cac_g022758.t1	Cac_g022758.t1
Cac_g012078.t1	Cac_g012078.t1
Cac_g026704.t1	Cac_g026704.t1
Cac_g016534.t4	Cac_g016534.t4
Cac_g006685.t1	Cac_g006685.t1
Cac_g001120.t1	Cac_g001120.t1
Cac_g010419.t1	Cac_g010419.t1
Cac_g011129.t1	Cac_g011129.t1
Cac_g029224.t1	Cac_g029224.t1
Cac_g027946.t2	Cac_g027946.t2
Cac_g015606.t1	Cac_g015606.t1
Cac_g009353.t1	Cac_g009353.t1
Cac_g033839.t1	Cac_g033839.t1
Cac_g009958.t1	Cac_g009958.t1
Cac_g007675.t2	Cac_g007675.t2
Cac_g026381.t1	Cac_g026381.t1
Cac_g010409.t1	Cac_g010409.t1
Cac_g029131.t1	Cac_g029131.t1
Cac_g020740.t1	Cac_g020740.t1
Cac_g000444.t1	Cac_g000444.t1
Cac_g033189.t1	Cac_g033189.t1
Cac_g026317.t1	Cac_g026317.t1
Cac_g001904.t1	Cac_g001904.t1
Cac_g029693.t1	Cac_g029693.t1
Cac_g009230.t1	Cac_g009230.t1
Cac_g024940.t2	Cac_g024940.t2
Cac_g002252.t4	Cac_g002252.t4
Cac_g018635.t1	Cac_g018635.t1
Cac_g001963.t2	Cac_g001963.t2
Cac_g006120.t1	Cac_g006120.t1
Cac_g014357.t1	Cac_g014357.t1
Cac_g013665.t2	Cac_g013665.t2
Cac_g000541.t1	Cac_g000541.t1
Cac_g001226.t1	Cac_g001226.t1
Cac_g030613.t1	Cac_g030613.t1
Cac_g032712.t1	Cac_g032712.t1
Cac_g017617.t2	Cac_g017617.t2
Cac_g001621.t1	Cac_g001621.t1
Cac_g012326.t1	Cac_g012326.t1
Cac_g019239.t1	Cac_g019239.t1
Cac_g011959.t1	Cac_g011959.t1
Cac_g031399.t1	Cac_g031399.t1
Cac_g030963.t2	Cac_g030963.t2
Cac_g012213.t1	Cac_g012213.t1
Cac_g022675.t2	Cac_g022675.t2
Cac_g031284.t1	Cac_g031284.t1
Cac_g005406.t4	Cac_g005406.t4
Cac_g014480.t1	Cac_g014480.t1
Cac_g033100.t1	Cac_g033100.t1
Cac_g010914.t1	Cac_g010914.t1
Cac_g013666.t1	Cac_g013666.t1
Cac_g003164.t1	Cac_g003164.t1
Cac_g033012.t2	Cac_g033012.t2
Cac_g025821.t2	Cac_g025821.t2
Cac_g006174.t1	Cac_g006174.t1
Cac_g030016.t1	Cac_g030016.t1
Cac_g030951.t2	Cac_g030951.t2
Cac_g029498.t1	Cac_g029498.t1
Cac_g032341.t1	Cac_g032341.t1
Cac_g011574.t1	Cac_g011574.t1
Cac_g030093.t2	Cac_g030093.t2
Cac_g003651.t1	Cac_g003651.t1
Cac_g005679.t2	Cac_g005679.t2
Cac_g017029.t2	Cac_g017029.t2
Cac_g022113.t1	Cac_g022113.t1
Cac_g024618.t1	Cac_g024618.t1
Cac_g025459.t3	Cac_g025459.t3
Cac_g012530.t1	Cac_g012530.t1
Cac_g014219.t1	Cac_g014219.t1
Cac_g013435.t1	Cac_g013435.t1
Cac_g006118.t4	Cac_g006118.t4
Cac_g033167.t2	Cac_g033167.t2
Cac_g025787.t1	Cac_g025787.t1
Cac_g018795.t1	Cac_g018795.t1
Cac_g020977.t1	Cac_g020977.t1
Cac_g008659.t1	Cac_g008659.t1
Cac_g016540.t1	Cac_g016540.t1
Cac_g001939.t1	Cac_g001939.t1
Cac_g023165.t1	Cac_g023165.t1
Cac_g006603.t1	Cac_g006603.t1
Cac_g028031.t1	Cac_g028031.t1
Cac_g027870.t2	Cac_g027870.t2
Cac_g001165.t1	Cac_g001165.t1
Cac_g016337.t1	Cac_g016337.t1
Cac_g024304.t1	Cac_g024304.t1
Cac_g012797.t1	Cac_g012797.t1
Cac_g020319.t1	Cac_g020319.t1
Cac_g013490.t1	Cac_g013490.t1
Cac_g010659.t1	Cac_g010659.t1
Cac_g027420.t1	Cac_g027420.t1
Cac_g014466.t1	Cac_g014466.t1
Cac_g010448.t2	Cac_g010448.t2
Cac_g033994.t1	Cac_g033994.t1
Cac_g000784.t1	Cac_g000784.t1
Cac_g013308.t1	Cac_g013308.t1
Cac_g030837.t1	Cac_g030837.t1
Cac_g016404.t1	Cac_g016404.t1
Cac_g028104.t2	Cac_g028104.t2
Cac_g032010.t1	Cac_g032010.t1
Cac_g003884.t1	Cac_g003884.t1
Cac_g022222.t1	Cac_g022222.t1
Cac_g024875.t1	Cac_g024875.t1
Cac_g017552.t1	Cac_g017552.t1
Cac_g008616.t1	Cac_g008616.t1
Cac_g026700.t2	Cac_g026700.t2
Cac_g007558.t1	Cac_g007558.t1
Cac_g004485.t1	Cac_g004485.t1
Cac_g029203.t2	Cac_g029203.t2
Cac_g004490.t2	Cac_g004490.t2
Cac_g023091.t1	Cac_g023091.t1
Cac_g012356.t1	Cac_g012356.t1
Cac_g028654.t1	Cac_g028654.t1
Cac_g026250.t1	Cac_g026250.t1
Cac_g026943.t1	Cac_g026943.t1
Cac_g004270.t1	Cac_g004270.t1
Cac_g022406.t3	Cac_g022406.t3
Cac_g015233.t1	Cac_g015233.t1
Cac_g005471.t2	Cac_g005471.t2
Cac_g007158.t1	Cac_g007158.t1
Cac_g015877.t7	Cac_g015877.t7
Cac_g010950.t1	Cac_g010950.t1
Cac_g005533.t1	Cac_g005533.t1
Cac_g021716.t1	Cac_g021716.t1
Cac_g026030.t1	Cac_g026030.t1
Cac_g012822.t1	Cac_g012822.t1
Cac_g020228.t1	Cac_g020228.t1
Cac_g008369.t1	Cac_g008369.t1
Cac_g022165.t1	Cac_g022165.t1
Cac_g004530.t2	Cac_g004530.t2
Cac_g024362.t3	Cac_g024362.t3
Cac_g003497.t1	Cac_g003497.t1
Cac_g016763.t1	Cac_g016763.t1
Cac_g015145.t1	Cac_g015145.t1
Cac_g027123.t1	Cac_g027123.t1
Cac_g025600.t1	Cac_g025600.t1
Cac_g025701.t1	Cac_g025701.t1
Cac_g000025.t1	Cac_g000025.t1
Cac_g005846.t1	Cac_g005846.t1
Cac_g005896.t1	Cac_g005896.t1
Cac_g009276.t1	Cac_g009276.t1
Cac_g006957.t1	Cac_g006957.t1
Cac_g013947.t1	Cac_g013947.t1
Cac_g001789.t2	Cac_g001789.t2
Cac_g007766.t2	Cac_g007766.t2
Cac_g025871.t2	Cac_g025871.t2
Cac_g003709.t1	Cac_g003709.t1
Cac_g018372.t1	Cac_g018372.t1
Cac_g018743.t1	Cac_g018743.t1
Cac_g022145.t1	Cac_g022145.t1
Cac_g016066.t4	Cac_g016066.t4
Cac_g004205.t1	Cac_g004205.t1
Cac_g021537.t1	Cac_g021537.t1
Cac_g014165.t1	Cac_g014165.t1
Cac_g031383.t1	Cac_g031383.t1
Cac_g031621.t1	Cac_g031621.t1
Cac_g027606.t1	Cac_g027606.t1
Cac_g017990.t1	Cac_g017990.t1
Cac_g011288.t1	Cac_g011288.t1
Cac_g011582.t1	Cac_g011582.t1
Cac_g019419.t2	Cac_g019419.t2
Cac_g032950.t1	Cac_g032950.t1
Cac_g030879.t1	Cac_g030879.t1
Cac_g024040.t1	Cac_g024040.t1
Cac_g003068.t2	Cac_g003068.t2
Cac_g030937.t1	Cac_g030937.t1
Cac_g020317.t1	Cac_g020317.t1
Cac_g007147.t3	Cac_g007147.t3
Cac_g013398.t1	Cac_g013398.t1
Cac_g021381.t1	Cac_g021381.t1
Cac_g017097.t1	Cac_g017097.t1
Cac_g016692.t3	Cac_g016692.t3
Cac_g021352.t2	Cac_g021352.t2
Cac_g005976.t1	Cac_g005976.t1
Cac_g028569.t1	Cac_g028569.t1
Cac_g016403.t2	Cac_g016403.t2
Cac_g007144.t1	Cac_g007144.t1
Cac_g016308.t1	Cac_g016308.t1
Cac_g028652.t1	Cac_g028652.t1
Cac_g008372.t1	Cac_g008372.t1
Cac_g009441.t1	Cac_g009441.t1
Cac_g022279.t1	Cac_g022279.t1
Cac_g002977.t1	Cac_g002977.t1
Cac_g029705.t1	Cac_g029705.t1
Cac_g012365.t1	Cac_g012365.t1
Cac_g030891.t1	Cac_g030891.t1
Cac_g026676.t1	Cac_g026676.t1
Cac_g008194.t1	Cac_g008194.t1
Cac_g000730.t1	Cac_g000730.t1
Cac_g014237.t1	Cac_g014237.t1
Cac_g009291.t1	Cac_g009291.t1
Cac_g018643.t2	Cac_g018643.t2
Cac_g018742.t2	Cac_g018742.t2
Cac_g027841.t1	Cac_g027841.t1
Cac_g012310.t1	Cac_g012310.t1
Cac_g021712.t1	Cac_g021712.t1
Cac_g009397.t1	Cac_g009397.t1
Cac_g023829.t1	Cac_g023829.t1
Cac_g012913.t1	Cac_g012913.t1
Cac_g034554.t1	Cac_g034554.t1
Cac_g017828.t1	Cac_g017828.t1
Cac_g018434.t2	Cac_g018434.t2
Cac_g000867.t2	Cac_g000867.t2
Cac_g009751.t1	Cac_g009751.t1
Cac_g033480.t1	Cac_g033480.t1
Cac_g000960.t1	Cac_g000960.t1
Cac_g007859.t1	Cac_g007859.t1
Cac_g015452.t2	Cac_g015452.t2
Cac_g016507.t1	Cac_g016507.t1
Cac_g024962.t1	Cac_g024962.t1
Cac_g019403.t1	Cac_g019403.t1
Cac_g022530.t1	Cac_g022530.t1
Cac_g022138.t1	Cac_g022138.t1
Cac_g025285.t1	Cac_g025285.t1
Cac_g033571.t1	Cac_g033571.t1
Cac_g013810.t1	Cac_g013810.t1
Cac_g015334.t1	Cac_g015334.t1
Cac_g001548.t1	Cac_g001548.t1
Cac_g006369.t1	Cac_g006369.t1
Cac_g021422.t1	Cac_g021422.t1
Cac_g010235.t1	Cac_g010235.t1
Cac_g026334.t1	Cac_g026334.t1
Cac_g006672.t2	Cac_g006672.t2
Cac_g017546.t1	Cac_g017546.t1
Cac_g022805.t1	Cac_g022805.t1
Cac_g028275.t1	Cac_g028275.t1
Cac_g018836.t1	Cac_g018836.t1
Cac_g019938.t1	Cac_g019938.t1
Cac_g012799.t1	Cac_g012799.t1
Cac_g015959.t1	Cac_g015959.t1
Cac_g021499.t1	Cac_g021499.t1
Cac_g029020.t1	Cac_g029020.t1
Cac_g029068.t2	Cac_g029068.t2
Cac_g030750.t3	Cac_g030750.t3
Cac_g022866.t3	Cac_g022866.t3
Cac_g024189.t1	Cac_g024189.t1
Cac_g023870.t2	Cac_g023870.t2
Cac_g021214.t1	Cac_g021214.t1
Cac_g005690.t1	Cac_g005690.t1
Cac_g012806.t1	Cac_g012806.t1
Cac_g016074.t1	Cac_g016074.t1
Cac_g017988.t1	Cac_g017988.t1
Cac_g018005.t1	Cac_g018005.t1
Cac_g019667.t1	Cac_g019667.t1
Cac_g007065.t1	Cac_g007065.t1
Cac_g023291.t3	Cac_g023291.t3
Cac_g009335.t1	Cac_g009335.t1
Cac_g005239.t1	Cac_g005239.t1
Cac_g006159.t1	Cac_g006159.t1
Cac_g022275.t1	Cac_g022275.t1
Cac_g029214.t1	Cac_g029214.t1
Cac_g029754.t1	Cac_g029754.t1
Cac_g020646.t1	Cac_g020646.t1
Cac_g000766.t9	Cac_g000766.t9
Cac_g024378.t7	Cac_g024378.t7
Cac_g022199.t1	Cac_g022199.t1
Cac_g013406.t1	Cac_g013406.t1
Cac_g025771.t2	Cac_g025771.t2
Cac_g005121.t1	Cac_g005121.t1
Cac_g008944.t1	Cac_g008944.t1
Cac_g026894.t1	Cac_g026894.t1
Cac_g013204.t1	Cac_g013204.t1
Cac_g019366.t1	Cac_g019366.t1
Cac_g017331.t1	Cac_g017331.t1
Cac_g032664.t1	Cac_g032664.t1
Cac_g000982.t3	Cac_g000982.t3
Cac_g030769.t2	Cac_g030769.t2
Cac_g008110.t1	Cac_g008110.t1
Cac_g006633.t1	Cac_g006633.t1
Cac_g022339.t2	Cac_g022339.t2
Cac_g016276.t1	Cac_g016276.t1
Cac_g005887.t1	Cac_g005887.t1
Cac_g013178.t2	Cac_g013178.t2
Cac_g027586.t1	Cac_g027586.t1
Cac_g023901.t1	Cac_g023901.t1
Cac_g012030.t2	Cac_g012030.t2
Cac_g023475.t1	Cac_g023475.t1
Cac_g024935.t1	Cac_g024935.t1
Cac_g031427.t1	Cac_g031427.t1
Cac_g031979.t3	Cac_g031979.t3
Cac_g010889.t1	Cac_g010889.t1
Cac_g003063.t1	Cac_g003063.t1
Cac_g012666.t1	Cac_g012666.t1
Cac_g014582.t1	Cac_g014582.t1
Cac_g029706.t2	Cac_g029706.t2
Cac_g018757.t1	Cac_g018757.t1
Cac_g022355.t1	Cac_g022355.t1
Cac_g017132.t1	Cac_g017132.t1
Cac_g017410.t1	Cac_g017410.t1
Cac_g032393.t1	Cac_g032393.t1
Cac_g017982.t1	Cac_g017982.t1
Cac_g027629.t1	Cac_g027629.t1
Cac_g023759.t1	Cac_g023759.t1
Cac_g031637.t2	Cac_g031637.t2
Cac_g012713.t1	Cac_g012713.t1
Cac_g025363.t1	Cac_g025363.t1
Cac_g002112.t1	Cac_g002112.t1
Cac_g017199.t2	Cac_g017199.t2
Cac_g018242.t1	Cac_g018242.t1
Cac_g023101.t2	Cac_g023101.t2
Cac_g001691.t2	Cac_g001691.t2
Cac_g004731.t1	Cac_g004731.t1
Cac_g015388.t4	Cac_g015388.t4
Cac_g005465.t1	Cac_g005465.t1
Cac_g027286.t1	Cac_g027286.t1
Cac_g015381.t1	Cac_g015381.t1
Cac_g016780.t1	Cac_g016780.t1
Cac_g022253.t1	Cac_g022253.t1
Cac_g007992.t1	Cac_g007992.t1
Cac_g027676.t1	Cac_g027676.t1
Cac_g020048.t1	Cac_g020048.t1
Cac_g028231.t1	Cac_g028231.t1
Cac_g015840.t1	Cac_g015840.t1
Cac_g022050.t2	Cac_g022050.t2
Cac_g031801.t1	Cac_g031801.t1
Cac_g026845.t2	Cac_g026845.t2
Cac_g021909.t2	Cac_g021909.t2
Cac_g029577.t1	Cac_g029577.t1
Cac_g007405.t2	Cac_g007405.t2
Cac_g013105.t3	Cac_g013105.t3
Cac_g003744.t2	Cac_g003744.t2
Cac_g006978.t1	Cac_g006978.t1
Cac_g005823.t1	Cac_g005823.t1
Cac_g012395.t1	Cac_g012395.t1
Cac_g030703.t3	Cac_g030703.t3
Cac_g010071.t1	Cac_g010071.t1
Cac_g025726.t1	Cac_g025726.t1
Cac_g033651.t1	Cac_g033651.t1
Cac_g006547.t1	Cac_g006547.t1
Cac_g008179.t2	Cac_g008179.t2
Cac_g013141.t1	Cac_g013141.t1
Cac_g030721.t1	Cac_g030721.t1
Cac_g030974.t2	Cac_g030974.t2
Cac_g002875.t1	Cac_g002875.t1
Cac_g022653.t1	Cac_g022653.t1
Cac_g010262.t1	Cac_g010262.t1
Cac_g010362.t1	Cac_g010362.t1
Cac_g021184.t1	Cac_g021184.t1
Cac_g009346.t2	Cac_g009346.t2
Cac_g008382.t5	Cac_g008382.t5
Cac_g015867.t1	Cac_g015867.t1
Cac_g005792.t1	Cac_g005792.t1
Cac_g011456.t1	Cac_g011456.t1
Cac_g010127.t2	Cac_g010127.t2
Cac_g016460.t1	Cac_g016460.t1
Cac_g016065.t1	Cac_g016065.t1
Cac_g017258.t1	Cac_g017258.t1
Cac_g028772.t1	Cac_g028772.t1
Cac_g032276.t1	Cac_g032276.t1
Cac_g023903.t1	Cac_g023903.t1
Cac_g033366.t1	Cac_g033366.t1
Cac_g028918.t1	Cac_g028918.t1
Cac_g006495.t2	Cac_g006495.t2
Cac_g008929.t1	Cac_g008929.t1
Cac_g026168.t3	Cac_g026168.t3
Cac_g029034.t2	Cac_g029034.t2
Cac_g007335.t2	Cac_g007335.t2
Cac_g019220.t1	Cac_g019220.t1
Cac_g033077.t1	Cac_g033077.t1
Cac_g001303.t1	Cac_g001303.t1
Cac_g006797.t1	Cac_g006797.t1
Cac_g004409.t1	Cac_g004409.t1
Cac_g000550.t1	Cac_g000550.t1
Cac_g024034.t1	Cac_g024034.t1
Cac_g026181.t1	Cac_g026181.t1
Cac_g028977.t1	Cac_g028977.t1
Cac_g004208.t1	Cac_g004208.t1
Cac_g017770.t1	Cac_g017770.t1
Cac_g010713.t3	Cac_g010713.t3
Cac_g033344.t1	Cac_g033344.t1
Cac_g009108.t1	Cac_g009108.t1
Cac_g008517.t1	Cac_g008517.t1
Cac_g030672.t1	Cac_g030672.t1
Cac_g010158.t1	Cac_g010158.t1
Cac_g025802.t1	Cac_g025802.t1
Cac_g012414.t1	Cac_g012414.t1
Cac_g003511.t1	Cac_g003511.t1
Cac_g014960.t1	Cac_g014960.t1
Cac_g018027.t3	Cac_g018027.t3
Cac_g032212.t1	Cac_g032212.t1
Cac_g031969.t1	Cac_g031969.t1
Cac_g017418.t1	Cac_g017418.t1
Cac_g000062.t5	Cac_g000062.t5
Cac_g033188.t1	Cac_g033188.t1
Cac_g034273.t1	Cac_g034273.t1
Cac_g030024.t1	Cac_g030024.t1
Cac_g001285.t2	Cac_g001285.t2
Cac_g022531.t1	Cac_g022531.t1
Cac_g009902.t2	Cac_g009902.t2
Cac_g000095.t5	Cac_g000095.t5
Cac_g030806.t1	Cac_g030806.t1
Cac_g005371.t3	Cac_g005371.t3
Cac_g009114.t1	Cac_g009114.t1
Cac_g007373.t1	Cac_g007373.t1
Cac_g010643.t1	Cac_g010643.t1
Cac_g020984.t1	Cac_g020984.t1
Cac_g026513.t1	Cac_g026513.t1
Cac_g026589.t1	Cac_g026589.t1
Cac_g002877.t1	Cac_g002877.t1
Cac_g021943.t1	Cac_g021943.t1
Cac_g010079.t1	Cac_g010079.t1
Cac_g020962.t1	Cac_g020962.t1
Cac_g021888.t1	Cac_g021888.t1
Cac_g018196.t1	Cac_g018196.t1
Cac_g019118.t1	Cac_g019118.t1
Cac_g019642.t1	Cac_g019642.t1
Cac_g011792.t1	Cac_g011792.t1
Cac_g009073.t2	Cac_g009073.t2
Cac_g020271.t3	Cac_g020271.t3
Cac_g015626.t3	Cac_g015626.t3
Cac_g009858.t1	Cac_g009858.t1
Cac_g024313.t1	Cac_g024313.t1
Cac_g005718.t1	Cac_g005718.t1
Cac_g011627.t1	Cac_g011627.t1
Cac_g013742.t1	Cac_g013742.t1
Cac_g031833.t1	Cac_g031833.t1
Cac_g006850.t1	Cac_g006850.t1
Cac_g003635.t1	Cac_g003635.t1
Cac_g032988.t1	Cac_g032988.t1
Cac_g022175.t1	Cac_g022175.t1
Cac_g007154.t1	Cac_g007154.t1
Cac_g010897.t1	Cac_g010897.t1
Cac_g005311.t1	Cac_g005311.t1
Cac_g020164.t2	Cac_g020164.t2
Cac_g010699.t1	Cac_g010699.t1
Cac_g015168.t1	Cac_g015168.t1
Cac_g000222.t1	Cac_g000222.t1
Cac_g026876.t1	Cac_g026876.t1
Cac_g031156.t1	Cac_g031156.t1
Cac_g016291.t1	Cac_g016291.t1
Cac_g015570.t1	Cac_g015570.t1
Cac_g030375.t1	Cac_g030375.t1
Cac_g031619.t1	Cac_g031619.t1
Cac_g033223.t3	Cac_g033223.t3
Cac_g009249.t1	Cac_g009249.t1
Cac_g018672.t4	Cac_g018672.t4
Cac_g016556.t1	Cac_g016556.t1
Cac_g004651.t1	Cac_g004651.t1
Cac_g032100.t1	Cac_g032100.t1
Cac_g007386.t2	Cac_g007386.t2
Cac_g017720.t1	Cac_g017720.t1
Cac_g006184.t3	Cac_g006184.t3
Cac_g025580.t1	Cac_g025580.t1
Cac_g004171.t2	Cac_g004171.t2
Cac_g012895.t1	Cac_g012895.t1
Cac_g028095.t1	Cac_g028095.t1
Cac_g019823.t1	Cac_g019823.t1
Cac_g026534.t2	Cac_g026534.t2
Cac_g002453.t1	Cac_g002453.t1
Cac_g009012.t1	Cac_g009012.t1
Cac_g007331.t1	Cac_g007331.t1
Cac_g023003.t2	Cac_g023003.t2
Cac_g011728.t2	Cac_g011728.t2
Cac_g000771.t1	Cac_g000771.t1
Cac_g030842.t1	Cac_g030842.t1
Cac_g022122.t1	Cac_g022122.t1
Cac_g022611.t1	Cac_g022611.t1
Cac_g001344.t1	Cac_g001344.t1
Cac_g000018.t1	Cac_g000018.t1
Cac_g011055.t1	Cac_g011055.t1
Cac_g012998.t1	Cac_g012998.t1
Cac_g001726.t1	Cac_g001726.t1
Cac_g032283.t1	Cac_g032283.t1
Cac_g012537.t7	Cac_g012537.t7
Cac_g033198.t1	Cac_g033198.t1
Cac_g022933.t2	Cac_g022933.t2
Cac_g029451.t1	Cac_g029451.t1
Cac_g008109.t1	Cac_g008109.t1
Cac_g007916.t1	Cac_g007916.t1
Cac_g000781.t1	Cac_g000781.t1
Cac_g029931.t1	Cac_g029931.t1
Cac_g005024.t1	Cac_g005024.t1
Cac_g022086.t2	Cac_g022086.t2
Cac_g033670.t1	Cac_g033670.t1
Cac_g003716.t1	Cac_g003716.t1
Cac_g021511.t1	Cac_g021511.t1
Cac_g010068.t3	Cac_g010068.t3
Cac_g020429.t1	Cac_g020429.t1
Cac_g024792.t1	Cac_g024792.t1
Cac_g000574.t1	Cac_g000574.t1
Cac_g010735.t2	Cac_g010735.t2
Cac_g022788.t1	Cac_g022788.t1
Cac_g007750.t5	Cac_g007750.t5
Cac_g005229.t6	Cac_g005229.t6
Cac_g006443.t2	Cac_g006443.t2
Cac_g013092.t1	Cac_g013092.t1
Cac_g005518.t1	Cac_g005518.t1
Cac_g022380.t1	Cac_g022380.t1
Cac_g008133.t1	Cac_g008133.t1
Cac_g010526.t1	Cac_g010526.t1
Cac_g003854.t1	Cac_g003854.t1
Cac_g028082.t1	Cac_g028082.t1
Cac_g021513.t2	Cac_g021513.t2
Cac_g028568.t1	Cac_g028568.t1
Cac_g028228.t1	Cac_g028228.t1
Cac_g012857.t2	Cac_g012857.t2
Cac_g000021.t1	Cac_g000021.t1
Cac_g006188.t1	Cac_g006188.t1
Cac_g020540.t3	Cac_g020540.t3
Cac_g021788.t1	Cac_g021788.t1
Cac_g008868.t1	Cac_g008868.t1
Cac_g024338.t1	Cac_g024338.t1
Cac_g015150.t1	Cac_g015150.t1
Cac_g031320.t2	Cac_g031320.t2
Cac_g029501.t1	Cac_g029501.t1
Cac_g030776.t4	Cac_g030776.t4
Cac_g005716.t1	Cac_g005716.t1
Cac_g017634.t1	Cac_g017634.t1
Cac_g003222.t1	Cac_g003222.t1
Cac_g011314.t2	Cac_g011314.t2
Cac_g033449.t1	Cac_g033449.t1
Cac_g018983.t1	Cac_g018983.t1
Cac_g026517.t1	Cac_g026517.t1
Cac_g030678.t1	Cac_g030678.t1
Cac_g030330.t1	Cac_g030330.t1
Cac_g026234.t2	Cac_g026234.t2
Cac_g030769.t1	Cac_g030769.t1
Cac_g007917.t1	Cac_g007917.t1
Cac_g010226.t2	Cac_g010226.t2
Cac_g008677.t1	Cac_g008677.t1
Cac_g027460.t1	Cac_g027460.t1
Cac_g023357.t1	Cac_g023357.t1
Cac_g004716.t1	Cac_g004716.t1
Cac_g033309.t1	Cac_g033309.t1
Cac_g030773.t1	Cac_g030773.t1
Cac_g003047.t4	Cac_g003047.t4
Cac_g031199.t1	Cac_g031199.t1
Cac_g019510.t1	Cac_g019510.t1
Cac_g026848.t1	Cac_g026848.t1
Cac_g029543.t1	Cac_g029543.t1
Cac_g015508.t1	Cac_g015508.t1
Cac_g028916.t1	Cac_g028916.t1
Cac_g026986.t1	Cac_g026986.t1
Cac_g003732.t1	Cac_g003732.t1
Cac_g029900.t1	Cac_g029900.t1
Cac_g024405.t1	Cac_g024405.t1
Cac_g008847.t1	Cac_g008847.t1
Cac_g023966.t1	Cac_g023966.t1
Cac_g000557.t2	Cac_g000557.t2
Cac_g028774.t1	Cac_g028774.t1
Cac_g021001.t1	Cac_g021001.t1
Cac_g022180.t2	Cac_g022180.t2
Cac_g023435.t1	Cac_g023435.t1
Cac_g024132.t1	Cac_g024132.t1
Cac_g005501.t9	Cac_g005501.t9
Cac_g004815.t1	Cac_g004815.t1
Cac_g009482.t3	Cac_g009482.t3
Cac_g019758.t1	Cac_g019758.t1
Cac_g001755.t1	Cac_g001755.t1
Cac_g004169.t2	Cac_g004169.t2
Cac_g032173.t2	Cac_g032173.t2
Cac_g000760.t1	Cac_g000760.t1
Cac_g012659.t1	Cac_g012659.t1
Cac_g023818.t1	Cac_g023818.t1
Cac_g009698.t1	Cac_g009698.t1
Cac_g034505.t1	Cac_g034505.t1
Cac_g023948.t2	Cac_g023948.t2
Cac_g012982.t2	Cac_g012982.t2
Cac_g033472.t1	Cac_g033472.t1
Cac_g002682.t6	Cac_g002682.t6
Cac_g009211.t1	Cac_g009211.t1
Cac_g034167.t1	Cac_g034167.t1
Cac_g018598.t1	Cac_g018598.t1
Cac_g029567.t1	Cac_g029567.t1
Cac_g008631.t1	Cac_g008631.t1
Cac_g010571.t2	Cac_g010571.t2
Cac_g032438.t2	Cac_g032438.t2
Cac_g004693.t1	Cac_g004693.t1
Cac_g005341.t1	Cac_g005341.t1
Cac_g010319.t1	Cac_g010319.t1
Cac_g018173.t1	Cac_g018173.t1
Cac_g009367.t1	Cac_g009367.t1
Cac_g020171.t1	Cac_g020171.t1
Cac_g023278.t1	Cac_g023278.t1
Cac_g009189.t1	Cac_g009189.t1
Cac_g016679.t1	Cac_g016679.t1
Cac_g022858.t1	Cac_g022858.t1
Cac_g005666.t1	Cac_g005666.t1
Cac_g025818.t3	Cac_g025818.t3
Cac_g024837.t1	Cac_g024837.t1
Cac_g006331.t1	Cac_g006331.t1
Cac_g002660.t1	Cac_g002660.t1
Cac_g007991.t1	Cac_g007991.t1
Cac_g013212.t1	Cac_g013212.t1
Cac_g023366.t1	Cac_g023366.t1
Cac_g025543.t1	Cac_g025543.t1
Cac_g010975.t4	Cac_g010975.t4
Cac_g010307.t2	Cac_g010307.t2
Cac_g014624.t1	Cac_g014624.t1
Cac_g028151.t1	Cac_g028151.t1
Cac_g024281.t1	Cac_g024281.t1
Cac_g031852.t1	Cac_g031852.t1
Cac_g028810.t1	Cac_g028810.t1
Cac_g004844.t1	Cac_g004844.t1
Cac_g034211.t1	Cac_g034211.t1
Cac_g025410.t1	Cac_g025410.t1
Cac_g017503.t1	Cac_g017503.t1
Cac_g012626.t3	Cac_g012626.t3
Cac_g016774.t1	Cac_g016774.t1
Cac_g032996.t1	Cac_g032996.t1
Cac_g000685.t1	Cac_g000685.t1
Cac_g032623.t1	Cac_g032623.t1
Cac_g024861.t2	Cac_g024861.t2
Cac_g009791.t1	Cac_g009791.t1
Cac_g026620.t1	Cac_g026620.t1
Cac_g028529.t1	Cac_g028529.t1
Cac_g006922.t1	Cac_g006922.t1
Cac_g018595.t2	Cac_g018595.t2
Cac_g022859.t1	Cac_g022859.t1
Cac_g031552.t1	Cac_g031552.t1
Cac_g003951.t1	Cac_g003951.t1
Cac_g016356.t1	Cac_g016356.t1
Cac_g010906.t1	Cac_g010906.t1
Cac_g004361.t1	Cac_g004361.t1
Cac_g006973.t1	Cac_g006973.t1
Cac_g017716.t1	Cac_g017716.t1
Cac_g001562.t1	Cac_g001562.t1
Cac_g017345.t1	Cac_g017345.t1
Cac_g015907.t1	Cac_g015907.t1
Cac_g029660.t1	Cac_g029660.t1
Cac_g014218.t1	Cac_g014218.t1
Cac_g013697.t1	Cac_g013697.t1
Cac_g010203.t1	Cac_g010203.t1
Cac_g006838.t1	Cac_g006838.t1
Cac_g021165.t1	Cac_g021165.t1
Cac_g025935.t6	Cac_g025935.t6
Cac_g012878.t1	Cac_g012878.t1
Cac_g024282.t1	Cac_g024282.t1
Cac_g009087.t1	Cac_g009087.t1
Cac_g009102.t2	Cac_g009102.t2
Cac_g030764.t2	Cac_g030764.t2
Cac_g009024.t4	Cac_g009024.t4
Cac_g025808.t1	Cac_g025808.t1
Cac_g019997.t1	Cac_g019997.t1
Cac_g032945.t2	Cac_g032945.t2
Cac_g006186.t1	Cac_g006186.t1
Cac_g024745.t3	Cac_g024745.t3
Cac_g001300.t3	Cac_g001300.t3
Cac_g006470.t2	Cac_g006470.t2
Cac_g004070.t1	Cac_g004070.t1
Cac_g030819.t1	Cac_g030819.t1
Cac_g020489.t1	Cac_g020489.t1
Cac_g014524.t1	Cac_g014524.t1
Cac_g002800.t1	Cac_g002800.t1
Cac_g009258.t2	Cac_g009258.t2
Cac_g023682.t1	Cac_g023682.t1
Cac_g022721.t1	Cac_g022721.t1
Cac_g031734.t1	Cac_g031734.t1
Cac_g020781.t1	Cac_g020781.t1
Cac_g020586.t1	Cac_g020586.t1
Cac_g026041.t1	Cac_g026041.t1
Cac_g010554.t1	Cac_g010554.t1
Cac_g013066.t1	Cac_g013066.t1
Cac_g017235.t1	Cac_g017235.t1
Cac_g032608.t2	Cac_g032608.t2
Cac_g032711.t1	Cac_g032711.t1
Cac_g032076.t1	Cac_g032076.t1
Cac_g005317.t1	Cac_g005317.t1
Cac_g029559.t2	Cac_g029559.t2
Cac_g025652.t1	Cac_g025652.t1
Cac_g018884.t1	Cac_g018884.t1
Cac_g019263.t1	Cac_g019263.t1
Cac_g005145.t1	Cac_g005145.t1
Cac_g018657.t1	Cac_g018657.t1
Cac_g002405.t1	Cac_g002405.t1
Cac_g014647.t1	Cac_g014647.t1
Cac_g019773.t2	Cac_g019773.t2
Cac_g011355.t1	Cac_g011355.t1
Cac_g021503.t1	Cac_g021503.t1
Cac_g006863.t1	Cac_g006863.t1
Cac_g034354.t1	Cac_g034354.t1
Cac_g016940.t1	Cac_g016940.t1
Cac_g008771.t1	Cac_g008771.t1
Cac_g010082.t1	Cac_g010082.t1
Cac_g008746.t1	Cac_g008746.t1
Cac_g027146.t1	Cac_g027146.t1
Cac_g025603.t1	Cac_g025603.t1
Cac_g011163.t3	Cac_g011163.t3
Cac_g032928.t1	Cac_g032928.t1
Cac_g029003.t2	Cac_g029003.t2
Cac_g021553.t1	Cac_g021553.t1
Cac_g008822.t1	Cac_g008822.t1
Cac_g004221.t1	Cac_g004221.t1
Cac_g023739.t1	Cac_g023739.t1
Cac_g017585.t1	Cac_g017585.t1
Cac_g020172.t1	Cac_g020172.t1
Cac_g014967.t2	Cac_g014967.t2
Cac_g008496.t1	Cac_g008496.t1
Cac_g001856.t1	Cac_g001856.t1
Cac_g000678.t1	Cac_g000678.t1
Cac_g015287.t1	Cac_g015287.t1
Cac_g019565.t1	Cac_g019565.t1
Cac_g021454.t1	Cac_g021454.t1
Cac_g018633.t1	Cac_g018633.t1
Cac_g006025.t1	Cac_g006025.t1
Cac_g032747.t1	Cac_g032747.t1
Cac_g029462.t1	Cac_g029462.t1
Cac_g015162.t3	Cac_g015162.t3
Cac_g023336.t1	Cac_g023336.t1
Cac_g009457.t1	Cac_g009457.t1
Cac_g006626.t2	Cac_g006626.t2
Cac_g004977.t1	Cac_g004977.t1
Cac_g017041.t1	Cac_g017041.t1
Cac_g000817.t2	Cac_g000817.t2
Cac_g003327.t1	Cac_g003327.t1
Cac_g000826.t1	Cac_g000826.t1
Cac_g028367.t1	Cac_g028367.t1
Cac_g010174.t3	Cac_g010174.t3
Cac_g001375.t1	Cac_g001375.t1
Cac_g010186.t1	Cac_g010186.t1
Cac_g009506.t1	Cac_g009506.t1
Cac_g017189.t1	Cac_g017189.t1
Cac_g029006.t1	Cac_g029006.t1
Cac_g008410.t2	Cac_g008410.t2
Cac_g033041.t1	Cac_g033041.t1
Cac_g027706.t1	Cac_g027706.t1
Cac_g014107.t1	Cac_g014107.t1
Cac_g020786.t1	Cac_g020786.t1
Cac_g017981.t1	Cac_g017981.t1
Cac_g032849.t1	Cac_g032849.t1
Cac_g002384.t1	Cac_g002384.t1
Cac_g017039.t1	Cac_g017039.t1
Cac_g019511.t1	Cac_g019511.t1
Cac_g014152.t1	Cac_g014152.t1
Cac_g021193.t1	Cac_g021193.t1
Cac_g001719.t1	Cac_g001719.t1
Cac_g000515.t1	Cac_g000515.t1
Cac_g028760.t1	Cac_g028760.t1
Cac_g033892.t1	Cac_g033892.t1
Cac_g003508.t1	Cac_g003508.t1
Cac_g015224.t1	Cac_g015224.t1
Cac_g010535.t1	Cac_g010535.t1
Cac_g015375.t2	Cac_g015375.t2
Cac_g033492.t1	Cac_g033492.t1
Cac_g021128.t1	Cac_g021128.t1
Cac_g017314.t1	Cac_g017314.t1
Cac_g015189.t1	Cac_g015189.t1
Cac_g031639.t4	Cac_g031639.t4
Cac_g009809.t1	Cac_g009809.t1
Cac_g007749.t1	Cac_g007749.t1
Cac_g004702.t1	Cac_g004702.t1
Cac_g015325.t1	Cac_g015325.t1
Cac_g013581.t1	Cac_g013581.t1
Cac_g002147.t1	Cac_g002147.t1
Cac_g021919.t1	Cac_g021919.t1
Cac_g028232.t3	Cac_g028232.t3
Cac_g010718.t1	Cac_g010718.t1
Cac_g019605.t1	Cac_g019605.t1
Cac_g001812.t1	Cac_g001812.t1
Cac_g019894.t1	Cac_g019894.t1
Cac_g029732.t1	Cac_g029732.t1
Cac_g023045.t1	Cac_g023045.t1
Cac_g010070.t2	Cac_g010070.t2
Cac_g029346.t1	Cac_g029346.t1
Cac_g016303.t1	Cac_g016303.t1
Cac_g031043.t1	Cac_g031043.t1
Cac_g004938.t1	Cac_g004938.t1
Cac_g021705.t3	Cac_g021705.t3
Cac_g003007.t1	Cac_g003007.t1
Cac_g009904.t1	Cac_g009904.t1
Cac_g021915.t1	Cac_g021915.t1
Cac_g022129.t3	Cac_g022129.t3
Cac_g018940.t1	Cac_g018940.t1
Cac_g027443.t1	Cac_g027443.t1
Cac_g017222.t1	Cac_g017222.t1
Cac_g027193.t2	Cac_g027193.t2
Cac_g012514.t1	Cac_g012514.t1
Cac_g016823.t1	Cac_g016823.t1
Cac_g017772.t1	Cac_g017772.t1
Cac_g013027.t1	Cac_g013027.t1
Cac_g021292.t3	Cac_g021292.t3
Cac_g017899.t2	Cac_g017899.t2
Cac_g010957.t2	Cac_g010957.t2
Cac_g013456.t2	Cac_g013456.t2
Cac_g031171.t1	Cac_g031171.t1
Cac_g013195.t1	Cac_g013195.t1
Cac_g024535.t2	Cac_g024535.t2
Cac_g031813.t1	Cac_g031813.t1
Cac_g028075.t1	Cac_g028075.t1
Cac_g031275.t1	Cac_g031275.t1
Cac_g001301.t1	Cac_g001301.t1
Cac_g004338.t1	Cac_g004338.t1
Cac_g033702.t2	Cac_g033702.t2
Cac_g005495.t1	Cac_g005495.t1
Cac_g025512.t1	Cac_g025512.t1
Cac_g032414.t1	Cac_g032414.t1
Cac_g022147.t1	Cac_g022147.t1
Cac_g012779.t1	Cac_g012779.t1
Cac_g010689.t1	Cac_g010689.t1
Cac_g021862.t1	Cac_g021862.t1
Cac_g033152.t1	Cac_g033152.t1
Cac_g008538.t3	Cac_g008538.t3
Cac_g025683.t1	Cac_g025683.t1
Cac_g024286.t2	Cac_g024286.t2
Cac_g001928.t1	Cac_g001928.t1
Cac_g029748.t1	Cac_g029748.t1
Cac_g017043.t1	Cac_g017043.t1
Cac_g014592.t1	Cac_g014592.t1
Cac_g010920.t3	Cac_g010920.t3
Cac_g029202.t1	Cac_g029202.t1
Cac_g003764.t1	Cac_g003764.t1
Cac_g019385.t1	Cac_g019385.t1
Cac_g029640.t2	Cac_g029640.t2
Cac_g014679.t1	Cac_g014679.t1
Cac_g016687.t1	Cac_g016687.t1
Cac_g014322.t5	Cac_g014322.t5
Cac_g001828.t1	Cac_g001828.t1
Cac_g017201.t2	Cac_g017201.t2
Cac_g025389.t1	Cac_g025389.t1
Cac_g022388.t1	Cac_g022388.t1
Cac_g010837.t1	Cac_g010837.t1
Cac_g006422.t1	Cac_g006422.t1
Cac_g021346.t1	Cac_g021346.t1
Cac_g029542.t1	Cac_g029542.t1
Cac_g014181.t1	Cac_g014181.t1
Cac_g022420.t1	Cac_g022420.t1
Cac_g001702.t1	Cac_g001702.t1
Cac_g031414.t1	Cac_g031414.t1
Cac_g020943.t1	Cac_g020943.t1
Cac_g002439.t1	Cac_g002439.t1
Cac_g005205.t3	Cac_g005205.t3
Cac_g000164.t2	Cac_g000164.t2
Cac_g017309.t1	Cac_g017309.t1
Cac_g024058.t1	Cac_g024058.t1
Cac_g009538.t1	Cac_g009538.t1
Cac_g025935.t7	Cac_g025935.t7
Cac_g000673.t3	Cac_g000673.t3
Cac_g018961.t1	Cac_g018961.t1
Cac_g013812.t2	Cac_g013812.t2
Cac_g024459.t1	Cac_g024459.t1
Cac_g033282.t1	Cac_g033282.t1
Cac_g023888.t3	Cac_g023888.t3
Cac_g015282.t1	Cac_g015282.t1
Cac_g010155.t1	Cac_g010155.t1
Cac_g006237.t1	Cac_g006237.t1
Cac_g031439.t1	Cac_g031439.t1
Cac_g020138.t4	Cac_g020138.t4
Cac_g021282.t1	Cac_g021282.t1
Cac_g004574.t1	Cac_g004574.t1
Cac_g018046.t2	Cac_g018046.t2
Cac_g028069.t1	Cac_g028069.t1
Cac_g017676.t1	Cac_g017676.t1
Cac_g013115.t1	Cac_g013115.t1
Cac_g019744.t3	Cac_g019744.t3
Cac_g011105.t1	Cac_g011105.t1
Cac_g004416.t1	Cac_g004416.t1
Cac_g024703.t1	Cac_g024703.t1
Cac_g021751.t1	Cac_g021751.t1
Cac_g027297.t2	Cac_g027297.t2
Cac_g012362.t1	Cac_g012362.t1
Cac_g000292.t1	Cac_g000292.t1
Cac_g011344.t1	Cac_g011344.t1
Cac_g008907.t2	Cac_g008907.t2
Cac_g014452.t1	Cac_g014452.t1
Cac_g021495.t1	Cac_g021495.t1
Cac_g012130.t1	Cac_g012130.t1
Cac_g018979.t1	Cac_g018979.t1
Cac_g033256.t1	Cac_g033256.t1
Cac_g008101.t1	Cac_g008101.t1
Cac_g000449.t1	Cac_g000449.t1
Cac_g001170.t2	Cac_g001170.t2
Cac_g011630.t2	Cac_g011630.t2
Cac_g017064.t1	Cac_g017064.t1
Cac_g025740.t1	Cac_g025740.t1
Cac_g000667.t2	Cac_g000667.t2
Cac_g012630.t1	Cac_g012630.t1
Cac_g027840.t1	Cac_g027840.t1
Cac_g009383.t1	Cac_g009383.t1
Cac_g010576.t1	Cac_g010576.t1
Cac_g007284.t1	Cac_g007284.t1
Cac_g025798.t1	Cac_g025798.t1
Cac_g001468.t1	Cac_g001468.t1
Cac_g030060.t1	Cac_g030060.t1
Cac_g000684.t1	Cac_g000684.t1
Cac_g021700.t1	Cac_g021700.t1
Cac_g022455.t1	Cac_g022455.t1
Cac_g003289.t1	Cac_g003289.t1
Cac_g007024.t3	Cac_g007024.t3
Cac_g031855.t1	Cac_g031855.t1
Cac_g011986.t1	Cac_g011986.t1
Cac_g031317.t1	Cac_g031317.t1
Cac_g003717.t1	Cac_g003717.t1
Cac_g029093.t1	Cac_g029093.t1
Cac_g006241.t4	Cac_g006241.t4
Cac_g027401.t1	Cac_g027401.t1
Cac_g014294.t1	Cac_g014294.t1
Cac_g030692.t2	Cac_g030692.t2
Cac_g000895.t1	Cac_g000895.t1
Cac_g022597.t1	Cac_g022597.t1
Cac_g003176.t1	Cac_g003176.t1
Cac_g017344.t2	Cac_g017344.t2
Cac_g004501.t1	Cac_g004501.t1
Cac_g030143.t1	Cac_g030143.t1
Cac_g010908.t1	Cac_g010908.t1
Cac_g015016.t1	Cac_g015016.t1
Cac_g028677.t1	Cac_g028677.t1
Cac_g009510.t1	Cac_g009510.t1
Cac_g024883.t2	Cac_g024883.t2
Cac_g019190.t1	Cac_g019190.t1
Cac_g005966.t1	Cac_g005966.t1
Cac_g010891.t1	Cac_g010891.t1
Cac_g013177.t1	Cac_g013177.t1
Cac_g032388.t1	Cac_g032388.t1
Cac_g017307.t4	Cac_g017307.t4
Cac_g011218.t1	Cac_g011218.t1
Cac_g006080.t1	Cac_g006080.t1
Cac_g031082.t1	Cac_g031082.t1
Cac_g002850.t1	Cac_g002850.t1
Cac_g022191.t2	Cac_g022191.t2
Cac_g028280.t3	Cac_g028280.t3
Cac_g020011.t1	Cac_g020011.t1
Cac_g032553.t1	Cac_g032553.t1
Cac_g019721.t1	Cac_g019721.t1
Cac_g011838.t3	Cac_g011838.t3
Cac_g021242.t1	Cac_g021242.t1
Cac_g013225.t1	Cac_g013225.t1
Cac_g033249.t2	Cac_g033249.t2
Cac_g006729.t1	Cac_g006729.t1
Cac_g028045.t2	Cac_g028045.t2
Cac_g033993.t1	Cac_g033993.t1
Cac_g021607.t2	Cac_g021607.t2
Cac_g028309.t1	Cac_g028309.t1
Cac_g007584.t1	Cac_g007584.t1
Cac_g011147.t1	Cac_g011147.t1
Cac_g024953.t1	Cac_g024953.t1
Cac_g023977.t1	Cac_g023977.t1
Cac_g032185.t1	Cac_g032185.t1
Cac_g004565.t1	Cac_g004565.t1
Cac_g007814.t1	Cac_g007814.t1
Cac_g000145.t1	Cac_g000145.t1
Cac_g026584.t1	Cac_g026584.t1
Cac_g024120.t1	Cac_g024120.t1
Cac_g000198.t1	Cac_g000198.t1
Cac_g030631.t1	Cac_g030631.t1
Cac_g015429.t1	Cac_g015429.t1
Cac_g013176.t3	Cac_g013176.t3
Cac_g001652.t1	Cac_g001652.t1
Cac_g018642.t1	Cac_g018642.t1
Cac_g017654.t1	Cac_g017654.t1
Cac_g013483.t1	Cac_g013483.t1
Cac_g003223.t2	Cac_g003223.t2
Cac_g010815.t1	Cac_g010815.t1
Cac_g002015.t1	Cac_g002015.t1
Cac_g022724.t1	Cac_g022724.t1
Cac_g010281.t1	Cac_g010281.t1
Cac_g012331.t1	Cac_g012331.t1
Cac_g008465.t1	Cac_g008465.t1
Cac_g010519.t1	Cac_g010519.t1
Cac_g020488.t1	Cac_g020488.t1
Cac_g001449.t1	Cac_g001449.t1
Cac_g012367.t1	Cac_g012367.t1
Cac_g007681.t1	Cac_g007681.t1
Cac_g001169.t2	Cac_g001169.t2
Cac_g027378.t1	Cac_g027378.t1
Cac_g023847.t1	Cac_g023847.t1
Cac_g013764.t1	Cac_g013764.t1
Cac_g002576.t1	Cac_g002576.t1
Cac_g008880.t1	Cac_g008880.t1
Cac_g011558.t1	Cac_g011558.t1
Cac_g000830.t1	Cac_g000830.t1
Cac_g001287.t1	Cac_g001287.t1
Cac_g004166.t1	Cac_g004166.t1
Cac_g003604.t1	Cac_g003604.t1
Cac_g006208.t1	Cac_g006208.t1
Cac_g011080.t1	Cac_g011080.t1
Cac_g025386.t1	Cac_g025386.t1
Cac_g014140.t1	Cac_g014140.t1
Cac_g010763.t13	Cac_g010763.t13
Cac_g003894.t1	Cac_g003894.t1
Cac_g011346.t1	Cac_g011346.t1
Cac_g008209.t1	Cac_g008209.t1
Cac_g011480.t1	Cac_g011480.t1
Cac_g023470.t1	Cac_g023470.t1
Cac_g017231.t1	Cac_g017231.t1
Cac_g011974.t1	Cac_g011974.t1
Cac_g033323.t1	Cac_g033323.t1
Cac_g007199.t1	Cac_g007199.t1
Cac_g004811.t1	Cac_g004811.t1
Cac_g009485.t1	Cac_g009485.t1
Cac_g032284.t1	Cac_g032284.t1
Cac_g001178.t2	Cac_g001178.t2
Cac_g017536.t2	Cac_g017536.t2
Cac_g002296.t1	Cac_g002296.t1
Cac_g023188.t1	Cac_g023188.t1
Cac_g008841.t1	Cac_g008841.t1
Cac_g025926.t1	Cac_g025926.t1
Cac_g016511.t1	Cac_g016511.t1
Cac_g003580.t1	Cac_g003580.t1
Cac_g005340.t2	Cac_g005340.t2
Cac_g004561.t1	Cac_g004561.t1
Cac_g005986.t1	Cac_g005986.t1
Cac_g008343.t1	Cac_g008343.t1
Cac_g012959.t1	Cac_g012959.t1
Cac_g003681.t2	Cac_g003681.t2
Cac_g031255.t1	Cac_g031255.t1
Cac_g022107.t1	Cac_g022107.t1
Cac_g003470.t3	Cac_g003470.t3
Cac_g010917.t1	Cac_g010917.t1
Cac_g013257.t2	Cac_g013257.t2
Cac_g009277.t2	Cac_g009277.t2
Cac_g007153.t1	Cac_g007153.t1
Cac_g004781.t1	Cac_g004781.t1
Cac_g012003.t1	Cac_g012003.t1
Cac_g022825.t1	Cac_g022825.t1
Cac_g002577.t1	Cac_g002577.t1
Cac_g023931.t1	Cac_g023931.t1
Cac_g008362.t1	Cac_g008362.t1
Cac_g015408.t1	Cac_g015408.t1
Cac_g014758.t1	Cac_g014758.t1
Cac_g004671.t1	Cac_g004671.t1
Cac_g002961.t1	Cac_g002961.t1
Cac_g021896.t1	Cac_g021896.t1
Cac_g007811.t3	Cac_g007811.t3
Cac_g009244.t1	Cac_g009244.t1
Cac_g005004.t1	Cac_g005004.t1
Cac_g015971.t1	Cac_g015971.t1
Cac_g006695.t1	Cac_g006695.t1
Cac_g003814.t1	Cac_g003814.t1
Cac_g001257.t9	Cac_g001257.t9
Cac_g022483.t1	Cac_g022483.t1
Cac_g029027.t1	Cac_g029027.t1
Cac_g005320.t1	Cac_g005320.t1
Cac_g015096.t1	Cac_g015096.t1
Cac_g028993.t4	Cac_g028993.t4
Cac_g033076.t1	Cac_g033076.t1
Cac_g003965.t1	Cac_g003965.t1
Cac_g009070.t1	Cac_g009070.t1
Cac_g005194.t1	Cac_g005194.t1
Cac_g019394.t1	Cac_g019394.t1
Cac_g002409.t1	Cac_g002409.t1
Cac_g015104.t2	Cac_g015104.t2
Cac_g023121.t1	Cac_g023121.t1
Cac_g005291.t1	Cac_g005291.t1
Cac_g024083.t1	Cac_g024083.t1
Cac_g015664.t1	Cac_g015664.t1
Cac_g019308.t1	Cac_g019308.t1
Cac_g018282.t1	Cac_g018282.t1
Cac_g024520.t1	Cac_g024520.t1
Cac_g032018.t3	Cac_g032018.t3
Cac_g003469.t1	Cac_g003469.t1
Cac_g021807.t1	Cac_g021807.t1
Cac_g004320.t6	Cac_g004320.t6
Cac_g028673.t1	Cac_g028673.t1
Cac_g032794.t1	Cac_g032794.t1
Cac_g026940.t2	Cac_g026940.t2
Cac_g020903.t1	Cac_g020903.t1
Cac_g022733.t1	Cac_g022733.t1
Cac_g003380.t1	Cac_g003380.t1
Cac_g025782.t1	Cac_g025782.t1
Cac_g020648.t1	Cac_g020648.t1
Cac_g031267.t1	Cac_g031267.t1
Cac_g011212.t1	Cac_g011212.t1
Cac_g004752.t1	Cac_g004752.t1
Cac_g033332.t1	Cac_g033332.t1
Cac_g032161.t1	Cac_g032161.t1
Cac_g029836.t1	Cac_g029836.t1
Cac_g023108.t1	Cac_g023108.t1
Cac_g034368.t1	Cac_g034368.t1
Cac_g017615.t4	Cac_g017615.t4
Cac_g001505.t1	Cac_g001505.t1
Cac_g011046.t1	Cac_g011046.t1
Cac_g005331.t1	Cac_g005331.t1
Cac_g014134.t1	Cac_g014134.t1
Cac_g013860.t1	Cac_g013860.t1
Cac_g002927.t1	Cac_g002927.t1
Cac_g020152.t1	Cac_g020152.t1
Cac_g017463.t1	Cac_g017463.t1
Cac_g017425.t4	Cac_g017425.t4
Cac_g032831.t2	Cac_g032831.t2
Cac_g026386.t4	Cac_g026386.t4
Cac_g022324.t1	Cac_g022324.t1
Cac_g014224.t1	Cac_g014224.t1
Cac_g027893.t1	Cac_g027893.t1
Cac_g022230.t1	Cac_g022230.t1
Cac_g001008.t1	Cac_g001008.t1
Cac_g031941.t1	Cac_g031941.t1
Cac_g020391.t1	Cac_g020391.t1
Cac_g006004.t1	Cac_g006004.t1
Cac_g016150.t1	Cac_g016150.t1
Cac_g015980.t2	Cac_g015980.t2
Cac_g016494.t1	Cac_g016494.t1
Cac_g002926.t1	Cac_g002926.t1
Cac_g028297.t1	Cac_g028297.t1
Cac_g021335.t1	Cac_g021335.t1
Cac_g002449.t1	Cac_g002449.t1
Cac_g009829.t1	Cac_g009829.t1
Cac_g013360.t1	Cac_g013360.t1
Cac_g015084.t1	Cac_g015084.t1
Cac_g007942.t1	Cac_g007942.t1
Cac_g029304.t1	Cac_g029304.t1
Cac_g020415.t1	Cac_g020415.t1
Cac_g022200.t1	Cac_g022200.t1
Cac_g028179.t1	Cac_g028179.t1
Cac_g006994.t1	Cac_g006994.t1
Cac_g022557.t2	Cac_g022557.t2
Cac_g020403.t1	Cac_g020403.t1
Cac_g025204.t2	Cac_g025204.t2
Cac_g027321.t1	Cac_g027321.t1
Cac_g027404.t1	Cac_g027404.t1
Cac_g010787.t1	Cac_g010787.t1
Cac_g027596.t1	Cac_g027596.t1
Cac_g032991.t1	Cac_g032991.t1
Cac_g008477.t1	Cac_g008477.t1
Cac_g031078.t1	Cac_g031078.t1
Cac_g031402.t1	Cac_g031402.t1
Cac_g029387.t2	Cac_g029387.t2
Cac_g004235.t1	Cac_g004235.t1
Cac_g018666.t1	Cac_g018666.t1
Cac_g015256.t1	Cac_g015256.t1
Cac_g020332.t1	Cac_g020332.t1
Cac_g016976.t1	Cac_g016976.t1
Cac_g001980.t1	Cac_g001980.t1
Cac_g026271.t2	Cac_g026271.t2
Cac_g006509.t1	Cac_g006509.t1
Cac_g032778.t1	Cac_g032778.t1
Cac_g015733.t1	Cac_g015733.t1
Cac_g013006.t1	Cac_g013006.t1
Cac_g005278.t1	Cac_g005278.t1
Cac_g009140.t1	Cac_g009140.t1
Cac_g010553.t1	Cac_g010553.t1
Cac_g010118.t3	Cac_g010118.t3
Cac_g020626.t1	Cac_g020626.t1
Cac_g006976.t1	Cac_g006976.t1
Cac_g028368.t1	Cac_g028368.t1
Cac_g011454.t1	Cac_g011454.t1
Cac_g002645.t1	Cac_g002645.t1
Cac_g005745.t1	Cac_g005745.t1
Cac_g004370.t1	Cac_g004370.t1
Cac_g011088.t1	Cac_g011088.t1
Cac_g003122.t1	Cac_g003122.t1
Cac_g027154.t1	Cac_g027154.t1
Cac_g008716.t1	Cac_g008716.t1
Cac_g017197.t1	Cac_g017197.t1
Cac_g015873.t1	Cac_g015873.t1
Cac_g028431.t1	Cac_g028431.t1
Cac_g020156.t1	Cac_g020156.t1
Cac_g013955.t1	Cac_g013955.t1
Cac_g017330.t1	Cac_g017330.t1
Cac_g004444.t1	Cac_g004444.t1
Cac_g029184.t1	Cac_g029184.t1
Cac_g009267.t1	Cac_g009267.t1
Cac_g008456.t1	Cac_g008456.t1
Cac_g025780.t1	Cac_g025780.t1
Cac_g013584.t1	Cac_g013584.t1
Cac_g006477.t3	Cac_g006477.t3
Cac_g017929.t1	Cac_g017929.t1
Cac_g023207.t1	Cac_g023207.t1
Cac_g003424.t1	Cac_g003424.t1
Cac_g023453.t1	Cac_g023453.t1
Cac_g031531.t1	Cac_g031531.t1
Cac_g015156.t2	Cac_g015156.t2
Cac_g018614.t1	Cac_g018614.t1
Cac_g010550.t1	Cac_g010550.t1
Cac_g004014.t1	Cac_g004014.t1
Cac_g010331.t1	Cac_g010331.t1
Cac_g004325.t2	Cac_g004325.t2
Cac_g002744.t1	Cac_g002744.t1
Cac_g016740.t1	Cac_g016740.t1
Cac_g011267.t1	Cac_g011267.t1
Cac_g026147.t1	Cac_g026147.t1
Cac_g015979.t1	Cac_g015979.t1
Cac_g011556.t3	Cac_g011556.t3
Cac_g006500.t1	Cac_g006500.t1
Cac_g032609.t1	Cac_g032609.t1
Cac_g002388.t1	Cac_g002388.t1
Cac_g012556.t1	Cac_g012556.t1
Cac_g004627.t1	Cac_g004627.t1
Cac_g008028.t1	Cac_g008028.t1
Cac_g022193.t1	Cac_g022193.t1
Cac_g015143.t1	Cac_g015143.t1
Cac_g019941.t1	Cac_g019941.t1
Cac_g030340.t1	Cac_g030340.t1
Cac_g025473.t1	Cac_g025473.t1
Cac_g013882.t1	Cac_g013882.t1
Cac_g024260.t1	Cac_g024260.t1
Cac_g019410.t1	Cac_g019410.t1
Cac_g030466.t1	Cac_g030466.t1
Cac_g009313.t1	Cac_g009313.t1
Cac_g001767.t2	Cac_g001767.t2
Cac_g005808.t1	Cac_g005808.t1
Cac_g006156.t1	Cac_g006156.t1
Cac_g023154.t1	Cac_g023154.t1
Cac_g010089.t4	Cac_g010089.t4
Cac_g003574.t1	Cac_g003574.t1
Cac_g006518.t1	Cac_g006518.t1
Cac_g006214.t1	Cac_g006214.t1
Cac_g009454.t1	Cac_g009454.t1
Cac_g000704.t1	Cac_g000704.t1
Cac_g001364.t4	Cac_g001364.t4
Cac_g029371.t1	Cac_g029371.t1
Cac_g027360.t1	Cac_g027360.t1
Cac_g017226.t1	Cac_g017226.t1
Cac_g011676.t1	Cac_g011676.t1
Cac_g008667.t5	Cac_g008667.t5
Cac_g029103.t1	Cac_g029103.t1
Cac_g006962.t1	Cac_g006962.t1
Cac_g018142.t1	Cac_g018142.t1
Cac_g025084.t1	Cac_g025084.t1
Cac_g011034.t2	Cac_g011034.t2
Cac_g012583.t3	Cac_g012583.t3
Cac_g011419.t1	Cac_g011419.t1
Cac_g012231.t2	Cac_g012231.t2
Cac_g030365.t1	Cac_g030365.t1
Cac_g029846.t2	Cac_g029846.t2
Cac_g000431.t1	Cac_g000431.t1
Cac_g014735.t1	Cac_g014735.t1
Cac_g023650.t4	Cac_g023650.t4
Cac_g029815.t1	Cac_g029815.t1
Cac_g005829.t2	Cac_g005829.t2
Cac_g016448.t1	Cac_g016448.t1
Cac_g009533.t1	Cac_g009533.t1
Cac_g010485.t1	Cac_g010485.t1
Cac_g007798.t3	Cac_g007798.t3
Cac_g005034.t1	Cac_g005034.t1
Cac_g000495.t1	Cac_g000495.t1
Cac_g023354.t1	Cac_g023354.t1
Cac_g022115.t2	Cac_g022115.t2
Cac_g009016.t1	Cac_g009016.t1
Cac_g013331.t1	Cac_g013331.t1
Cac_g014706.t1	Cac_g014706.t1
Cac_g016334.t1	Cac_g016334.t1
Cac_g018901.t1	Cac_g018901.t1
Cac_g012704.t1	Cac_g012704.t1
Cac_g017595.t1	Cac_g017595.t1
Cac_g018261.t1	Cac_g018261.t1
Cac_g014001.t1	Cac_g014001.t1
Cac_g019196.t2	Cac_g019196.t2
Cac_g025851.t1	Cac_g025851.t1
Cac_g007010.t1	Cac_g007010.t1
Cac_g004511.t1	Cac_g004511.t1
Cac_g002699.t1	Cac_g002699.t1
Cac_g022143.t4	Cac_g022143.t4
Cac_g030014.t1	Cac_g030014.t1
Cac_g030585.t1	Cac_g030585.t1
Cac_g021426.t1	Cac_g021426.t1
Cac_g025467.t2	Cac_g025467.t2
Cac_g021089.t1	Cac_g021089.t1
Cac_g006682.t1	Cac_g006682.t1
Cac_g032532.t1	Cac_g032532.t1
Cac_g032799.t1	Cac_g032799.t1
Cac_g020555.t2	Cac_g020555.t2
Cac_g028159.t2	Cac_g028159.t2
Cac_g027029.t1	Cac_g027029.t1
Cac_g023717.t3	Cac_g023717.t3
Cac_g025256.t1	Cac_g025256.t1
Cac_g010818.t1	Cac_g010818.t1
Cac_g013854.t1	Cac_g013854.t1
Cac_g020441.t1	Cac_g020441.t1
Cac_g005006.t1	Cac_g005006.t1
Cac_g011648.t1	Cac_g011648.t1
Cac_g033688.t1	Cac_g033688.t1
Cac_g020512.t2	Cac_g020512.t2
Cac_g031185.t2	Cac_g031185.t2
Cac_g024158.t4	Cac_g024158.t4
Cac_g003756.t1	Cac_g003756.t1
Cac_g024660.t1	Cac_g024660.t1
Cac_g028911.t1	Cac_g028911.t1
Cac_g010753.t1	Cac_g010753.t1
Cac_g000308.t1	Cac_g000308.t1
Cac_g021207.t1	Cac_g021207.t1
Cac_g005905.t3	Cac_g005905.t3
Cac_g002278.t1	Cac_g002278.t1
Cac_g033803.t1	Cac_g033803.t1
Cac_g004469.t2	Cac_g004469.t2
Cac_g028707.t2	Cac_g028707.t2
Cac_g015750.t1	Cac_g015750.t1
Cac_g006917.t1	Cac_g006917.t1
Cac_g000492.t1	Cac_g000492.t1
Cac_g021871.t5	Cac_g021871.t5
Cac_g006036.t1	Cac_g006036.t1
Cac_g006222.t2	Cac_g006222.t2
Cac_g003188.t1	Cac_g003188.t1
Cac_g001544.t1	Cac_g001544.t1
Cac_g030907.t1	Cac_g030907.t1
Cac_g002271.t1	Cac_g002271.t1
Cac_g022701.t1	Cac_g022701.t1
Cac_g028264.t1	Cac_g028264.t1
Cac_g033806.t1	Cac_g033806.t1
Cac_g012238.t2	Cac_g012238.t2
Cac_g015128.t1	Cac_g015128.t1
Cac_g028328.t1	Cac_g028328.t1
Cac_g026355.t1	Cac_g026355.t1
Cac_g000769.t1	Cac_g000769.t1
Cac_g004153.t1	Cac_g004153.t1
Cac_g009624.t1	Cac_g009624.t1
Cac_g020471.t2	Cac_g020471.t2
Cac_g029399.t2	Cac_g029399.t2
Cac_g008428.t1	Cac_g008428.t1
Cac_g024988.t1	Cac_g024988.t1
Cac_g005340.t6	Cac_g005340.t6
Cac_g008080.t2	Cac_g008080.t2
Cac_g013275.t1	Cac_g013275.t1
Cac_g024591.t1	Cac_g024591.t1
Cac_g025340.t1	Cac_g025340.t1
Cac_g005702.t2	Cac_g005702.t2
Cac_g022760.t1	Cac_g022760.t1
Cac_g031975.t1	Cac_g031975.t1
Cac_g025090.t1	Cac_g025090.t1
Cac_g008493.t1	Cac_g008493.t1
Cac_g004479.t1	Cac_g004479.t1
Cac_g020567.t1	Cac_g020567.t1
Cac_g028769.t1	Cac_g028769.t1
Cac_g007887.t1	Cac_g007887.t1
Cac_g009893.t2	Cac_g009893.t2
Cac_g013977.t1	Cac_g013977.t1
Cac_g027937.t1	Cac_g027937.t1
Cac_g029235.t2	Cac_g029235.t2
Cac_g008734.t1	Cac_g008734.t1
Cac_g003083.t1	Cac_g003083.t1
Cac_g011547.t1	Cac_g011547.t1
Cac_g001424.t3	Cac_g001424.t3
Cac_g032302.t1	Cac_g032302.t1
Cac_g029584.t2	Cac_g029584.t2
Cac_g022533.t1	Cac_g022533.t1
Cac_g011504.t3	Cac_g011504.t3
Cac_g011613.t1	Cac_g011613.t1
Cac_g006012.t1	Cac_g006012.t1
Cac_g016229.t1	Cac_g016229.t1
Cac_g012485.t1	Cac_g012485.t1
Cac_g028191.t2	Cac_g028191.t2
Cac_g019940.t1	Cac_g019940.t1
Cac_g033705.t1	Cac_g033705.t1
Cac_g023681.t1	Cac_g023681.t1
Cac_g030234.t1	Cac_g030234.t1
Cac_g004614.t1	Cac_g004614.t1
Cac_g029651.t1	Cac_g029651.t1
Cac_g017082.t1	Cac_g017082.t1
Cac_g027451.t1	Cac_g027451.t1
Cac_g006490.t1	Cac_g006490.t1
Cac_g028247.t1	Cac_g028247.t1
Cac_g010205.t4	Cac_g010205.t4
Cac_g012759.t2	Cac_g012759.t2
Cac_g033701.t1	Cac_g033701.t1
Cac_g010435.t2	Cac_g010435.t2
Cac_g002431.t1	Cac_g002431.t1
Cac_g026452.t1	Cac_g026452.t1
Cac_g007873.t3	Cac_g007873.t3
Cac_g010730.t1	Cac_g010730.t1
Cac_g004256.t1	Cac_g004256.t1
Cac_g025745.t1	Cac_g025745.t1
Cac_g026874.t3	Cac_g026874.t3
Cac_g031633.t1	Cac_g031633.t1
Cac_g023483.t1	Cac_g023483.t1
Cac_g010125.t1	Cac_g010125.t1
Cac_g015706.t1	Cac_g015706.t1
Cac_g000228.t1	Cac_g000228.t1
Cac_g018235.t2	Cac_g018235.t2
Cac_g024122.t1	Cac_g024122.t1
Cac_g019524.t1	Cac_g019524.t1
Cac_g005844.t1	Cac_g005844.t1
Cac_g026446.t1	Cac_g026446.t1
Cac_g016530.t1	Cac_g016530.t1
Cac_g009971.t1	Cac_g009971.t1
Cac_g026893.t1	Cac_g026893.t1
Cac_g025421.t1	Cac_g025421.t1
Cac_g023778.t1	Cac_g023778.t1
Cac_g019911.t1	Cac_g019911.t1
Cac_g020735.t1	Cac_g020735.t1
Cac_g024547.t1	Cac_g024547.t1
Cac_g023888.t8	Cac_g023888.t8
Cac_g016013.t1	Cac_g016013.t1
Cac_g019749.t1	Cac_g019749.t1
Cac_g024973.t1	Cac_g024973.t1
Cac_g016592.t1	Cac_g016592.t1
Cac_g007088.t1	Cac_g007088.t1
Cac_g021978.t5	Cac_g021978.t5
Cac_g009823.t1	Cac_g009823.t1
Cac_g031805.t1	Cac_g031805.t1
Cac_g008049.t2	Cac_g008049.t2
Cac_g027614.t1	Cac_g027614.t1
Cac_g011255.t1	Cac_g011255.t1
Cac_g009145.t2	Cac_g009145.t2
Cac_g033093.t1	Cac_g033093.t1
Cac_g030001.t1	Cac_g030001.t1
Cac_g026438.t1	Cac_g026438.t1
Cac_g030190.t3	Cac_g030190.t3
Cac_g022229.t1	Cac_g022229.t1
Cac_g019629.t1	Cac_g019629.t1
Cac_g016705.t1	Cac_g016705.t1
Cac_g019569.t3	Cac_g019569.t3
Cac_g006951.t1	Cac_g006951.t1
Cac_g021448.t1	Cac_g021448.t1
Cac_g012747.t1	Cac_g012747.t1
Cac_g017081.t1	Cac_g017081.t1
Cac_g003331.t1	Cac_g003331.t1
Cac_g006221.t1	Cac_g006221.t1
Cac_g021394.t1	Cac_g021394.t1
Cac_g022473.t1	Cac_g022473.t1
Cac_g009021.t2	Cac_g009021.t2
Cac_g025228.t1	Cac_g025228.t1
Cac_g005191.t1	Cac_g005191.t1
Cac_g001925.t1	Cac_g001925.t1
Cac_g025986.t3	Cac_g025986.t3
Cac_g011053.t1	Cac_g011053.t1
Cac_g007570.t1	Cac_g007570.t1
Cac_g007533.t2	Cac_g007533.t2
Cac_g030646.t2	Cac_g030646.t2
Cac_g018848.t1	Cac_g018848.t1
Cac_g004513.t1	Cac_g004513.t1
Cac_g028204.t1	Cac_g028204.t1
Cac_g006601.t1	Cac_g006601.t1
Cac_g014579.t1	Cac_g014579.t1
Cac_g006454.t1	Cac_g006454.t1
Cac_g029506.t1	Cac_g029506.t1
Cac_g003955.t1	Cac_g003955.t1
Cac_g029209.t1	Cac_g029209.t1
Cac_g006539.t1	Cac_g006539.t1
Cac_g010808.t2	Cac_g010808.t2
Cac_g024107.t1	Cac_g024107.t1
Cac_g026929.t1	Cac_g026929.t1
Cac_g034248.t1	Cac_g034248.t1
Cac_g001582.t1	Cac_g001582.t1
Cac_g029726.t1	Cac_g029726.t1
Cac_g000888.t8	Cac_g000888.t8
Cac_g005230.t1	Cac_g005230.t1
Cac_g006780.t1	Cac_g006780.t1
Cac_g005815.t1	Cac_g005815.t1
Cac_g008967.t4	Cac_g008967.t4
Cac_g006191.t1	Cac_g006191.t1
Cac_g031624.t4	Cac_g031624.t4
Cac_g030046.t2	Cac_g030046.t2
Cac_g013690.t5	Cac_g013690.t5
Cac_g029211.t1	Cac_g029211.t1
Cac_g000232.t1	Cac_g000232.t1
Cac_g006105.t1	Cac_g006105.t1
Cac_g003849.t3	Cac_g003849.t3
Cac_g016915.t1	Cac_g016915.t1
Cac_g030077.t1	Cac_g030077.t1
Cac_g013848.t2	Cac_g013848.t2
Cac_g019692.t1	Cac_g019692.t1
Cac_g033946.t1	Cac_g033946.t1
Cac_g004661.t1	Cac_g004661.t1
Cac_g028302.t1	Cac_g028302.t1
Cac_g009964.t1	Cac_g009964.t1
Cac_g028718.t1	Cac_g028718.t1
Cac_g000463.t1	Cac_g000463.t1
Cac_g022873.t1	Cac_g022873.t1
Cac_g001164.t1	Cac_g001164.t1
Cac_g003798.t1	Cac_g003798.t1
Cac_g022256.t1	Cac_g022256.t1
Cac_g021735.t1	Cac_g021735.t1
Cac_g029174.t1	Cac_g029174.t1
Cac_g001593.t1	Cac_g001593.t1
Cac_g011969.t1	Cac_g011969.t1
Cac_g016658.t1	Cac_g016658.t1
Cac_g017508.t1	Cac_g017508.t1
Cac_g001867.t2	Cac_g001867.t2
Cac_g003426.t2	Cac_g003426.t2
Cac_g001714.t1	Cac_g001714.t1
Cac_g023595.t2	Cac_g023595.t2
Cac_g016798.t1	Cac_g016798.t1
Cac_g016294.t1	Cac_g016294.t1
Cac_g010018.t1	Cac_g010018.t1
Cac_g001282.t1	Cac_g001282.t1
Cac_g031827.t1	Cac_g031827.t1
Cac_g011796.t1	Cac_g011796.t1
Cac_g006007.t1	Cac_g006007.t1
Cac_g025843.t1	Cac_g025843.t1
Cac_g032060.t1	Cac_g032060.t1
Cac_g005176.t1	Cac_g005176.t1
Cac_g018538.t2	Cac_g018538.t2
Cac_g024516.t1	Cac_g024516.t1
Cac_g003895.t1	Cac_g003895.t1
Cac_g024948.t1	Cac_g024948.t1
Cac_g029993.t1	Cac_g029993.t1
Cac_g008801.t1	Cac_g008801.t1
Cac_g004460.t2	Cac_g004460.t2
Cac_g023599.t1	Cac_g023599.t1
Cac_g003268.t2	Cac_g003268.t2
Cac_g021965.t1	Cac_g021965.t1
Cac_g010426.t1	Cac_g010426.t1
Cac_g027033.t1	Cac_g027033.t1
Cac_g000930.t2	Cac_g000930.t2
Cac_g033563.t1	Cac_g033563.t1
Cac_g022399.t1	Cac_g022399.t1
Cac_g030054.t1	Cac_g030054.t1
Cac_g011519.t1	Cac_g011519.t1
Cac_g029632.t1	Cac_g029632.t1
Cac_g026023.t1	Cac_g026023.t1
Cac_g027196.t1	Cac_g027196.t1
Cac_g012535.t1	Cac_g012535.t1
Cac_g021920.t2	Cac_g021920.t2
Cac_g031742.t1	Cac_g031742.t1
Cac_g011570.t1	Cac_g011570.t1
Cac_g016946.t1	Cac_g016946.t1
Cac_g032080.t1	Cac_g032080.t1
Cac_g018459.t1	Cac_g018459.t1
Cac_g030603.t2	Cac_g030603.t2
Cac_g023661.t1	Cac_g023661.t1
Cac_g032407.t1	Cac_g032407.t1
Cac_g003537.t3	Cac_g003537.t3
Cac_g008166.t1	Cac_g008166.t1
Cac_g024587.t1	Cac_g024587.t1
Cac_g029199.t1	Cac_g029199.t1
Cac_g017880.t1	Cac_g017880.t1
Cac_g024062.t1	Cac_g024062.t1
Cac_g013041.t2	Cac_g013041.t2
Cac_g019761.t2	Cac_g019761.t2
Cac_g031844.t1	Cac_g031844.t1
Cac_g018336.t1	Cac_g018336.t1
Cac_g015134.t2	Cac_g015134.t2
Cac_g012041.t1	Cac_g012041.t1
Cac_g020839.t1	Cac_g020839.t1
Cac_g000325.t1	Cac_g000325.t1
Cac_g030189.t2	Cac_g030189.t2
Cac_g016836.t1	Cac_g016836.t1
Cac_g028252.t1	Cac_g028252.t1
Cac_g004356.t1	Cac_g004356.t1
Cac_g022456.t1	Cac_g022456.t1
Cac_g029196.t1	Cac_g029196.t1
Cac_g008520.t2	Cac_g008520.t2
Cac_g027355.t2	Cac_g027355.t2
Cac_g033630.t1	Cac_g033630.t1
Cac_g025824.t1	Cac_g025824.t1
Cac_g026363.t1	Cac_g026363.t1
Cac_g017627.t1	Cac_g017627.t1
Cac_g019690.t1	Cac_g019690.t1
Cac_g020902.t1	Cac_g020902.t1
Cac_g007470.t1	Cac_g007470.t1
Cac_g024241.t1	Cac_g024241.t1
Cac_g018449.t1	Cac_g018449.t1
Cac_g012466.t3	Cac_g012466.t3
Cac_g007540.t1	Cac_g007540.t1
Cac_g033271.t1	Cac_g033271.t1
Cac_g022329.t2	Cac_g022329.t2
Cac_g020420.t1	Cac_g020420.t1
Cac_g018029.t1	Cac_g018029.t1
Cac_g019817.t1	Cac_g019817.t1
Cac_g016135.t2	Cac_g016135.t2
Cac_g011450.t1	Cac_g011450.t1
Cac_g007936.t1	Cac_g007936.t1
Cac_g012739.t1	Cac_g012739.t1
Cac_g012170.t1	Cac_g012170.t1
Cac_g018461.t1	Cac_g018461.t1
Cac_g015370.t1	Cac_g015370.t1
Cac_g029283.t1	Cac_g029283.t1
Cac_g015717.t1	Cac_g015717.t1
Cac_g015081.t1	Cac_g015081.t1
Cac_g020985.t1	Cac_g020985.t1
Cac_g019441.t1	Cac_g019441.t1
Cac_g034297.t1	Cac_g034297.t1
Cac_g027075.t1	Cac_g027075.t1
Cac_g002466.t1	Cac_g002466.t1
Cac_g008405.t1	Cac_g008405.t1
Cac_g006599.t1	Cac_g006599.t1
Cac_g004359.t1	Cac_g004359.t1
Cac_g032034.t2	Cac_g032034.t2
Cac_g029562.t2	Cac_g029562.t2
Cac_g018390.t1	Cac_g018390.t1
Cac_g031661.t1	Cac_g031661.t1
Cac_g003179.t2	Cac_g003179.t2
Cac_g016691.t2	Cac_g016691.t2
Cac_g018345.t1	Cac_g018345.t1
Cac_g018917.t2	Cac_g018917.t2
Cac_g017047.t1	Cac_g017047.t1
Cac_g021950.t1	Cac_g021950.t1
Cac_g010479.t1	Cac_g010479.t1
Cac_g007953.t1	Cac_g007953.t1
Cac_g000936.t1	Cac_g000936.t1
Cac_g012782.t1	Cac_g012782.t1
Cac_g018124.t1	Cac_g018124.t1
Cac_g020078.t1	Cac_g020078.t1
Cac_g013968.t1	Cac_g013968.t1
Cac_g010763.t11	Cac_g010763.t11
Cac_g005578.t1	Cac_g005578.t1
Cac_g002286.t1	Cac_g002286.t1
Cac_g014039.t1	Cac_g014039.t1
Cac_g002068.t1	Cac_g002068.t1
Cac_g027799.t1	Cac_g027799.t1
Cac_g020247.t1	Cac_g020247.t1
Cac_g000363.t1	Cac_g000363.t1
Cac_g006551.t1	Cac_g006551.t1
Cac_g009159.t2	Cac_g009159.t2
Cac_g000092.t1	Cac_g000092.t1
Cac_g022788.t7	Cac_g022788.t7
Cac_g003800.t1	Cac_g003800.t1
Cac_g014955.t1	Cac_g014955.t1
Cac_g002483.t1	Cac_g002483.t1
Cac_g004701.t1	Cac_g004701.t1
Cac_g025806.t1	Cac_g025806.t1
Cac_g034352.t1	Cac_g034352.t1
Cac_g032133.t1	Cac_g032133.t1
Cac_g007289.t2	Cac_g007289.t2
Cac_g030789.t1	Cac_g030789.t1
Cac_g010097.t1	Cac_g010097.t1
Cac_g033529.t1	Cac_g033529.t1
Cac_g007786.t1	Cac_g007786.t1
Cac_g028170.t1	Cac_g028170.t1
Cac_g003532.t1	Cac_g003532.t1
Cac_g004762.t1	Cac_g004762.t1
Cac_g004974.t1	Cac_g004974.t1
Cac_g012469.t1	Cac_g012469.t1
Cac_g029327.t1	Cac_g029327.t1
Cac_g012246.t2	Cac_g012246.t2
Cac_g001098.t1	Cac_g001098.t1
Cac_g011809.t1	Cac_g011809.t1
Cac_g009074.t1	Cac_g009074.t1
Cac_g030147.t1	Cac_g030147.t1
Cac_g030831.t2	Cac_g030831.t2
Cac_g023836.t1	Cac_g023836.t1
Cac_g014918.t1	Cac_g014918.t1
Cac_g004979.t1	Cac_g004979.t1
Cac_g006595.t1	Cac_g006595.t1
Cac_g003926.t1	Cac_g003926.t1
Cac_g031023.t1	Cac_g031023.t1
Cac_g006549.t1	Cac_g006549.t1
Cac_g033234.t2	Cac_g033234.t2
Cac_g027800.t1	Cac_g027800.t1
Cac_g024302.t1	Cac_g024302.t1
Cac_g003785.t1	Cac_g003785.t1
Cac_g022017.t9	Cac_g022017.t9
Cac_g012263.t1	Cac_g012263.t1
Cac_g002934.t1	Cac_g002934.t1
Cac_g001459.t4	Cac_g001459.t4
Cac_g005417.t2	Cac_g005417.t2
Cac_g020846.t1	Cac_g020846.t1
Cac_g026329.t1	Cac_g026329.t1
Cac_g007371.t1	Cac_g007371.t1
Cac_g015763.t1	Cac_g015763.t1
Cac_g011220.t1	Cac_g011220.t1
Cac_g027153.t1	Cac_g027153.t1
Cac_g026624.t1	Cac_g026624.t1
Cac_g008033.t1	Cac_g008033.t1
Cac_g030532.t1	Cac_g030532.t1
Cac_g007831.t1	Cac_g007831.t1
Cac_g016417.t1	Cac_g016417.t1
Cac_g029302.t1	Cac_g029302.t1
Cac_g001749.t1	Cac_g001749.t1
Cac_g024714.t2	Cac_g024714.t2
Cac_g002678.t1	Cac_g002678.t1
Cac_g000180.t1	Cac_g000180.t1
Cac_g029423.t2	Cac_g029423.t2
Cac_g019615.t1	Cac_g019615.t1
Cac_g021861.t1	Cac_g021861.t1
Cac_g014292.t1	Cac_g014292.t1
Cac_g003776.t2	Cac_g003776.t2
Cac_g007454.t1	Cac_g007454.t1
Cac_g022099.t1	Cac_g022099.t1
Cac_g027459.t1	Cac_g027459.t1
Cac_g006429.t1	Cac_g006429.t1
Cac_g022898.t1	Cac_g022898.t1
Cac_g019306.t1	Cac_g019306.t1
Cac_g005668.t2	Cac_g005668.t2
Cac_g012735.t2	Cac_g012735.t2
Cac_g005978.t1	Cac_g005978.t1
Cac_g003595.t2	Cac_g003595.t2
Cac_g026340.t1	Cac_g026340.t1
Cac_g015890.t1	Cac_g015890.t1
Cac_g015611.t1	Cac_g015611.t1
Cac_g028201.t1	Cac_g028201.t1
Cac_g021071.t1	Cac_g021071.t1
Cac_g018556.t1	Cac_g018556.t1
Cac_g010263.t1	Cac_g010263.t1
Cac_g018190.t1	Cac_g018190.t1
Cac_g014330.t1	Cac_g014330.t1
Cac_g031368.t1	Cac_g031368.t1
Cac_g000346.t1	Cac_g000346.t1
Cac_g033679.t1	Cac_g033679.t1
Cac_g003034.t1	Cac_g003034.t1
Cac_g033363.t1	Cac_g033363.t1
Cac_g016853.t1	Cac_g016853.t1
Cac_g024560.t1	Cac_g024560.t1
Cac_g030541.t1	Cac_g030541.t1
Cac_g009292.t1	Cac_g009292.t1
Cac_g006550.t1	Cac_g006550.t1
Cac_g013094.t1	Cac_g013094.t1
Cac_g005324.t1	Cac_g005324.t1
Cac_g020769.t1	Cac_g020769.t1
Cac_g018136.t1	Cac_g018136.t1
Cac_g029221.t2	Cac_g029221.t2
Cac_g032888.t1	Cac_g032888.t1
Cac_g019634.t1	Cac_g019634.t1
Cac_g002920.t1	Cac_g002920.t1
Cac_g009112.t1	Cac_g009112.t1
Cac_g005202.t1	Cac_g005202.t1
Cac_g021106.t2	Cac_g021106.t2
Cac_g010386.t1	Cac_g010386.t1
Cac_g021517.t2	Cac_g021517.t2
Cac_g027198.t1	Cac_g027198.t1
Cac_g007286.t2	Cac_g007286.t2
Cac_g024549.t1	Cac_g024549.t1
Cac_g019772.t1	Cac_g019772.t1
Cac_g009650.t1	Cac_g009650.t1
Cac_g005955.t4	Cac_g005955.t4
Cac_g010682.t3	Cac_g010682.t3
Cac_g003847.t1	Cac_g003847.t1
Cac_g000536.t1	Cac_g000536.t1
Cac_g005629.t1	Cac_g005629.t1
Cac_g012285.t1	Cac_g012285.t1
Cac_g001698.t2	Cac_g001698.t2
Cac_g029011.t1	Cac_g029011.t1
Cac_g024653.t1	Cac_g024653.t1
Cac_g014614.t1	Cac_g014614.t1
Cac_g003302.t1	Cac_g003302.t1
Cac_g004309.t1	Cac_g004309.t1
Cac_g006198.t2	Cac_g006198.t2
Cac_g010784.t1	Cac_g010784.t1
Cac_g021450.t1	Cac_g021450.t1
Cac_g032165.t2	Cac_g032165.t2
Cac_g028886.t1	Cac_g028886.t1
Cac_g003683.t1	Cac_g003683.t1
Cac_g033121.t1	Cac_g033121.t1
Cac_g020498.t1	Cac_g020498.t1
Cac_g009968.t1	Cac_g009968.t1
Cac_g027794.t1	Cac_g027794.t1
Cac_g022822.t1	Cac_g022822.t1
Cac_g011150.t1	Cac_g011150.t1
Cac_g034123.t1	Cac_g034123.t1
Cac_g023498.t2	Cac_g023498.t2
Cac_g014270.t2	Cac_g014270.t2
Cac_g005332.t1	Cac_g005332.t1
Cac_g005851.t1	Cac_g005851.t1
Cac_g011464.t1	Cac_g011464.t1
Cac_g001105.t1	Cac_g001105.t1
Cac_g028248.t1	Cac_g028248.t1
Cac_g012529.t1	Cac_g012529.t1
Cac_g023803.t1	Cac_g023803.t1
Cac_g022737.t1	Cac_g022737.t1
Cac_g003775.t1	Cac_g003775.t1
Cac_g002227.t1	Cac_g002227.t1
Cac_g019681.t1	Cac_g019681.t1
Cac_g004976.t1	Cac_g004976.t1
Cac_g017656.t1	Cac_g017656.t1
Cac_g006029.t1	Cac_g006029.t1
Cac_g008250.t1	Cac_g008250.t1
Cac_g011725.t1	Cac_g011725.t1
Cac_g000475.t1	Cac_g000475.t1
Cac_g000514.t1	Cac_g000514.t1
Cac_g006573.t1	Cac_g006573.t1
Cac_g033410.t1	Cac_g033410.t1
Cac_g016526.t1	Cac_g016526.t1
Cac_g000596.t3	Cac_g000596.t3
Cac_g028847.t1	Cac_g028847.t1
Cac_g025620.t1	Cac_g025620.t1
Cac_g029426.t1	Cac_g029426.t1
Cac_g023282.t2	Cac_g023282.t2
Cac_g031605.t1	Cac_g031605.t1
Cac_g016614.t2	Cac_g016614.t2
Cac_g013447.t1	Cac_g013447.t1
Cac_g002968.t1	Cac_g002968.t1
Cac_g031843.t1	Cac_g031843.t1
Cac_g014198.t1	Cac_g014198.t1
Cac_g020370.t1	Cac_g020370.t1
Cac_g019439.t2	Cac_g019439.t2
Cac_g013565.t1	Cac_g013565.t1
Cac_g005026.t1	Cac_g005026.t1
Cac_g009084.t1	Cac_g009084.t1
Cac_g006051.t1	Cac_g006051.t1
Cac_g026663.t1	Cac_g026663.t1
Cac_g001057.t1	Cac_g001057.t1
Cac_g022547.t1	Cac_g022547.t1
Cac_g005227.t1	Cac_g005227.t1
Cac_g012591.t2	Cac_g012591.t2
Cac_g002600.t1	Cac_g002600.t1
Cac_g029719.t4	Cac_g029719.t4
Cac_g010128.t1	Cac_g010128.t1
Cac_g023707.t2	Cac_g023707.t2
Cac_g021108.t1	Cac_g021108.t1
Cac_g033739.t1	Cac_g033739.t1
Cac_g002799.t1	Cac_g002799.t1
Cac_g004897.t1	Cac_g004897.t1
Cac_g025919.t1	Cac_g025919.t1
Cac_g007177.t1	Cac_g007177.t1
Cac_g032224.t1	Cac_g032224.t1
Cac_g006202.t1	Cac_g006202.t1
Cac_g027272.t1	Cac_g027272.t1
Cac_g011693.t1	Cac_g011693.t1
Cac_g025886.t1	Cac_g025886.t1
Cac_g018560.t2	Cac_g018560.t2
Cac_g032475.t1	Cac_g032475.t1
Cac_g027382.t1	Cac_g027382.t1
Cac_g005758.t1	Cac_g005758.t1
Cac_g010518.t1	Cac_g010518.t1
Cac_g033530.t4	Cac_g033530.t4
Cac_g018097.t1	Cac_g018097.t1
Cac_g022817.t1	Cac_g022817.t1
Cac_g029963.t2	Cac_g029963.t2
Cac_g006656.t1	Cac_g006656.t1
Cac_g021225.t1	Cac_g021225.t1
Cac_g023862.t1	Cac_g023862.t1
Cac_g017645.t1	Cac_g017645.t1
Cac_g023226.t2	Cac_g023226.t2
Cac_g013271.t1	Cac_g013271.t1
Cac_g010718.t5	Cac_g010718.t5
Cac_g006227.t1	Cac_g006227.t1
Cac_g028838.t1	Cac_g028838.t1
Cac_g009151.t1	Cac_g009151.t1
Cac_g023371.t2	Cac_g023371.t2
Cac_g019024.t2	Cac_g019024.t2
Cac_g031072.t1	Cac_g031072.t1
Cac_g033053.t1	Cac_g033053.t1
Cac_g001404.t1	Cac_g001404.t1
Cac_g010434.t1	Cac_g010434.t1
Cac_g028099.t1	Cac_g028099.t1
Cac_g002985.t1	Cac_g002985.t1
Cac_g010289.t1	Cac_g010289.t1
Cac_g010916.t1	Cac_g010916.t1
Cac_g013086.t1	Cac_g013086.t1
Cac_g021702.t1	Cac_g021702.t1
Cac_g032268.t2	Cac_g032268.t2
Cac_g005362.t1	Cac_g005362.t1
Cac_g008481.t1	Cac_g008481.t1
Cac_g032160.t2	Cac_g032160.t2
Cac_g023126.t1	Cac_g023126.t1
Cac_g017108.t1	Cac_g017108.t1
Cac_g012167.t1	Cac_g012167.t1
Cac_g030893.t1	Cac_g030893.t1
Cac_g001442.t1	Cac_g001442.t1
Cac_g016551.t1	Cac_g016551.t1
Cac_g012262.t1	Cac_g012262.t1
Cac_g023704.t1	Cac_g023704.t1
Cac_g009603.t1	Cac_g009603.t1
Cac_g026168.t2	Cac_g026168.t2
Cac_g028656.t1	Cac_g028656.t1
Cac_g012474.t3	Cac_g012474.t3
Cac_g003143.t1	Cac_g003143.t1
Cac_g014750.t2	Cac_g014750.t2
Cac_g025012.t1	Cac_g025012.t1
Cac_g020229.t1	Cac_g020229.t1
Cac_g012117.t1	Cac_g012117.t1
Cac_g001266.t1	Cac_g001266.t1
Cac_g020178.t1	Cac_g020178.t1
Cac_g033520.t1	Cac_g033520.t1
Cac_g000242.t1	Cac_g000242.t1
Cac_g015182.t3	Cac_g015182.t3
Cac_g026706.t1	Cac_g026706.t1
Cac_g033610.t1	Cac_g033610.t1
Cac_g033263.t1	Cac_g033263.t1
Cac_g034356.t1	Cac_g034356.t1
Cac_g029747.t1	Cac_g029747.t1
Cac_g030533.t1	Cac_g030533.t1
Cac_g004414.t1	Cac_g004414.t1
Cac_g024011.t1	Cac_g024011.t1
Cac_g002242.t1	Cac_g002242.t1
Cac_g034399.t1	Cac_g034399.t1
Cac_g030887.t1	Cac_g030887.t1
Cac_g026185.t1	Cac_g026185.t1
Cac_g012128.t1	Cac_g012128.t1
Cac_g027552.t1	Cac_g027552.t1
Cac_g001782.t1	Cac_g001782.t1
Cac_g029107.t1	Cac_g029107.t1
Cac_g021272.t1	Cac_g021272.t1
Cac_g024400.t1	Cac_g024400.t1
Cac_g028954.t1	Cac_g028954.t1
Cac_g005888.t1	Cac_g005888.t1
Cac_g031804.t1	Cac_g031804.t1
Cac_g026958.t1	Cac_g026958.t1
Cac_g020879.t1	Cac_g020879.t1
Cac_g000956.t4	Cac_g000956.t4
Cac_g020484.t1	Cac_g020484.t1
Cac_g025601.t1	Cac_g025601.t1
Cac_g015172.t1	Cac_g015172.t1
Cac_g023307.t1	Cac_g023307.t1
Cac_g020670.t1	Cac_g020670.t1
Cac_g027393.t1	Cac_g027393.t1
Cac_g012429.t1	Cac_g012429.t1
Cac_g010723.t1	Cac_g010723.t1
Cac_g002140.t1	Cac_g002140.t1
Cac_g028212.t2	Cac_g028212.t2
Cac_g015058.t1	Cac_g015058.t1
Cac_g021150.t1	Cac_g021150.t1
Cac_g014676.t1	Cac_g014676.t1
Cac_g006488.t1	Cac_g006488.t1
[truncated: 38,332 more rows]
