# Supplementary material for: Delayed differentiation of epidermal cells walls can underlie pedomorphosis in plants: the case of pedomorphic petals in the hummingbird-pollinated Caiophora hibiscifolia (Loasaceae, subfam. Loasoideae) species
Source: EvoDevo. 2022 Jan 3;13:1. doi: 10.1186/s13227-021-00186-x (PMC8725396; doi:10.1186/s13227-021-00186-x)
Supplement: Supplementary file 9 — Additional file 9. Camptotheca acuminata Trinotate annotation report. [file 13227_2021_186_MOESM9_ESM.tsv]

geneID	transcript_id	sprot_Top_BLASTX_hit	RNAMMER	prot_id	prot_coords	sprot_Top_BLASTP_hit	ARAth_BLASTX	NYSsi_BLASTX	Pfam	SignalP	TmHMM	eggnog	Kegg	gene_ontology_BLASTX	gene_ontology_BLASTP	gene_ontology_Pfam	transcript	peptide
Cac_g018665.t1	Cac_g018665.t1	PDR3_TOBAC^PDR3_TOBAC^Q:1-1111,H:340-1447^77.878%ID^E:0^RecName: Full=Pleiotropic drug resistance protein 3;^Eukaryota; Viridiplantae; Streptophyta; Embryophyta; Tracheophyta; Spermatophyta; Magnoliopsida; eudicotyledons; Gunneridae; Pentapetalae; asterids; lamiids; Solanales; Solanaceae; Nicotianoideae; Nicotianeae; Nicotiana`PDR3_TOBAC^PDR3_TOBAC^Q:535-1050,H:184-735^25.887%ID^E:6.01e-40^RecNam…	.	Cac_g018665.t1.p1	136-3471[+]	.	AT3G53480.1^AT3G53480.1^Q:1-1111,H:342-1450^68.26%ID^E:0^.^.`AT3G53480.1^AT3G53480.1^Q:533-1095,H:184-787^24.08%ID^E:5e-40^.^.	Nsi08591.t1^Nsi08591.t1^Q:1-1111,H:338-1448^91.45%ID^E:0^.^.`Nsi08591.t1^Nsi08591.t1^Q:533-1050,H:180-733^25.13%ID^E:4e-39^.^.	.	.	.	.	KEGG:nta:107764055`KEGG:nta:107812050	GO:0016021^cellular_component^integral component of membrane`GO:0005886^cellular_component^plasma membrane`GO:0005524^molecular_function^ATP binding`GO:0016887^molecular_function^ATPase activity`GO:0042626^molecular_function^ATPase-coupled transmembrane transporter activity`GO:0055085^biological_process^transmembrane transport	.	.	.	.
Cac_g031372.t1	Cac_g031372.t1	E70B1_ARATH^E70B1_ARATH^Q:25-509,H:120-584^32.258%ID^E:1.07e-72^RecName: Full=Exocyst complex component EXO70B1 {ECO:0000303|PubMed:23944713};^Eukaryota; Viridiplantae; Streptophyta; Embryophyta; Tracheophyta; Spermatophyta; Magnoliopsida; eudicotyledons; Gunneridae; Pentapetalae; rosids; malvids; Brassicales; Brassicaceae; Camelineae; Arabidopsis	.	Cac_g031372.t1.p1	195-1907[+]	.	AT1G72470.1^AT1G72470.1^Q:100-569,H:184-626^45.17%ID^E:2e-123^.^.	Nsi05799.t1^Nsi05799.t1^Q:35-505,H:1-461^73.04%ID^E:0^.^.	.	.	.	.	KEGG:ath:AT5G58430	GO:0005829^cellular_component^cytosol`GO:0012505^cellular_component^endomembrane system`GO:0000145^cellular_component^exocyst`GO:0070062^cellular_component^extracellular exosome`GO:0045335^cellular_component^phagocytic vesicle`GO:0005886^cellular_component^plasma membrane`GO:0006952^biological_process^defense response`GO:0052542^biological_process^defense response by callose deposition`GO:0042742…	.	.	.	.
Cac_g005326.t2	Cac_g005326.t2	.	.	.	.	.	.	.	.	.	.	.	.	.	.	.	.	.
Cac_g029182.t1	Cac_g029182.t1	GLYC7_ARATH^GLYC7_ARATH^Q:1-255,H:95-352^66.667%ID^E:5.29e-123^RecName: Full=Serine hydroxymethyltransferase 7;^Eukaryota; Viridiplantae; Streptophyta; Embryophyta; Tracheophyta; Spermatophyta; Magnoliopsida; eudicotyledons; Gunneridae; Pentapetalae; rosids; malvids; Brassicales; Brassicaceae; Camelineae; Arabidopsis	.	Cac_g029182.t1.p1	466-1257[+]	.	AT1G36370.1^AT1G36370.1^Q:1-255,H:95-352^66.67%ID^E:2e-122^.^.	Nsi22303.t2^Nsi22303.t2^Q:1-255,H:72-327^82.03%ID^E:9e-151^.^.	.	.	.	.	KEGG:ath:AT1G36370`KO:K00600	GO:0005737^cellular_component^cytoplasm`GO:0005634^cellular_component^nucleus`GO:0016597^molecular_function^amino acid binding`GO:0050897^molecular_function^cobalt ion binding`GO:0004372^molecular_function^glycine hydroxymethyltransferase activity`GO:0030170^molecular_function^pyridoxal phosphate binding`GO:0070905^molecular_function^serine binding`GO:0008270^molecular_function^zinc ion binding`G…	.	.	.	.
Cac_g023606.t1	Cac_g023606.t1	VPS36_ARATH^VPS36_ARATH^Q:9-443,H:17-436^64.908%ID^E:0^RecName: Full=Vacuolar protein sorting-associated protein 36;^Eukaryota; Viridiplantae; Streptophyta; Embryophyta; Tracheophyta; Spermatophyta; Magnoliopsida; eudicotyledons; Gunneridae; Pentapetalae; rosids; malvids; Brassicales; Brassicaceae; Camelineae; Arabidopsis	.	Cac_g023606.t1.p1	1-1341[+]	.	AT5G04920.1^AT5G04920.1^Q:9-443,H:17-436^64.91%ID^E:0^.^.	Nsi29004.t1^Nsi29004.t1^Q:1-435,H:1-439^91.57%ID^E:0^.^.	.	.	.	.	KEGG:ath:AT5G04920`KO:K12190	GO:0005769^cellular_component^early endosome`GO:0000814^cellular_component^ESCRT II complex`GO:0005770^cellular_component^late endosome`GO:0031902^cellular_component^late endosome membrane`GO:0005886^cellular_component^plasma membrane`GO:0032266^molecular_function^phosphatidylinositol-3-phosphate binding`GO:0043130^molecular_function^ubiquitin binding`GO:0009793^biological_process^embryo developm…	.	.	.	.
Cac_g002740.t2	Cac_g002740.t2	.	.	Cac_g002740.t2.p1	213-716[+]	.	AT4G37300.1^AT4G37300.1^Q:9-160,H:5-157^48.7%ID^E:4e-42^.^.	Nsi15737.t1^Nsi15737.t1^Q:1-166,H:1-168^78.57%ID^E:1e-91^.^.	.	.	.	.	.	.	.	.	.	.
Cac_g020025.t1	Cac_g020025.t1	RLP35_ARATH^RLP35_ARATH^Q:143-362,H:141-357^45%ID^E:1.45e-38^RecName: Full=Receptor-like protein 35 {ECO:0000303|PubMed:18434605};^Eukaryota; Viridiplantae; Streptophyta; Embryophyta; Tracheophyta; Spermatophyta; Magnoliopsida; eudicotyledons; Gunneridae; Pentapetalae; rosids; malvids; Brassicales; Brassicaceae; Camelineae; Arabidopsis`RLP35_ARATH^RLP35_ARATH^Q:138-363,H:78-310^41.102%ID^E:1.37e-…	.	Cac_g020025.t1.p1	1-1095[+]	.	AT3G11080.1^AT3G11080.1^Q:143-362,H:141-357^45%ID^E:6e-39^.^.`AT3G11080.1^AT3G11080.1^Q:138-363,H:78-310^41.1%ID^E:5e-34^.^.`AT3G11080.1^AT3G11080.1^Q:5-363,H:440-819^29.88%ID^E:5e-31^.^.`AT3G11080.1^AT3G11080.1^Q:45-329,H:140-397^35.79%ID^E:9e-30^.^.`AT3G11080.1^AT3G11080.1^Q:5-230,H:615-857^30%ID^E:1e-11^.^.`AT3G11080.1^AT3G11080.1^Q:37-286,H:550-840^28.43%ID^E:1e-08^.^.	Nsi33062.t1^Nsi33062.t1^Q:1-363,H:436-811^30.97%ID^E:2e-37^.^.`Nsi33062.t1^Nsi33062.t1^Q:146-363,H:105-361^33.85%ID^E:4e-25^.^.`Nsi33062.t1^Nsi33062.t1^Q:11-362,H:89-432^31.07%ID^E:1e-22^.^.`Nsi33062.t1^Nsi33062.t1^Q:142-363,H:665-906^32.65%ID^E:5e-22^.^.`Nsi33062.t1^Nsi33062.t1^Q:142-344,H:311-513^36.36%ID^E:6e-17^.^.`Nsi33062.t1^Nsi33062.t1^Q:160-362,H:732-954^33.91%ID^E:1e-16^.^.`Nsi33062.t1^N…	.	.	.	.	KEGG:ath:AT3G11080	GO:0016021^cellular_component^integral component of membrane`GO:0005886^cellular_component^plasma membrane	.	.	.	.
Cac_g032979.t3	Cac_g032979.t3	GDL62_ARATH^GDL62_ARATH^Q:1-342,H:2-350^52.408%ID^E:4.35e-129^RecName: Full=GDSL esterase/lipase At4g10955;^Eukaryota; Viridiplantae; Streptophyta; Embryophyta; Tracheophyta; Spermatophyta; Magnoliopsida; eudicotyledons; Gunneridae; Pentapetalae; rosids; malvids; Brassicales; Brassicaceae; Camelineae; Arabidopsis	.	Cac_g032979.t3.p1	262-1290[+]	.	AT5G24230.1^AT5G24230.1^Q:1-341,H:15-367^55.81%ID^E:6e-135^.^.	Nsi01187.t1^Nsi01187.t1^Q:22-342,H:24-345^67.7%ID^E:1e-152^.^.	.	.	.	.	KEGG:ath:AT4G10955	GO:0016787^molecular_function^hydrolase activity`GO:0016042^biological_process^lipid catabolic process	.	.	.	.
Cac_g025114.t2	Cac_g025114.t2	Y4990_ARATH^Y4990_ARATH^Q:141-436,H:355-644^30.719%ID^E:5.62e-32^RecName: Full=Uncharacterized protein At4g19900;^Eukaryota; Viridiplantae; Streptophyta; Embryophyta; Tracheophyta; Spermatophyta; Magnoliopsida; eudicotyledons; Gunneridae; Pentapetalae; rosids; malvids; Brassicales; Brassicaceae; Camelineae; Arabidopsis	.	Cac_g025114.t2.p1	169-1485[+]	.	AT1G61050.2^AT1G61050.2^Q:120-438,H:111-435^60.55%ID^E:8e-134^.^.	Nsi31979.t1^Nsi31979.t1^Q:1-389,H:1-396^72.54%ID^E:6e-173^.^.	.	.	.	.	KEGG:ath:AT4G19900	.	.	.	.	.
Cac_g005883.t1	Cac_g005883.t1	.	.	Cac_g005883.t1.p1	177-1082[+]	.	AT1G48460.1^AT1G48460.1^Q:4-301,H:49-340^60.8%ID^E:9e-128^.^.	Nsi34914.t3^Nsi34914.t3^Q:1-301,H:1-301^87.04%ID^E:0^.^.	.	.	.	.	.	.	.	.	.	.
Cac_g011782.t1	Cac_g011782.t1	NUD20_ARATH^NUD20_ARATH^Q:1-310,H:1-315^60.748%ID^E:1.17e-128^RecName: Full=Nudix hydrolase 20, chloroplastic;^Eukaryota; Viridiplantae; Streptophyta; Embryophyta; Tracheophyta; Spermatophyta; Magnoliopsida; eudicotyledons; Gunneridae; Pentapetalae; rosids; malvids; Brassicales; Brassicaceae; Camelineae; Arabidopsis	.	Cac_g011782.t1.p1	52-1017[+]	.	AT5G19460.1^AT5G19460.1^Q:1-310,H:1-315^60.75%ID^E:6e-128^.^.	Nsi16040.t2^Nsi16040.t2^Q:1-211,H:1-211^85.78%ID^E:2e-125^.^.	.	.	.	.	KEGG:ath:AT5G19460	GO:0009507^cellular_component^chloroplast`GO:0044715^molecular_function^8-oxo-dGDP phosphatase activity`GO:0046872^molecular_function^metal ion binding	.	.	.	.
Cac_g034245.t1	Cac_g034245.t1	EIX2_SOLLC^EIX2_SOLLC^Q:108-527,H:569-1000^40.766%ID^E:1.74e-90^RecName: Full=Receptor-like protein EIX2 {ECO:0000305};^Eukaryota; Viridiplantae; Streptophyta; Embryophyta; Tracheophyta; Spermatophyta; Magnoliopsida; eudicotyledons; Gunneridae; Pentapetalae; asterids; lamiids; Solanales; Solanaceae; Solanoideae; Solaneae; Solanum; Solanum subgen. Lycopersicon`EIX2_SOLLC^EIX2_SOLLC^Q:1-442,H:1-479…	.	Cac_g034245.t1.p1	1-1620[+]	.	AT2G34930.1^AT2G34930.1^Q:97-471,H:522-904^38.81%ID^E:3e-63^.^.`AT2G34930.1^AT2G34930.1^Q:32-442,H:33-440^36.99%ID^E:5e-59^.^.`AT2G34930.1^AT2G34930.1^Q:109-460,H:283-701^28.37%ID^E:4e-25^.^.	Nsi28814.t1^Nsi28814.t1^Q:124-503,H:590-974^53.33%ID^E:1e-115^.^.`Nsi28814.t1^Nsi28814.t1^Q:5-460,H:14-454^40.04%ID^E:3e-76^.^.`Nsi28814.t1^Nsi28814.t1^Q:96-441,H:339-725^27.16%ID^E:9e-18^.^.	.	.	.	.	KEGG:sly:101263330`KO:K13466	GO:0016021^cellular_component^integral component of membrane`GO:0005886^cellular_component^plasma membrane`GO:0050832^biological_process^defense response to fungus	.	.	.	.
Cac_g018401.t1	Cac_g018401.t1	MCFB_DICDI^MCFB_DICDI^Q:43-269,H:130-351^41.126%ID^E:4.28e-43^RecName: Full=Mitochondrial substrate carrier family protein B;^Eukaryota; Amoebozoa; Evosea; Eumycetozoa; Dictyostelia; Dictyosteliales; Dictyosteliaceae; Dictyostelium`MCFB_DICDI^MCFB_DICDI^Q:44-240,H:234-420^33.333%ID^E:1.65e-22^RecName: Full=Mitochondrial substrate carrier family protein B;^Eukaryota; Amoebozoa; Evosea; Eumycetozoa…	.	Cac_g018401.t1.p1	235-1164[+]	.	AT3G55640.3^AT3G55640.3^Q:1-271,H:3-254^65.68%ID^E:1e-122^.^.	Nsi26604.t21^Nsi26604.t21^Q:1-287,H:1-287^91.64%ID^E:6e-176^.^.	.	.	.	.	KEGG:ddi:DDB_G0285599`KO:K14684	GO:0016021^cellular_component^integral component of membrane`GO:0005743^cellular_component^mitochondrial inner membrane`GO:0005739^cellular_component^mitochondrion`GO:0005347^molecular_function^ATP transmembrane transporter activity`GO:0005509^molecular_function^calcium ion binding	.	.	.	.
Cac_g020248.t1	Cac_g020248.t1	.	.	Cac_g020248.t1.p1	1-438[+]	.	AT1G26300.1^AT1G26300.1^Q:64-145,H:214-292^40.24%ID^E:2e-08^.^.	Nsi26908.t2^Nsi26908.t2^Q:64-127,H:198-266^68.12%ID^E:2e-20^.^.	.	.	.	.	.	.	.	.	.	.
Cac_g029345.t1	Cac_g029345.t1	STAR7_MOUSE^STAR7_MOUSE^Q:140-288,H:139-286^29.605%ID^E:2.04e-10^RecName: Full=StAR-related lipid transfer protein 7, mitochondrial;^Eukaryota; Metazoa; Chordata; Craniata; Vertebrata; Euteleostomi; Mammalia; Eutheria; Euarchontoglires; Glires; Rodentia; Myomorpha; Muroidea; Muridae; Murinae; Mus; Mus	.	Cac_g029345.t1.p1	387-1667[+]	.	AT1G64720.1^AT1G64720.1^Q:20-426,H:17-385^53.19%ID^E:3e-152^.^.	Nsi24713.t1^Nsi24713.t1^Q:23-426,H:1-405^82.96%ID^E:0^.^.	.	.	.	.	KEGG:mmu:99138`KO:K24141	GO:0005737^cellular_component^cytoplasm`GO:0005576^cellular_component^extracellular region`GO:0005739^cellular_component^mitochondrion`GO:0008289^molecular_function^lipid binding`GO:0061436^biological_process^establishment of skin barrier`GO:0006954^biological_process^inflammatory response`GO:0120197^biological_process^mucociliary clearance`GO:0001773^biological_process^myeloid dendritic cell act…	.	.	.	.
Cac_g021961.t1	Cac_g021961.t1	ANXD3_ARATH^ANXD3_ARATH^Q:17-334,H:1-321^59.19%ID^E:1.47e-137^RecName: Full=Annexin D3;^Eukaryota; Viridiplantae; Streptophyta; Embryophyta; Tracheophyta; Spermatophyta; Magnoliopsida; eudicotyledons; Gunneridae; Pentapetalae; rosids; malvids; Brassicales; Brassicaceae; Camelineae; Arabidopsis	.	Cac_g021961.t1.p1	110-1114[+]	.	AT2G38760.1^AT2G38760.1^Q:17-334,H:1-321^59.19%ID^E:9e-137^.^.	Nsi25727.t1^Nsi25727.t1^Q:17-334,H:1-318^88.99%ID^E:0^.^.	.	.	.	.	KEGG:ath:AT2G38760`KO:K17098	GO:0005737^cellular_component^cytoplasm`GO:0005773^cellular_component^vacuole`GO:0005509^molecular_function^calcium ion binding`GO:0005544^molecular_function^calcium-dependent phospholipid binding`GO:0009409^biological_process^response to cold`GO:0009408^biological_process^response to heat`GO:0009651^biological_process^response to salt stress`GO:0009414^biological_process^response to water depriv…	.	.	.	.
Cac_g011617.t1	Cac_g011617.t1	MANA_CANEN^MANA_CANEN^Q:27-1006,H:2-981^71.646%ID^E:0^RecName: Full=Alpha-mannosidase {ECO:0000303|PubMed:4973951};^Eukaryota; Viridiplantae; Streptophyta; Embryophyta; Tracheophyta; Spermatophyta; Magnoliopsida; eudicotyledons; Gunneridae; Pentapetalae; rosids; fabids; Fabales; Fabaceae; Papilionoideae; 50 kb inversion clade; NPAAA clade; indigoferoid/millettioid clade; Phaseoleae; Canavalia	.	Cac_g011617.t1.p1	1-3021[+]	.	AT5G66150.2^AT5G66150.2^Q:3-1006,H:4-1034^67.6%ID^E:0^.^.	Nsi17439.t1^Nsi17439.t1^Q:6-1006,H:3-1008^62.41%ID^E:0^.^.	.	.	.	.	.	GO:0000326^cellular_component^protein storage vacuole`GO:0004559^molecular_function^alpha-mannosidase activity`GO:0030246^molecular_function^carbohydrate binding`GO:0046872^molecular_function^metal ion binding`GO:0006013^biological_process^mannose metabolic process	.	.	.	.
Cac_g008042.t2	Cac_g008042.t2	WIH2_ARATH^WIH2_ARATH^Q:19-56,H:17-54^89.474%ID^E:6.85e-11^RecName: Full=Cysteine-rich and transmembrane domain-containing protein WIH2 {ECO:0000305};^Eukaryota; Viridiplantae; Streptophyta; Embryophyta; Tracheophyta; Spermatophyta; Magnoliopsida; eudicotyledons; Gunneridae; Pentapetalae; rosids; malvids; Brassicales; Brassicaceae; Camelineae; Arabidopsis	.	.	.	.	AT2G41420.1^AT2G41420.1^Q:19-56,H:17-54^89.47%ID^E:3e-11^.^.	Nsi01968.t2^Nsi01968.t2^Q:1-83,H:1-81^72.09%ID^E:1e-17^.^.	.	.	.	.	KEGG:ath:AT2G41420	GO:0016021^cellular_component^integral component of membrane`GO:0005886^cellular_component^plasma membrane`GO:0009554^biological_process^megasporogenesis	.	.	.	.
Cac_g006516.t2	Cac_g006516.t2	.	.	Cac_g006516.t2.p1	427-2658[+]	.	AT1G08760.1^AT1G08760.1^Q:1-721,H:1-721^56.68%ID^E:0^.^.	Nsi20384.t1^Nsi20384.t1^Q:1-743,H:1-740^89.91%ID^E:0^.^.	.	.	.	.	.	.	.	.	.	.
Cac_g018765.t1	Cac_g018765.t1	.	.	Cac_g018765.t1.p1	1-408[+]	.	.	Nsi03724.t1^Nsi03724.t1^Q:92-135,H:341-382^61.36%ID^E:2e-07^.^.	.	.	.	.	.	.	.	.	.	.
Cac_g013541.t1	Cac_g013541.t1	PRP4B_BOVIN^PRP4B_BOVIN^Q:436-829,H:616-1007^52.618%ID^E:1.9e-134^RecName: Full=Serine/threonine-protein kinase PRP4 homolog;^Eukaryota; Metazoa; Chordata; Craniata; Vertebrata; Euteleostomi; Mammalia; Eutheria; Laurasiatheria; Artiodactyla; Ruminantia; Pecora; Bovidae; Bovinae; Bos	.	Cac_g013541.t1.p1	415-2904[+]	.	AT3G25840.1^AT3G25840.1^Q:88-829,H:173-935^55.71%ID^E:0^.^.	Nsi26778.t1^Nsi26778.t1^Q:2-820,H:181-1011^85.61%ID^E:0^.^.	.	.	.	.	KEGG:bta:512236`KO:K08827	GO:0005634^cellular_component^nucleus`GO:0005681^cellular_component^spliceosomal complex`GO:0005524^molecular_function^ATP binding`GO:0004672^molecular_function^protein kinase activity`GO:0004674^molecular_function^protein serine/threonine kinase activity`GO:0006397^biological_process^mRNA processing`GO:0006468^biological_process^protein phosphorylation`GO:0008380^biological_process^RNA splicing	.	.	.	.
Cac_g013541.t1	Cac_g013541.t1	PRP4B_BOVIN^PRP4B_BOVIN^Q:436-829,H:616-1007^52.618%ID^E:1.9e-134^RecName: Full=Serine/threonine-protein kinase PRP4 homolog;^Eukaryota; Metazoa; Chordata; Craniata; Vertebrata; Euteleostomi; Mammalia; Eutheria; Laurasiatheria; Artiodactyla; Ruminantia; Pecora; Bovidae; Bovinae; Bos	.	Cac_g013541.t1.p4	2987-3319[-]	.	AT3G25840.1^AT3G25840.1^Q:88-829,H:173-935^55.71%ID^E:0^.^.	Nsi26778.t1^Nsi26778.t1^Q:2-820,H:181-1011^85.61%ID^E:0^.^.	.	.	.	.	KEGG:bta:512236`KO:K08827	GO:0005634^cellular_component^nucleus`GO:0005681^cellular_component^spliceosomal complex`GO:0005524^molecular_function^ATP binding`GO:0004672^molecular_function^protein kinase activity`GO:0004674^molecular_function^protein serine/threonine kinase activity`GO:0006397^biological_process^mRNA processing`GO:0006468^biological_process^protein phosphorylation`GO:0008380^biological_process^RNA splicing	.	.	.	.
Cac_g021543.t1	Cac_g021543.t1	HTSF1_PONAB^HTSF1_PONAB^Q:151-466,H:48-355^35.692%ID^E:6.67e-45^RecName: Full=HIV Tat-specific factor 1 homolog;^Eukaryota; Metazoa; Chordata; Craniata; Vertebrata; Euteleostomi; Mammalia; Eutheria; Euarchontoglires; Primates; Haplorrhini; Catarrhini; Hominidae; Pongo	.	Cac_g021543.t1.p1	304-1767[+]	.	AT5G16260.1^AT5G16260.1^Q:33-486,H:20-517^58.72%ID^E:0^.^.	Nsi11827.t1^Nsi11827.t1^Q:1-487,H:1-518^85.52%ID^E:0^.^.	.	.	.	.	KEGG:pon:100172491`KO:K13093	GO:0005634^cellular_component^nucleus`GO:0003723^molecular_function^RNA binding`GO:0000398^biological_process^mRNA splicing, via spliceosome	.	.	.	.
Cac_g030494.t1	Cac_g030494.t1	DPOE1_ARATH^DPOE1_ARATH^Q:1-2194,H:1-2156^70.894%ID^E:0^RecName: Full=DNA polymerase epsilon catalytic subunit A;^Eukaryota; Viridiplantae; Streptophyta; Embryophyta; Tracheophyta; Spermatophyta; Magnoliopsida; eudicotyledons; Gunneridae; Pentapetalae; rosids; malvids; Brassicales; Brassicaceae; Camelineae; Arabidopsis	.	Cac_g030494.t1.p1	1-6594[+]	.	AT1G08260.1^AT1G08260.1^Q:1-2194,H:1-2156^70.89%ID^E:0^.^.	Nsi19201.t1^Nsi19201.t1^Q:1-2197,H:1-2216^94.22%ID^E:0^.^.	.	.	.	.	KEGG:ath:AT1G08260`KO:K02324	GO:0048046^cellular_component^apoplast`GO:0008622^cellular_component^epsilon DNA polymerase complex`GO:0051539^molecular_function^4 iron, 4 sulfur cluster binding`GO:0003677^molecular_function^DNA binding`GO:0003887^molecular_function^DNA-directed DNA polymerase activity`GO:0000166^molecular_function^nucleotide binding`GO:0008310^molecular_function^single-stranded DNA 3'-5' exodeoxyribonuclease a…	.	.	.	.
Cac_g016554.t1	Cac_g016554.t1	KPRO_MAIZE^KPRO_MAIZE^Q:44-301,H:529-815^40.878%ID^E:9.27e-61^RecName: Full=Putative receptor protein kinase ZmPK1;^Eukaryota; Viridiplantae; Streptophyta; Embryophyta; Tracheophyta; Spermatophyta; Magnoliopsida; Liliopsida; Poales; Poaceae; PACMAD clade; Panicoideae; Andropogonodae; Andropogoneae; Tripsacinae; Zea	.	Cac_g016554.t1.p1	1-909[+]	.	AT1G34300.1^AT1G34300.1^Q:44-298,H:479-756^34.35%ID^E:4e-50^.^.	Nsi13953.t1^Nsi13953.t1^Q:44-302,H:799-1086^71.67%ID^E:2e-132^.^.	.	.	.	.	KEGG:zma:542378	GO:0016021^cellular_component^integral component of membrane`GO:0005524^molecular_function^ATP binding`GO:0004674^molecular_function^protein serine/threonine kinase activity`GO:0048544^biological_process^recognition of pollen	.	.	.	.
Cac_g007291.t1	Cac_g007291.t1	QCR7_SOLTU^QCR7_SOLTU^Q:1-123,H:1-123^86.992%ID^E:3.87e-74^RecName: Full=Cytochrome b-c1 complex subunit 7;^Eukaryota; Viridiplantae; Streptophyta; Embryophyta; Tracheophyta; Spermatophyta; Magnoliopsida; eudicotyledons; Gunneridae; Pentapetalae; asterids; lamiids; Solanales; Solanaceae; Solanoideae; Solaneae; Solanum	.	Cac_g007291.t1.p1	129-500[+]	.	AT5G25450.1^AT5G25450.1^Q:3-123,H:2-122^83.47%ID^E:5e-70^.^.	Nsi31009.t2^Nsi31009.t2^Q:1-123,H:1-123^95.12%ID^E:2e-82^.^.	.	.	.	.	KEGG:sot:102598697`KO:K00417	GO:0005750^cellular_component^mitochondrial respiratory chain complex III`GO:0006122^biological_process^mitochondrial electron transport, ubiquinol to cytochrome c	.	.	.	.
Cac_g008647.t2	Cac_g008647.t2	RN167_MOUSE^RN167_MOUSE^Q:429-470,H:222-263^59.524%ID^E:1.79e-09^RecName: Full=E3 ubiquitin-protein ligase RNF167;^Eukaryota; Metazoa; Chordata; Craniata; Vertebrata; Euteleostomi; Mammalia; Eutheria; Euarchontoglires; Glires; Rodentia; Myomorpha; Muroidea; Muridae; Murinae; Mus; Mus	.	Cac_g008647.t2.p1	172-1785[+]	.	AT5G45290.2^AT5G45290.2^Q:343-520,H:394-536^45.11%ID^E:1e-38^.^.	Nsi24347.t1^Nsi24347.t1^Q:16-537,H:58-570^75.76%ID^E:0^.^.	.	.	.	.	KEGG:mmu:70510`KO:K15706	GO:0005737^cellular_component^cytoplasm`GO:0012505^cellular_component^endomembrane system`GO:0016021^cellular_component^integral component of membrane`GO:0061630^molecular_function^ubiquitin protein ligase activity`GO:0004842^molecular_function^ubiquitin-protein transferase activity`GO:0008270^molecular_function^zinc ion binding`GO:0045786^biological_process^negative regulation of cell cycle`GO:0…	.	.	.	.
Cac_g007559.t2	Cac_g007559.t2	YMB8_YEAST^YMB8_YEAST^Q:4-289,H:12-272^30.375%ID^E:5.85e-29^RecName: Full=Uncharacterized vacuolar membrane protein YML018C;^Eukaryota; Fungi; Dikarya; Ascomycota; Saccharomycotina; Saccharomycetes; Saccharomycetales; Saccharomycetaceae; Saccharomyces	.	Cac_g007559.t2.p1	450-1511[+]	.	AT4G32140.1^AT4G32140.1^Q:1-291,H:1-289^73.04%ID^E:3e-144^.^.	Nsi19387.t4^Nsi19387.t4^Q:1-305,H:1-303^87.21%ID^E:0^.^.	.	.	.	.	KEGG:sce:YML018C`KO:K15289	GO:0000329^cellular_component^fungal-type vacuole membrane`GO:0016021^cellular_component^integral component of membrane	.	.	.	.
Cac_g031285.t1	Cac_g031285.t1	F3ST_FLABI^F3ST_FLABI^Q:35-341,H:3-310^45.833%ID^E:1.54e-95^RecName: Full=Flavonol 3-sulfotransferase;^Eukaryota; Viridiplantae; Streptophyta; Embryophyta; Tracheophyta; Spermatophyta; Magnoliopsida; eudicotyledons; Gunneridae; Pentapetalae; asterids; campanulids; Asterales; Asteraceae; Asteroideae; Heliantheae alliance; Tageteae; Flaveria	.	Cac_g031285.t1.p1	1-1026[+]	.	AT5G07010.1^AT5G07010.1^Q:8-340,H:26-354^42.35%ID^E:6e-94^.^.	Nsi24752.t1^Nsi24752.t1^Q:3-338,H:4-340^70.92%ID^E:2e-174^.^.`Nsi24752.t1^Nsi24752.t1^Q:89-341,H:338-590^89.33%ID^E:2e-163^.^.	.	.	.	.	KEGG:ag:AAA61638`KO:K13270	GO:0005737^cellular_component^cytoplasm`GO:0008146^molecular_function^sulfotransferase activity	.	.	.	.
Cac_g007870.t2	Cac_g007870.t2	.	.	Cac_g007870.t2.p1	1-456[+]	.	.	.	.	.	.	.	.	.	.	.	.	.
Cac_g007485.t1	Cac_g007485.t1	CBWD1_HUMAN^CBWD1_HUMAN^Q:60-417,H:20-373^37.366%ID^E:2.61e-69^RecName: Full=COBW domain-containing protein 1;^Eukaryota; Metazoa; Chordata; Craniata; Vertebrata; Euteleostomi; Mammalia; Eutheria; Euarchontoglires; Primates; Haplorrhini; Catarrhini; Hominidae; Homo	.	Cac_g007485.t1.p1	62-1330[+]	.	AT1G80480.1^AT1G80480.1^Q:46-422,H:53-444^58.42%ID^E:2e-147^.^.	Nsi22692.t1^Nsi22692.t1^Q:151-419,H:10-231^76.21%ID^E:1e-122^.^.	.	.	.	.	KEGG:hsa:55871	GO:0005524^molecular_function^ATP binding	.	.	.	.
Cac_g030575.t1	Cac_g030575.t1	RER3_ARATH^RER3_ARATH^Q:100-344,H:91-332^74.089%ID^E:6.21e-127^RecName: Full=Protein RETICULATA-RELATED 3, chloroplastic {ECO:0000303|PubMed:23596191};^Eukaryota; Viridiplantae; Streptophyta; Embryophyta; Tracheophyta; Spermatophyta; Magnoliopsida; eudicotyledons; Gunneridae; Pentapetalae; rosids; malvids; Brassicales; Brassicaceae; Camelineae; Arabidopsis	.	Cac_g030575.t1.p2	900-1280[-]	.	AT3G08640.1^AT3G08640.1^Q:100-344,H:91-332^74.09%ID^E:3e-126^.^.	Nsi29645.t1^Nsi29645.t1^Q:1-339,H:1-337^90.56%ID^E:0^.^.	.	.	.	.	KEGG:ath:AT3G08640	GO:0009507^cellular_component^chloroplast`GO:0009941^cellular_component^chloroplast envelope`GO:0031969^cellular_component^chloroplast membrane`GO:0005829^cellular_component^cytosol`GO:0016021^cellular_component^integral component of membrane`GO:0009536^cellular_component^plastid`GO:0009793^biological_process^embryo development ending in seed dormancy`GO:0048366^biological_process^leaf developmen…	.	.	.	.
Cac_g032069.t1	Cac_g032069.t1	.	.	.	.	.	AT3G50020.1^AT3G50020.1^Q:8-55,H:10-53^50%ID^E:2e-07^.^.	Nsi06257.t1^Nsi06257.t1^Q:32-60,H:8-36^58.62%ID^E:1e-05^.^.	.	.	.	.	.	.	.	.	.	.
Cac_g005172.t1	Cac_g005172.t1	MARH2_RAT^MARH2_RAT^Q:62-111,H:64-113^38%ID^E:8.15e-08^RecName: Full=E3 ubiquitin-protein ligase MARCHF2;^Eukaryota; Metazoa; Chordata; Craniata; Vertebrata; Euteleostomi; Mammalia; Eutheria; Euarchontoglires; Glires; Rodentia; Myomorpha; Muroidea; Muridae; Murinae; Rattus	.	Cac_g005172.t1.p1	368-1174[+]	.	AT2G01275.1^AT2G01275.1^Q:1-234,H:1-225^55.56%ID^E:3e-89^.^.	Nsi21691.t3^Nsi21691.t3^Q:1-255,H:1-255^95.69%ID^E:0^.^.	.	.	.	.	KEGG:rno:362849`KO:K10657	GO:0031410^cellular_component^cytoplasmic vesicle`GO:0005829^cellular_component^cytosol`GO:0005783^cellular_component^endoplasmic reticulum`GO:0005789^cellular_component^endoplasmic reticulum membrane`GO:0010008^cellular_component^endosome membrane`GO:0016021^cellular_component^integral component of membrane`GO:0005765^cellular_component^lysosomal membrane`GO:0061630^molecular_function^ubiquitin …	.	.	.	.
Cac_g021787.t1	Cac_g021787.t1	.	.	Cac_g021787.t1.p1	96-1325[+]	.	AT1G75710.1^AT1G75710.1^Q:20-426,H:1-461^60.39%ID^E:7e-168^.^.	Nsi04571.t1^Nsi04571.t1^Q:20-427,H:1-390^81.17%ID^E:0^.^.	.	.	.	.	.	.	.	.	.	.
Cac_g012369.t1	Cac_g012369.t1	RQL5_ARATH^RQL5_ARATH^Q:1-899,H:1-906^53.571%ID^E:0^RecName: Full=ATP-dependent DNA helicase Q-like 5;^Eukaryota; Viridiplantae; Streptophyta; Embryophyta; Tracheophyta; Spermatophyta; Magnoliopsida; eudicotyledons; Gunneridae; Pentapetalae; rosids; malvids; Brassicales; Brassicaceae; Camelineae; Arabidopsis	.	Cac_g012369.t1.p1	1-2706[+]	.	AT1G27880.1^AT1G27880.1^Q:1-899,H:1-906^53.57%ID^E:0^.^.	Nsi14717.t1^Nsi14717.t1^Q:256-901,H:1-699^85.41%ID^E:0^.^.	.	.	.	.	KEGG:ath:AT1G27880`KO:K10730	GO:0005694^cellular_component^chromosome`GO:0005737^cellular_component^cytoplasm`GO:0005634^cellular_component^nucleus`GO:0043138^molecular_function^3'-5' DNA helicase activity`GO:0005524^molecular_function^ATP binding`GO:0009378^molecular_function^four-way junction helicase activity`GO:0003676^molecular_function^nucleic acid binding`GO:0042631^biological_process^cellular response to water depriv…	.	.	.	.
Cac_g007303.t2	Cac_g007303.t2	.	.	Cac_g007303.t2.p1	67-432[+]	.	.	.	.	.	.	.	.	.	.	.	.	.
Cac_g020743.t2	Cac_g020743.t2	C3H30_ARATH^C3H30_ARATH^Q:1-740,H:1-713^55.366%ID^E:0^RecName: Full=Zinc finger CCCH domain-containing protein 30;^Eukaryota; Viridiplantae; Streptophyta; Embryophyta; Tracheophyta; Spermatophyta; Magnoliopsida; eudicotyledons; Gunneridae; Pentapetalae; rosids; malvids; Brassicales; Brassicaceae; Camelineae; Arabidopsis	.	Cac_g020743.t2.p1	396-2618[+]	.	AT2G41900.1^AT2G41900.1^Q:1-740,H:1-713^55.37%ID^E:0^.^.	Nsi05551.t2^Nsi05551.t2^Q:1-740,H:1-735^85.87%ID^E:0^.^.	.	.	.	.	KEGG:ath:AT2G41900	GO:0005737^cellular_component^cytoplasm`GO:0005634^cellular_component^nucleus`GO:0003677^molecular_function^DNA binding`GO:0003700^molecular_function^DNA-binding transcription factor activity`GO:0046872^molecular_function^metal ion binding`GO:0006355^biological_process^regulation of transcription, DNA-templated	.	.	.	.
Cac_g016423.t1	Cac_g016423.t1	.	.	.	.	.	.	.	.	.	.	.	.	.	.	.	.	.
Cac_g006312.t1	Cac_g006312.t1	EPHA_MYCTU^EPHA_MYCTU^Q:2-112,H:211-316^35.088%ID^E:1.42e-18^RecName: Full=Epoxide hydrolase A {ECO:0000303|PubMed:16511284};^Bacteria; Actinobacteria; Corynebacteriales; Mycobacteriaceae; Mycobacterium; Mycobacterium tuberculosis complex	.	Cac_g006312.t1.p1	1-348[+]	.	AT4G02340.1^AT4G02340.1^Q:2-115,H:202-316^64.35%ID^E:7e-51^.^.	Nsi05076.t1^Nsi05076.t1^Q:2-115,H:206-320^87.83%ID^E:2e-67^.^.	.	.	.	COG2267^alpha beta hydrolase fold	KEGG:mtu:Rv3617`KEGG:mtv:RVBD_3617	GO:0018742^molecular_function^epoxide hydrolase B activity`GO:0016787^molecular_function^hydrolase activity`GO:0042803^molecular_function^protein homodimerization activity`GO:0009636^biological_process^response to toxic substance	.	.	.	.
Cac_g019669.t1	Cac_g019669.t1	CNGC2_ARATH^CNGC2_ARATH^Q:1-707,H:1-726^74.321%ID^E:0^RecName: Full=Cyclic nucleotide-gated ion channel 2;^Eukaryota; Viridiplantae; Streptophyta; Embryophyta; Tracheophyta; Spermatophyta; Magnoliopsida; eudicotyledons; Gunneridae; Pentapetalae; rosids; malvids; Brassicales; Brassicaceae; Camelineae; Arabidopsis	.	Cac_g019669.t1.p1	144-2267[+]	.	AT5G15410.1^AT5G15410.1^Q:1-707,H:1-726^74.32%ID^E:0^.^.	Nsi09566.t1^Nsi09566.t1^Q:1-665,H:1-666^90.69%ID^E:0^.^.	.	.	.	.	KEGG:ath:AT5G15410`KO:K05391	GO:0016021^cellular_component^integral component of membrane`GO:0005886^cellular_component^plasma membrane`GO:0005262^molecular_function^calcium channel activity`GO:0005516^molecular_function^calmodulin binding`GO:0030552^molecular_function^cAMP binding`GO:0030553^molecular_function^cGMP binding`GO:0005222^molecular_function^intracellular cAMP-activated cation channel activity`GO:0005221^molecula…	.	.	.	.
Cac_g010875.t3	Cac_g010875.t3	WDL7_ARATH^WDL7_ARATH^Q:1-130,H:1-132^39.855%ID^E:3.1e-17^RecName: Full=Protein WVD2-like 7 {ECO:0000305};^Eukaryota; Viridiplantae; Streptophyta; Embryophyta; Tracheophyta; Spermatophyta; Magnoliopsida; eudicotyledons; Gunneridae; Pentapetalae; rosids; malvids; Brassicales; Brassicaceae; Camelineae; Arabidopsis	.	Cac_g010875.t3.p1	283-1863[+]	.	AT1G24160.1^AT1G24160.1^Q:20-185,H:30-201^48.85%ID^E:4e-37^.^.	Nsi20080.t1^Nsi20080.t1^Q:1-526,H:1-518^64.42%ID^E:0^.^.	.	.	.	.	KEGG:ath:AT1G70950	GO:0005737^cellular_component^cytoplasm`GO:0005874^cellular_component^microtubule	.	.	.	.
Cac_g019323.t1	Cac_g019323.t1	OST1B_ARATH^OST1B_ARATH^Q:11-466,H:7-461^71.272%ID^E:0^RecName: Full=Dolichyl-diphosphooligosaccharide--protein glycosyltransferase subunit 1B;^Eukaryota; Viridiplantae; Streptophyta; Embryophyta; Tracheophyta; Spermatophyta; Magnoliopsida; eudicotyledons; Gunneridae; Pentapetalae; rosids; malvids; Brassicales; Brassicaceae; Camelineae; Arabidopsis	.	Cac_g019323.t1.p1	1-1407[+]	.	AT2G01720.1^AT2G01720.1^Q:11-466,H:7-461^71.27%ID^E:0^.^.	Nsi35595.t2^Nsi35595.t2^Q:3-468,H:4-469^93.13%ID^E:0^.^.	.	.	.	.	KEGG:ath:AT2G01720`KO:K12666	GO:0005783^cellular_component^endoplasmic reticulum`GO:0016021^cellular_component^integral component of membrane`GO:0005739^cellular_component^mitochondrion`GO:0008250^cellular_component^oligosaccharyltransferase complex`GO:0009505^cellular_component^plant-type cell wall`GO:0005886^cellular_component^plasma membrane`GO:0005774^cellular_component^vacuolar membrane`GO:0006487^biological_process^pro…	.	.	.	.
Cac_g000079.t1	Cac_g000079.t1	RENT1_ARATH^RENT1_ARATH^Q:1-1238,H:1-1222^80.815%ID^E:0^RecName: Full=Regulator of nonsense transcripts 1 homolog;^Eukaryota; Viridiplantae; Streptophyta; Embryophyta; Tracheophyta; Spermatophyta; Magnoliopsida; eudicotyledons; Gunneridae; Pentapetalae; rosids; malvids; Brassicales; Brassicaceae; Camelineae; Arabidopsis	.	Cac_g000079.t1.p1	1-3762[+]	.	AT5G47010.1^AT5G47010.1^Q:1-1238,H:1-1222^80.82%ID^E:0^.^.	Nsi14117.t1^Nsi14117.t1^Q:303-1253,H:15-982^94.12%ID^E:0^.^.	.	.	.	.	KEGG:ath:AT5G47010`KO:K14326	GO:0005737^cellular_component^cytoplasm`GO:0005829^cellular_component^cytosol`GO:0000932^cellular_component^P-body`GO:0005886^cellular_component^plasma membrane`GO:0009506^cellular_component^plasmodesma`GO:0005524^molecular_function^ATP binding`GO:0003677^molecular_function^DNA binding`GO:0003729^molecular_function^mRNA binding`GO:0003723^molecular_function^RNA binding`GO:0003724^molecular_functi…	.	.	.	.
Cac_g009245.t1	Cac_g009245.t1	CGR3_ARATH^CGR3_ARATH^Q:1-262,H:1-258^69.084%ID^E:2.79e-133^RecName: Full=Probable pectin methylesterase CGR3 {ECO:0000303|PubMed:25704846};^Eukaryota; Viridiplantae; Streptophyta; Embryophyta; Tracheophyta; Spermatophyta; Magnoliopsida; eudicotyledons; Gunneridae; Pentapetalae; rosids; malvids; Brassicales; Brassicaceae; Camelineae; Arabidopsis	.	Cac_g009245.t1.p1	405-1193[+]	.	AT5G65810.1^AT5G65810.1^Q:1-262,H:1-258^69.08%ID^E:2e-132^.^.	Nsi13801.t3^Nsi13801.t3^Q:1-262,H:1-262^85.11%ID^E:6e-164^.^.	.	.	.	.	KEGG:ath:AT5G65810`KO:K23871	GO:0005768^cellular_component^endosome`GO:0005794^cellular_component^Golgi apparatus`GO:0000139^cellular_component^Golgi membrane`GO:0016021^cellular_component^integral component of membrane`GO:0005802^cellular_component^trans-Golgi network`GO:0008168^molecular_function^methyltransferase activity`GO:0015976^biological_process^carbon utilization`GO:0010394^biological_process^homogalacturonan metab…	.	.	.	.
Cac_g006974.t3	Cac_g006974.t3	.	.	Cac_g006974.t3.p1	312-1565[+]	.	AT3G25910.1^AT3G25910.1^Q:1-227,H:1-264^43.38%ID^E:8e-65^.^.	Nsi11002.t1^Nsi11002.t1^Q:17-403,H:2-387^71.98%ID^E:0^.^.	.	.	.	.	.	.	.	.	.	.
Cac_g030122.t1	Cac_g030122.t1	CHLD_TOBAC^CHLD_TOBAC^Q:4-745,H:7-758^83.245%ID^E:0^RecName: Full=Magnesium-chelatase subunit ChlD, chloroplastic;^Eukaryota; Viridiplantae; Streptophyta; Embryophyta; Tracheophyta; Spermatophyta; Magnoliopsida; eudicotyledons; Gunneridae; Pentapetalae; asterids; lamiids; Solanales; Solanaceae; Nicotianoideae; Nicotianeae; Nicotiana	.	Cac_g030122.t1.p1	1-2238[+]	.	AT1G08520.1^AT1G08520.1^Q:42-745,H:48-760^84.29%ID^E:0^.^.	Nsi09825.t1^Nsi09825.t1^Q:1-450,H:1-451^90.02%ID^E:0^.^.	.	.	.	.	.	GO:0009507^cellular_component^chloroplast`GO:0005524^molecular_function^ATP binding`GO:0016851^molecular_function^magnesium chelatase activity`GO:0015995^biological_process^chlorophyll biosynthetic process`GO:0015979^biological_process^photosynthesis	.	.	.	.
Cac_g033711.t6	Cac_g033711.t6	KN13A_ARATH^KN13A_ARATH^Q:1-734,H:1-712^70.811%ID^E:0^RecName: Full=Kinesin-like protein KIN-13A {ECO:0000305};^Eukaryota; Viridiplantae; Streptophyta; Embryophyta; Tracheophyta; Spermatophyta; Magnoliopsida; eudicotyledons; Gunneridae; Pentapetalae; rosids; malvids; Brassicales; Brassicaceae; Camelineae; Arabidopsis	.	Cac_g033711.t6.p1	394-2721[+]	.	AT3G16630.2^AT3G16630.2^Q:1-734,H:1-712^70.81%ID^E:0^.^.	Nsi26253.t1^Nsi26253.t1^Q:1-726,H:1-726^95.59%ID^E:0^.^.	.	.	.	.	KEGG:ath:AT3G16630`KO:K10393	GO:0005795^cellular_component^Golgi stack`GO:0005871^cellular_component^kinesin complex`GO:0005874^cellular_component^microtubule`GO:0005886^cellular_component^plasma membrane`GO:0009531^cellular_component^secondary cell wall`GO:0005524^molecular_function^ATP binding`GO:0016887^molecular_function^ATPase activity`GO:0008017^molecular_function^microtubule binding`GO:0003777^molecular_function^micro…	.	.	.	.
Cac_g004471.t2	Cac_g004471.t2	CTBP_ARATH^CTBP_ARATH^Q:17-653,H:2-636^71.875%ID^E:0^RecName: Full=C-terminal binding protein AN;^Eukaryota; Viridiplantae; Streptophyta; Embryophyta; Tracheophyta; Spermatophyta; Magnoliopsida; eudicotyledons; Gunneridae; Pentapetalae; rosids; malvids; Brassicales; Brassicaceae; Camelineae; Arabidopsis	.	Cac_g004471.t2.p1	146-2107[+]	.	AT1G01510.1^AT1G01510.1^Q:17-653,H:2-636^71.88%ID^E:0^.^.	Nsi30974.t1^Nsi30974.t1^Q:3-653,H:26-676^92.51%ID^E:0^.^.	.	.	.	.	KEGG:ath:AT1G01510	GO:0010494^cellular_component^cytoplasmic stress granule`GO:0005829^cellular_component^cytosol`GO:0005874^cellular_component^microtubule`GO:0005802^cellular_component^trans-Golgi network`GO:0042802^molecular_function^identical protein binding`GO:0019900^molecular_function^kinase binding`GO:0051287^molecular_function^NAD binding`GO:0016616^molecular_function^oxidoreductase activity, acting on the …	.	.	.	.
Cac_g012628.t1	Cac_g012628.t1	DOGL4_ARATH^DOGL4_ARATH^Q:3-216,H:12-223^31.602%ID^E:1.94e-29^RecName: Full=Protein DOG1-like 4 {ECO:0000303|PubMed:17065317};^Eukaryota; Viridiplantae; Streptophyta; Embryophyta; Tracheophyta; Spermatophyta; Magnoliopsida; eudicotyledons; Gunneridae; Pentapetalae; rosids; malvids; Brassicales; Brassicaceae; Camelineae; Arabidopsis	.	Cac_g012628.t1.p1	1-681[+]	.	AT3G14880.2^AT3G14880.2^Q:2-225,H:9-235^54.15%ID^E:1e-80^.^.	Nsi22671.t1^Nsi22671.t1^Q:1-226,H:1-226^91.59%ID^E:5e-151^.^.	.	.	.	.	KEGG:ath:AT4G18650	GO:0043565^molecular_function^sequence-specific DNA binding`GO:0006351^biological_process^transcription, DNA-templated	.	.	.	.
Cac_g031631.t1	Cac_g031631.t1	AZG2_ARATH^AZG2_ARATH^Q:9-536,H:7-530^69.565%ID^E:0^RecName: Full=Adenine/guanine permease AZG2;^Eukaryota; Viridiplantae; Streptophyta; Embryophyta; Tracheophyta; Spermatophyta; Magnoliopsida; eudicotyledons; Gunneridae; Pentapetalae; rosids; malvids; Brassicales; Brassicaceae; Camelineae; Arabidopsis	.	Cac_g031631.t1.p1	1-1611[+]	.	AT5G50300.2^AT5G50300.2^Q:9-536,H:24-547^69.57%ID^E:0^.^.	Nsi10745.t1^Nsi10745.t1^Q:1-536,H:9-511^81.9%ID^E:0^.^.	.	.	.	.	KEGG:ath:AT5G50300`KO:K06901	GO:0016021^cellular_component^integral component of membrane`GO:0005886^cellular_component^plasma membrane`GO:0000295^molecular_function^adenine nucleotide transmembrane transporter activity`GO:0001409^molecular_function^guanine nucleotide transmembrane transporter activity`GO:0005345^molecular_function^purine nucleobase transmembrane transporter activity`GO:0051503^biological_process^adenine nuc…	.	.	.	.
Cac_g025654.t1	Cac_g025654.t1	IF4E1_ORYSJ^IF4E1_ORYSJ^Q:15-197,H:17-227^56.542%ID^E:3.98e-77^RecName: Full=Eukaryotic translation initiation factor 4E-1;^Eukaryota; Viridiplantae; Streptophyta; Embryophyta; Tracheophyta; Spermatophyta; Magnoliopsida; Liliopsida; Poales; Poaceae; BOP clade; Oryzoideae; Oryzeae; Oryzinae; Oryza; Oryza sativa	.	Cac_g025654.t1.p1	1-594[+]	.	AT4G18040.1^AT4G18040.1^Q:49-197,H:56-235^57.78%ID^E:2e-72^.^.	Nsi31427.t2^Nsi31427.t2^Q:1-197,H:1-227^70.48%ID^E:6e-104^.^.	.	.	.	.	KEGG:osa:4323837`KO:K03259	GO:0016281^cellular_component^eukaryotic translation initiation factor 4F complex`GO:0000340^molecular_function^RNA 7-methylguanosine cap binding`GO:0003743^molecular_function^translation initiation factor activity	.	.	.	.
Cac_g009273.t1	Cac_g009273.t1	.	.	Cac_g009273.t1.p1	2-1504[+]	.	AT5G64430.1^AT5G64430.1^Q:1-437,H:1-469^44.69%ID^E:1e-99^.^.	Nsi02023.t1^Nsi02023.t1^Q:1-478,H:54-531^85.65%ID^E:0^.^.	.	.	.	.	.	.	.	.	.	.
Cac_g013612.t1	Cac_g013612.t1	.	.	.	.	.	.	.	.	.	.	.	.	.	.	.	.	.
Cac_g006409.t1	Cac_g006409.t1	.	.	Cac_g006409.t1.p1	372-1091[+]	.	AT1G02380.1^AT1G02380.1^Q:1-185,H:1-166^36.32%ID^E:4e-23^.^.	Nsi16765.t1^Nsi16765.t1^Q:1-200,H:1-200^75.5%ID^E:8e-84^.^.	.	.	.	.	.	.	.	.	.	.
Cac_g025842.t2	Cac_g025842.t2	PLY15_ARATH^PLY15_ARATH^Q:27-375,H:25-398^78.075%ID^E:0^RecName: Full=Probable pectate lyase 15;^Eukaryota; Viridiplantae; Streptophyta; Embryophyta; Tracheophyta; Spermatophyta; Magnoliopsida; eudicotyledons; Gunneridae; Pentapetalae; rosids; malvids; Brassicales; Brassicaceae; Camelineae; Arabidopsis	.	Cac_g025842.t2.p1	93-1217[+]	.	AT4G13710.1^AT4G13710.1^Q:27-375,H:25-398^78.07%ID^E:0^.^.	Nsi28744.t1^Nsi28744.t1^Q:1-375,H:1-375^93.33%ID^E:0^.^.	.	.	.	.	KEGG:ath:AT4G13710`KO:K01728	GO:0046872^molecular_function^metal ion binding`GO:0030570^molecular_function^pectate lyase activity`GO:0045490^biological_process^pectin catabolic process	.	.	.	.
Cac_g013341.t1	Cac_g013341.t1	.	.	Cac_g013341.t1.p1	1-324[+]	.	.	Nsi02829.t1^Nsi02829.t1^Q:1-60,H:1-59^58.33%ID^E:7e-14^.^.	.	.	.	.	.	.	.	.	.	.
Cac_g020134.t1	Cac_g020134.t1	C7317_PRUMU^C7317_PRUMU^Q:4-521,H:7-516^59.387%ID^E:0^RecName: Full=Cytochrome P450 736A117 {ECO:0000303|PubMed:25015725};^Eukaryota; Viridiplantae; Streptophyta; Embryophyta; Tracheophyta; Spermatophyta; Magnoliopsida; eudicotyledons; Gunneridae; Pentapetalae; rosids; fabids; Rosales; Rosaceae; Amygdaloideae; Amygdaleae; Prunus	.	Cac_g020134.t1.p1	25-1599[+]	.	AT3G48280.1^AT3G48280.1^Q:23-521,H:5-487^50.5%ID^E:0^.^.	Nsi27575.t1^Nsi27575.t1^Q:48-519,H:28-490^46.32%ID^E:6e-153^.^.	.	.	.	.	.	GO:0016021^cellular_component^integral component of membrane`GO:0020037^molecular_function^heme binding`GO:0005506^molecular_function^iron ion binding`GO:0004497^molecular_function^monooxygenase activity`GO:0016705^molecular_function^oxidoreductase activity, acting on paired donors, with incorporation or reduction of molecular oxygen	.	.	.	.
Cac_g006126.t1	Cac_g006126.t1	GRDP2_ARATH^GRDP2_ARATH^Q:2-680,H:4-674^52.041%ID^E:0^RecName: Full=Glycine-rich domain-containing protein 2 {ECO:0000303|PubMed:25653657};^Eukaryota; Viridiplantae; Streptophyta; Embryophyta; Tracheophyta; Spermatophyta; Magnoliopsida; eudicotyledons; Gunneridae; Pentapetalae; rosids; malvids; Brassicales; Brassicaceae; Camelineae; Arabidopsis	.	Cac_g006126.t1.p1	1-2136[+]	.	AT4G37900.2^AT4G37900.2^Q:2-680,H:4-674^52.04%ID^E:0^.^.	Nsi15895.t2^Nsi15895.t2^Q:1-711,H:1-719^79.08%ID^E:0^.^.	.	.	.	.	KEGG:ath:AT4G37900	GO:0009734^biological_process^auxin-activated signaling pathway`GO:0071470^biological_process^cellular response to osmotic stress`GO:0010928^biological_process^regulation of auxin mediated signaling pathway`GO:2000028^biological_process^regulation of photoperiodism, flowering	.	.	.	.
Cac_g016697.t1	Cac_g016697.t1	PBL7_ARATH^PBL7_ARATH^Q:127-415,H:58-347^54.828%ID^E:2.63e-104^RecName: Full=Probable serine/threonine-protein kinase PBL7 {ECO:0000305};^Eukaryota; Viridiplantae; Streptophyta; Embryophyta; Tracheophyta; Spermatophyta; Magnoliopsida; eudicotyledons; Gunneridae; Pentapetalae; rosids; malvids; Brassicales; Brassicaceae; Camelineae; Arabidopsis	.	Cac_g016697.t1.p1	1-1512[+]	.	AT1G54820.1^AT1G54820.1^Q:69-431,H:63-444^65.19%ID^E:2e-170^.^.	Nsi06345.t1^Nsi06345.t1^Q:1-436,H:1-436^93.12%ID^E:0^.^.	.	.	.	.	KEGG:ath:AT5G02800	GO:0005886^cellular_component^plasma membrane`GO:0005524^molecular_function^ATP binding`GO:0004675^molecular_function^transmembrane receptor protein serine/threonine kinase activity`GO:0009742^biological_process^brassinosteroid mediated signaling pathway`GO:1900459^biological_process^positive regulation of brassinosteroid mediated signaling pathway`GO:0006468^biological_process^protein phosphoryl…	.	.	.	.
Cac_g028188.t1	Cac_g028188.t1	SMC5_ARATH^SMC5_ARATH^Q:1-1042,H:1-1042^69.194%ID^E:0^RecName: Full=Structural maintenance of chromosomes protein 5;^Eukaryota; Viridiplantae; Streptophyta; Embryophyta; Tracheophyta; Spermatophyta; Magnoliopsida; eudicotyledons; Gunneridae; Pentapetalae; rosids; malvids; Brassicales; Brassicaceae; Camelineae; Arabidopsis	.	Cac_g028188.t1.p1	226-3381[+]	.	AT5G15920.1^AT5G15920.1^Q:1-1042,H:1-1042^69.19%ID^E:0^.^.	Nsi08222.t2^Nsi08222.t2^Q:1-1050,H:1-1050^93.43%ID^E:0^.^.	.	.	.	.	KEGG:ath:AT5G15920`KO:K22803	GO:0005829^cellular_component^cytosol`GO:0005634^cellular_component^nucleus`GO:0009506^cellular_component^plasmodesma`GO:0030915^cellular_component^Smc5-Smc6 complex`GO:0005524^molecular_function^ATP binding`GO:0000724^biological_process^double-strand break repair via homologous recombination`GO:0007062^biological_process^sister chromatid cohesion	.	.	.	.
Cac_g003855.t3	Cac_g003855.t3	.	.	Cac_g003855.t3.p1	797-1837[+]	.	AT4G36440.1^AT4G36440.1^Q:2-346,H:58-394^63.9%ID^E:1e-163^.^.	Nsi15447.t1^Nsi15447.t1^Q:2-346,H:66-411^92.2%ID^E:0^.^.	.	.	.	.	.	.	.	.	.	.
Cac_g000976.t4	Cac_g000976.t4	BH123_ARATH^BH123_ARATH^Q:58-344,H:35-345^37.651%ID^E:8.79e-24^RecName: Full=Transcription factor bHLH123;^Eukaryota; Viridiplantae; Streptophyta; Embryophyta; Tracheophyta; Spermatophyta; Magnoliopsida; eudicotyledons; Gunneridae; Pentapetalae; rosids; malvids; Brassicales; Brassicaceae; Camelineae; Arabidopsis	.	Cac_g000976.t4.p1	138-1190[+]	.	AT3G20640.2^AT3G20640.2^Q:58-344,H:35-345^37.65%ID^E:4e-25^.^.	Nsi12953.t1^Nsi12953.t1^Q:1-322,H:1-288^70.06%ID^E:2e-151^.^.	.	.	.	.	KEGG:ath:AT3G20640	GO:0005634^cellular_component^nucleus`GO:0003677^molecular_function^DNA binding`GO:0001228^molecular_function^DNA-binding transcription activator activity, RNA polymerase II-specific`GO:0003700^molecular_function^DNA-binding transcription factor activity`GO:0046983^molecular_function^protein dimerization activity	.	.	.	.
Cac_g006736.t1	Cac_g006736.t1	TCP8_ARATH^TCP8_ARATH^Q:1-81,H:76-156^61.728%ID^E:6.65e-29^RecName: Full=Transcription factor TCP8;^Eukaryota; Viridiplantae; Streptophyta; Embryophyta; Tracheophyta; Spermatophyta; Magnoliopsida; eudicotyledons; Gunneridae; Pentapetalae; rosids; malvids; Brassicales; Brassicaceae; Camelineae; Arabidopsis	.	.	.	.	AT1G58100.1^AT1G58100.1^Q:1-81,H:76-156^61.73%ID^E:2e-29^.^.	Nsi23159.t1^Nsi23159.t1^Q:1-83,H:84-166^79.52%ID^E:4e-39^.^.	.	.	.	.	KEGG:ath:AT1G58100	GO:0005634^cellular_component^nucleus`GO:0003700^molecular_function^DNA-binding transcription factor activity`GO:0000978^molecular_function^RNA polymerase II cis-regulatory region sequence-specific DNA binding`GO:0043565^molecular_function^sequence-specific DNA binding`GO:0006355^biological_process^regulation of transcription, DNA-templated	.	.	.	.
Cac_g021099.t2	Cac_g021099.t2	RAE1C_ARATH^RAE1C_ARATH^Q:11-216,H:11-216^92.718%ID^E:2.3e-142^RecName: Full=Ras-related protein RABE1c;^Eukaryota; Viridiplantae; Streptophyta; Embryophyta; Tracheophyta; Spermatophyta; Magnoliopsida; eudicotyledons; Gunneridae; Pentapetalae; rosids; malvids; Brassicales; Brassicaceae; Camelineae; Arabidopsis	.	Cac_g021099.t2.p1	231-881[+]	.	AT3G46060.1^AT3G46060.1^Q:11-216,H:11-216^92.72%ID^E:2e-141^.^.	Nsi05359.t4^Nsi05359.t4^Q:1-216,H:1-216^98.15%ID^E:2e-156^.^.	.	.	.	.	KEGG:ath:AT3G46060`KO:K07901	GO:0005829^cellular_component^cytosol`GO:0012505^cellular_component^endomembrane system`GO:0000139^cellular_component^Golgi membrane`GO:0005886^cellular_component^plasma membrane`GO:0005774^cellular_component^vacuolar membrane`GO:0005773^cellular_component^vacuole`GO:0005525^molecular_function^GTP binding`GO:0003924^molecular_function^GTPase activity`GO:0009873^biological_process^ethylene-activat…	.	.	.	.
Cac_g013928.t1	Cac_g013928.t1	HIBC8_ARATH^HIBC8_ARATH^Q:1-385,H:1-386^73.316%ID^E:0^RecName: Full=3-hydroxyisobutyryl-CoA hydrolase-like protein 5;^Eukaryota; Viridiplantae; Streptophyta; Embryophyta; Tracheophyta; Spermatophyta; Magnoliopsida; eudicotyledons; Gunneridae; Pentapetalae; rosids; malvids; Brassicales; Brassicaceae; Camelineae; Arabidopsis	.	Cac_g013928.t1.p1	440-1615[+]	.	AT1G06550.1^AT1G06550.1^Q:1-385,H:1-386^73.32%ID^E:0^.^.	Nsi33391.t3^Nsi33391.t3^Q:1-391,H:1-391^93.61%ID^E:0^.^.	.	.	.	.	KEGG:ath:AT1G06550`KO:K05605	GO:0005829^cellular_component^cytosol`GO:0005576^cellular_component^extracellular region`GO:0003860^molecular_function^3-hydroxyisobutyryl-CoA hydrolase activity`GO:0080167^biological_process^response to karrikin`GO:0006574^biological_process^valine catabolic process	.	.	.	.
Cac_g022072.t1	Cac_g022072.t1	SECA2_ARATH^SECA2_ARATH^Q:119-265,H:387-533^83.673%ID^E:5.94e-78^RecName: Full=Protein translocase subunit SECA2, chloroplastic {ECO:0000305};^Eukaryota; Viridiplantae; Streptophyta; Embryophyta; Tracheophyta; Spermatophyta; Magnoliopsida; eudicotyledons; Gunneridae; Pentapetalae; rosids; malvids; Brassicales; Brassicaceae; Camelineae; Arabidopsis	.	Cac_g022072.t1.p1	1-819[+]	.	AT1G21650.1^AT1G21650.1^Q:119-265,H:387-533^83.67%ID^E:3e-78^.^.	Nsi29187.t1^Nsi29187.t1^Q:119-265,H:384-530^89.8%ID^E:8e-86^.^.	.	.	.	.	KEGG:ath:AT1G21650`KO:K03070	GO:0009941^cellular_component^chloroplast envelope`GO:0031969^cellular_component^chloroplast membrane`GO:0005524^molecular_function^ATP binding`GO:0015462^molecular_function^ATPase-coupled protein transmembrane transporter activity`GO:0016464^molecular_function^chloroplast protein-transporting ATPase activity`GO:0015450^molecular_function^P-P-bond-hydrolysis-driven protein transmembrane transport…	.	.	.	.
Cac_g022814.t1	Cac_g022814.t1	LPAH1_ARATH^LPAH1_ARATH^Q:1-729,H:1-738^63.193%ID^E:0^RecName: Full=P-loop NTPase domain-containing protein LPA1 homolog 1 {ECO:0000305};^Eukaryota; Viridiplantae; Streptophyta; Embryophyta; Tracheophyta; Spermatophyta; Magnoliopsida; eudicotyledons; Gunneridae; Pentapetalae; rosids; malvids; Brassicales; Brassicaceae; Camelineae; Arabidopsis	.	Cac_g022814.t1.p1	230-2425[+]	.	AT5G60760.1^AT5G60760.1^Q:1-729,H:1-738^63.19%ID^E:0^.^.	Nsi35165.t1^Nsi35165.t1^Q:1-731,H:62-794^91.02%ID^E:0^.^.	.	.	.	.	KEGG:ath:AT5G60760	GO:0010264^biological_process^myo-inositol hexakisphosphate biosynthetic process	.	.	.	.
Cac_g019777.t1	Cac_g019777.t1	GATA5_ARATH^GATA5_ARATH^Q:4-316,H:1-330^44.51%ID^E:7.06e-59^RecName: Full=GATA transcription factor 5;^Eukaryota; Viridiplantae; Streptophyta; Embryophyta; Tracheophyta; Spermatophyta; Magnoliopsida; eudicotyledons; Gunneridae; Pentapetalae; rosids; malvids; Brassicales; Brassicaceae; Camelineae; Arabidopsis	.	Cac_g019777.t1.p1	1-960[+]	.	AT5G66320.1^AT5G66320.1^Q:4-316,H:1-330^44.51%ID^E:1e-58^.^.	Nsi01728.t1^Nsi01728.t1^Q:20-311,H:2-289^74.92%ID^E:7e-130^.^.	.	.	.	.	KEGG:ath:AT5G66320	GO:0005634^cellular_component^nucleus`GO:0003700^molecular_function^DNA-binding transcription factor activity`GO:0043565^molecular_function^sequence-specific DNA binding`GO:0008270^molecular_function^zinc ion binding`GO:0030154^biological_process^cell differentiation`GO:0045893^biological_process^positive regulation of transcription, DNA-templated	.	.	.	.
Cac_g033094.t2	Cac_g033094.t2	UBC2_MEDSA^UBC2_MEDSA^Q:1-152,H:1-152^96.053%ID^E:2.38e-109^RecName: Full=Ubiquitin-conjugating enzyme E2 2;^Eukaryota; Viridiplantae; Streptophyta; Embryophyta; Tracheophyta; Spermatophyta; Magnoliopsida; eudicotyledons; Gunneridae; Pentapetalae; rosids; fabids; Fabales; Fabaceae; Papilionoideae; 50 kb inversion clade; NPAAA clade; Hologalegina; IRL clade; Trifolieae; Medicago	.	Cac_g033094.t2.p1	338-796[+]	.	AT2G02760.3^AT2G02760.3^Q:1-152,H:1-152^96.05%ID^E:1e-108^.^.	Nsi07655.t1^Nsi07655.t1^Q:1-152,H:1-152^98.68%ID^E:3e-110^.^.	.	.	.	.	.	GO:0005524^molecular_function^ATP binding`GO:0061631^molecular_function^ubiquitin conjugating enzyme activity	.	.	.	.
Cac_g020503.t1	Cac_g020503.t1	.	.	.	.	.	AT5G43260.1^AT5G43260.1^Q:1-98,H:1-96^77.55%ID^E:1e-49^.^.	.	.	.	.	.	.	.	.	.	.	.
Cac_g021624.t1	Cac_g021624.t1	.	.	Cac_g021624.t1.p1	1-345[+]	.	.	.	.	.	.	.	.	.	.	.	.	.
Cac_g018770.t1	Cac_g018770.t1	MPC1_ARATH^MPC1_ARATH^Q:1-104,H:1-105^82.857%ID^E:2.1e-64^RecName: Full=Mitochondrial pyruvate carrier 1 {ECO:0000305};^Eukaryota; Viridiplantae; Streptophyta; Embryophyta; Tracheophyta; Spermatophyta; Magnoliopsida; eudicotyledons; Gunneridae; Pentapetalae; rosids; malvids; Brassicales; Brassicaceae; Camelineae; Arabidopsis	.	Cac_g018770.t1.p1	216-542[+]	.	AT5G20090.2^AT5G20090.2^Q:1-104,H:1-105^82.86%ID^E:7e-64^.^.	Nsi10761.t1^Nsi10761.t1^Q:1-108,H:1-108^94.44%ID^E:9e-75^.^.	.	.	.	.	KEGG:ath:AT5G20090`KO:K22138	GO:0031305^cellular_component^integral component of mitochondrial inner membrane`GO:0005739^cellular_component^mitochondrion`GO:0005886^cellular_component^plasma membrane`GO:0009536^cellular_component^plastid`GO:0005774^cellular_component^vacuolar membrane`GO:0050833^molecular_function^pyruvate transmembrane transporter activity`GO:0006850^biological_process^mitochondrial pyruvate transmembrane t…	.	.	.	.
Cac_g021840.t1	Cac_g021840.t1	NTF3_TOBAC^NTF3_TOBAC^Q:1-366,H:1-366^91.803%ID^E:0^RecName: Full=Mitogen-activated protein kinase homolog NTF3;^Eukaryota; Viridiplantae; Streptophyta; Embryophyta; Tracheophyta; Spermatophyta; Magnoliopsida; eudicotyledons; Gunneridae; Pentapetalae; asterids; lamiids; Solanales; Solanaceae; Nicotianoideae; Nicotianeae; Nicotiana	.	Cac_g021840.t1.p1	453-1559[+]	.	AT1G10210.1^AT1G10210.1^Q:1-367,H:1-367^86.1%ID^E:0^.^.	Nsi04510.t1^Nsi04510.t1^Q:1-367,H:1-367^95.91%ID^E:0^.^.	.	.	.	.	.	GO:0005737^cellular_component^cytoplasm`GO:0005634^cellular_component^nucleus`GO:0005524^molecular_function^ATP binding`GO:0004707^molecular_function^MAP kinase activity`GO:0035556^biological_process^intracellular signal transduction`GO:0010468^biological_process^regulation of gene expression	.	.	.	.
Cac_g032852.t1	Cac_g032852.t1	.	.	.	.	.	AT3G47510.1^AT3G47510.1^Q:7-82,H:8-77^37.66%ID^E:8e-06^.^.	Nsi07694.t1^Nsi07694.t1^Q:1-88,H:1-90^80%ID^E:8e-37^.^.	.	.	.	.	.	.	.	.	.	.
Cac_g015213.t2	Cac_g015213.t2	SIZ1_ARATH^SIZ1_ARATH^Q:28-793,H:65-836^45.096%ID^E:0^RecName: Full=E3 SUMO-protein ligase SIZ1 {ECO:0000303|PubMed:15894620};^Eukaryota; Viridiplantae; Streptophyta; Embryophyta; Tracheophyta; Spermatophyta; Magnoliopsida; eudicotyledons; Gunneridae; Pentapetalae; rosids; malvids; Brassicales; Brassicaceae; Camelineae; Arabidopsis	.	Cac_g015213.t2.p1	280-3051[+]	.	AT5G60410.1^AT5G60410.1^Q:28-793,H:65-836^45.1%ID^E:0^.^.	Nsi18341.t4^Nsi18341.t4^Q:1-692,H:1-699^80%ID^E:0^.^.	.	.	.	.	KEGG:ath:AT5G60410	GO:0016607^cellular_component^nuclear speck`GO:0005634^cellular_component^nucleus`GO:0019789^molecular_function^SUMO transferase activity`GO:0008270^molecular_function^zinc ion binding`GO:0051301^biological_process^cell division`GO:0016036^biological_process^cellular response to phosphate starvation`GO:0006952^biological_process^defense response`GO:0010247^biological_process^detection of phosphat…	.	.	.	.
Cac_g023297.t1	Cac_g023297.t1	FLY2_ARATH^FLY2_ARATH^Q:25-498,H:12-488^78.826%ID^E:0^RecName: Full=Transmembrane E3 ubiquitin-protein ligase FLY2 {ECO:0000305};^Eukaryota; Viridiplantae; Streptophyta; Embryophyta; Tracheophyta; Spermatophyta; Magnoliopsida; eudicotyledons; Gunneridae; Pentapetalae; rosids; malvids; Brassicales; Brassicaceae; Camelineae; Arabidopsis	.	Cac_g023297.t1.p1	1-1497[+]	.	AT2G20650.2^AT2G20650.2^Q:25-498,H:12-488^78.83%ID^E:0^.^.	Nsi12512.t3^Nsi12512.t3^Q:1-498,H:8-505^96.18%ID^E:0^.^.	.	.	.	.	KEGG:ath:AT2G20650`KO:K23788	GO:0012505^cellular_component^endomembrane system`GO:0016021^cellular_component^integral component of membrane`GO:0046872^molecular_function^metal ion binding`GO:0004842^molecular_function^ubiquitin-protein transferase activity`GO:0009827^biological_process^plant-type cell wall modification	.	.	.	.
Cac_g009796.t1	Cac_g009796.t1	WAK2_ARATH^WAK2_ARATH^Q:20-732,H:26-719^45.619%ID^E:0^RecName: Full=Wall-associated receptor kinase 2;^Eukaryota; Viridiplantae; Streptophyta; Embryophyta; Tracheophyta; Spermatophyta; Magnoliopsida; eudicotyledons; Gunneridae; Pentapetalae; rosids; malvids; Brassicales; Brassicaceae; Camelineae; Arabidopsis	.	Cac_g009796.t1.p1	1-2232[+]	.	AT1G21270.1^AT1G21270.1^Q:20-732,H:26-719^45.62%ID^E:0^.^.	Nsi33670.t1^Nsi33670.t1^Q:16-743,H:15-743^80.27%ID^E:0^.^.	.	.	.	.	KEGG:ath:AT1G21270	GO:0016021^cellular_component^integral component of membrane`GO:0005634^cellular_component^nucleus`GO:0005886^cellular_component^plasma membrane`GO:0005524^molecular_function^ATP binding`GO:0005509^molecular_function^calcium ion binding`GO:0030247^molecular_function^polysaccharide binding`GO:0004674^molecular_function^protein serine/threonine kinase activity`GO:0007166^biological_process^cell sur…	.	.	.	.
Cac_g025949.t1	Cac_g025949.t1	FLZ8_ARATH^FLZ8_ARATH^Q:17-321,H:1-262^48.039%ID^E:6.1e-76^RecName: Full=FCS-Like Zinc finger 8 {ECO:0000303|PubMed:24901469};^Eukaryota; Viridiplantae; Streptophyta; Embryophyta; Tracheophyta; Spermatophyta; Magnoliopsida; eudicotyledons; Gunneridae; Pentapetalae; rosids; malvids; Brassicales; Brassicaceae; Camelineae; Arabidopsis	.	Cac_g025949.t1.p1	1-990[+]	.	AT3G22550.1^AT3G22550.1^Q:17-321,H:1-262^48.04%ID^E:2e-75^.^.	Nsi36232.t1^Nsi36232.t1^Q:11-329,H:154-472^88.4%ID^E:0^.^.	.	.	.	.	KEGG:ath:AT3G22550	GO:0046872^molecular_function^metal ion binding`GO:0071456^biological_process^cellular response to hypoxia`GO:0009749^biological_process^response to glucose`GO:0042594^biological_process^response to starvation`GO:0009744^biological_process^response to sucrose	.	.	.	.
Cac_g005595.t1	Cac_g005595.t1	.	.	Cac_g005595.t1.p1	26-718[+]	.	AT3G49890.1^AT3G49890.1^Q:28-228,H:7-208^44.83%ID^E:1e-54^.^.	Nsi15019.t2^Nsi15019.t2^Q:34-229,H:20-216^88.83%ID^E:8e-113^.^.	.	.	.	.	.	.	.	.	.	.
Cac_g020189.t2	Cac_g020189.t2	TRPD_ARATH^TRPD_ARATH^Q:55-399,H:99-443^77.391%ID^E:0^RecName: Full=Anthranilate phosphoribosyltransferase, chloroplastic;^Eukaryota; Viridiplantae; Streptophyta; Embryophyta; Tracheophyta; Spermatophyta; Magnoliopsida; eudicotyledons; Gunneridae; Pentapetalae; rosids; malvids; Brassicales; Brassicaceae; Camelineae; Arabidopsis	.	Cac_g020189.t2.p1	193-1419[+]	.	AT5G17990.1^AT5G17990.1^Q:55-399,H:99-443^77.39%ID^E:0^.^.	Nsi09374.t1^Nsi09374.t1^Q:7-404,H:6-404^69.17%ID^E:2e-179^.^.	.	.	.	.	KEGG:ath:AT5G17990`KO:K00766	GO:0009507^cellular_component^chloroplast`GO:0009941^cellular_component^chloroplast envelope`GO:0009570^cellular_component^chloroplast stroma`GO:0005829^cellular_component^cytosol`GO:0009536^cellular_component^plastid`GO:0004048^molecular_function^anthranilate phosphoribosyltransferase activity`GO:0000162^biological_process^tryptophan biosynthetic process	.	.	.	.
Cac_g000894.t1	Cac_g000894.t1	.	.	Cac_g000894.t1.p1	1-1842[+]	.	AT5G53930.1^AT5G53930.1^Q:566-610,H:485-529^75.56%ID^E:4e-14^.^.	Nsi13040.t1^Nsi13040.t1^Q:1-610,H:1-608^76.18%ID^E:0^.^.	.	.	.	.	.	.	.	.	.	.
Cac_g031503.t1	Cac_g031503.t1	RL222_ARATH^RL222_ARATH^Q:1-125,H:1-124^87.2%ID^E:1.97e-64^RecName: Full=60S ribosomal protein L22-2;^Eukaryota; Viridiplantae; Streptophyta; Embryophyta; Tracheophyta; Spermatophyta; Magnoliopsida; eudicotyledons; Gunneridae; Pentapetalae; rosids; malvids; Brassicales; Brassicaceae; Camelineae; Arabidopsis	.	Cac_g031503.t1.p1	1-378[+]	.	AT3G05560.1^AT3G05560.1^Q:1-125,H:1-124^87.2%ID^E:6e-64^.^.	Nsi02517.t1^Nsi02517.t1^Q:1-125,H:1-125^97.6%ID^E:1e-84^.^.	.	.	.	.	KEGG:ath:AT3G05560`KO:K02891	GO:0005829^cellular_component^cytosol`GO:0022625^cellular_component^cytosolic large ribosomal subunit`GO:0022626^cellular_component^cytosolic ribosome`GO:0005730^cellular_component^nucleolus`GO:0005886^cellular_component^plasma membrane`GO:0009506^cellular_component^plasmodesma`GO:0042788^cellular_component^polysomal ribosome`GO:0003729^molecular_function^mRNA binding`GO:0003723^molecular_functio…	.	.	.	.
Cac_g009803.t1	Cac_g009803.t1	AMPD_ARATH^AMPD_ARATH^Q:1-672,H:163-831^87.202%ID^E:0^RecName: Full=AMP deaminase {ECO:0000303|PubMed:15918887};^Eukaryota; Viridiplantae; Streptophyta; Embryophyta; Tracheophyta; Spermatophyta; Magnoliopsida; eudicotyledons; Gunneridae; Pentapetalae; rosids; malvids; Brassicales; Brassicaceae; Camelineae; Arabidopsis	.	Cac_g009803.t1.p1	779-2818[+]	.	AT2G38280.1^AT2G38280.1^Q:1-672,H:163-831^87.2%ID^E:0^.^.	Nsi33662.t2^Nsi33662.t2^Q:1-679,H:170-848^96.61%ID^E:0^.^.	.	.	.	.	KEGG:ath:AT2G38280`KO:K01490	GO:0005829^cellular_component^cytosol`GO:0005783^cellular_component^endoplasmic reticulum`GO:0031307^cellular_component^integral component of mitochondrial outer membrane`GO:0043231^cellular_component^intracellular membrane-bounded organelle`GO:0005634^cellular_component^nucleus`GO:0003876^molecular_function^AMP deaminase activity`GO:0005524^molecular_function^ATP binding`GO:0046872^molecular_fun…	.	.	.	.
Cac_g000905.t1	Cac_g000905.t1	VQ4_ARATH^VQ4_ARATH^Q:1-216,H:1-238^54.545%ID^E:2.32e-55^RecName: Full=VQ motif-containing protein 4 {ECO:0000303|PubMed:22535423};^Eukaryota; Viridiplantae; Streptophyta; Embryophyta; Tracheophyta; Spermatophyta; Magnoliopsida; eudicotyledons; Gunneridae; Pentapetalae; rosids; malvids; Brassicales; Brassicaceae; Camelineae; Arabidopsis	.	Cac_g000905.t1.p1	195-860[+]	.	AT1G28280.2^AT1G28280.2^Q:1-217,H:1-239^54.73%ID^E:1e-55^.^.	Nsi13028.t1^Nsi13028.t1^Q:1-221,H:1-222^88.84%ID^E:3e-107^.^.	.	.	.	.	KEGG:ath:AT1G28280	GO:0005634^cellular_component^nucleus`GO:0006952^biological_process^defense response`GO:0051245^biological_process^negative regulation of cellular defense response`GO:0043433^biological_process^negative regulation of DNA-binding transcription factor activity	.	.	.	.
Cac_g001926.t1	Cac_g001926.t1	.	.	Cac_g001926.t1.p1	410-847[+]	.	AT5G48500.1^AT5G48500.1^Q:5-142,H:12-164^50.33%ID^E:8e-36^.^.	Nsi03703.t1^Nsi03703.t1^Q:1-145,H:1-144^74.83%ID^E:4e-69^.^.	.	.	.	.	.	.	.	.	.	.
Cac_g020581.t5	Cac_g020581.t5	COIL_ARATH^COIL_ARATH^Q:2-712,H:4-608^34.605%ID^E:2.49e-80^RecName: Full=Coilin {ECO:0000303|PubMed:16624863};^Eukaryota; Viridiplantae; Streptophyta; Embryophyta; Tracheophyta; Spermatophyta; Magnoliopsida; eudicotyledons; Gunneridae; Pentapetalae; rosids; malvids; Brassicales; Brassicaceae; Camelineae; Arabidopsis	.	Cac_g020581.t5.p1	1-2139[+]	.	AT1G13030.1^AT1G13030.1^Q:2-712,H:4-608^34.6%ID^E:4e-80^.^.	Nsi19928.t1^Nsi19928.t1^Q:1-577,H:1-548^79.72%ID^E:0^.^.	.	.	.	.	KEGG:ath:AT1G13030`KO:K13150	GO:0015030^cellular_component^Cajal body`GO:0030619^molecular_function^U1 snRNA binding`GO:0030620^molecular_function^U2 snRNA binding`GO:0006396^biological_process^RNA processing`GO:0000387^biological_process^spliceosomal snRNP assembly	.	.	.	.
Cac_g022910.t1	Cac_g022910.t1	NHX2_ARATH^NHX2_ARATH^Q:13-386,H:12-383^69.786%ID^E:0^RecName: Full=Sodium/hydrogen exchanger 2;^Eukaryota; Viridiplantae; Streptophyta; Embryophyta; Tracheophyta; Spermatophyta; Magnoliopsida; eudicotyledons; Gunneridae; Pentapetalae; rosids; malvids; Brassicales; Brassicaceae; Camelineae; Arabidopsis	.	Cac_g022910.t1.p2	1390-1836[+]	.	AT3G05030.3^AT3G05030.3^Q:13-386,H:12-383^69.79%ID^E:0^.^.	Nsi31605.t5^Nsi31605.t5^Q:1-393,H:1-393^92.88%ID^E:0^.^.	.	.	.	.	KEGG:ath:AT3G05030	GO:0005829^cellular_component^cytosol`GO:0016021^cellular_component^integral component of membrane`GO:0005886^cellular_component^plasma membrane`GO:0005774^cellular_component^vacuolar membrane`GO:0015386^molecular_function^potassium:proton antiporter activity`GO:0015385^molecular_function^sodium:proton antiporter activity`GO:0055075^biological_process^potassium ion homeostasis`GO:0071805^biologic…	.	.	.	.
Cac_g022910.t1	Cac_g022910.t1	NHX2_ARATH^NHX2_ARATH^Q:13-386,H:12-383^69.786%ID^E:0^RecName: Full=Sodium/hydrogen exchanger 2;^Eukaryota; Viridiplantae; Streptophyta; Embryophyta; Tracheophyta; Spermatophyta; Magnoliopsida; eudicotyledons; Gunneridae; Pentapetalae; rosids; malvids; Brassicales; Brassicaceae; Camelineae; Arabidopsis	.	Cac_g022910.t1.p1	3-1328[+]	.	AT3G05030.3^AT3G05030.3^Q:13-386,H:12-383^69.79%ID^E:0^.^.	Nsi31605.t5^Nsi31605.t5^Q:1-393,H:1-393^92.88%ID^E:0^.^.	.	.	.	.	KEGG:ath:AT3G05030	GO:0005829^cellular_component^cytosol`GO:0016021^cellular_component^integral component of membrane`GO:0005886^cellular_component^plasma membrane`GO:0005774^cellular_component^vacuolar membrane`GO:0015386^molecular_function^potassium:proton antiporter activity`GO:0015385^molecular_function^sodium:proton antiporter activity`GO:0055075^biological_process^potassium ion homeostasis`GO:0071805^biologic…	.	.	.	.
Cac_g021794.t1	Cac_g021794.t1	SAU50_ARATH^SAU50_ARATH^Q:1-103,H:1-106^81.132%ID^E:5.74e-58^RecName: Full=Auxin-responsive protein SAUR50 {ECO:0000303|PubMed:12036261};^Eukaryota; Viridiplantae; Streptophyta; Embryophyta; Tracheophyta; Spermatophyta; Magnoliopsida; eudicotyledons; Gunneridae; Pentapetalae; rosids; malvids; Brassicales; Brassicaceae; Camelineae; Arabidopsis	.	Cac_g021794.t1.p1	79-393[+]	.	AT2G21220.1^AT2G21220.1^Q:1-103,H:1-103^78.64%ID^E:1e-57^.^.	Nsi04565.t1^Nsi04565.t1^Q:1-104,H:1-78^72.12%ID^E:2e-44^.^.	.	.	.	.	KEGG:ath:AT4G34760`KO:K14488	GO:0009734^biological_process^auxin-activated signaling pathway`GO:0040008^biological_process^regulation of growth	.	.	.	.
Cac_g012663.t1	Cac_g012663.t1	7DLH_CATRO^7DLH_CATRO^Q:1-521,H:1-521^68.13%ID^E:0^RecName: Full=7-deoxyloganic acid hydroxylase {ECO:0000303|PubMed:24103035, ECO:0000303|PubMed:24710322};^Eukaryota; Viridiplantae; Streptophyta; Embryophyta; Tracheophyta; Spermatophyta; Magnoliopsida; eudicotyledons; Gunneridae; Pentapetalae; asterids; lamiids; Gentianales; Apocynaceae; Rauvolfioideae; Vinceae; Catharanthinae; Catharanthus	.	Cac_g012663.t1.p1	76-1641[+]	.	AT3G14690.1^AT3G14690.1^Q:3-521,H:1-512^52.99%ID^E:0^.^.	Nsi02693.t1^Nsi02693.t1^Q:1-521,H:1-521^83.75%ID^E:0^.^.	.	.	.	.	KEGG:ag:AHK60834`KO:K23276	GO:0005783^cellular_component^endoplasmic reticulum`GO:0005789^cellular_component^endoplasmic reticulum membrane`GO:0016021^cellular_component^integral component of membrane`GO:0050595^molecular_function^7-deoxyloganin 7-hydroxylase activity`GO:0020037^molecular_function^heme binding`GO:0005506^molecular_function^iron ion binding`GO:0035834^biological_process^indole alkaloid metabolic process`GO:…	.	.	.	.
Cac_g017941.t1	Cac_g017941.t1	DRL28_ARATH^DRL28_ARATH^Q:147-607,H:375-815^25.78%ID^E:6.92e-22^RecName: Full=Probable disease resistance protein At4g27220;^Eukaryota; Viridiplantae; Streptophyta; Embryophyta; Tracheophyta; Spermatophyta; Magnoliopsida; eudicotyledons; Gunneridae; Pentapetalae; rosids; malvids; Brassicales; Brassicaceae; Camelineae; Arabidopsis`DRL28_ARATH^DRL28_ARATH^Q:2-144,H:137-284^40.541%ID^E:1.06e-19^RecN…	.	Cac_g017941.t1.p1	1-2061[+]	.	AT4G27220.1^AT4G27220.1^Q:147-607,H:375-815^25.78%ID^E:7e-23^.^.`AT4G27220.1^AT4G27220.1^Q:2-144,H:137-284^40.54%ID^E:1e-20^.^.	Nsi30339.t1^Nsi30339.t1^Q:9-274,H:185-473^58.48%ID^E:9e-89^.^.	.	.	.	.	KEGG:ath:AT4G27220	GO:0043531^molecular_function^ADP binding`GO:0005524^molecular_function^ATP binding`GO:0006952^biological_process^defense response	.	.	.	.
Cac_g031413.t1	Cac_g031413.t1	SPEA_BACSU^SPEA_BACSU^Q:106-588,H:7-484^35.918%ID^E:9.69e-99^RecName: Full=Arginine decarboxylase;^Bacteria; Firmicutes; Bacilli; Bacillales; Bacillaceae; Bacillus	.	Cac_g031413.t1.p1	1-1770[+]	.	.	Nsi29308.t2^Nsi29308.t2^Q:32-589,H:1-558^88.17%ID^E:0^.^.	.	.	.	COG1982^decarboxylase	KEGG:bsu:BSU14630`KO:K01585	GO:0005737^cellular_component^cytoplasm`GO:0008792^molecular_function^arginine decarboxylase activity`GO:0009446^biological_process^putrescine biosynthetic process`GO:0008295^biological_process^spermidine biosynthetic process	.	.	.	.
Cac_g020928.t2	Cac_g020928.t2	KINUC_ARATH^KINUC_ARATH^Q:1-877,H:186-1051^63.74%ID^E:0^RecName: Full=Kinesin-like protein KIN-UC {ECO:0000305};^Eukaryota; Viridiplantae; Streptophyta; Embryophyta; Tracheophyta; Spermatophyta; Magnoliopsida; eudicotyledons; Gunneridae; Pentapetalae; rosids; malvids; Brassicales; Brassicaceae; Camelineae; Arabidopsis	.	Cac_g020928.t2.p1	1360-4014[+]	.	AT3G54870.2^AT3G54870.2^Q:1-877,H:186-1051^63.74%ID^E:0^.^.	Nsi00411.t1^Nsi00411.t1^Q:1-883,H:152-1036^89.49%ID^E:0^.^.	.	.	.	.	KEGG:ath:AT3G54870	GO:0005871^cellular_component^kinesin complex`GO:0005874^cellular_component^microtubule`GO:0009524^cellular_component^phragmoplast`GO:0005819^cellular_component^spindle`GO:0005524^molecular_function^ATP binding`GO:0016887^molecular_function^ATPase activity`GO:0008017^molecular_function^microtubule binding`GO:0003777^molecular_function^microtubule motor activity`GO:0007018^biological_process^micro…	.	.	.	.
Cac_g020431.t1	Cac_g020431.t1	EIX2_SOLLC^EIX2_SOLLC^Q:122-872,H:305-1020^37.821%ID^E:3.56e-136^RecName: Full=Receptor-like protein EIX2 {ECO:0000305};^Eukaryota; Viridiplantae; Streptophyta; Embryophyta; Tracheophyta; Spermatophyta; Magnoliopsida; eudicotyledons; Gunneridae; Pentapetalae; asterids; lamiids; Solanales; Solanaceae; Solanoideae; Solaneae; Solanum; Solanum subgen. Lycopersicon`EIX2_SOLLC^EIX2_SOLLC^Q:471-762,H:10…	.	Cac_g020431.t1.p1	1-2631[+]	.	AT2G34930.1^AT2G34930.1^Q:151-793,H:283-903^39.75%ID^E:3e-128^.^.`AT2G34930.1^AT2G34930.1^Q:543-772,H:100-301^30.17%ID^E:6e-08^.^.	Nsi20911.t3^Nsi20911.t3^Q:134-872,H:338-1074^60.81%ID^E:0^.^.	.	.	.	.	KEGG:sly:101263330`KO:K13466	GO:0016021^cellular_component^integral component of membrane`GO:0005886^cellular_component^plasma membrane`GO:0050832^biological_process^defense response to fungus	.	.	.	.
Cac_g031362.t1	Cac_g031362.t1	AN13B_HUMAN^AN13B_HUMAN^Q:50-310,H:31-288^32.714%ID^E:1.38e-31^RecName: Full=Ankyrin repeat domain-containing protein 13B;^Eukaryota; Metazoa; Chordata; Craniata; Vertebrata; Euteleostomi; Mammalia; Eutheria; Euarchontoglires; Primates; Haplorrhini; Catarrhini; Hominidae; Homo	.	Cac_g031362.t1.p1	1-1983[+]	.	AT3G04470.1^AT3G04470.1^Q:1-623,H:1-602^73.89%ID^E:0^.^.	Nsi09155.t1^Nsi09155.t1^Q:1-659,H:1-657^91.81%ID^E:0^.^.	.	.	.	.	KEGG:hsa:124930`KO:K21437	GO:0005737^cellular_component^cytoplasm`GO:0005769^cellular_component^early endosome`GO:0043231^cellular_component^intracellular membrane-bounded organelle`GO:0005770^cellular_component^late endosome`GO:0048471^cellular_component^perinuclear region of cytoplasm`GO:0005886^cellular_component^plasma membrane`GO:0140036^molecular_function^ubiquitin-dependent protein binding`GO:0002091^biological_pro…	.	.	.	.
Cac_g014625.t1	Cac_g014625.t1	Y3567_ARATH^Y3567_ARATH^Q:106-296,H:7-174^30.151%ID^E:2.38e-10^RecName: Full=BTB/POZ domain-containing protein At3g05675;^Eukaryota; Viridiplantae; Streptophyta; Embryophyta; Tracheophyta; Spermatophyta; Magnoliopsida; eudicotyledons; Gunneridae; Pentapetalae; rosids; malvids; Brassicales; Brassicaceae; Camelineae; Arabidopsis	.	Cac_g014625.t1.p3	1750-2058[+]	.	AT3G05675.2^AT3G05675.2^Q:106-296,H:7-174^30.15%ID^E:2e-11^.^.	Nsi13554.t1^Nsi13554.t1^Q:163-453,H:60-350^92.78%ID^E:0^.^.`Nsi13554.t1^Nsi13554.t1^Q:1-65,H:1-62^67.69%ID^E:2e-17^.^.	.	.	.	.	KEGG:ath:AT3G05675	GO:0016567^biological_process^protein ubiquitination	.	.	.	.
Cac_g014625.t1	Cac_g014625.t1	Y3567_ARATH^Y3567_ARATH^Q:106-296,H:7-174^30.151%ID^E:2.38e-10^RecName: Full=BTB/POZ domain-containing protein At3g05675;^Eukaryota; Viridiplantae; Streptophyta; Embryophyta; Tracheophyta; Spermatophyta; Magnoliopsida; eudicotyledons; Gunneridae; Pentapetalae; rosids; malvids; Brassicales; Brassicaceae; Camelineae; Arabidopsis	.	Cac_g014625.t1.p1	84-1535[+]	.	AT3G05675.2^AT3G05675.2^Q:106-296,H:7-174^30.15%ID^E:2e-11^.^.	Nsi13554.t1^Nsi13554.t1^Q:163-453,H:60-350^92.78%ID^E:0^.^.`Nsi13554.t1^Nsi13554.t1^Q:1-65,H:1-62^67.69%ID^E:2e-17^.^.	.	.	.	.	KEGG:ath:AT3G05675	GO:0016567^biological_process^protein ubiquitination	.	.	.	.
Cac_g007352.t1	Cac_g007352.t1	Y2287_ARATH^Y2287_ARATH^Q:88-324,H:67-298^61.088%ID^E:1.11e-103^RecName: Full=GTP-binding protein At2g22870;^Eukaryota; Viridiplantae; Streptophyta; Embryophyta; Tracheophyta; Spermatophyta; Magnoliopsida; eudicotyledons; Gunneridae; Pentapetalae; rosids; malvids; Brassicales; Brassicaceae; Camelineae; Arabidopsis	.	Cac_g007352.t1.p1	120-1103[+]	.	AT5G11480.1^AT5G11480.1^Q:1-327,H:1-318^71.12%ID^E:3e-152^.^.	Nsi31589.t1^Nsi31589.t1^Q:1-327,H:1-328^92.38%ID^E:0^.^.	.	.	.	.	KEGG:ath:AT2G22870`KO:K03978	GO:0005525^molecular_function^GTP binding`GO:0046872^molecular_function^metal ion binding	.	.	.	.
Cac_g008766.t1	Cac_g008766.t1	.	.	.	.	.	.	.	.	.	.	.	.	.	.	.	.	.
Cac_g027748.t1	Cac_g027748.t1	.	.	Cac_g027748.t1.p1	1-339[+]	.	.	.	.	.	.	.	.	.	.	.	.	.
Cac_g020817.t3	Cac_g020817.t3	NAC82_ARATH^NAC82_ARATH^Q:1-377,H:1-340^40.885%ID^E:6.16e-81^RecName: Full=NAC domain-containing protein 82 {ECO:0000303|PubMed:15029955};^Eukaryota; Viridiplantae; Streptophyta; Embryophyta; Tracheophyta; Spermatophyta; Magnoliopsida; eudicotyledons; Gunneridae; Pentapetalae; rosids; malvids; Brassicales; Brassicaceae; Camelineae; Arabidopsis	.	Cac_g020817.t3.p1	1-1905[+]	.	AT5G09330.1^AT5G09330.1^Q:1-377,H:1-340^40.89%ID^E:1e-80^.^.	Nsi01466.t1^Nsi01466.t1^Q:9-592,H:86-646^51.86%ID^E:7e-177^.^.	.	.	.	.	KEGG:ath:AT5G09330	GO:0005634^cellular_component^nucleus`GO:0003677^molecular_function^DNA binding`GO:0003700^molecular_function^DNA-binding transcription factor activity	.	.	.	.
Cac_g032063.t2	Cac_g032063.t2	Y4869_ORYSJ^Y4869_ORYSJ^Q:53-191,H:86-212^41.135%ID^E:3.23e-33^RecName: Full=B3 domain-containing protein Os04g0386900;^Eukaryota; Viridiplantae; Streptophyta; Embryophyta; Tracheophyta; Spermatophyta; Magnoliopsida; Liliopsida; Poales; Poaceae; BOP clade; Oryzoideae; Oryzeae; Oryzinae; Oryza; Oryza sativa	.	Cac_g032063.t2.p1	1-576[+]	.	.	Nsi32160.t1^Nsi32160.t1^Q:1-191,H:242-431^69.12%ID^E:4e-90^.^.	.	.	.	.	KEGG:osa:4335657	GO:0005634^cellular_component^nucleus`GO:0003677^molecular_function^DNA binding	.	.	.	.
Cac_g014818.t1	Cac_g014818.t1	TPX2_ARATH^TPX2_ARATH^Q:11-700,H:16-664^55.099%ID^E:0^RecName: Full=Protein TPX2;^Eukaryota; Viridiplantae; Streptophyta; Embryophyta; Tracheophyta; Spermatophyta; Magnoliopsida; eudicotyledons; Gunneridae; Pentapetalae; rosids; malvids; Brassicales; Brassicaceae; Camelineae; Arabidopsis	.	Cac_g014818.t1.p1	1-2451[+]	.	AT1G03780.2^AT1G03780.2^Q:11-700,H:16-664^55.1%ID^E:0^.^.	Nsi12517.t1^Nsi12517.t1^Q:1-700,H:1-717^76.84%ID^E:0^.^.	.	.	.	.	KEGG:ath:AT1G03780`KO:K16812	GO:0009941^cellular_component^chloroplast envelope`GO:0005874^cellular_component^microtubule`GO:0005654^cellular_component^nucleoplasm`GO:0005634^cellular_component^nucleus`GO:0009524^cellular_component^phragmoplast`GO:0005819^cellular_component^spindle`GO:0008017^molecular_function^microtubule binding`GO:0032147^biological_process^activation of protein kinase activity`GO:0051301^biological_proce…	.	.	.	.
Cac_g019149.t1	Cac_g019149.t1	NUG2_ORYSJ^NUG2_ORYSJ^Q:1-525,H:1-533^78.277%ID^E:0^RecName: Full=Nuclear/nucleolar GTPase 2 {ECO:0000303|PubMed:21205822};^Eukaryota; Viridiplantae; Streptophyta; Embryophyta; Tracheophyta; Spermatophyta; Magnoliopsida; Liliopsida; Poales; Poaceae; BOP clade; Oryzoideae; Oryzeae; Oryzinae; Oryza; Oryza sativa	.	Cac_g019149.t1.p1	69-1661[+]	.	AT1G52980.1^AT1G52980.1^Q:4-513,H:3-515^79.18%ID^E:0^.^.	Nsi07285.t1^Nsi07285.t1^Q:1-473,H:1-473^96.41%ID^E:0^.^.	.	.	.	.	KEGG:osa:4332852`KO:K14537	GO:0005730^cellular_component^nucleolus`GO:0005525^molecular_function^GTP binding`GO:0016787^molecular_function^hydrolase activity	.	.	.	.
Cac_g021236.t1	Cac_g021236.t1	SRC2_SOYBN^SRC2_SOYBN^Q:11-160,H:8-142^29.87%ID^E:1.06e-07^RecName: Full=Protein SRC2 {ECO:0000305};^Eukaryota; Viridiplantae; Streptophyta; Embryophyta; Tracheophyta; Spermatophyta; Magnoliopsida; eudicotyledons; Gunneridae; Pentapetalae; rosids; fabids; Fabales; Fabaceae; Papilionoideae; 50 kb inversion clade; NPAAA clade; indigoferoid/millettioid clade; Phaseoleae; Glycine; Glycine subgen. Soja	.	Cac_g021236.t1.p1	76-993[+]	.	AT3G16510.1^AT3G16510.1^Q:6-157,H:1-145^29.45%ID^E:5e-16^.^.	Nsi10229.t1^Nsi10229.t1^Q:4-297,H:2-296^53.73%ID^E:1e-90^.^.	.	.	.	.	KEGG:gmx:547451	GO:0005789^cellular_component^endoplasmic reticulum membrane`GO:0016021^cellular_component^integral component of membrane`GO:0005886^cellular_component^plasma membrane`GO:0032586^cellular_component^protein storage vacuole membrane	.	.	.	.
Cac_g000134.t1	Cac_g000134.t1	PLA14_ARATH^PLA14_ARATH^Q:55-529,H:45-515^63.561%ID^E:0^RecName: Full=Phospholipase A1-Ibeta2, chloroplastic;^Eukaryota; Viridiplantae; Streptophyta; Embryophyta; Tracheophyta; Spermatophyta; Magnoliopsida; eudicotyledons; Gunneridae; Pentapetalae; rosids; malvids; Brassicales; Brassicaceae; Camelineae; Arabidopsis	.	Cac_g000134.t1.p1	98-1687[+]	.	AT4G16820.1^AT4G16820.1^Q:55-529,H:45-515^63.56%ID^E:0^.^.	Nsi31761.t1^Nsi31761.t1^Q:79-529,H:50-502^84.14%ID^E:0^.^.	.	.	.	.	KEGG:ath:AT4G16820	GO:0009507^cellular_component^chloroplast`GO:0047714^molecular_function^galactolipase activity`GO:0008970^molecular_function^phospholipase A1 activity`GO:0004620^molecular_function^phospholipase activity`GO:0004806^molecular_function^triglyceride lipase activity`GO:0016042^biological_process^lipid catabolic process	.	.	.	.
Cac_g019203.t1	Cac_g019203.t1	ZFP1_ORYSJ^ZFP1_ORYSJ^Q:1-552,H:1-520^32.389%ID^E:1.24e-57^RecName: Full=Probable E3 ubiquitin-protein ligase ZFP1 {ECO:0000305};^Eukaryota; Viridiplantae; Streptophyta; Embryophyta; Tracheophyta; Spermatophyta; Magnoliopsida; Liliopsida; Poales; Poaceae; BOP clade; Oryzoideae; Oryzeae; Oryzinae; Oryza; Oryza sativa	.	Cac_g019203.t1.p1	193-1869[+]	.	AT3G15070.2^AT3G15070.2^Q:1-552,H:1-477^37.77%ID^E:9e-96^.^.	Nsi13057.t8^Nsi13057.t8^Q:1-558,H:1-560^74.42%ID^E:0^.^.	.	.	.	.	KEGG:osa:4326322	GO:0005737^cellular_component^cytoplasm`GO:0005634^cellular_component^nucleus`GO:0046872^molecular_function^metal ion binding`GO:0061630^molecular_function^ubiquitin protein ligase activity`GO:0051788^biological_process^response to misfolded protein`GO:0006511^biological_process^ubiquitin-dependent protein catabolic process	.	.	.	.
Cac_g003482.t1	Cac_g003482.t1	GDT14_ARATH^GDT14_ARATH^Q:1-121,H:33-153^63.636%ID^E:3e-42^RecName: Full=GDT1-like protein 4;^Eukaryota; Viridiplantae; Streptophyta; Embryophyta; Tracheophyta; Spermatophyta; Magnoliopsida; eudicotyledons; Gunneridae; Pentapetalae; rosids; malvids; Brassicales; Brassicaceae; Camelineae; Arabidopsis	.	Cac_g003482.t1.p1	1-411[+]	.	AT1G25520.1^AT1G25520.1^Q:1-121,H:33-153^63.64%ID^E:5e-42^.^.	Nsi09709.t1^Nsi09709.t1^Q:1-121,H:34-151^82.64%ID^E:1e-53^.^.	.	.	.	.	KEGG:ath:AT1G25520	GO:0005794^cellular_component^Golgi apparatus`GO:0016021^cellular_component^integral component of membrane`GO:0015085^molecular_function^calcium ion transmembrane transporter activity`GO:0005384^molecular_function^manganese ion transmembrane transporter activity`GO:0046873^molecular_function^metal ion transmembrane transporter activity`GO:0070588^biological_process^calcium ion transmembrane trans…	.	.	.	.
Cac_g031823.t1	Cac_g031823.t1	PTI5_SOLLC^PTI5_SOLLC^Q:1-152,H:1-145^64.935%ID^E:1.17e-57^RecName: Full=Pathogenesis-related genes transcriptional activator PTI5;^Eukaryota; Viridiplantae; Streptophyta; Embryophyta; Tracheophyta; Spermatophyta; Magnoliopsida; eudicotyledons; Gunneridae; Pentapetalae; asterids; lamiids; Solanales; Solanaceae; Solanoideae; Solaneae; Solanum; Solanum subgen. Lycopersicon	.	Cac_g031823.t1.p1	33-500[+]	.	AT4G17500.1^AT4G17500.1^Q:3-125,H:65-208^55.1%ID^E:2e-42^.^.	Nsi32930.t1^Nsi32930.t1^Q:1-155,H:1-155^88.39%ID^E:7e-91^.^.	.	.	.	.	KEGG:sly:544042`KO:K13433	GO:0005634^cellular_component^nucleus`GO:0003677^molecular_function^DNA binding`GO:0003700^molecular_function^DNA-binding transcription factor activity`GO:0006952^biological_process^defense response	.	.	.	.
Cac_g003807.t1	Cac_g003807.t1	RBP2_PANTR^RBP2_PANTR^Q:7-91,H:1665-1765^31.683%ID^E:3.16e-06^RecName: Full=E3 SUMO-protein ligase RanBP2;^Eukaryota; Metazoa; Chordata; Craniata; Vertebrata; Euteleostomi; Mammalia; Eutheria; Euarchontoglires; Primates; Haplorrhini; Catarrhini; Hominidae; Pan`RBP2_PANTR^RBP2_PANTR^Q:7-91,H:1606-1707^31.373%ID^E:7.6e-06^RecName: Full=E3 SUMO-protein ligase RanBP2;^Eukaryota; Metazoa; Chordata; Cr…	.	Cac_g003807.t1.p1	1-603[+]	.	AT2G17975.1^AT2G17975.1^Q:4-199,H:2-145^52.55%ID^E:2e-61^.^.`AT2G17975.1^AT2G17975.1^Q:1-38,H:222-259^52.63%ID^E:3e-06^.^.	Nsi18678.t8^Nsi18678.t8^Q:1-199,H:1-199^93.47%ID^E:5e-137^.^.`Nsi18678.t8^Nsi18678.t8^Q:50-199,H:181-317^32.1%ID^E:2e-08^.^.`Nsi18678.t8^Nsi18678.t8^Q:2-87,H:293-381^34.83%ID^E:5e-06^.^.	.	.	.	.	.	GO:0005642^cellular_component^annulate lamellae`GO:0005737^cellular_component^cytoplasm`GO:0005635^cellular_component^nuclear envelope`GO:0031965^cellular_component^nuclear membrane`GO:0005643^cellular_component^nuclear pore`GO:0005634^cellular_component^nucleus`GO:0046872^molecular_function^metal ion binding`GO:0003755^molecular_function^peptidyl-prolyl cis-trans isomerase activity`GO:0008536^mo…	.	.	.	.
Cac_g032028.t2	Cac_g032028.t2	AIR3_ARATH^AIR3_ARATH^Q:1-693,H:75-772^59.943%ID^E:0^RecName: Full=Subtilisin-like protease SBT5.3;^Eukaryota; Viridiplantae; Streptophyta; Embryophyta; Tracheophyta; Spermatophyta; Magnoliopsida; eudicotyledons; Gunneridae; Pentapetalae; rosids; malvids; Brassicales; Brassicaceae; Camelineae; Arabidopsis	.	Cac_g032028.t2.p1	1-2094[+]	.	AT2G04160.1^AT2G04160.1^Q:1-693,H:75-772^59.94%ID^E:0^.^.	Nsi12217.t1^Nsi12217.t1^Q:1-692,H:73-762^62.7%ID^E:0^.^.	.	.	.	.	KEGG:ath:AT2G04160	GO:0005618^cellular_component^cell wall`GO:0005576^cellular_component^extracellular region`GO:0004252^molecular_function^serine-type endopeptidase activity`GO:0010102^biological_process^lateral root morphogenesis`GO:0009733^biological_process^response to auxin	.	.	.	.
Cac_g001834.t1	Cac_g001834.t1	RCH1_ARATH^RCH1_ARATH^Q:11-1125,H:3-1100^67.382%ID^E:0^RecName: Full=LRR receptor-like serine/threonine-protein kinase RCH1;^Eukaryota; Viridiplantae; Streptophyta; Embryophyta; Tracheophyta; Spermatophyta; Magnoliopsida; eudicotyledons; Gunneridae; Pentapetalae; rosids; malvids; Brassicales; Brassicaceae; Camelineae; Arabidopsis	.	Cac_g001834.t1.p1	169-3633[+]	.	AT5G48940.1^AT5G48940.1^Q:11-1125,H:3-1100^67.38%ID^E:0^.^.	Nsi15806.t1^Nsi15806.t1^Q:36-1122,H:8-1078^53.65%ID^E:0^.^.	.	.	.	.	KEGG:ath:AT5G48940	GO:0016021^cellular_component^integral component of membrane`GO:0005886^cellular_component^plasma membrane`GO:0005524^molecular_function^ATP binding`GO:0004674^molecular_function^protein serine/threonine kinase activity`GO:0010082^biological_process^regulation of root meristem growth`GO:0010449^biological_process^root meristem growth	.	.	.	.
Cac_g002328.t1	Cac_g002328.t1	GAF1_ARATH^GAF1_ARATH^Q:1-349,H:1-354^62.429%ID^E:4.24e-155^RecName: Full=Protein GAMETOPHYTE DEFECTIVE 1 {ECO:0000303|PubMed:22509260};^Eukaryota; Viridiplantae; Streptophyta; Embryophyta; Tracheophyta; Spermatophyta; Magnoliopsida; eudicotyledons; Gunneridae; Pentapetalae; rosids; malvids; Brassicales; Brassicaceae; Camelineae; Arabidopsis	.	Cac_g002328.t1.p1	87-2084[+]	.	AT5G59980.1^AT5G59980.1^Q:1-349,H:1-354^62.43%ID^E:2e-154^.^.	Nsi14302.t1^Nsi14302.t1^Q:1-665,H:1-638^79.28%ID^E:0^.^.	.	.	.	.	KEGG:ath:AT5G59980`KO:K03539	GO:0005739^cellular_component^mitochondrion`GO:0005730^cellular_component^nucleolus`GO:0005634^cellular_component^nucleus`GO:0004526^molecular_function^ribonuclease P activity`GO:0006364^biological_process^rRNA processing`GO:0008033^biological_process^tRNA processing	.	.	.	.
Cac_g027349.t1	Cac_g027349.t1	SODF3_ARATH^SODF3_ARATH^Q:1-61,H:66-126^75.41%ID^E:1.95e-26^RecName: Full=Superoxide dismutase [Fe] 3, chloroplastic;^Eukaryota; Viridiplantae; Streptophyta; Embryophyta; Tracheophyta; Spermatophyta; Magnoliopsida; eudicotyledons; Gunneridae; Pentapetalae; rosids; malvids; Brassicales; Brassicaceae; Camelineae; Arabidopsis	.	.	.	.	AT5G23310.1^AT5G23310.1^Q:1-61,H:66-126^75.41%ID^E:1e-26^.^.	Nsi25798.t8^Nsi25798.t8^Q:1-61,H:1-61^90.16%ID^E:2e-34^.^.	.	.	.	.	KEGG:ath:AT5G23310`KO:K04564	GO:0009507^cellular_component^chloroplast`GO:0042644^cellular_component^chloroplast nucleoid`GO:0009534^cellular_component^chloroplast thylakoid`GO:0042646^cellular_component^plastid nucleoid`GO:0009579^cellular_component^thylakoid`GO:0046872^molecular_function^metal ion binding`GO:0004784^molecular_function^superoxide dismutase activity`GO:0055114^biological_process^oxidation-reduction process	.	.	.	.
Cac_g016036.t1	Cac_g016036.t1	SF3BA_ARATH^SF3BA_ARATH^Q:1-87,H:1-87^91.954%ID^E:1.95e-58^RecName: Full=Uncharacterized protein At3g23325;^Eukaryota; Viridiplantae; Streptophyta; Embryophyta; Tracheophyta; Spermatophyta; Magnoliopsida; eudicotyledons; Gunneridae; Pentapetalae; rosids; malvids; Brassicales; Brassicaceae; Camelineae; Arabidopsis	.	.	.	.	AT3G23325.1^AT3G23325.1^Q:1-87,H:1-87^91.95%ID^E:6e-58^.^.	Nsi06206.t1^Nsi06206.t1^Q:1-87,H:1-87^100%ID^E:1e-61^.^.	.	.	.	.	KEGG:ath:AT3G23325`KO:K12832	GO:0071011^cellular_component^precatalytic spliceosome`GO:0005686^cellular_component^U2 snRNP`GO:0000398^biological_process^mRNA splicing, via spliceosome	.	.	.	.
Cac_g011611.t2	Cac_g011611.t2	RAD17_ARATH^RAD17_ARATH^Q:15-447,H:11-447^55.405%ID^E:7.04e-166^RecName: Full=Cell cycle checkpoint protein RAD17 {ECO:0000303|Ref.1};^Eukaryota; Viridiplantae; Streptophyta; Embryophyta; Tracheophyta; Spermatophyta; Magnoliopsida; eudicotyledons; Gunneridae; Pentapetalae; rosids; malvids; Brassicales; Brassicaceae; Camelineae; Arabidopsis	.	Cac_g011611.t2.p1	365-1810[+]	.	AT5G66130.1^AT5G66130.1^Q:15-447,H:11-447^55.41%ID^E:4e-165^.^.	Nsi17750.t1^Nsi17750.t1^Q:15-447,H:23-421^79.72%ID^E:0^.^.	.	.	.	.	KEGG:ath:AT5G66130`KO:K06662	GO:0042025^cellular_component^host cell nucleus`GO:0000790^cellular_component^nuclear chromatin`GO:0005524^molecular_function^ATP binding`GO:0003682^molecular_function^chromatin binding`GO:0006952^biological_process^defense response`GO:0000077^biological_process^DNA damage checkpoint`GO:0006281^biological_process^DNA repair`GO:0033314^biological_process^mitotic DNA replication checkpoint`GO:00313…	.	.	.	.
Cac_g015604.t1	Cac_g015604.t1	GGAP1_ARATH^GGAP1_ARATH^Q:64-367,H:70-390^35.714%ID^E:1.45e-55^RecName: Full=GDP-L-galactose phosphorylase 1;^Eukaryota; Viridiplantae; Streptophyta; Embryophyta; Tracheophyta; Spermatophyta; Magnoliopsida; eudicotyledons; Gunneridae; Pentapetalae; rosids; malvids; Brassicales; Brassicaceae; Camelineae; Arabidopsis	.	Cac_g015604.t1.p1	1-1134[+]	.	AT4G26850.1^AT4G26850.1^Q:64-367,H:70-390^35.71%ID^E:2e-55^.^.	Nsi14661.t4^Nsi14661.t4^Q:31-377,H:25-366^82.42%ID^E:0^.^.	.	.	.	.	KEGG:ath:AT4G26850`KO:K14190	GO:0005737^cellular_component^cytoplasm`GO:0005634^cellular_component^nucleus`GO:0010475^molecular_function^galactose-1-phosphate guanylyltransferase (GDP) activity`GO:0080048^molecular_function^GDP-D-glucose phosphorylase activity`GO:0010472^molecular_function^GDP-galactose:glucose-1-phosphate guanylyltransferase activity`GO:0010471^molecular_function^GDP-galactose:mannose-1-phosphate guanylyltr…	.	.	.	.
Cac_g022065.t1	Cac_g022065.t1	CATA_SOLAP^CATA_SOLAP^Q:2-364,H:130-492^90.083%ID^E:0^RecName: Full=Catalase;^Eukaryota; Viridiplantae; Streptophyta; Embryophyta; Tracheophyta; Spermatophyta; Magnoliopsida; eudicotyledons; Gunneridae; Pentapetalae; asterids; Ericales; Primulaceae; Soldanella	.	Cac_g022065.t1.p1	858-1952[+]	.	AT4G35090.3^AT4G35090.3^Q:2-364,H:130-492^86.5%ID^E:0^.^.	Nsi25629.t1^Nsi25629.t1^Q:2-364,H:130-492^95.87%ID^E:0^.^.	.	.	.	.	.	GO:0005777^cellular_component^peroxisome`GO:0004096^molecular_function^catalase activity`GO:0020037^molecular_function^heme binding`GO:0046872^molecular_function^metal ion binding`GO:0042744^biological_process^hydrogen peroxide catabolic process`GO:0006979^biological_process^response to oxidative stress	.	.	.	.
Cac_g022065.t1	Cac_g022065.t1	CATA_SOLAP^CATA_SOLAP^Q:2-364,H:130-492^90.083%ID^E:0^RecName: Full=Catalase;^Eukaryota; Viridiplantae; Streptophyta; Embryophyta; Tracheophyta; Spermatophyta; Magnoliopsida; eudicotyledons; Gunneridae; Pentapetalae; asterids; Ericales; Primulaceae; Soldanella	.	Cac_g022065.t1.p2	2-514[+]	.	AT4G35090.3^AT4G35090.3^Q:2-364,H:130-492^86.5%ID^E:0^.^.	Nsi25629.t1^Nsi25629.t1^Q:2-364,H:130-492^95.87%ID^E:0^.^.	.	.	.	.	.	GO:0005777^cellular_component^peroxisome`GO:0004096^molecular_function^catalase activity`GO:0020037^molecular_function^heme binding`GO:0046872^molecular_function^metal ion binding`GO:0042744^biological_process^hydrogen peroxide catabolic process`GO:0006979^biological_process^response to oxidative stress	.	.	.	.
Cac_g022628.t1	Cac_g022628.t1	GUF1_RICCO^GUF1_RICCO^Q:1-680,H:1-673^87.665%ID^E:0^RecName: Full=Translation factor GUF1 homolog, mitochondrial {ECO:0000255|HAMAP-Rule:MF_03137};^Eukaryota; Viridiplantae; Streptophyta; Embryophyta; Tracheophyta; Spermatophyta; Magnoliopsida; eudicotyledons; Gunneridae; Pentapetalae; rosids; fabids; Malpighiales; Euphorbiaceae; Acalyphoideae; Acalypheae; Ricinus	.	Cac_g022628.t1.p1	1-2043[+]	.	AT5G39900.1^AT5G39900.1^Q:1-680,H:1-663^77.27%ID^E:0^.^.	Nsi09489.t2^Nsi09489.t2^Q:134-680,H:1-547^96.53%ID^E:0^.^.	.	.	.	.	KEGG:rcu:8276038`KO:K21594	GO:0005743^cellular_component^mitochondrial inner membrane`GO:0005759^cellular_component^mitochondrial matrix`GO:0005739^cellular_component^mitochondrion`GO:0005525^molecular_function^GTP binding`GO:0003924^molecular_function^GTPase activity`GO:0043022^molecular_function^ribosome binding`GO:0045727^biological_process^positive regulation of translation`GO:0006412^biological_process^translation	.	.	.	.
Cac_g033543.t1	Cac_g033543.t1	C7A15_VITVI^C7A15_VITVI^Q:1-473,H:1-477^51.34%ID^E:7.88e-175^RecName: Full=Beta-amyrin 28-monooxygenase {ECO:0000305};^Eukaryota; Viridiplantae; Streptophyta; Embryophyta; Tracheophyta; Spermatophyta; Magnoliopsida; eudicotyledons; Gunneridae; Pentapetalae; rosids; Vitales; Vitaceae; Viteae; Vitis	.	Cac_g033543.t1.p1	49-1638[+]	.	AT5G36110.1^AT5G36110.1^Q:32-473,H:34-475^46.14%ID^E:8e-140^.^.	Nsi29352.t2^Nsi29352.t2^Q:16-474,H:16-475^95.22%ID^E:0^.^.	.	.	.	.	KEGG:vvi:100251813`KO:K20667	GO:0016021^cellular_component^integral component of membrane`GO:0020037^molecular_function^heme binding`GO:0005506^molecular_function^iron ion binding`GO:0004497^molecular_function^monooxygenase activity`GO:0016491^molecular_function^oxidoreductase activity`GO:0016709^molecular_function^oxidoreductase activity, acting on paired donors, with incorporation or reduction of molecular oxygen, NAD(P)H …	.	.	.	.
Cac_g022177.t1	Cac_g022177.t1	DNJB6_BOVIN^DNJB6_BOVIN^Q:9-78,H:2-66^47.143%ID^E:1.29e-16^RecName: Full=DnaJ homolog subfamily B member 6;^Eukaryota; Metazoa; Chordata; Craniata; Vertebrata; Euteleostomi; Mammalia; Eutheria; Laurasiatheria; Artiodactyla; Ruminantia; Pecora; Bovidae; Bovinae; Bos	.	Cac_g022177.t1.p1	305-955[+]	.	AT3G14200.1^AT3G14200.1^Q:10-133,H:12-135^68.5%ID^E:9e-55^.^.	Nsi29563.t1^Nsi29563.t1^Q:1-193,H:1-193^76.68%ID^E:6e-92^.^.	.	.	.	.	KEGG:bta:282215`KO:K09512	GO:0005634^cellular_component^nucleus`GO:0048471^cellular_component^perinuclear region of cytoplasm`GO:0030018^cellular_component^Z disc	.	.	.	.
Cac_g030812.t1	Cac_g030812.t1	B120_ARATH^B120_ARATH^Q:15-843,H:8-849^54.801%ID^E:0^RecName: Full=G-type lectin S-receptor-like serine/threonine-protein kinase B120;^Eukaryota; Viridiplantae; Streptophyta; Embryophyta; Tracheophyta; Spermatophyta; Magnoliopsida; eudicotyledons; Gunneridae; Pentapetalae; rosids; malvids; Brassicales; Brassicaceae; Camelineae; Arabidopsis	.	Cac_g030812.t1.p1	138-2669[+]	.	AT4G21390.1^AT4G21390.1^Q:15-843,H:8-849^54.8%ID^E:0^.^.	Nsi08458.t1^Nsi08458.t1^Q:1-612,H:1-612^84.97%ID^E:0^.^.	.	.	.	.	KEGG:ath:AT4G21390	GO:0016021^cellular_component^integral component of membrane`GO:0005886^cellular_component^plasma membrane`GO:0005524^molecular_function^ATP binding`GO:0005516^molecular_function^calmodulin binding`GO:0030246^molecular_function^carbohydrate binding`GO:0004674^molecular_function^protein serine/threonine kinase activity`GO:0006468^biological_process^protein phosphorylation`GO:0048544^biological_pro…	.	.	.	.
Cac_g021331.t1	Cac_g021331.t1	PCR2_ARATH^PCR2_ARATH^Q:41-186,H:2-152^55.629%ID^E:2.14e-53^RecName: Full=Protein PLANT CADMIUM RESISTANCE 2;^Eukaryota; Viridiplantae; Streptophyta; Embryophyta; Tracheophyta; Spermatophyta; Magnoliopsida; eudicotyledons; Gunneridae; Pentapetalae; rosids; malvids; Brassicales; Brassicaceae; Camelineae; Arabidopsis	.	Cac_g021331.t1.p1	53-613[+]	.	AT1G14870.1^AT1G14870.1^Q:41-186,H:2-152^55.63%ID^E:5e-53^.^.	Nsi01876.t1^Nsi01876.t1^Q:1-186,H:1-185^81.82%ID^E:2e-107^.^.	.	.	.	.	KEGG:ath:AT1G14870	GO:0016021^cellular_component^integral component of membrane`GO:0005886^cellular_component^plasma membrane`GO:0006979^biological_process^response to oxidative stress	.	.	.	.
Cac_g021500.t1	Cac_g021500.t1	CHX3_ARATH^CHX3_ARATH^Q:16-784,H:18-822^35.916%ID^E:2.03e-161^RecName: Full=Cation/H(+) antiporter 3;^Eukaryota; Viridiplantae; Streptophyta; Embryophyta; Tracheophyta; Spermatophyta; Magnoliopsida; eudicotyledons; Gunneridae; Pentapetalae; rosids; malvids; Brassicales; Brassicaceae; Camelineae; Arabidopsis	.	Cac_g021500.t1.p1	330-2687[+]	.	AT5G22900.1^AT5G22900.1^Q:16-784,H:18-822^35.92%ID^E:1e-160^.^.	Nsi00670.t1^Nsi00670.t1^Q:1-419,H:1-419^79.47%ID^E:0^.^.	.	.	.	.	KEGG:ath:AT5G22900	GO:0012505^cellular_component^endomembrane system`GO:0016021^cellular_component^integral component of membrane`GO:0015299^molecular_function^solute:proton antiporter activity`GO:0015672^biological_process^monovalent inorganic cation transport`GO:0006813^biological_process^potassium ion transport`GO:0006885^biological_process^regulation of pH	.	.	.	.
Cac_g014311.t1	Cac_g014311.t1	UKL4_ARATH^UKL4_ARATH^Q:1-137,H:256-468^44.601%ID^E:3.44e-42^RecName: Full=Uridine kinase-like protein 4;^Eukaryota; Viridiplantae; Streptophyta; Embryophyta; Tracheophyta; Spermatophyta; Magnoliopsida; eudicotyledons; Gunneridae; Pentapetalae; rosids; malvids; Brassicales; Brassicaceae; Camelineae; Arabidopsis	.	Cac_g014311.t1.p1	1-414[+]	.	AT1G55810.7^AT1G55810.7^Q:1-137,H:243-450^45.67%ID^E:4e-45^.^.	Nsi06926.t1^Nsi06926.t1^Q:1-137,H:188-377^55.79%ID^E:2e-63^.^.	.	.	.	.	KEGG:ath:AT4G26510`KO:K00876	GO:0005524^molecular_function^ATP binding`GO:0005525^molecular_function^GTP binding`GO:0016301^molecular_function^kinase activity`GO:0004845^molecular_function^uracil phosphoribosyltransferase activity`GO:0004849^molecular_function^uridine kinase activity`GO:0044211^biological_process^CTP salvage`GO:0009116^biological_process^nucleoside metabolic process`GO:0044206^biological_process^UMP salvage	.	.	.	.
Cac_g026649.t1	Cac_g026649.t1	Y1280_ARATH^Y1280_ARATH^Q:18-329,H:33-351^78.056%ID^E:0^RecName: Full=Putative methyltransferase At1g22800, mitochondrial;^Eukaryota; Viridiplantae; Streptophyta; Embryophyta; Tracheophyta; Spermatophyta; Magnoliopsida; eudicotyledons; Gunneridae; Pentapetalae; rosids; malvids; Brassicales; Brassicaceae; Camelineae; Arabidopsis	.	Cac_g026649.t1.p1	50-1057[+]	.	AT1G22800.1^AT1G22800.1^Q:18-329,H:33-351^78.06%ID^E:0^.^.	Nsi05974.t5^Nsi05974.t5^Q:1-332,H:1-332^93.67%ID^E:0^.^.	.	.	.	.	KEGG:ath:AT1G22800`KO:K18162	GO:0005739^cellular_component^mitochondrion`GO:0008168^molecular_function^methyltransferase activity`GO:0032259^biological_process^methylation	.	.	.	.
Cac_g021399.t1	Cac_g021399.t1	CLPP6_ARATH^CLPP6_ARATH^Q:1-274,H:1-271^73.022%ID^E:1.17e-146^RecName: Full=ATP-dependent Clp protease proteolytic subunit 6, chloroplastic {ECO:0000303|PubMed:11299370};^Eukaryota; Viridiplantae; Streptophyta; Embryophyta; Tracheophyta; Spermatophyta; Magnoliopsida; eudicotyledons; Gunneridae; Pentapetalae; rosids; malvids; Brassicales; Brassicaceae; Camelineae; Arabidopsis	.	Cac_g021399.t1.p1	1-825[+]	.	AT1G11750.1^AT1G11750.1^Q:1-274,H:1-271^73.02%ID^E:8e-146^.^.	Nsi01808.t1^Nsi01808.t1^Q:1-274,H:1-274^90.15%ID^E:0^.^.	.	.	.	.	KEGG:ath:AT1G11750`KO:K01358	GO:0009570^cellular_component^chloroplast stroma`GO:0009368^cellular_component^endopeptidase Clp complex`GO:0004176^molecular_function^ATP-dependent peptidase activity`GO:0051117^molecular_function^ATPase binding`GO:0004252^molecular_function^serine-type endopeptidase activity`GO:0006515^biological_process^protein quality control for misfolded or incompletely synthesized proteins	.	.	.	.
Cac_g026413.t1	Cac_g026413.t1	AHL23_ARATH^AHL23_ARATH^Q:1-276,H:1-289^62.295%ID^E:5.12e-95^RecName: Full=AT-hook motif nuclear-localized protein 23 {ECO:0000312|EMBL:FAA00294.1};^Eukaryota; Viridiplantae; Streptophyta; Embryophyta; Tracheophyta; Spermatophyta; Magnoliopsida; eudicotyledons; Gunneridae; Pentapetalae; rosids; malvids; Brassicales; Brassicaceae; Camelineae; Arabidopsis	.	Cac_g026413.t1.p1	294-1133[+]	.	AT4G17800.1^AT4G17800.1^Q:1-276,H:1-289^62.3%ID^E:2e-94^.^.	Nsi32189.t1^Nsi32189.t1^Q:5-279,H:4-284^85.05%ID^E:6e-151^.^.	.	.	.	.	KEGG:ath:AT4G17800	GO:0005634^cellular_component^nucleus`GO:0003680^molecular_function^minor groove of adenine-thymine-rich DNA binding`GO:0003700^molecular_function^DNA-binding transcription factor activity	.	.	.	.
Cac_g017094.t1	Cac_g017094.t1	MYBF_ARATH^MYBF_ARATH^Q:1-77,H:1-82^68.293%ID^E:2.25e-31^RecName: Full=Putative Myb family transcription factor At1g14600;^Eukaryota; Viridiplantae; Streptophyta; Embryophyta; Tracheophyta; Spermatophyta; Magnoliopsida; eudicotyledons; Gunneridae; Pentapetalae; rosids; malvids; Brassicales; Brassicaceae; Camelineae; Arabidopsis	.	Cac_g017094.t1.p1	1-936[+]	.	AT4G04605.1^AT4G04605.1^Q:6-81,H:2-77^71.05%ID^E:1e-32^.^.	Nsi10270.t1^Nsi10270.t1^Q:1-311,H:1-310^82.39%ID^E:3e-175^.^.	.	.	.	.	KEGG:ath:AT1G14600	GO:0005634^cellular_component^nucleus`GO:0003677^molecular_function^DNA binding`GO:0003700^molecular_function^DNA-binding transcription factor activity`GO:0006355^biological_process^regulation of transcription, DNA-templated	.	.	.	.
Cac_g004569.t1	Cac_g004569.t1	URM11_ARATH^URM11_ARATH^Q:1-98,H:1-101^83.168%ID^E:1.15e-53^RecName: Full=Ubiquitin-related modifier 1 homolog 1 {ECO:0000255|HAMAP-Rule:MF_03048};^Eukaryota; Viridiplantae; Streptophyta; Embryophyta; Tracheophyta; Spermatophyta; Magnoliopsida; eudicotyledons; Gunneridae; Pentapetalae; rosids; malvids; Brassicales; Brassicaceae; Camelineae; Arabidopsis	.	.	.	.	AT2G45695.1^AT2G45695.1^Q:1-98,H:1-101^83.17%ID^E:3e-53^.^.	Nsi21108.t1^Nsi21108.t1^Q:1-98,H:1-98^93.88%ID^E:2e-61^.^.	.	.	.	.	KEGG:ath:AT2G45695`KO:K12161	GO:0005737^cellular_component^cytoplasm`GO:0005829^cellular_component^cytosol`GO:0005634^cellular_component^nucleus`GO:0031386^molecular_function^protein tag`GO:0097163^molecular_function^sulfur carrier activity`GO:0032447^biological_process^protein urmylation`GO:0002143^biological_process^tRNA wobble position uridine thiolation	.	.	.	.
Cac_g000691.t1	Cac_g000691.t1	GPAT2_CUCMO^GPAT2_CUCMO^Q:41-321,H:57-381^63.19%ID^E:5.71e-144^RecName: Full=Glycerol-3-phosphate acyltransferase ATS12, chloroplastic {ECO:0000305};^Eukaryota; Viridiplantae; Streptophyta; Embryophyta; Tracheophyta; Spermatophyta; Magnoliopsida; eudicotyledons; Gunneridae; Pentapetalae; rosids; fabids; Cucurbitales; Cucurbitaceae; Cucurbiteae; Cucurbita	.	Cac_g000691.t1.p1	1-981[+]	.	AT1G32200.1^AT1G32200.1^Q:50-321,H:62-377^59.18%ID^E:4e-132^.^.	Nsi10052.t4^Nsi10052.t4^Q:1-326,H:1-363^79.18%ID^E:0^.^.	.	.	.	.	.	GO:0009570^cellular_component^chloroplast stroma`GO:0004366^molecular_function^glycerol-3-phosphate O-acyltransferase activity`GO:0102420^molecular_function^sn-1-glycerol-3-phosphate C16:0-DCA-CoA acyl transferase activity`GO:0016024^biological_process^CDP-diacylglycerol biosynthetic process	.	.	.	.
Cac_g010725.t9	Cac_g010725.t9	BGL40_ARATH^BGL40_ARATH^Q:19-380,H:25-389^72.329%ID^E:0^RecName: Full=Beta-glucosidase 40;^Eukaryota; Viridiplantae; Streptophyta; Embryophyta; Tracheophyta; Spermatophyta; Magnoliopsida; eudicotyledons; Gunneridae; Pentapetalae; rosids; malvids; Brassicales; Brassicaceae; Camelineae; Arabidopsis	.	Cac_g010725.t9.p1	297-1457[+]	.	AT1G26560.1^AT1G26560.1^Q:19-380,H:25-389^72.33%ID^E:0^.^.	Nsi23237.t4^Nsi23237.t4^Q:1-380,H:1-380^90.79%ID^E:0^.^.	.	.	.	.	KEGG:ath:AT1G26560`KO:K01188	GO:0048046^cellular_component^apoplast`GO:0008422^molecular_function^beta-glucosidase activity`GO:0102483^molecular_function^scopolin beta-glucosidase activity`GO:0005975^biological_process^carbohydrate metabolic process	.	.	.	.
Cac_g022403.t2	Cac_g022403.t2	GAT16_ARATH^GAT16_ARATH^Q:17-134,H:36-139^68.067%ID^E:6.42e-44^RecName: Full=GATA transcription factor 16;^Eukaryota; Viridiplantae; Streptophyta; Embryophyta; Tracheophyta; Spermatophyta; Magnoliopsida; eudicotyledons; Gunneridae; Pentapetalae; rosids; malvids; Brassicales; Brassicaceae; Camelineae; Arabidopsis	.	Cac_g022403.t2.p1	477-881[+]	.	AT5G49300.1^AT5G49300.1^Q:17-134,H:36-139^68.07%ID^E:1e-43^.^.	Nsi26303.t1^Nsi26303.t1^Q:1-134,H:14-148^90.37%ID^E:1e-69^.^.	.	.	.	.	KEGG:ath:AT5G49300	GO:0005634^cellular_component^nucleus`GO:0003700^molecular_function^DNA-binding transcription factor activity`GO:0043565^molecular_function^sequence-specific DNA binding`GO:0008270^molecular_function^zinc ion binding	.	.	.	.
Cac_g009929.t3	Cac_g009929.t3	SDL5A_SOYBN^SDL5A_SOYBN^Q:1-521,H:1-522^88.123%ID^E:0^RecName: Full=Dynamin-related protein 5A;^Eukaryota; Viridiplantae; Streptophyta; Embryophyta; Tracheophyta; Spermatophyta; Magnoliopsida; eudicotyledons; Gunneridae; Pentapetalae; rosids; fabids; Fabales; Fabaceae; Papilionoideae; 50 kb inversion clade; NPAAA clade; indigoferoid/millettioid clade; Phaseoleae; Glycine; Glycine subgen. Soja	.	Cac_g009929.t3.p1	227-1795[+]	.	AT5G42080.1^AT5G42080.1^Q:1-521,H:1-522^87.36%ID^E:0^.^.	Nsi19691.t1^Nsi19691.t1^Q:62-521,H:63-516^96.96%ID^E:0^.^.	.	.	.	.	KEGG:gmx:100037461	GO:0005737^cellular_component^cytoplasm`GO:0016020^cellular_component^membrane`GO:0005874^cellular_component^microtubule`GO:0009524^cellular_component^phragmoplast`GO:0005525^molecular_function^GTP binding`GO:0003924^molecular_function^GTPase activity`GO:0008017^molecular_function^microtubule binding`GO:0007049^biological_process^cell cycle`GO:0051301^biological_process^cell division`GO:0000266^b…	.	.	.	.
Cac_g021097.t1	Cac_g021097.t1	.	.	Cac_g021097.t1.p1	1-522[+]	.	AT3G53630.1^AT3G53630.1^Q:6-167,H:5-185^45.3%ID^E:4e-41^.^.	Nsi22231.t1^Nsi22231.t1^Q:2-172,H:1-197^43.65%ID^E:8e-45^.^.	.	.	.	.	.	.	.	.	.	.
Cac_g006781.t1	Cac_g006781.t1	TBB1_MAIZE^TBB1_MAIZE^Q:27-95,H:108-187^67.5%ID^E:1.52e-26^RecName: Full=Tubulin beta-1 chain;^Eukaryota; Viridiplantae; Streptophyta; Embryophyta; Tracheophyta; Spermatophyta; Magnoliopsida; Liliopsida; Poales; Poaceae; PACMAD clade; Panicoideae; Andropogonodae; Andropogoneae; Tripsacinae; Zea	.	Cac_g006781.t1.p1	1-300[+]	.	AT5G62700.1^AT5G62700.1^Q:27-95,H:108-187^67.5%ID^E:6e-21^.^.	Nsi16930.t2^Nsi16930.t2^Q:27-95,H:108-187^67.5%ID^E:3e-21^.^.	.	.	.	.	.	GO:0005737^cellular_component^cytoplasm`GO:0005874^cellular_component^microtubule`GO:0005525^molecular_function^GTP binding`GO:0003924^molecular_function^GTPase activity`GO:0005200^molecular_function^structural constituent of cytoskeleton`GO:0000226^biological_process^microtubule cytoskeleton organization`GO:0007017^biological_process^microtubule-based process`GO:0000278^biological_process^mitoti…	.	.	.	.
Cac_g023301.t3	Cac_g023301.t3	PYRC_ARATH^PYRC_ARATH^Q:1-335,H:1-375^64.987%ID^E:1.28e-178^RecName: Full=Dihydroorotase, mitochondrial;^Eukaryota; Viridiplantae; Streptophyta; Embryophyta; Tracheophyta; Spermatophyta; Magnoliopsida; eudicotyledons; Gunneridae; Pentapetalae; rosids; malvids; Brassicales; Brassicaceae; Camelineae; Arabidopsis	.	Cac_g023301.t3.p1	216-1232[+]	.	AT4G22930.2^AT4G22930.2^Q:1-335,H:1-375^64.99%ID^E:1e-177^.^.	Nsi12503.t1^Nsi12503.t1^Q:1-338,H:1-377^80.64%ID^E:0^.^.	.	.	.	.	KEGG:ath:AT4G22930`KO:K01465	GO:0009507^cellular_component^chloroplast`GO:0005737^cellular_component^cytoplasm`GO:0005829^cellular_component^cytosol`GO:0005739^cellular_component^mitochondrion`GO:0004151^molecular_function^dihydroorotase activity`GO:0046872^molecular_function^metal ion binding`GO:0006207^biological_process^'de novo' pyrimidine nucleobase biosynthetic process`GO:0044205^biological_process^'de novo' UMP biosyn…	.	.	.	.
Cac_g008248.t2	Cac_g008248.t2	GDL62_ARATH^GDL62_ARATH^Q:1-345,H:2-350^58.873%ID^E:9.26e-149^RecName: Full=GDSL esterase/lipase At4g10955;^Eukaryota; Viridiplantae; Streptophyta; Embryophyta; Tracheophyta; Spermatophyta; Magnoliopsida; eudicotyledons; Gunneridae; Pentapetalae; rosids; malvids; Brassicales; Brassicaceae; Camelineae; Arabidopsis	.	Cac_g008248.t2.p1	312-1349[+]	.	AT4G10955.1^AT4G10955.1^Q:1-345,H:2-350^58.87%ID^E:6e-148^.^.	Nsi01187.t1^Nsi01187.t1^Q:7-345,H:11-345^56.34%ID^E:1e-128^.^.	.	.	.	.	KEGG:ath:AT4G10955	GO:0016787^molecular_function^hydrolase activity`GO:0016042^biological_process^lipid catabolic process	.	.	.	.
Cac_g015017.t1	Cac_g015017.t1	.	.	Cac_g015017.t1.p1	1-1629[+]	.	AT2G37960.1^AT2G37960.1^Q:1-484,H:1-469^43.76%ID^E:1e-108^.^.	Nsi29682.t1^Nsi29682.t1^Q:1-484,H:1-498^72.55%ID^E:0^.^.	.	.	.	.	.	.	.	.	.	.
Cac_g031492.t1	Cac_g031492.t1	Y5161_ARATH^Y5161_ARATH^Q:37-134,H:56-152^29.592%ID^E:1.12e-13^RecName: Full=Uncharacterized protein At5g01610;^Eukaryota; Viridiplantae; Streptophyta; Embryophyta; Tracheophyta; Spermatophyta; Magnoliopsida; eudicotyledons; Gunneridae; Pentapetalae; rosids; malvids; Brassicales; Brassicaceae; Camelineae; Arabidopsis	.	Cac_g031492.t1.p1	204-719[+]	.	AT4G02370.1^AT4G02370.1^Q:9-170,H:3-167^58.79%ID^E:3e-64^.^.	Nsi02506.t1^Nsi02506.t1^Q:1-157,H:1-157^86.62%ID^E:1e-95^.^.	.	.	.	.	KEGG:ath:AT5G01610	.	.	.	.	.
Cac_g022758.t1	Cac_g022758.t1	FK132_ARATH^FK132_ARATH^Q:48-401,H:40-393^72.316%ID^E:0^RecName: Full=F-box/kelch-repeat protein At5g60570;^Eukaryota; Viridiplantae; Streptophyta; Embryophyta; Tracheophyta; Spermatophyta; Magnoliopsida; eudicotyledons; Gunneridae; Pentapetalae; rosids; malvids; Brassicales; Brassicaceae; Camelineae; Arabidopsis	.	Cac_g022758.t1.p1	882-2087[+]	.	AT5G60570.2^AT5G60570.2^Q:48-401,H:40-393^72.32%ID^E:0^.^.	Nsi14240.t1^Nsi14240.t1^Q:2-401,H:4-403^90.75%ID^E:0^.^.	.	.	.	.	KEGG:ath:AT5G60570	GO:0005634^cellular_component^nucleus	.	.	.	.
Cac_g012078.t1	Cac_g012078.t1	LEU3_SOLTU^LEU3_SOLTU^Q:1-356,H:1-344^85.955%ID^E:0^RecName: Full=3-isopropylmalate dehydrogenase, chloroplastic;^Eukaryota; Viridiplantae; Streptophyta; Embryophyta; Tracheophyta; Spermatophyta; Magnoliopsida; eudicotyledons; Gunneridae; Pentapetalae; asterids; lamiids; Solanales; Solanaceae; Solanoideae; Solaneae; Solanum	.	Cac_g012078.t1.p1	77-1216[+]	.	AT5G03290.1^AT5G03290.1^Q:1-379,H:3-374^81%ID^E:0^.^.	Nsi22145.t1^Nsi22145.t1^Q:1-379,H:1-379^94.99%ID^E:0^.^.	.	.	.	.	KEGG:sot:102592957`KO:K00030	GO:0009507^cellular_component^chloroplast`GO:0003862^molecular_function^3-isopropylmalate dehydrogenase activity`GO:0004449^molecular_function^isocitrate dehydrogenase (NAD+) activity`GO:0000287^molecular_function^magnesium ion binding`GO:0051287^molecular_function^NAD binding`GO:0009098^biological_process^leucine biosynthetic process`GO:0006099^biological_process^tricarboxylic acid cycle	.	.	.	.
Cac_g026704.t1	Cac_g026704.t1	E13B_HEVBR^E13B_HEVBR^Q:6-308,H:38-347^47.588%ID^E:4.68e-95^RecName: Full=Glucan endo-1,3-beta-glucosidase, basic vacuolar isoform {ECO:0000305};^Eukaryota; Viridiplantae; Streptophyta; Embryophyta; Tracheophyta; Spermatophyta; Magnoliopsida; eudicotyledons; Gunneridae; Pentapetalae; rosids; fabids; Malpighiales; Euphorbiaceae; Crotonoideae; Micrandreae; Hevea	.	Cac_g026704.t1.p1	54-1001[+]	.	AT4G16260.1^AT4G16260.1^Q:2-312,H:20-334^45.62%ID^E:7e-90^.^.	Nsi05916.t1^Nsi05916.t1^Q:1-314,H:1-318^58.31%ID^E:3e-127^.^.	.	.	.	.	.	GO:0005773^cellular_component^vacuole`GO:0042973^molecular_function^glucan endo-1,3-beta-D-glucosidase activity`GO:0005975^biological_process^carbohydrate metabolic process`GO:0006952^biological_process^defense response	.	.	.	.
Cac_g016534.t4	Cac_g016534.t4	TLC4B_XENLA^TLC4B_XENLA^Q:1-197,H:54-251^24.39%ID^E:8.97e-11^RecName: Full=TLC domain-containing protein 4-B {ECO:0000305};^Eukaryota; Metazoa; Chordata; Craniata; Vertebrata; Euteleostomi; Amphibia; Batrachia; Anura; Pipoidea; Pipidae; Xenopodinae; Xenopus; Xenopus	.	Cac_g016534.t4.p1	548-1156[+]	.	AT4G19645.4^AT4G19645.4^Q:1-156,H:70-226^80.89%ID^E:5e-86^.^.	Nsi33322.t3^Nsi33322.t3^Q:1-156,H:1-156^95.51%ID^E:3e-104^.^.	.	.	.	.	KEGG:xla:379606	GO:0016021^cellular_component^integral component of membrane	.	.	.	.
Cac_g006685.t1	Cac_g006685.t1	.	.	Cac_g006685.t1.p1	1-309[+]	.	.	.	.	.	.	.	.	.	.	.	.	.
Cac_g001120.t1	Cac_g001120.t1	NHX4_ARATH^NHX4_ARATH^Q:2-156,H:103-258^60.256%ID^E:7.84e-48^RecName: Full=Sodium/hydrogen exchanger 4;^Eukaryota; Viridiplantae; Streptophyta; Embryophyta; Tracheophyta; Spermatophyta; Magnoliopsida; eudicotyledons; Gunneridae; Pentapetalae; rosids; malvids; Brassicales; Brassicaceae; Camelineae; Arabidopsis	.	Cac_g001120.t1.p1	1-915[+]	.	AT1G32127.2^AT1G32127.2^Q:144-289,H:118-263^69.86%ID^E:2e-63^.^.	Nsi34558.t1^Nsi34558.t1^Q:148-304,H:26-182^86.62%ID^E:2e-89^.^.	.	.	.	.	KEGG:ath:AT5G55470	GO:0016021^cellular_component^integral component of membrane`GO:0005886^cellular_component^plasma membrane`GO:0005774^cellular_component^vacuolar membrane`GO:0015386^molecular_function^potassium:proton antiporter activity`GO:0015081^molecular_function^sodium ion transmembrane transporter activity`GO:0015385^molecular_function^sodium:proton antiporter activity`GO:0055075^biological_process^potassi…	.	.	.	.
Cac_g010419.t1	Cac_g010419.t1	RBG4_ARATH^RBG4_ARATH^Q:77-162,H:34-119^40.698%ID^E:9.1e-18^RecName: Full=Glycine-rich RNA-binding protein 4, mitochondrial;^Eukaryota; Viridiplantae; Streptophyta; Embryophyta; Tracheophyta; Spermatophyta; Magnoliopsida; eudicotyledons; Gunneridae; Pentapetalae; rosids; malvids; Brassicales; Brassicaceae; Camelineae; Arabidopsis	.	Cac_g010419.t1.p1	51-563[+]	.	AT5G19030.1^AT5G19030.1^Q:1-162,H:1-161^39.39%ID^E:3e-25^.^.	Nsi04701.t2^Nsi04701.t2^Q:1-144,H:1-144^68.75%ID^E:8e-56^.^.	.	.	.	.	KEGG:ath:AT3G23830	GO:0005829^cellular_component^cytosol`GO:0005739^cellular_component^mitochondrion`GO:0005634^cellular_component^nucleus`GO:1990904^cellular_component^ribonucleoprotein complex`GO:0003690^molecular_function^double-stranded DNA binding`GO:0003723^molecular_function^RNA binding`GO:0003697^molecular_function^single-stranded DNA binding`GO:1900864^biological_process^mitochondrial RNA modification`GO:0…	.	.	.	.
Cac_g011129.t1	Cac_g011129.t1	PAE9_ARATH^PAE9_ARATH^Q:9-392,H:17-402^70.725%ID^E:0^RecName: Full=Pectin acetylesterase 9 {ECO:0000303|PubMed:25115560};^Eukaryota; Viridiplantae; Streptophyta; Embryophyta; Tracheophyta; Spermatophyta; Magnoliopsida; eudicotyledons; Gunneridae; Pentapetalae; rosids; malvids; Brassicales; Brassicaceae; Camelineae; Arabidopsis	.	Cac_g011129.t1.p1	1-1182[+]	.	AT5G23870.2^AT5G23870.2^Q:4-392,H:12-402^70.08%ID^E:0^.^.	Nsi01076.t3^Nsi01076.t3^Q:1-393,H:1-393^92.11%ID^E:0^.^.	.	.	.	.	KEGG:ath:AT5G23870	GO:0005576^cellular_component^extracellular region`GO:0009505^cellular_component^plant-type cell wall`GO:0052689^molecular_function^carboxylic ester hydrolase activity`GO:0052793^molecular_function^pectin acetylesterase activity`GO:0071555^biological_process^cell wall organization	.	.	.	.
Cac_g029224.t1	Cac_g029224.t1	NRPBB_ARATH^NRPBB_ARATH^Q:1-115,H:1-115^89.565%ID^E:3.47e-75^RecName: Full=DNA-directed RNA polymerases II, IV and V subunit 11;^Eukaryota; Viridiplantae; Streptophyta; Embryophyta; Tracheophyta; Spermatophyta; Magnoliopsida; eudicotyledons; Gunneridae; Pentapetalae; rosids; malvids; Brassicales; Brassicaceae; Camelineae; Arabidopsis	.	Cac_g029224.t1.p1	1-348[+]	.	AT3G52090.1^AT3G52090.1^Q:1-115,H:1-115^89.57%ID^E:1e-74^.^.	Nsi33719.t1^Nsi33719.t1^Q:1-115,H:1-115^96.52%ID^E:8e-80^.^.	.	.	.	.	KEGG:ath:AT3G52090`KO:K03008	GO:0005665^cellular_component^RNA polymerase II, core complex`GO:0000418^cellular_component^RNA polymerase IV complex`GO:0000419^cellular_component^RNA polymerase V complex`GO:0003677^molecular_function^DNA binding`GO:0046983^molecular_function^protein dimerization activity`GO:0001055^molecular_function^RNA polymerase II activity	.	.	.	.
Cac_g027946.t2	Cac_g027946.t2	TBL5_ARATH^TBL5_ARATH^Q:11-496,H:14-482^62.146%ID^E:0^RecName: Full=Protein trichome birefringence-like 5;^Eukaryota; Viridiplantae; Streptophyta; Embryophyta; Tracheophyta; Spermatophyta; Magnoliopsida; eudicotyledons; Gunneridae; Pentapetalae; rosids; malvids; Brassicales; Brassicaceae; Camelineae; Arabidopsis	.	Cac_g027946.t2.p1	33-1547[+]	.	AT5G20590.1^AT5G20590.1^Q:11-496,H:14-482^62.15%ID^E:0^.^.	Nsi29262.t1^Nsi29262.t1^Q:1-504,H:1-509^87.03%ID^E:0^.^.	.	.	.	.	KEGG:ath:AT5G20590	GO:0005794^cellular_component^Golgi apparatus`GO:0016021^cellular_component^integral component of membrane`GO:0016413^molecular_function^O-acetyltransferase activity	.	.	.	.
Cac_g015606.t1	Cac_g015606.t1	WAP_SOLLC^WAP_SOLLC^Q:16-416,H:1-504^35.63%ID^E:5.96e-68^RecName: Full=WPP domain-associated protein;^Eukaryota; Viridiplantae; Streptophyta; Embryophyta; Tracheophyta; Spermatophyta; Magnoliopsida; eudicotyledons; Gunneridae; Pentapetalae; asterids; lamiids; Solanales; Solanaceae; Solanoideae; Solaneae; Solanum; Solanum subgen. Lycopersicon	.	Cac_g015606.t1.p1	1-2262[+]	.	AT2G34730.1^AT2G34730.1^Q:428-751,H:428-822^33.16%ID^E:7e-40^.^.	Nsi14663.t3^Nsi14663.t3^Q:12-622,H:54-681^57.31%ID^E:0^.^.`Nsi14663.t3^Nsi14663.t3^Q:617-734,H:771-888^76.27%ID^E:6e-52^.^.	.	.	.	.	.	GO:0005794^cellular_component^Golgi apparatus	.	.	.	.
Cac_g009353.t1	Cac_g009353.t1	UGT2_GARJA^UGT2_GARJA^Q:1-270,H:213-481^69.63%ID^E:5.9e-137^RecName: Full=7-deoxyloganetin glucosyltransferase;^Eukaryota; Viridiplantae; Streptophyta; Embryophyta; Tracheophyta; Spermatophyta; Magnoliopsida; eudicotyledons; Gunneridae; Pentapetalae; asterids; lamiids; Gentianales; Rubiaceae; Ixoroideae; Gardenieae complex; Gardenieae - Pavetteae clade; Gardenieae; Gardenia	.	Cac_g009353.t1.p1	1-813[+]	.	AT1G22360.1^AT1G22360.1^Q:1-270,H:210-481^60.29%ID^E:2e-118^.^.	Nsi08911.t1^Nsi08911.t1^Q:1-270,H:214-482^78.52%ID^E:4e-151^.^.	.	.	.	.	KEGG:ag:BAK55737`KO:K21374	GO:0035251^molecular_function^UDP-glucosyltransferase activity	.	.	.	.
Cac_g033839.t1	Cac_g033839.t1	BBE18_ARATH^BBE18_ARATH^Q:10-536,H:12-528^53.208%ID^E:0^RecName: Full=Berberine bridge enzyme-like 18 {ECO:0000303|PubMed:26037923};^Eukaryota; Viridiplantae; Streptophyta; Embryophyta; Tracheophyta; Spermatophyta; Magnoliopsida; eudicotyledons; Gunneridae; Pentapetalae; rosids; malvids; Brassicales; Brassicaceae; Camelineae; Arabidopsis	.	Cac_g033839.t1.p1	1-1611[+]	.	AT4G20820.1^AT4G20820.1^Q:10-536,H:12-528^53.21%ID^E:0^.^.	Nsi13318.t1^Nsi13318.t1^Q:1-511,H:1-507^74.85%ID^E:0^.^.`Nsi13318.t1^Nsi13318.t1^Q:92-534,H:489-939^74.61%ID^E:0^.^.	.	.	.	.	KEGG:ath:AT4G20820	GO:0005618^cellular_component^cell wall`GO:0005576^cellular_component^extracellular region`GO:0071949^molecular_function^FAD binding`GO:0016491^molecular_function^oxidoreductase activity	.	.	.	.
Cac_g009958.t1	Cac_g009958.t1	JAR4_NICAT^JAR4_NICAT^Q:1-585,H:4-576^77.436%ID^E:0^RecName: Full=Jasmonoyl--L-amino acid synthetase JAR4 {ECO:0000305};^Eukaryota; Viridiplantae; Streptophyta; Embryophyta; Tracheophyta; Spermatophyta; Magnoliopsida; eudicotyledons; Gunneridae; Pentapetalae; asterids; lamiids; Solanales; Solanaceae; Nicotianoideae; Nicotianeae; Nicotiana	.	Cac_g009958.t1.p1	295-2055[+]	.	AT2G46370.4^AT2G46370.4^Q:1-585,H:12-586^63.78%ID^E:0^.^.	Nsi19661.t3^Nsi19661.t3^Q:1-505,H:1-505^95.05%ID^E:0^.^.	.	.	.	.	.	GO:0005773^cellular_component^vacuole`GO:0102053^molecular_function^(-)-jasmonoyl-isoleucine synthetase activity`GO:0070566^molecular_function^adenylyltransferase activity`GO:0005524^molecular_function^ATP binding`GO:0080123^molecular_function^jasmonate-amino synthetase activity`GO:0102058^molecular_function^jasmonoyl-leucine synthetase activity`GO:0102057^molecular_function^jasmonoyl-valine synt…	.	.	.	.
Cac_g007675.t2	Cac_g007675.t2	NOXY2_ARATH^NOXY2_ARATH^Q:1-101,H:1-84^40.196%ID^E:1.49e-09^RecName: Full=Protein NONRESPONDING TO OXYLIPINS 2, mitochondrial {ECO:0000303|PubMed:17369372, ECO:0000303|PubMed:23370715};^Eukaryota; Viridiplantae; Streptophyta; Embryophyta; Tracheophyta; Spermatophyta; Magnoliopsida; eudicotyledons; Gunneridae; Pentapetalae; rosids; malvids; Brassicales; Brassicaceae; Camelineae; Arabidopsis	.	.	.	.	AT4G17310.10^AT4G17310.10^Q:1-102,H:1-91^57.84%ID^E:1e-25^.^.	Nsi27252.t7^Nsi27252.t7^Q:1-102,H:1-102^90.2%ID^E:9e-53^.^.	.	.	.	.	KEGG:ath:AT5G11630	GO:0005739^cellular_component^mitochondrion`GO:0052543^biological_process^callose deposition in cell wall`GO:0071433^biological_process^cell wall repair`GO:0042742^biological_process^defense response to bacterium`GO:0050832^biological_process^defense response to fungus`GO:0010311^biological_process^lateral root formation`GO:0019372^biological_process^lipoxygenase pathway`GO:0048311^biological_pro…	.	.	.	.
Cac_g026381.t1	Cac_g026381.t1	LHP1_SOLLC^LHP1_SOLLC^Q:109-465,H:74-394^48.189%ID^E:3.95e-91^RecName: Full=Chromo domain protein LHP1;^Eukaryota; Viridiplantae; Streptophyta; Embryophyta; Tracheophyta; Spermatophyta; Magnoliopsida; eudicotyledons; Gunneridae; Pentapetalae; asterids; lamiids; Solanales; Solanaceae; Solanoideae; Solaneae; Solanum; Solanum subgen. Lycopersicon	.	Cac_g026381.t1.p1	1-2067[+]	.	AT5G17690.1^AT5G17690.1^Q:126-465,H:100-440^46.91%ID^E:6e-77^.^.	Nsi08116.t2^Nsi08116.t2^Q:28-465,H:35-461^83.9%ID^E:0^.^.	.	.	.	.	.	GO:0005634^cellular_component^nucleus`GO:0006325^biological_process^chromatin organization	.	.	.	.
Cac_g010409.t1	Cac_g010409.t1	.	.	Cac_g010409.t1.p1	1-2499[+]	.	AT5G18980.1^AT5G18980.1^Q:1-829,H:1-833^65.06%ID^E:0^.^.	Nsi34166.t1^Nsi34166.t1^Q:1-832,H:1-772^75.15%ID^E:0^.^.	.	.	.	.	.	.	.	.	.	.
Cac_g029131.t1	Cac_g029131.t1	PAF1_ARATH^PAF1_ARATH^Q:97-722,H:40-589^56.757%ID^E:0^RecName: Full=Protein PAF1 homolog {ECO:0000305};^Eukaryota; Viridiplantae; Streptophyta; Embryophyta; Tracheophyta; Spermatophyta; Magnoliopsida; eudicotyledons; Gunneridae; Pentapetalae; rosids; malvids; Brassicales; Brassicaceae; Camelineae; Arabidopsis	.	Cac_g029131.t1.p1	586-2754[+]	.	AT1G79730.1^AT1G79730.1^Q:97-722,H:40-589^56.76%ID^E:0^.^.	Nsi20681.t1^Nsi20681.t1^Q:1-722,H:1-727^89.29%ID^E:0^.^.	.	.	.	.	KEGG:ath:AT1G79730`KO:K15174	GO:0016593^cellular_component^Cdc73/Paf1 complex`GO:0005634^cellular_component^nucleus`GO:0035327^cellular_component^transcriptionally active chromatin`GO:0003682^molecular_function^chromatin binding`GO:0000993^molecular_function^RNA polymerase II complex binding`GO:0009908^biological_process^flower development`GO:0016571^biological_process^histone methylation`GO:0009910^biological_process^negati…	.	.	.	.
Cac_g020740.t1	Cac_g020740.t1	DIT1_ARATH^DIT1_ARATH^Q:1-570,H:1-557^80.07%ID^E:0^RecName: Full=Dicarboxylate transporter 1, chloroplastic;^Eukaryota; Viridiplantae; Streptophyta; Embryophyta; Tracheophyta; Spermatophyta; Magnoliopsida; eudicotyledons; Gunneridae; Pentapetalae; rosids; malvids; Brassicales; Brassicaceae; Camelineae; Arabidopsis	.	Cac_g020740.t1.p1	1-1713[+]	.	AT5G12860.1^AT5G12860.1^Q:1-570,H:1-557^80.07%ID^E:0^.^.	Nsi05555.t1^Nsi05555.t1^Q:1-570,H:1-570^94.74%ID^E:0^.^.	.	.	.	.	KEGG:ath:AT5G12860	GO:0009507^cellular_component^chloroplast`GO:0009941^cellular_component^chloroplast envelope`GO:0009706^cellular_component^chloroplast inner membrane`GO:0009534^cellular_component^chloroplast thylakoid`GO:0016021^cellular_component^integral component of membrane`GO:0005739^cellular_component^mitochondrion`GO:0009536^cellular_component^plastid`GO:0015139^molecular_function^alpha-ketoglutarate tran…	.	.	.	.
Cac_g000444.t1	Cac_g000444.t1	ACTN_ACTDE^ACTN_ACTDE^Q:5-83,H:26-105^45%ID^E:7.89e-18^RecName: Full=Actinidain {ECO:0000250|UniProtKB:P00785, ECO:0000312|EMBL:ABQ10189.1};^Eukaryota; Viridiplantae; Streptophyta; Embryophyta; Tracheophyta; Spermatophyta; Magnoliopsida; eudicotyledons; Gunneridae; Pentapetalae; asterids; Ericales; Actinidiaceae; Actinidia	.	.	.	.	AT3G43960.1^AT3G43960.1^Q:10-83,H:30-104^50.67%ID^E:1e-17^.^.	Nsi19333.t1^Nsi19333.t1^Q:1-87,H:15-101^79.31%ID^E:1e-43^.^.	.	.	.	.	.	GO:0008234^molecular_function^cysteine-type peptidase activity	.	.	.	.
Cac_g033189.t1	Cac_g033189.t1	HAK26_ORYSJ^HAK26_ORYSJ^Q:15-736,H:21-739^58.033%ID^E:0^RecName: Full=Potassium transporter 26;^Eukaryota; Viridiplantae; Streptophyta; Embryophyta; Tracheophyta; Spermatophyta; Magnoliopsida; Liliopsida; Poales; Poaceae; BOP clade; Oryzoideae; Oryzeae; Oryzinae; Oryza; Oryza sativa	.	Cac_g033189.t1.p1	1-2211[+]	.	AT4G13420.1^AT4G13420.1^Q:12-736,H:4-785^41.15%ID^E:0^.^.	Nsi24591.t1^Nsi24591.t1^Q:5-736,H:280-996^64.19%ID^E:0^.^.`Nsi24591.t1^Nsi24591.t1^Q:268-699,H:1-320^61.11%ID^E:2e-158^.^.	.	.	.	.	KEGG:osa:4345999`KO:K03549	GO:0016021^cellular_component^integral component of membrane`GO:0016020^cellular_component^membrane`GO:0015079^molecular_function^potassium ion transmembrane transporter activity`GO:0006813^biological_process^potassium ion transport	.	.	.	.
Cac_g026317.t1	Cac_g026317.t1	LOL2_ARATH^LOL2_ARATH^Q:13-123,H:25-142^63.025%ID^E:9.39e-45^RecName: Full=Protein LOL2;^Eukaryota; Viridiplantae; Streptophyta; Embryophyta; Tracheophyta; Spermatophyta; Magnoliopsida; eudicotyledons; Gunneridae; Pentapetalae; rosids; malvids; Brassicales; Brassicaceae; Camelineae; Arabidopsis	.	Cac_g026317.t1.p1	3-416[+]	.	AT4G21610.1^AT4G21610.1^Q:13-123,H:25-142^63.03%ID^E:2e-44^.^.	Nsi31998.t3^Nsi31998.t3^Q:34-133,H:44-143^88%ID^E:6e-58^.^.	.	.	.	.	KEGG:ath:AT4G21610	GO:0005634^cellular_component^nucleus`GO:0009617^biological_process^response to bacterium	.	.	.	.
Cac_g001904.t1	Cac_g001904.t1	PP218_ARATH^PP218_ARATH^Q:45-900,H:41-878^54.026%ID^E:0^RecName: Full=Pentatricopeptide repeat-containing protein At3g07290, mitochondrial;^Eukaryota; Viridiplantae; Streptophyta; Embryophyta; Tracheophyta; Spermatophyta; Magnoliopsida; eudicotyledons; Gunneridae; Pentapetalae; rosids; malvids; Brassicales; Brassicaceae; Camelineae; Arabidopsis	.	Cac_g001904.t1.p1	80-2788[+]	.	AT3G07290.1^AT3G07290.1^Q:45-900,H:41-878^54.03%ID^E:0^.^.	Nsi28289.t1^Nsi28289.t1^Q:148-642,H:1-536^70.95%ID^E:0^.^.`Nsi28289.t1^Nsi28289.t1^Q:377-902,H:19-585^49.38%ID^E:2e-165^.^.`Nsi28289.t1^Nsi28289.t1^Q:166-468,H:265-572^22.05%ID^E:1e-15^.^.`Nsi28289.t1^Nsi28289.t1^Q:182-406,H:316-580^23.4%ID^E:1e-09^.^.	.	.	.	.	KEGG:ath:AT3G07290	GO:0005739^cellular_component^mitochondrion	.	.	.	.
Cac_g029693.t1	Cac_g029693.t1	RWDD1_RAT^RWDD1_RAT^Q:71-185,H:73-189^34.454%ID^E:7.07e-10^RecName: Full=RWD domain-containing protein 1;^Eukaryota; Metazoa; Chordata; Craniata; Vertebrata; Euteleostomi; Mammalia; Eutheria; Euarchontoglires; Glires; Rodentia; Myomorpha; Muroidea; Muridae; Murinae; Rattus	.	Cac_g029693.t1.p1	1-726[+]	.	AT1G51730.1^AT1G51730.1^Q:69-239,H:82-252^65.5%ID^E:2e-59^.^.	Nsi20650.t1^Nsi20650.t1^Q:62-241,H:75-255^79.56%ID^E:2e-87^.^.	.	.	.	.	KEGG:rno:259218	GO:0005737^cellular_component^cytoplasm`GO:0005844^cellular_component^polysome`GO:0030521^biological_process^androgen receptor signaling pathway`GO:0007569^biological_process^cell aging`GO:0034599^biological_process^cellular response to oxidative stress`GO:0071394^biological_process^cellular response to testosterone stimulus`GO:0002181^biological_process^cytoplasmic translation`GO:2000825^biologi…	.	.	.	.
Cac_g009230.t1	Cac_g009230.t1	PSK_ASPOF^PSK_ASPOF^Q:20-73,H:22-75^60%ID^E:1.67e-14^RecName: Full=Phytosulfokines;^Eukaryota; Viridiplantae; Streptophyta; Embryophyta; Tracheophyta; Spermatophyta; Magnoliopsida; Liliopsida; Asparagales; Asparagaceae; Asparagoideae; Asparagus	.	.	.	.	AT3G49780.1^AT3G49780.1^Q:1-73,H:1-79^47.5%ID^E:1e-13^.^.	Nsi01978.t1^Nsi01978.t1^Q:1-73,H:1-79^77.22%ID^E:8e-39^.^.	.	.	.	.	.	GO:0005576^cellular_component^extracellular region`GO:0008083^molecular_function^growth factor activity`GO:0030154^biological_process^cell differentiation`GO:0008283^biological_process^cell population proliferation`GO:0007275^biological_process^multicellular organism development	.	.	.	.
Cac_g024940.t2	Cac_g024940.t2	Y5576_ARATH^Y5576_ARATH^Q:5-603,H:8-576^54.68%ID^E:0^RecName: Full=Probable receptor-like serine/threonine-protein kinase At5g57670;^Eukaryota; Viridiplantae; Streptophyta; Embryophyta; Tracheophyta; Spermatophyta; Magnoliopsida; eudicotyledons; Gunneridae; Pentapetalae; rosids; malvids; Brassicales; Brassicaceae; Camelineae; Arabidopsis	.	Cac_g024940.t2.p1	1-1830[+]	.	AT5G57670.2^AT5G57670.2^Q:5-603,H:8-576^54.68%ID^E:0^.^.	Nsi27938.t1^Nsi27938.t1^Q:1-609,H:1-617^88.01%ID^E:0^.^.	.	.	.	.	KEGG:ath:AT5G57670	GO:0005886^cellular_component^plasma membrane`GO:0005524^molecular_function^ATP binding`GO:0004675^molecular_function^transmembrane receptor protein serine/threonine kinase activity`GO:0006468^biological_process^protein phosphorylation	.	.	.	.
Cac_g002252.t4	Cac_g002252.t4	PUB33_ARATH^PUB33_ARATH^Q:15-625,H:177-773^35.079%ID^E:9.43e-107^RecName: Full=U-box domain-containing protein 33;^Eukaryota; Viridiplantae; Streptophyta; Embryophyta; Tracheophyta; Spermatophyta; Magnoliopsida; eudicotyledons; Gunneridae; Pentapetalae; rosids; malvids; Brassicales; Brassicaceae; Camelineae; Arabidopsis	.	Cac_g002252.t4.p1	1594-3510[+]	.	AT2G45910.1^AT2G45910.1^Q:15-625,H:177-773^35.08%ID^E:2e-106^.^.	Nsi14384.t1^Nsi14384.t1^Q:1-625,H:145-777^84.36%ID^E:0^.^.	.	.	.	.	KEGG:ath:AT2G45910	GO:0005829^cellular_component^cytosol`GO:0005524^molecular_function^ATP binding`GO:0004674^molecular_function^protein serine/threonine kinase activity`GO:0004842^molecular_function^ubiquitin-protein transferase activity	.	.	.	.
Cac_g002252.t4	Cac_g002252.t4	PUB33_ARATH^PUB33_ARATH^Q:15-625,H:177-773^35.079%ID^E:9.43e-107^RecName: Full=U-box domain-containing protein 33;^Eukaryota; Viridiplantae; Streptophyta; Embryophyta; Tracheophyta; Spermatophyta; Magnoliopsida; eudicotyledons; Gunneridae; Pentapetalae; rosids; malvids; Brassicales; Brassicaceae; Camelineae; Arabidopsis	.	Cac_g002252.t4.p2	160-696[+]	.	AT2G45910.1^AT2G45910.1^Q:15-625,H:177-773^35.08%ID^E:2e-106^.^.	Nsi14384.t1^Nsi14384.t1^Q:1-625,H:145-777^84.36%ID^E:0^.^.	.	.	.	.	KEGG:ath:AT2G45910	GO:0005829^cellular_component^cytosol`GO:0005524^molecular_function^ATP binding`GO:0004674^molecular_function^protein serine/threonine kinase activity`GO:0004842^molecular_function^ubiquitin-protein transferase activity	.	.	.	.
Cac_g018635.t1	Cac_g018635.t1	S40A3_ARATH^S40A3_ARATH^Q:33-496,H:34-501^64.255%ID^E:0^RecName: Full=Solute carrier family 40 member 3, chloroplastic;^Eukaryota; Viridiplantae; Streptophyta; Embryophyta; Tracheophyta; Spermatophyta; Magnoliopsida; eudicotyledons; Gunneridae; Pentapetalae; rosids; malvids; Brassicales; Brassicaceae; Camelineae; Arabidopsis	.	Cac_g018635.t1.p3	1894-2232[+]	.	AT5G26820.1^AT5G26820.1^Q:33-496,H:34-501^64.26%ID^E:0^.^.	Nsi08548.t10^Nsi08548.t10^Q:1-496,H:1-497^90.34%ID^E:0^.^.	.	.	.	.	KEGG:ath:AT5G26820	GO:0009941^cellular_component^chloroplast envelope`GO:0016021^cellular_component^integral component of membrane`GO:0005381^molecular_function^iron ion transmembrane transporter activity`GO:0022857^molecular_function^transmembrane transporter activity`GO:0006879^biological_process^cellular iron ion homeostasis`GO:0006826^biological_process^iron ion transport	.	.	.	.
Cac_g018635.t1	Cac_g018635.t1	S40A3_ARATH^S40A3_ARATH^Q:33-496,H:34-501^64.255%ID^E:0^RecName: Full=Solute carrier family 40 member 3, chloroplastic;^Eukaryota; Viridiplantae; Streptophyta; Embryophyta; Tracheophyta; Spermatophyta; Magnoliopsida; eudicotyledons; Gunneridae; Pentapetalae; rosids; malvids; Brassicales; Brassicaceae; Camelineae; Arabidopsis	.	Cac_g018635.t1.p1	254-1753[+]	.	AT5G26820.1^AT5G26820.1^Q:33-496,H:34-501^64.26%ID^E:0^.^.	Nsi08548.t10^Nsi08548.t10^Q:1-496,H:1-497^90.34%ID^E:0^.^.	.	.	.	.	KEGG:ath:AT5G26820	GO:0009941^cellular_component^chloroplast envelope`GO:0016021^cellular_component^integral component of membrane`GO:0005381^molecular_function^iron ion transmembrane transporter activity`GO:0022857^molecular_function^transmembrane transporter activity`GO:0006879^biological_process^cellular iron ion homeostasis`GO:0006826^biological_process^iron ion transport	.	.	.	.
Cac_g001963.t2	Cac_g001963.t2	PEX13_ARATH^PEX13_ARATH^Q:161-283,H:177-304^74.219%ID^E:5.87e-60^RecName: Full=Peroxisomal membrane protein 13 {ECO:0000303|PubMed:16813573};^Eukaryota; Viridiplantae; Streptophyta; Embryophyta; Tracheophyta; Spermatophyta; Magnoliopsida; eudicotyledons; Gunneridae; Pentapetalae; rosids; malvids; Brassicales; Brassicaceae; Camelineae; Arabidopsis	.	Cac_g001963.t2.p1	657-1520[+]	.	AT3G07560.1^AT3G07560.1^Q:161-283,H:177-304^74.22%ID^E:1e-59^.^.	Nsi03658.t2^Nsi03658.t2^Q:8-287,H:7-287^81.14%ID^E:8e-122^.^.	.	.	.	.	KEGG:ath:AT3G07560`KO:K13344	GO:0016021^cellular_component^integral component of membrane`GO:1990429^cellular_component^peroxisomal importomer complex`GO:0005778^cellular_component^peroxisomal membrane`GO:0006635^biological_process^fatty acid beta-oxidation`GO:0016558^biological_process^protein import into peroxisome matrix`GO:0016560^biological_process^protein import into peroxisome matrix, docking	.	.	.	.
Cac_g006120.t1	Cac_g006120.t1	HEM11_CUCSA^HEM11_CUCSA^Q:1-553,H:1-552^84.173%ID^E:0^RecName: Full=Glutamyl-tRNA reductase 1, chloroplastic;^Eukaryota; Viridiplantae; Streptophyta; Embryophyta; Tracheophyta; Spermatophyta; Magnoliopsida; eudicotyledons; Gunneridae; Pentapetalae; rosids; fabids; Cucurbitales; Cucurbitaceae; Benincaseae; Cucumis	.	Cac_g006120.t1.p1	334-1995[+]	.	AT1G58290.1^AT1G58290.1^Q:1-553,H:1-543^77.09%ID^E:0^.^.	Nsi15886.t1^Nsi15886.t1^Q:1-553,H:1-553^94.39%ID^E:0^.^.	.	.	.	.	KEGG:csv:101220615`KO:K02492	GO:0009507^cellular_component^chloroplast`GO:0008883^molecular_function^glutamyl-tRNA reductase activity`GO:0050661^molecular_function^NADP binding`GO:0015995^biological_process^chlorophyll biosynthetic process`GO:0006782^biological_process^protoporphyrinogen IX biosynthetic process	.	.	.	.
Cac_g014357.t1	Cac_g014357.t1	RPR1B_HUMAN^RPR1B_HUMAN^Q:3-119,H:2-118^45.299%ID^E:2.12e-26^RecName: Full=Regulation of nuclear pre-mRNA domain-containing protein 1B;^Eukaryota; Metazoa; Chordata; Craniata; Vertebrata; Euteleostomi; Mammalia; Eutheria; Euarchontoglires; Primates; Haplorrhini; Catarrhini; Hominidae; Homo	.	Cac_g014357.t1.p1	248-1822[+]	.	AT3G26990.1^AT3G26990.1^Q:1-394,H:1-406^58.64%ID^E:7e-146^.^.	Nsi09237.t1^Nsi09237.t1^Q:9-524,H:367-880^82.75%ID^E:0^.^.	.	.	.	.	KEGG:hsa:58490`KO:K15559	GO:0005654^cellular_component^nucleoplasm`GO:0005634^cellular_component^nucleus`GO:0016591^cellular_component^RNA polymerase II, holoenzyme`GO:0042802^molecular_function^identical protein binding`GO:0000993^molecular_function^RNA polymerase II complex binding`GO:0070940^biological_process^dephosphorylation of RNA polymerase II C-terminal domain`GO:0031124^biological_process^mRNA 3'-end processing…	.	.	.	.
Cac_g013665.t2	Cac_g013665.t2	RQSIM_ARATH^RQSIM_ARATH^Q:6-685,H:3-657^59.416%ID^E:0^RecName: Full=ATP-dependent DNA helicase Q-like SIM;^Eukaryota; Viridiplantae; Streptophyta; Embryophyta; Tracheophyta; Spermatophyta; Magnoliopsida; eudicotyledons; Gunneridae; Pentapetalae; rosids; malvids; Brassicales; Brassicaceae; Camelineae; Arabidopsis	.	Cac_g013665.t2.p1	131-2272[+]	.	AT5G27680.2^AT5G27680.2^Q:6-685,H:3-657^59.42%ID^E:0^.^.	Nsi30233.t1^Nsi30233.t1^Q:1-687,H:1-632^80.58%ID^E:0^.^.	.	.	.	.	KEGG:ath:AT5G27680`KO:K10900	GO:0005694^cellular_component^chromosome`GO:0005737^cellular_component^cytoplasm`GO:0005634^cellular_component^nucleus`GO:0043138^molecular_function^3'-5' DNA helicase activity`GO:0005524^molecular_function^ATP binding`GO:0009378^molecular_function^four-way junction helicase activity`GO:0046872^molecular_function^metal ion binding`GO:0003676^molecular_function^nucleic acid binding`GO:0032508^biol…	.	.	.	.
Cac_g000541.t1	Cac_g000541.t1	PRP4L_ARATH^PRP4L_ARATH^Q:72-574,H:62-553^66.339%ID^E:0^RecName: Full=U4/U6 small nuclear ribonucleoprotein PRP4-like protein {ECO:0000305};^Eukaryota; Viridiplantae; Streptophyta; Embryophyta; Tracheophyta; Spermatophyta; Magnoliopsida; eudicotyledons; Gunneridae; Pentapetalae; rosids; malvids; Brassicales; Brassicaceae; Camelineae; Arabidopsis	.	Cac_g000541.t1.p1	275-1999[+]	.	AT2G41500.2^AT2G41500.2^Q:72-574,H:62-553^66.34%ID^E:0^.^.	Nsi36334.t4^Nsi36334.t4^Q:1-574,H:1-574^93.73%ID^E:0^.^.	.	.	.	.	KEGG:ath:AT2G41500`KO:K12662	GO:0016607^cellular_component^nuclear speck`GO:0005681^cellular_component^spliceosomal complex`GO:0046540^cellular_component^U4/U6 x U5 tri-snRNP complex`GO:0030621^molecular_function^U4 snRNA binding`GO:0017070^molecular_function^U6 snRNA binding`GO:0001709^biological_process^cell fate determination`GO:0007267^biological_process^cell-cell signaling`GO:0009553^biological_process^embryo sac develo…	.	.	.	.
Cac_g001226.t1	Cac_g001226.t1	CLCF_ARATH^CLCF_ARATH^Q:4-264,H:7-329^58.824%ID^E:1.37e-102^RecName: Full=Chloride channel protein CLC-f;^Eukaryota; Viridiplantae; Streptophyta; Embryophyta; Tracheophyta; Spermatophyta; Magnoliopsida; eudicotyledons; Gunneridae; Pentapetalae; rosids; malvids; Brassicales; Brassicaceae; Camelineae; Arabidopsis	.	Cac_g001226.t1.p1	1-795[+]	.	AT1G55620.2^AT1G55620.2^Q:4-264,H:7-329^58.82%ID^E:4e-102^.^.	Nsi06886.t1^Nsi06886.t1^Q:1-264,H:1-288^80.21%ID^E:6e-137^.^.	.	.	.	.	KEGG:ath:AT1G55620	GO:0034707^cellular_component^chloride channel complex`GO:0009507^cellular_component^chloroplast`GO:0005794^cellular_component^Golgi apparatus`GO:0005247^molecular_function^voltage-gated chloride channel activity`GO:0034765^biological_process^regulation of ion transmembrane transport	.	.	.	.
Cac_g030613.t1	Cac_g030613.t1	.	.	.	.	.	.	.	.	.	.	.	.	.	.	.	.	.
Cac_g032712.t1	Cac_g032712.t1	UCRI1_ARATH^UCRI1_ARATH^Q:1-277,H:1-272^72.76%ID^E:5.7e-143^RecName: Full=Cytochrome b-c1 complex subunit Rieske-1, mitochondrial {ECO:0000305};^Eukaryota; Viridiplantae; Streptophyta; Embryophyta; Tracheophyta; Spermatophyta; Magnoliopsida; eudicotyledons; Gunneridae; Pentapetalae; rosids; malvids; Brassicales; Brassicaceae; Camelineae; Arabidopsis	.	Cac_g032712.t1.p1	1-834[+]	.	AT5G13430.1^AT5G13430.1^Q:1-277,H:1-272^72.76%ID^E:4e-142^.^.	Nsi36413.t1^Nsi36413.t1^Q:1-277,H:1-277^89.89%ID^E:0^.^.	.	.	.	.	KEGG:ath:AT5G13430`KO:K00411	GO:0016021^cellular_component^integral component of membrane`GO:0031966^cellular_component^mitochondrial membrane`GO:0005750^cellular_component^mitochondrial respiratory chain complex III`GO:0005739^cellular_component^mitochondrion`GO:0009536^cellular_component^plastid`GO:0051537^molecular_function^2 iron, 2 sulfur cluster binding`GO:0046872^molecular_function^metal ion binding`GO:0016491^molecul…	.	.	.	.
Cac_g017617.t2	Cac_g017617.t2	ADT2_SOLTU^ADT2_SOLTU^Q:4-391,H:3-386^87.661%ID^E:0^RecName: Full=ADP,ATP carrier protein, mitochondrial;^Eukaryota; Viridiplantae; Streptophyta; Embryophyta; Tracheophyta; Spermatophyta; Magnoliopsida; eudicotyledons; Gunneridae; Pentapetalae; asterids; lamiids; Solanales; Solanaceae; Solanoideae; Solaneae; Solanum	.	Cac_g017617.t2.p1	248-1423[+]	.	AT5G13490.1^AT5G13490.1^Q:1-390,H:2-384^82.83%ID^E:0^.^.	Nsi05879.t1^Nsi05879.t1^Q:2-391,H:523-912^96.15%ID^E:0^.^.	.	.	.	.	.	GO:0016021^cellular_component^integral component of membrane`GO:0005743^cellular_component^mitochondrial inner membrane`GO:0005347^molecular_function^ATP transmembrane transporter activity	.	.	.	.
Cac_g001621.t1	Cac_g001621.t1	RAN3_ARATH^RAN3_ARATH^Q:1-221,H:1-221^99.095%ID^E:4.69e-167^RecName: Full=GTP-binding nuclear protein Ran-3;^Eukaryota; Viridiplantae; Streptophyta; Embryophyta; Tracheophyta; Spermatophyta; Magnoliopsida; eudicotyledons; Gunneridae; Pentapetalae; rosids; malvids; Brassicales; Brassicaceae; Camelineae; Arabidopsis	.	Cac_g001621.t1.p1	163-828[+]	.	AT5G55190.1^AT5G55190.1^Q:1-221,H:1-221^99.1%ID^E:4e-166^.^.	Nsi16006.t1^Nsi16006.t1^Q:1-221,H:1-221^99.1%ID^E:1e-165^.^.	.	.	.	.	KEGG:ath:AT5G55190`KO:K07936	GO:0005737^cellular_component^cytoplasm`GO:0005794^cellular_component^Golgi apparatus`GO:0005634^cellular_component^nucleus`GO:0009506^cellular_component^plasmodesma`GO:0009536^cellular_component^plastid`GO:0005525^molecular_function^GTP binding`GO:0003924^molecular_function^GTPase activity`GO:0006606^biological_process^protein import into nucleus`GO:0000054^biological_process^ribosomal subunit e…	.	.	.	.
Cac_g012326.t1	Cac_g012326.t1	.	.	.	.	.	.	.	.	.	.	.	.	.	.	.	.	.
Cac_g019239.t1	Cac_g019239.t1	HSR4_ARATH^HSR4_ARATH^Q:1-495,H:55-558^47.07%ID^E:1.23e-154^RecName: Full=Protein HYPER-SENSITIVITY-RELATED 4 {ECO:0000303|PubMed:15181213};^Eukaryota; Viridiplantae; Streptophyta; Embryophyta; Tracheophyta; Spermatophyta; Magnoliopsida; eudicotyledons; Gunneridae; Pentapetalae; rosids; malvids; Brassicales; Brassicaceae; Camelineae; Arabidopsis	.	Cac_g019239.t1.p1	1-1500[+]	.	AT3G50930.1^AT3G50930.1^Q:1-495,H:55-558^47.07%ID^E:7e-154^.^.	Nsi02766.t1^Nsi02766.t1^Q:1-321,H:1-321^83.49%ID^E:0^.^.`Nsi02766.t1^Nsi02766.t1^Q:392-447,H:328-382^67.86%ID^E:5e-14^.^.	.	.	.	.	KEGG:ath:AT3G50930	GO:0016021^cellular_component^integral component of membrane`GO:0005740^cellular_component^mitochondrial envelope`GO:0005741^cellular_component^mitochondrial outer membrane`GO:0005739^cellular_component^mitochondrion`GO:0005524^molecular_function^ATP binding`GO:0016887^molecular_function^ATPase activity`GO:0042802^molecular_function^identical protein binding`GO:0008219^biological_process^cell dea…	.	.	.	.
Cac_g011959.t1	Cac_g011959.t1	.	.	Cac_g011959.t1.p1	1-300[+]	.	AT2G46490.1^AT2G46490.1^Q:5-65,H:2-73^40.28%ID^E:2e-11^.^.	.	.	.	.	.	.	.	.	.	.	.
Cac_g031399.t1	Cac_g031399.t1	C7A52_PANGI^C7A52_PANGI^Q:1-477,H:1-481^80.873%ID^E:0^RecName: Full=Beta-amyrin 28-monooxygenase {ECO:0000305};^Eukaryota; Viridiplantae; Streptophyta; Embryophyta; Tracheophyta; Spermatophyta; Magnoliopsida; eudicotyledons; Gunneridae; Pentapetalae; asterids; campanulids; Apiales; Araliaceae; Panax	.	Cac_g031399.t1.p1	264-1697[+]	.	AT5G36110.1^AT5G36110.1^Q:33-475,H:34-476^63.76%ID^E:0^.^.	Nsi29327.t1^Nsi29327.t1^Q:1-476,H:1-475^95.8%ID^E:0^.^.	.	.	.	.	KEGG:ag:AFO63032`KO:K20667	GO:0016021^cellular_component^integral component of membrane`GO:0020037^molecular_function^heme binding`GO:0005506^molecular_function^iron ion binding`GO:0016709^molecular_function^oxidoreductase activity, acting on paired donors, with incorporation or reduction of molecular oxygen, NAD(P)H as one donor, and incorporation of one atom of oxygen`GO:0019742^biological_process^pentacyclic triterpenoi…	.	.	.	.
Cac_g030963.t2	Cac_g030963.t2	ACCH1_ARATH^ACCH1_ARATH^Q:9-279,H:12-284^47.985%ID^E:2.41e-87^RecName: Full=1-aminocyclopropane-1-carboxylate oxidase homolog 1;^Eukaryota; Viridiplantae; Streptophyta; Embryophyta; Tracheophyta; Spermatophyta; Magnoliopsida; eudicotyledons; Gunneridae; Pentapetalae; rosids; malvids; Brassicales; Brassicaceae; Camelineae; Arabidopsis	.	Cac_g030963.t2.p1	168-1013[+]	.	AT1G06620.2^AT1G06620.2^Q:9-278,H:12-283^47.79%ID^E:6e-87^.^.	Nsi35579.t1^Nsi35579.t1^Q:5-279,H:7-281^84.36%ID^E:1e-176^.^.	.	.	.	.	KEGG:ath:AT1G06620	GO:0051213^molecular_function^dioxygenase activity`GO:0046872^molecular_function^metal ion binding	.	.	.	.
Cac_g012213.t1	Cac_g012213.t1	.	.	Cac_g012213.t1.p1	1-360[+]	.	.	.	.	.	.	.	.	.	.	.	.	.
Cac_g022675.t2	Cac_g022675.t2	E2FF_ARATH^E2FF_ARATH^Q:6-355,H:8-354^52.174%ID^E:7.41e-112^RecName: Full=E2F transcription factor-like E2FF;^Eukaryota; Viridiplantae; Streptophyta; Embryophyta; Tracheophyta; Spermatophyta; Magnoliopsida; eudicotyledons; Gunneridae; Pentapetalae; rosids; malvids; Brassicales; Brassicaceae; Camelineae; Arabidopsis	.	Cac_g022675.t2.p1	225-1310[+]	.	AT3G01330.1^AT3G01330.1^Q:6-355,H:8-354^52.17%ID^E:3e-111^.^.	Nsi09439.t7^Nsi09439.t7^Q:1-361,H:1-379^83.64%ID^E:0^.^.	.	.	.	.	KEGG:ath:AT3G01330	GO:0005737^cellular_component^cytoplasm`GO:0005634^cellular_component^nucleus`GO:0090575^cellular_component^RNA polymerase II transcription regulator complex`GO:0003677^molecular_function^DNA binding`GO:0003700^molecular_function^DNA-binding transcription factor activity`GO:0000981^molecular_function^DNA-binding transcription factor activity, RNA polymerase II-specific`GO:0043565^molecular_functi…	.	.	.	.
Cac_g031284.t1	Cac_g031284.t1	F3ST_FLABI^F3ST_FLABI^Q:56-362,H:3-310^48.889%ID^E:2.59e-101^RecName: Full=Flavonol 3-sulfotransferase;^Eukaryota; Viridiplantae; Streptophyta; Embryophyta; Tracheophyta; Spermatophyta; Magnoliopsida; eudicotyledons; Gunneridae; Pentapetalae; asterids; campanulids; Asterales; Asteraceae; Asteroideae; Heliantheae alliance; Tageteae; Flaveria	.	Cac_g031284.t1.p1	1-1104[+]	.	AT5G07010.1^AT5G07010.1^Q:53-366,H:45-359^44.86%ID^E:3e-95^.^.	Nsi24752.t1^Nsi24752.t1^Q:23-359,H:4-340^90.8%ID^E:0^.^.`Nsi24752.t1^Nsi24752.t1^Q:104-366,H:332-594^71.48%ID^E:1e-134^.^.	.	.	.	.	KEGG:ag:AAA61638`KO:K13270	GO:0005737^cellular_component^cytoplasm`GO:0008146^molecular_function^sulfotransferase activity	.	.	.	.
Cac_g005406.t4	Cac_g005406.t4	PAT_PETHY^PAT_PETHY^Q:21-441,H:17-436^81.948%ID^E:0^RecName: Full=Bifunctional aspartate aminotransferase and glutamate/aspartate-prephenate aminotransferase;^Eukaryota; Viridiplantae; Streptophyta; Embryophyta; Tracheophyta; Spermatophyta; Magnoliopsida; eudicotyledons; Gunneridae; Pentapetalae; asterids; lamiids; Solanales; Solanaceae; Petunioideae; Petunia	.	Cac_g005406.t4.p1	168-1505[+]	.	AT2G22250.1^AT2G22250.1^Q:77-441,H:21-385^80%ID^E:0^.^.	Nsi01314.t1^Nsi01314.t1^Q:1-441,H:1-441^92.06%ID^E:0^.^.	.	.	.	.	.	GO:0009507^cellular_component^chloroplast`GO:0033853^molecular_function^aspartate-prephenate aminotransferase activity`GO:0033854^molecular_function^glutamate-prephenate aminotransferase activity`GO:0042802^molecular_function^identical protein binding`GO:0004069^molecular_function^L-aspartate:2-oxoglutarate aminotransferase activity`GO:0030170^molecular_function^pyridoxal phosphate binding`GO:000…	.	.	.	.
Cac_g014480.t1	Cac_g014480.t1	UPL3_ARATH^UPL3_ARATH^Q:1-1896,H:1-1888^72.138%ID^E:0^RecName: Full=E3 ubiquitin-protein ligase UPL3;^Eukaryota; Viridiplantae; Streptophyta; Embryophyta; Tracheophyta; Spermatophyta; Magnoliopsida; eudicotyledons; Gunneridae; Pentapetalae; rosids; malvids; Brassicales; Brassicaceae; Camelineae; Arabidopsis	.	Cac_g014480.t1.p1	434-6124[+]	.	AT4G38600.1^AT4G38600.1^Q:1-1896,H:1-1888^72.14%ID^E:0^.^.	Nsi01670.t3^Nsi01670.t3^Q:1-1896,H:1-1904^88.43%ID^E:0^.^.	.	.	.	.	KEGG:ath:AT4G38600`KO:K10590	GO:0005886^cellular_component^plasma membrane`GO:0004842^molecular_function^ubiquitin-protein transferase activity`GO:0042023^biological_process^DNA endoreduplication`GO:0010091^biological_process^trichome branching	.	.	.	.
Cac_g033100.t1	Cac_g033100.t1	.	.	Cac_g033100.t1.p2	1-303[+]	.	AT1G14345.1^AT1G14345.1^Q:2-194,H:3-196^70.26%ID^E:4e-87^.^.	Nsi07661.t3^Nsi07661.t3^Q:1-194,H:3-198^89.29%ID^E:5e-117^.^.	.	.	.	.	.	.	.	.	.	.
Cac_g010914.t1	Cac_g010914.t1	WTR18_ARATH^WTR18_ARATH^Q:116-404,H:63-360^45.333%ID^E:1.23e-75^RecName: Full=WAT1-related protein At3g28050;^Eukaryota; Viridiplantae; Streptophyta; Embryophyta; Tracheophyta; Spermatophyta; Magnoliopsida; eudicotyledons; Gunneridae; Pentapetalae; rosids; malvids; Brassicales; Brassicaceae; Camelineae; Arabidopsis	.	Cac_g010914.t1.p1	1-1230[+]	.	AT3G28050.1^AT3G28050.1^Q:116-404,H:63-360^45.33%ID^E:3e-75^.^.	Nsi07571.t1^Nsi07571.t1^Q:178-409,H:6-261^59.77%ID^E:5e-95^.^.	.	.	.	.	KEGG:ath:AT3G28050	GO:0016021^cellular_component^integral component of membrane`GO:0005886^cellular_component^plasma membrane`GO:0022857^molecular_function^transmembrane transporter activity	.	.	.	.
Cac_g013666.t1	Cac_g013666.t1	BIP2_TOBAC^BIP2_TOBAC^Q:1-98,H:109-252^42.361%ID^E:3.95e-25^RecName: Full=Luminal-binding protein 2;^Eukaryota; Viridiplantae; Streptophyta; Embryophyta; Tracheophyta; Spermatophyta; Magnoliopsida; eudicotyledons; Gunneridae; Pentapetalae; asterids; lamiids; Solanales; Solanaceae; Nicotianoideae; Nicotianeae; Nicotiana	.	.	.	.	AT5G42020.2^AT5G42020.2^Q:1-98,H:484-572^52.48%ID^E:7e-27^.^.	Nsi02543.t1^Nsi02543.t1^Q:6-98,H:490-625^49.26%ID^E:2e-27^.^.	.	.	.	.	.	GO:0005737^cellular_component^cytoplasm`GO:0034663^cellular_component^endoplasmic reticulum chaperone complex`GO:0005788^cellular_component^endoplasmic reticulum lumen`GO:0016020^cellular_component^membrane`GO:0005634^cellular_component^nucleus`GO:0005524^molecular_function^ATP binding`GO:0016887^molecular_function^ATPase activity`GO:0031072^molecular_function^heat shock protein binding`GO:005178…	.	.	.	.
Cac_g003164.t1	Cac_g003164.t1	S8H_ARATH^S8H_ARATH^Q:2-89,H:259-346^62.5%ID^E:5.28e-34^RecName: Full=Scopoletin 8-hydroxylase {ECO:0000303|PubMed:29581584};^Eukaryota; Viridiplantae; Streptophyta; Embryophyta; Tracheophyta; Spermatophyta; Magnoliopsida; eudicotyledons; Gunneridae; Pentapetalae; rosids; malvids; Brassicales; Brassicaceae; Camelineae; Arabidopsis	.	.	.	.	AT3G12900.1^AT3G12900.1^Q:2-89,H:259-346^62.5%ID^E:4e-34^.^.	Nsi12675.t1^Nsi12675.t1^Q:1-89,H:263-351^75.28%ID^E:1e-40^.^.	.	.	.	.	KEGG:ath:AT3G12900`KO:K23145	GO:0016706^molecular_function^2-oxoglutarate-dependent dioxygenase activity`GO:0051213^molecular_function^dioxygenase activity`GO:0046872^molecular_function^metal ion binding`GO:0106145^molecular_function^scopoletin 8-hydroxylase activity`GO:0009805^biological_process^coumarin biosynthetic process`GO:0106147^biological_process^fraxetin biosynthesis`GO:0010039^biological_process^response to iron i…	.	.	.	.
Cac_g033012.t2	Cac_g033012.t2	.	.	Cac_g033012.t2.p1	1-648[+]	.	AT4G39630.1^AT4G39630.1^Q:31-193,H:25-185^48.47%ID^E:2e-45^.^.	Nsi01342.t7^Nsi01342.t7^Q:1-196,H:1-198^81.31%ID^E:3e-116^.^.	.	.	.	.	.	.	.	.	.	.
Cac_g025821.t2	Cac_g025821.t2	RPC3_BOVIN^RPC3_BOVIN^Q:2-488,H:1-462^24.9%ID^E:3.6e-33^RecName: Full=DNA-directed RNA polymerase III subunit RPC3;^Eukaryota; Metazoa; Chordata; Craniata; Vertebrata; Euteleostomi; Mammalia; Eutheria; Laurasiatheria; Artiodactyla; Ruminantia; Pecora; Bovidae; Bovinae; Bos	.	Cac_g025821.t2.p1	231-1820[+]	.	AT3G49000.1^AT3G49000.1^Q:2-529,H:3-523^45.72%ID^E:4e-148^.^.	Nsi14681.t1^Nsi14681.t1^Q:1-529,H:1-535^88.79%ID^E:0^.^.	.	.	.	.	KEGG:bta:507314`KO:K03023	GO:0005654^cellular_component^nucleoplasm`GO:0005666^cellular_component^RNA polymerase III complex`GO:0003899^molecular_function^DNA-directed 5'-3' RNA polymerase activity`GO:0003697^molecular_function^single-stranded DNA binding`GO:0051607^biological_process^defense response to virus`GO:0045087^biological_process^innate immune response`GO:0045089^biological_process^positive regulation of innate …	.	.	.	.
Cac_g006174.t1	Cac_g006174.t1	TRIP4_MOUSE^TRIP4_MOUSE^Q:15-160,H:436-574^42.466%ID^E:7.94e-34^RecName: Full=Activating signal cointegrator 1 {ECO:0000303|PubMed:12077347};^Eukaryota; Metazoa; Chordata; Craniata; Vertebrata; Euteleostomi; Mammalia; Eutheria; Euarchontoglires; Glires; Rodentia; Myomorpha; Muroidea; Muridae; Murinae; Mus; Mus	.	Cac_g006174.t1.p1	202-939[+]	.	AT2G20410.1^AT2G20410.1^Q:10-245,H:5-246^64.63%ID^E:5e-112^.^.	Nsi04915.t1^Nsi04915.t1^Q:1-245,H:1-240^87.76%ID^E:1e-149^.^.	.	.	.	.	KEGG:mmu:56404`KO:K23398	GO:0099053^cellular_component^activating signal cointegrator 1 complex`GO:0005813^cellular_component^centrosome`GO:0005737^cellular_component^cytoplasm`GO:0005829^cellular_component^cytosol`GO:0031594^cellular_component^neuromuscular junction`GO:0016604^cellular_component^nuclear body`GO:0005654^cellular_component^nucleoplasm`GO:0005634^cellular_component^nucleus`GO:0032991^cellular_component^pro…	.	.	.	.
Cac_g030016.t1	Cac_g030016.t1	MAM33_YEAST^MAM33_YEAST^Q:73-288,H:24-265^25.1%ID^E:7.74e-11^RecName: Full=Mitochondrial acidic protein MAM33;^Eukaryota; Fungi; Dikarya; Ascomycota; Saccharomycotina; Saccharomycetes; Saccharomycetales; Saccharomycetaceae; Saccharomyces	.	Cac_g030016.t1.p1	1-885[+]	.	AT4G32605.1^AT4G32605.1^Q:75-294,H:1-223^65.49%ID^E:9e-87^.^.	Nsi11917.t2^Nsi11917.t2^Q:75-294,H:1-220^89.09%ID^E:4e-116^.^.	.	.	.	.	KEGG:sce:YIL070C`KO:K15414	GO:0005759^cellular_component^mitochondrial matrix`GO:0005739^cellular_component^mitochondrion`GO:0097177^molecular_function^mitochondrial ribosome binding`GO:0003729^molecular_function^mRNA binding`GO:0008494^molecular_function^translation activator activity`GO:0009060^biological_process^aerobic respiration`GO:0070131^biological_process^positive regulation of mitochondrial translation	.	.	.	.
Cac_g030951.t2	Cac_g030951.t2	.	.	Cac_g030951.t2.p1	140-952[+]	.	AT2G06025.4^AT2G06025.4^Q:43-256,H:58-268^57.94%ID^E:9e-80^.^.	Nsi13286.t3^Nsi13286.t3^Q:1-256,H:1-256^94.53%ID^E:0^.^.	.	.	.	.	.	.	.	.	.	.
Cac_g029498.t1	Cac_g029498.t1	BZP61_ARATH^BZP61_ARATH^Q:1-255,H:1-281^56.997%ID^E:1.29e-91^RecName: Full=Basic leucine zipper 61 {ECO:0000303|PubMed:11906833};^Eukaryota; Viridiplantae; Streptophyta; Embryophyta; Tracheophyta; Spermatophyta; Magnoliopsida; eudicotyledons; Gunneridae; Pentapetalae; rosids; malvids; Brassicales; Brassicaceae; Camelineae; Arabidopsis	.	Cac_g029498.t1.p1	22-792[+]	.	AT3G58120.2^AT3G58120.2^Q:1-255,H:1-281^57.34%ID^E:7e-92^.^.	Nsi13062.t2^Nsi13062.t2^Q:1-256,H:1-248^62.11%ID^E:7e-96^.^.	.	.	.	.	KEGG:ath:AT3G58120	GO:0005634^cellular_component^nucleus`GO:0003677^molecular_function^DNA binding`GO:0003700^molecular_function^DNA-binding transcription factor activity`GO:0045893^biological_process^positive regulation of transcription, DNA-templated	.	.	.	.
Cac_g032341.t1	Cac_g032341.t1	YLS3_ARATH^YLS3_ARATH^Q:1-138,H:1-149^47.333%ID^E:3.47e-41^RecName: Full=Protein YLS3;^Eukaryota; Viridiplantae; Streptophyta; Embryophyta; Tracheophyta; Spermatophyta; Magnoliopsida; eudicotyledons; Gunneridae; Pentapetalae; rosids; malvids; Brassicales; Brassicaceae; Camelineae; Arabidopsis	.	Cac_g032341.t1.p1	1-420[+]	.	AT2G44300.1^AT2G44300.1^Q:1-138,H:1-150^47.33%ID^E:1e-41^.^.	Nsi06026.t3^Nsi06026.t3^Q:1-139,H:1-148^66%ID^E:3e-56^.^.	.	.	.	.	KEGG:ath:AT2G44290	GO:0031225^cellular_component^anchored component of membrane`GO:0005829^cellular_component^cytosol`GO:0005886^cellular_component^plasma membrane`GO:0008289^molecular_function^lipid binding`GO:0006869^biological_process^lipid transport	.	.	.	.
Cac_g011574.t1	Cac_g011574.t1	SSL5_ARATH^SSL5_ARATH^Q:29-389,H:8-366^51.093%ID^E:3.67e-135^RecName: Full=Protein STRICTOSIDINE SYNTHASE-LIKE 5 {ECO:0000303|PubMed:10777701};^Eukaryota; Viridiplantae; Streptophyta; Embryophyta; Tracheophyta; Spermatophyta; Magnoliopsida; eudicotyledons; Gunneridae; Pentapetalae; rosids; malvids; Brassicales; Brassicaceae; Camelineae; Arabidopsis	.	Cac_g011574.t1.p1	30-1211[+]	.	AT3G51430.1^AT3G51430.1^Q:29-389,H:8-366^51.09%ID^E:2e-134^.^.	Nsi17799.t1^Nsi17799.t1^Q:1-391,H:1-389^81.33%ID^E:0^.^.	.	.	.	.	KEGG:ath:AT3G51430	GO:0005829^cellular_component^cytosol`GO:0005783^cellular_component^endoplasmic reticulum`GO:0005773^cellular_component^vacuole`GO:0009058^biological_process^biosynthetic process`GO:0009723^biological_process^response to ethylene`GO:0009620^biological_process^response to fungus`GO:0009753^biological_process^response to jasmonic acid`GO:0009751^biological_process^response to salicylic acid`GO:0009…	.	.	.	.
Cac_g030093.t2	Cac_g030093.t2	THA8L_ARATH^THA8L_ARATH^Q:11-227,H:1-223^30.396%ID^E:3.66e-28^RecName: Full=Protein THYLAKOID ASSEMBLY 8-like, chloroplastic {ECO:0000303|PubMed:24047899};^Eukaryota; Viridiplantae; Streptophyta; Embryophyta; Tracheophyta; Spermatophyta; Magnoliopsida; eudicotyledons; Gunneridae; Pentapetalae; rosids; malvids; Brassicales; Brassicaceae; Camelineae; Arabidopsis	.	Cac_g030093.t2.p1	115-927[+]	.	AT5G09315.1^AT5G09315.1^Q:65-259,H:42-253^35.85%ID^E:2e-33^.^.	Nsi31319.t1^Nsi31319.t1^Q:2-270,H:13-289^85.56%ID^E:7e-160^.^.	.	.	.	.	KEGG:ath:AT3G46870	GO:0009507^cellular_component^chloroplast`GO:1990825^molecular_function^sequence-specific mRNA binding`GO:0003727^molecular_function^single-stranded RNA binding`GO:0008270^molecular_function^zinc ion binding	.	.	.	.
Cac_g003651.t1	Cac_g003651.t1	AAE5_ARATH^AAE5_ARATH^Q:1-549,H:1-552^67.928%ID^E:0^RecName: Full=Probable acyl-activating enzyme 5, peroxisomal;^Eukaryota; Viridiplantae; Streptophyta; Embryophyta; Tracheophyta; Spermatophyta; Magnoliopsida; eudicotyledons; Gunneridae; Pentapetalae; rosids; malvids; Brassicales; Brassicaceae; Camelineae; Arabidopsis	.	Cac_g003651.t1.p1	1-1650[+]	.	AT5G16370.1^AT5G16370.1^Q:1-549,H:1-552^67.93%ID^E:0^.^.	Nsi18528.t1^Nsi18528.t1^Q:1-549,H:30-578^79.78%ID^E:0^.^.	.	.	.	.	KEGG:ath:AT5G16370	GO:0005777^cellular_component^peroxisome`GO:0016874^molecular_function^ligase activity`GO:0006631^biological_process^fatty acid metabolic process	.	.	.	.
Cac_g005679.t2	Cac_g005679.t2	STY17_ARATH^STY17_ARATH^Q:2-481,H:85-560^62.241%ID^E:0^RecName: Full=Serine/threonine-protein kinase STY17 {ECO:0000305};^Eukaryota; Viridiplantae; Streptophyta; Embryophyta; Tracheophyta; Spermatophyta; Magnoliopsida; eudicotyledons; Gunneridae; Pentapetalae; rosids; malvids; Brassicales; Brassicaceae; Camelineae; Arabidopsis	.	Cac_g005679.t2.p1	219-1664[+]	.	AT4G35780.1^AT4G35780.1^Q:2-481,H:85-560^62.24%ID^E:0^.^.	Nsi27494.t1^Nsi27494.t1^Q:1-479,H:87-565^91.08%ID^E:0^.^.	.	.	.	.	KEGG:ath:AT4G35780	GO:0005829^cellular_component^cytosol`GO:0005524^molecular_function^ATP binding`GO:0004672^molecular_function^protein kinase activity`GO:0004674^molecular_function^protein serine/threonine kinase activity`GO:0004712^molecular_function^protein serine/threonine/tyrosine kinase activity`GO:0009658^biological_process^chloroplast organization	.	.	.	.
Cac_g017029.t2	Cac_g017029.t2	R1B16_SOLDE^R1B16_SOLDE^Q:159-659,H:779-1238^28.932%ID^E:3.28e-39^RecName: Full=Putative late blight resistance protein homolog R1B-16;^Eukaryota; Viridiplantae; Streptophyta; Embryophyta; Tracheophyta; Spermatophyta; Magnoliopsida; eudicotyledons; Gunneridae; Pentapetalae; asterids; lamiids; Solanales; Solanaceae; Solanoideae; Solaneae; Solanum	.	Cac_g017029.t2.p1	101-2113[+]	.	AT1G53350.1^AT1G53350.1^Q:161-636,H:414-872^26.34%ID^E:1e-28^.^.	Nsi10323.t1^Nsi10323.t1^Q:147-648,H:387-884^58.48%ID^E:8e-172^.^.`Nsi10323.t1^Nsi10323.t1^Q:1-154,H:1-154^53.21%ID^E:4e-36^.^.	.	.	.	.	.	GO:0005737^cellular_component^cytoplasm`GO:0016020^cellular_component^membrane`GO:0043531^molecular_function^ADP binding`GO:0005524^molecular_function^ATP binding`GO:0009626^biological_process^plant-type hypersensitive response	.	.	.	.
Cac_g022113.t1	Cac_g022113.t1	NAP1B_ORYSJ^NAP1B_ORYSJ^Q:67-437,H:4-364^74.394%ID^E:1.15e-165^RecName: Full=Nucleosome assembly protein 1;2;^Eukaryota; Viridiplantae; Streptophyta; Embryophyta; Tracheophyta; Spermatophyta; Magnoliopsida; Liliopsida; Poales; Poaceae; BOP clade; Oryzoideae; Oryzeae; Oryzinae; Oryza; Oryza sativa	.	Cac_g022113.t1.p1	13-1326[+]	.	AT2G19480.3^AT2G19480.3^Q:63-437,H:1-372^72.44%ID^E:3e-161^.^.	Nsi32417.t1^Nsi32417.t1^Q:63-380,H:1-316^80.5%ID^E:6e-163^.^.	.	.	.	.	KEGG:osa:4339460`KO:K11279	GO:0005737^cellular_component^cytoplasm`GO:0005634^cellular_component^nucleus`GO:0003682^molecular_function^chromatin binding`GO:0042393^molecular_function^histone binding`GO:0006334^biological_process^nucleosome assembly	.	.	.	.
Cac_g024618.t1	Cac_g024618.t1	STY46_ARATH^STY46_ARATH^Q:154-432,H:283-542^39.146%ID^E:1.63e-49^RecName: Full=Serine/threonine-protein kinase STY46 {ECO:0000305};^Eukaryota; Viridiplantae; Streptophyta; Embryophyta; Tracheophyta; Spermatophyta; Magnoliopsida; eudicotyledons; Gunneridae; Pentapetalae; rosids; malvids; Brassicales; Brassicaceae; Camelineae; Arabidopsis	.	Cac_g024618.t1.p1	1-1338[+]	.	AT4G38470.2^AT4G38470.2^Q:154-432,H:283-542^39.15%ID^E:9e-50^.^.	Nsi03409.t1^Nsi03409.t1^Q:6-253,H:3-203^58.43%ID^E:1e-79^.^.`Nsi03409.t1^Nsi03409.t1^Q:331-440,H:203-312^84.55%ID^E:4e-59^.^.	.	.	.	.	KEGG:ath:AT4G38470	GO:0005829^cellular_component^cytosol`GO:0005524^molecular_function^ATP binding`GO:0004672^molecular_function^protein kinase activity`GO:0004674^molecular_function^protein serine/threonine kinase activity`GO:0004712^molecular_function^protein serine/threonine/tyrosine kinase activity`GO:0071456^biological_process^cellular response to hypoxia`GO:0009658^biological_process^chloroplast organization	.	.	.	.
Cac_g025459.t3	Cac_g025459.t3	Y7797_ORYSJ^Y7797_ORYSJ^Q:3-773,H:15-883^48.977%ID^E:0^RecName: Full=B3 domain-containing protein Os07g0679700;^Eukaryota; Viridiplantae; Streptophyta; Embryophyta; Tracheophyta; Spermatophyta; Magnoliopsida; Liliopsida; Poales; Poaceae; BOP clade; Oryzoideae; Oryzeae; Oryzinae; Oryza; Oryza sativa	.	Cac_g025459.t3.p1	339-2738[+]	.	AT2G30470.1^AT2G30470.1^Q:3-745,H:9-745^48.6%ID^E:0^.^.	Nsi03601.t1^Nsi03601.t1^Q:1-799,H:1-844^83%ID^E:0^.^.	.	.	.	.	KEGG:osa:4344293	GO:0005634^cellular_component^nucleus`GO:0003677^molecular_function^DNA binding`GO:0008270^molecular_function^zinc ion binding	.	.	.	.
Cac_g012530.t1	Cac_g012530.t1	.	.	.	.	.	.	.	.	.	.	.	.	.	.	.	.	.
Cac_g014219.t1	Cac_g014219.t1	.	.	Cac_g014219.t1.p1	1-558[+]	.	AT5G40510.1^AT5G40510.1^Q:75-179,H:196-296^49.06%ID^E:7e-24^.^.	Nsi25207.t1^Nsi25207.t1^Q:74-183,H:250-363^80.7%ID^E:4e-55^.^.`Nsi25207.t1^Nsi25207.t1^Q:1-73,H:1-73^72.6%ID^E:5e-28^.^.	.	.	.	.	.	.	.	.	.	.
Cac_g013435.t1	Cac_g013435.t1	.	.	Cac_g013435.t1.p1	1-387[+]	.	.	.	.	.	.	.	.	.	.	.	.	.
Cac_g006118.t4	Cac_g006118.t4	PCKA_CUCSA^PCKA_CUCSA^Q:1-444,H:1-450^80.889%ID^E:0^RecName: Full=Phosphoenolpyruvate carboxykinase (ATP);^Eukaryota; Viridiplantae; Streptophyta; Embryophyta; Tracheophyta; Spermatophyta; Magnoliopsida; eudicotyledons; Gunneridae; Pentapetalae; rosids; fabids; Cucurbitales; Cucurbitaceae; Benincaseae; Cucumis	.	Cac_g006118.t4.p1	247-1728[+]	.	AT4G37870.1^AT4G37870.1^Q:2-444,H:8-451^82.08%ID^E:0^.^.	Nsi15885.t1^Nsi15885.t1^Q:1-444,H:1-444^95.27%ID^E:0^.^.	.	.	.	.	KEGG:csv:101222382`KO:K01610	GO:0005737^cellular_component^cytoplasm`GO:0005524^molecular_function^ATP binding`GO:0004612^molecular_function^phosphoenolpyruvate carboxykinase (ATP) activity`GO:0006094^biological_process^gluconeogenesis	.	.	.	.
Cac_g033167.t2	Cac_g033167.t2	SARD1_ARATH^SARD1_ARATH^Q:9-428,H:1-417^53.38%ID^E:1.23e-142^RecName: Full=Protein SAR DEFICIENT 1 {ECO:0000303|PubMed:20921422};^Eukaryota; Viridiplantae; Streptophyta; Embryophyta; Tracheophyta; Spermatophyta; Magnoliopsida; eudicotyledons; Gunneridae; Pentapetalae; rosids; malvids; Brassicales; Brassicaceae; Camelineae; Arabidopsis	.	Cac_g033167.t2.p1	229-1629[+]	.	AT1G73805.1^AT1G73805.1^Q:9-428,H:1-417^53.38%ID^E:7e-142^.^.	Nsi02811.t1^Nsi02811.t1^Q:1-461,H:1-457^80.09%ID^E:0^.^.	.	.	.	.	KEGG:ath:AT1G73805	GO:0005634^cellular_component^nucleus`GO:0003700^molecular_function^DNA-binding transcription factor activity`GO:0043565^molecular_function^sequence-specific DNA binding`GO:0071219^biological_process^cellular response to molecule of bacterial origin`GO:0042742^biological_process^defense response to bacterium`GO:0002229^biological_process^defense response to oomycetes`GO:0009626^biological_process…	.	.	.	.
Cac_g025787.t1	Cac_g025787.t1	.	.	Cac_g025787.t1.p1	1-429[+]	.	AT5G18140.1^AT5G18140.1^Q:31-88,H:251-308^70.69%ID^E:7e-15^.^.	Nsi18087.t2^Nsi18087.t2^Q:33-103,H:270-344^61.33%ID^E:2e-14^.^.	.	.	.	.	.	.	.	.	.	.
Cac_g018795.t1	Cac_g018795.t1	.	.	.	.	.	.	.	.	.	.	.	.	.	.	.	.	.
Cac_g020977.t1	Cac_g020977.t1	PDI13_ARATH^PDI13_ARATH^Q:32-574,H:27-579^65.884%ID^E:0^RecName: Full=Protein disulfide isomerase-like 1-3;^Eukaryota; Viridiplantae; Streptophyta; Embryophyta; Tracheophyta; Spermatophyta; Magnoliopsida; eudicotyledons; Gunneridae; Pentapetalae; rosids; malvids; Brassicales; Brassicaceae; Camelineae; Arabidopsis	.	Cac_g020977.t1.p1	110-1834[+]	.	AT3G54960.1^AT3G54960.1^Q:32-574,H:27-579^65.88%ID^E:0^.^.	Nsi00470.t1^Nsi00470.t1^Q:1-556,H:1-557^93.18%ID^E:0^.^.	.	.	.	.	KEGG:ath:AT3G54960`KO:K09580	GO:0005829^cellular_component^cytosol`GO:0005783^cellular_component^endoplasmic reticulum`GO:0005788^cellular_component^endoplasmic reticulum lumen`GO:0099503^cellular_component^secretory vesicle`GO:0005774^cellular_component^vacuolar membrane`GO:0003756^molecular_function^protein disulfide isomerase activity`GO:0045454^biological_process^cell redox homeostasis`GO:0006457^biological_process^prote…	.	.	.	.
Cac_g008659.t1	Cac_g008659.t1	.	.	.	.	.	AT5G11090.1^AT5G11090.1^Q:7-203,H:9-216^52.31%ID^E:1e-55^.^.	Nsi32614.t1^Nsi32614.t1^Q:1-172,H:1-171^89.53%ID^E:2e-79^.^.	.	.	.	.	.	.	.	.	.	.
Cac_g016540.t1	Cac_g016540.t1	ICMTB_ARATH^ICMTB_ARATH^Q:32-227,H:2-197^70.408%ID^E:2.12e-100^RecName: Full=Protein-S-isoprenylcysteine O-methyltransferase B;^Eukaryota; Viridiplantae; Streptophyta; Embryophyta; Tracheophyta; Spermatophyta; Magnoliopsida; eudicotyledons; Gunneridae; Pentapetalae; rosids; malvids; Brassicales; Brassicaceae; Camelineae; Arabidopsis	.	Cac_g016540.t1.p1	362-1045[+]	.	AT5G08335.1^AT5G08335.1^Q:32-227,H:2-197^70.41%ID^E:1e-99^.^.	Nsi36281.t2^Nsi36281.t2^Q:32-227,H:2-197^91.84%ID^E:5e-132^.^.	.	.	.	.	KEGG:ath:AT5G08335`KO:K00587	GO:0005783^cellular_component^endoplasmic reticulum`GO:0005789^cellular_component^endoplasmic reticulum membrane`GO:0016021^cellular_component^integral component of membrane`GO:0004671^molecular_function^protein C-terminal S-isoprenylcysteine carboxyl O-methyltransferase activity`GO:0006481^biological_process^C-terminal protein methylation`GO:0009908^biological_process^flower development`GO:00097…	.	.	.	.
Cac_g001939.t1	Cac_g001939.t1	CML7_ARATH^CML7_ARATH^Q:10-80,H:80-150^87.324%ID^E:1.49e-39^RecName: Full=Calmodulin-like protein 7;^Eukaryota; Viridiplantae; Streptophyta; Embryophyta; Tracheophyta; Spermatophyta; Magnoliopsida; eudicotyledons; Gunneridae; Pentapetalae; rosids; malvids; Brassicales; Brassicaceae; Camelineae; Arabidopsis`CML7_ARATH^CML7_ARATH^Q:6-73,H:2-67^41.176%ID^E:1.64e-08^RecName: Full=Calmodulin-like prot…	.	.	.	.	AT1G05990.1^AT1G05990.1^Q:10-80,H:80-150^87.32%ID^E:3e-39^.^.`AT1G05990.1^AT1G05990.1^Q:6-73,H:2-67^41.18%ID^E:3e-09^.^.	Nsi28253.t1^Nsi28253.t1^Q:1-75,H:70-144^96%ID^E:9e-46^.^.`Nsi28253.t1^Nsi28253.t1^Q:9-68,H:5-62^45%ID^E:2e-08^.^.	.	.	.	.	KEGG:ath:AT1G05990`KO:K13448	GO:0005509^molecular_function^calcium ion binding	.	.	.	.
Cac_g023165.t1	Cac_g023165.t1	.	.	Cac_g023165.t1.p1	1-594[+]	.	.	Nsi17977.t1^Nsi17977.t1^Q:36-182,H:123-270^50.34%ID^E:4e-38^.^.	.	.	.	.	.	.	.	.	.	.
Cac_g006603.t1	Cac_g006603.t1	CER3_ARATH^CER3_ARATH^Q:1-624,H:2-632^69.731%ID^E:0^RecName: Full=Very-long-chain aldehyde decarbonylase CER3 {ECO:0000305};^Eukaryota; Viridiplantae; Streptophyta; Embryophyta; Tracheophyta; Spermatophyta; Magnoliopsida; eudicotyledons; Gunneridae; Pentapetalae; rosids; malvids; Brassicales; Brassicaceae; Camelineae; Arabidopsis	.	Cac_g006603.t1.p1	1-1899[+]	.	AT5G57800.1^AT5G57800.1^Q:1-624,H:2-632^69.73%ID^E:0^.^.	Nsi27960.t1^Nsi27960.t1^Q:1-632,H:1-632^93.2%ID^E:0^.^.	.	.	.	.	KEGG:ath:AT5G57800	GO:0005789^cellular_component^endoplasmic reticulum membrane`GO:0016021^cellular_component^integral component of membrane`GO:0016020^cellular_component^membrane`GO:0005886^cellular_component^plasma membrane`GO:1990465^molecular_function^aldehyde oxygenase (deformylating) activity`GO:0005506^molecular_function^iron ion binding`GO:0009924^molecular_function^octadecanal decarbonylase activity`GO:001…	.	.	.	.
Cac_g028031.t1	Cac_g028031.t1	Y3475_ARATH^Y3475_ARATH^Q:238-1148,H:66-1001^36.876%ID^E:0^RecName: Full=Probable LRR receptor-like serine/threonine-protein kinase At3g47570;^Eukaryota; Viridiplantae; Streptophyta; Embryophyta; Tracheophyta; Spermatophyta; Magnoliopsida; eudicotyledons; Gunneridae; Pentapetalae; rosids; malvids; Brassicales; Brassicaceae; Camelineae; Arabidopsis`Y3475_ARATH^Y3475_ARATH^Q:7-601,H:13-593^32.536%I…	.	Cac_g028031.t1.p1	98-3568[+]	.	AT3G47570.1^AT3G47570.1^Q:238-1148,H:66-1001^36.88%ID^E:0^.^.`AT3G47570.1^AT3G47570.1^Q:7-601,H:13-593^32.54%ID^E:7e-80^.^.`AT3G47570.1^AT3G47570.1^Q:81-207,H:469-594^37.01%ID^E:1e-14^.^.`AT3G47570.1^AT3G47570.1^Q:626-820,H:60-261^30.73%ID^E:2e-14^.^.	Nsi37755.t1^Nsi37755.t1^Q:6-882,H:8-884^77.99%ID^E:0^.^.	.	.	.	.	KEGG:ath:AT3G47570	GO:0016021^cellular_component^integral component of membrane`GO:0005886^cellular_component^plasma membrane`GO:0005524^molecular_function^ATP binding`GO:0004674^molecular_function^protein serine/threonine kinase activity	.	.	.	.
Cac_g027870.t2	Cac_g027870.t2	UFD1_RAT^UFD1_RAT^Q:9-242,H:15-248^50%ID^E:1.42e-78^RecName: Full=Ubiquitin recognition factor in ER-associated degradation protein 1;^Eukaryota; Metazoa; Chordata; Craniata; Vertebrata; Euteleostomi; Mammalia; Eutheria; Euarchontoglires; Glires; Rodentia; Myomorpha; Muroidea; Muridae; Murinae; Rattus	.	Cac_g027870.t2.p1	161-1126[+]	.	AT2G29070.2^AT2G29070.2^Q:7-316,H:2-308^63.58%ID^E:4e-135^.^.	Nsi05415.t3^Nsi05415.t3^Q:1-248,H:1-248^93.15%ID^E:2e-171^.^.	.	.	.	.	KEGG:rno:84478`KO:K14016	GO:0005737^cellular_component^cytoplasm`GO:0005829^cellular_component^cytosol`GO:0005634^cellular_component^nucleus`GO:0036501^cellular_component^UFD1-NPL4 complex`GO:0034098^cellular_component^VCP-NPL4-UFD1 AAA ATPase complex`GO:0051117^molecular_function^ATPase binding`GO:0036435^molecular_function^K48-linked polyubiquitin modification-dependent protein binding`GO:0031593^molecular_function^pol…	.	.	.	.
Cac_g001165.t1	Cac_g001165.t1	.	.	Cac_g001165.t1.p1	1-1494[+]	.	AT5G55820.3^AT5G55820.3^Q:307-467,H:1100-1249^29.34%ID^E:7e-10^.^.	Nsi06946.t2^Nsi06946.t2^Q:1-476,H:257-749^56.77%ID^E:1e-169^.^.`Nsi06946.t2^Nsi06946.t2^Q:121-295,H:156-317^37.57%ID^E:3e-20^.^.	.	.	.	.	.	.	.	.	.	.
Cac_g016337.t1	Cac_g016337.t1	PTHC_ARATH^PTHC_ARATH^Q:78-271,H:94-287^80.928%ID^E:1.05e-116^RecName: Full=Peptidyl-tRNA hydrolase, chloroplastic;^Eukaryota; Viridiplantae; Streptophyta; Embryophyta; Tracheophyta; Spermatophyta; Magnoliopsida; eudicotyledons; Gunneridae; Pentapetalae; rosids; malvids; Brassicales; Brassicaceae; Camelineae; Arabidopsis	.	Cac_g016337.t1.p1	1-819[+]	.	AT1G18440.1^AT1G18440.1^Q:78-271,H:94-287^80.93%ID^E:5e-116^.^.	Nsi21387.t1^Nsi21387.t1^Q:2-272,H:1-270^88.19%ID^E:4e-161^.^.	.	.	.	.	KEGG:ath:AT1G18440`KO:K01056	GO:0009507^cellular_component^chloroplast`GO:0009570^cellular_component^chloroplast stroma`GO:0004045^molecular_function^aminoacyl-tRNA hydrolase activity	.	.	.	.
Cac_g024304.t1	Cac_g024304.t1	MTEF6_ARATH^MTEF6_ARATH^Q:174-454,H:8-297^21.379%ID^E:1.56e-10^RecName: Full=Transcription termination factor MTERF6, chloroplastic/mitochondrial {ECO:0000305};^Eukaryota; Viridiplantae; Streptophyta; Embryophyta; Tracheophyta; Spermatophyta; Magnoliopsida; eudicotyledons; Gunneridae; Pentapetalae; rosids; malvids; Brassicales; Brassicaceae; Camelineae; Arabidopsis	.	Cac_g024304.t1.p1	1-1491[+]	.	AT5G07900.1^AT5G07900.1^Q:109-471,H:33-401^37.27%ID^E:1e-74^.^.	Nsi09272.t1^Nsi09272.t1^Q:99-476,H:1-377^80.16%ID^E:0^.^.	.	.	.	.	KEGG:ath:AT4G38160`KO:K15032	GO:0009507^cellular_component^chloroplast`GO:0005739^cellular_component^mitochondrion`GO:0003690^molecular_function^double-stranded DNA binding`GO:0003723^molecular_function^RNA binding`GO:0009658^biological_process^chloroplast organization`GO:0032502^biological_process^developmental process`GO:0006353^biological_process^DNA-templated transcription, termination`GO:0006355^biological_process^regul…	.	.	.	.
Cac_g012797.t1	Cac_g012797.t1	FB135_ARATH^FB135_ARATH^Q:6-83,H:293-389^37.113%ID^E:1.61e-07^RecName: Full=F-box protein At3g07870;^Eukaryota; Viridiplantae; Streptophyta; Embryophyta; Tracheophyta; Spermatophyta; Magnoliopsida; eudicotyledons; Gunneridae; Pentapetalae; rosids; malvids; Brassicales; Brassicaceae; Camelineae; Arabidopsis	.	Cac_g012797.t1.p1	1-360[+]	.	AT3G07870.1^AT3G07870.1^Q:6-83,H:293-389^37.11%ID^E:3e-08^.^.	Nsi12295.t1^Nsi12295.t1^Q:1-110,H:233-342^68.18%ID^E:9e-43^.^.	.	.	.	.	KEGG:ath:AT3G07870	GO:0009506^cellular_component^plasmodesma`GO:0008284^biological_process^positive regulation of cell population proliferation	.	.	.	.
Cac_g020319.t1	Cac_g020319.t1	BPA1_ARATH^BPA1_ARATH^Q:8-243,H:1-230^53.814%ID^E:8.57e-83^RecName: Full=Binding partner of ACD11 1 {ECO:0000303|PubMed:18845362};^Eukaryota; Viridiplantae; Streptophyta; Embryophyta; Tracheophyta; Spermatophyta; Magnoliopsida; eudicotyledons; Gunneridae; Pentapetalae; rosids; malvids; Brassicales; Brassicaceae; Camelineae; Arabidopsis	.	Cac_g020319.t1.p1	2-898[+]	.	AT4G17720.1^AT4G17720.1^Q:10-272,H:1-260^57.3%ID^E:6e-96^.^.	Nsi31688.t2^Nsi31688.t2^Q:10-293,H:1-283^88.03%ID^E:0^.^.	.	.	.	.	KEGG:ath:AT5G16840	GO:0005886^cellular_component^plasma membrane`GO:0009536^cellular_component^plastid`GO:0003723^molecular_function^RNA binding`GO:0050832^biological_process^defense response to fungus`GO:0034051^biological_process^negative regulation of plant-type hypersensitive response	.	.	.	.
Cac_g013490.t1	Cac_g013490.t1	GT121_ARATH^GT121_ARATH^Q:1-416,H:3-377^63.158%ID^E:0^RecName: Full=Putative glutamine amidotransferase GAT1_2.1 {ECO:0000305};^Eukaryota; Viridiplantae; Streptophyta; Embryophyta; Tracheophyta; Spermatophyta; Magnoliopsida; eudicotyledons; Gunneridae; Pentapetalae; rosids; malvids; Brassicales; Brassicaceae; Camelineae; Arabidopsis	.	Cac_g013490.t1.p1	1-1269[+]	.	AT5G38200.1^AT5G38200.1^Q:3-421,H:11-430^73.1%ID^E:0^.^.	Nsi26725.t1^Nsi26725.t1^Q:1-344,H:1-344^94.77%ID^E:0^.^.	.	.	.	.	KEGG:ath:AT1G15040	GO:0016787^molecular_function^hydrolase activity`GO:0016740^molecular_function^transferase activity`GO:0006541^biological_process^glutamine metabolic process`GO:2000032^biological_process^regulation of secondary shoot formation	.	.	.	.
Cac_g010659.t1	Cac_g010659.t1	WIT2_ARATH^WIT2_ARATH^Q:39-684,H:24-625^47.231%ID^E:1.05e-167^RecName: Full=WPP domain-interacting tail-anchored protein 2;^Eukaryota; Viridiplantae; Streptophyta; Embryophyta; Tracheophyta; Spermatophyta; Magnoliopsida; eudicotyledons; Gunneridae; Pentapetalae; rosids; malvids; Brassicales; Brassicaceae; Camelineae; Arabidopsis	.	Cac_g010659.t1.p1	257-2338[+]	.	AT1G68910.2^AT1G68910.2^Q:39-600,H:24-570^51.59%ID^E:2e-167^.^.	Nsi23318.t3^Nsi23318.t3^Q:1-691,H:1-691^86.83%ID^E:0^.^.	.	.	.	.	KEGG:ath:AT1G68910	GO:0016021^cellular_component^integral component of membrane`GO:2000769^biological_process^regulation of establishment or maintenance of cell polarity regulating cell shape	.	.	.	.
Cac_g027420.t1	Cac_g027420.t1	ORRM2_ARATH^ORRM2_ARATH^Q:1-142,H:3-152^62.745%ID^E:1.72e-54^RecName: Full=Organelle RRM domain-containing protein 2, mitochondrial {ECO:0000303|PubMed:25800738};^Eukaryota; Viridiplantae; Streptophyta; Embryophyta; Tracheophyta; Spermatophyta; Magnoliopsida; eudicotyledons; Gunneridae; Pentapetalae; rosids; malvids; Brassicales; Brassicaceae; Camelineae; Arabidopsis	.	Cac_g027420.t1.p1	73-510[+]	.	AT5G54580.1^AT5G54580.1^Q:1-142,H:3-152^62.75%ID^E:4e-54^.^.	Nsi07165.t1^Nsi07165.t1^Q:1-145,H:1-145^91.72%ID^E:2e-83^.^.	.	.	.	.	KEGG:ath:AT5G54580	GO:0005739^cellular_component^mitochondrion`GO:0005634^cellular_component^nucleus`GO:1990904^cellular_component^ribonucleoprotein complex`GO:0003723^molecular_function^RNA binding`GO:0080156^biological_process^mitochondrial mRNA modification`GO:0006397^biological_process^mRNA processing`GO:0051252^biological_process^regulation of RNA metabolic process	.	.	.	.
Cac_g014466.t1	Cac_g014466.t1	PSMD3_DAUCA^PSMD3_DAUCA^Q:1-487,H:1-489^89.571%ID^E:0^RecName: Full=Probable 26S proteasome non-ATPase regulatory subunit 3;^Eukaryota; Viridiplantae; Streptophyta; Embryophyta; Tracheophyta; Spermatophyta; Magnoliopsida; eudicotyledons; Gunneridae; Pentapetalae; asterids; campanulids; Apiales; Apiaceae; Apioideae; Scandiceae; Daucinae; Daucus; Daucus sect. Daucus	.	Cac_g014466.t1.p1	172-1635[+]	.	AT1G20200.1^AT1G20200.1^Q:1-487,H:1-488^82.99%ID^E:0^.^.	Nsi13406.t1^Nsi13406.t1^Q:1-487,H:1-487^96.92%ID^E:0^.^.	.	.	.	.	.	GO:0005634^cellular_component^nucleus`GO:0000502^cellular_component^proteasome complex`GO:0030234^molecular_function^enzyme regulator activity`GO:0042176^biological_process^regulation of protein catabolic process	.	.	.	.
Cac_g010448.t2	Cac_g010448.t2	HIDM_GLYEC^HIDM_GLYEC^Q:38-146,H:11-120^68.468%ID^E:1.1e-46^RecName: Full=2-hydroxyisoflavanone dehydratase;^Eukaryota; Viridiplantae; Streptophyta; Embryophyta; Tracheophyta; Spermatophyta; Magnoliopsida; eudicotyledons; Gunneridae; Pentapetalae; rosids; fabids; Fabales; Fabaceae; Papilionoideae; 50 kb inversion clade; NPAAA clade; Hologalegina; IRL clade; Galegeae; Glycyrrhiza	.	Cac_g010448.t2.p1	1-444[+]	.	AT3G48690.1^AT3G48690.1^Q:39-146,H:4-113^45.05%ID^E:1e-24^.^.	Nsi04726.t1^Nsi04726.t1^Q:33-146,H:1-114^86.84%ID^E:1e-63^.^.	.	.	.	.	.	GO:0033987^molecular_function^2-hydroxyisoflavanone dehydratase activity`GO:0052689^molecular_function^carboxylic ester hydrolase activity`GO:0080030^molecular_function^methyl indole-3-acetate esterase activity`GO:0009813^biological_process^flavonoid biosynthetic process`GO:0009717^biological_process^isoflavonoid biosynthetic process`GO:0046287^biological_process^isoflavonoid metabolic process	.	.	.	.
Cac_g033994.t1	Cac_g033994.t1	IDD10_ARATH^IDD10_ARATH^Q:32-493,H:49-503^44.625%ID^E:2.09e-114^RecName: Full=Zinc finger protein JACKDAW {ECO:0000303|PubMed:17785527};^Eukaryota; Viridiplantae; Streptophyta; Embryophyta; Tracheophyta; Spermatophyta; Magnoliopsida; eudicotyledons; Gunneridae; Pentapetalae; rosids; malvids; Brassicales; Brassicaceae; Camelineae; Arabidopsis	.	Cac_g033994.t1.p1	197-1720[+]	.	AT5G03150.1^AT5G03150.1^Q:32-493,H:49-503^44.62%ID^E:8e-114^.^.	Nsi03574.t1^Nsi03574.t1^Q:1-507,H:1-528^71.19%ID^E:0^.^.	.	.	.	.	KEGG:ath:AT5G03150	GO:0005634^cellular_component^nucleus`GO:0003677^molecular_function^DNA binding`GO:0003700^molecular_function^DNA-binding transcription factor activity`GO:0046872^molecular_function^metal ion binding`GO:0043565^molecular_function^sequence-specific DNA binding`GO:0008356^biological_process^asymmetric cell division`GO:0045893^biological_process^positive regulation of transcription, DNA-templated`GO…	.	.	.	.
Cac_g000784.t1	Cac_g000784.t1	RENT1_ARATH^RENT1_ARATH^Q:1-1012,H:241-1233^85.01%ID^E:0^RecName: Full=Regulator of nonsense transcripts 1 homolog;^Eukaryota; Viridiplantae; Streptophyta; Embryophyta; Tracheophyta; Spermatophyta; Magnoliopsida; eudicotyledons; Gunneridae; Pentapetalae; rosids; malvids; Brassicales; Brassicaceae; Camelineae; Arabidopsis	.	Cac_g000784.t1.p1	1025-4129[+]	.	AT5G47010.1^AT5G47010.1^Q:1-1012,H:241-1233^85.01%ID^E:0^.^.	Nsi14117.t1^Nsi14117.t1^Q:67-1034,H:15-982^96.28%ID^E:0^.^.	.	.	.	.	KEGG:ath:AT5G47010`KO:K14326	GO:0005737^cellular_component^cytoplasm`GO:0005829^cellular_component^cytosol`GO:0000932^cellular_component^P-body`GO:0005886^cellular_component^plasma membrane`GO:0009506^cellular_component^plasmodesma`GO:0005524^molecular_function^ATP binding`GO:0003677^molecular_function^DNA binding`GO:0003729^molecular_function^mRNA binding`GO:0003723^molecular_function^RNA binding`GO:0003724^molecular_functi…	.	.	.	.
Cac_g013308.t1	Cac_g013308.t1	PAE3_ARATH^PAE3_ARATH^Q:1-418,H:5-416^66.667%ID^E:0^RecName: Full=Pectin acetylesterase 3 {ECO:0000303|PubMed:25115560};^Eukaryota; Viridiplantae; Streptophyta; Embryophyta; Tracheophyta; Spermatophyta; Magnoliopsida; eudicotyledons; Gunneridae; Pentapetalae; rosids; malvids; Brassicales; Brassicaceae; Camelineae; Arabidopsis	.	Cac_g013308.t1.p1	1-1257[+]	.	AT2G46930.1^AT2G46930.1^Q:1-418,H:5-416^66.67%ID^E:0^.^.	Nsi11730.t5^Nsi11730.t5^Q:4-418,H:3-422^91.9%ID^E:0^.^.	.	.	.	.	KEGG:ath:AT2G46930	GO:0005576^cellular_component^extracellular region`GO:0009505^cellular_component^plant-type cell wall`GO:0052689^molecular_function^carboxylic ester hydrolase activity`GO:0052793^molecular_function^pectin acetylesterase activity`GO:0071555^biological_process^cell wall organization	.	.	.	.
Cac_g030837.t1	Cac_g030837.t1	GLR27_ARATH^GLR27_ARATH^Q:50-903,H:38-883^41.542%ID^E:0^RecName: Full=Glutamate receptor 2.7;^Eukaryota; Viridiplantae; Streptophyta; Embryophyta; Tracheophyta; Spermatophyta; Magnoliopsida; eudicotyledons; Gunneridae; Pentapetalae; rosids; malvids; Brassicales; Brassicaceae; Camelineae; Arabidopsis	.	Cac_g030837.t1.p1	1-2724[+]	.	AT2G29120.1^AT2G29120.1^Q:50-903,H:38-883^41.54%ID^E:0^.^.	Nsi03674.t1^Nsi03674.t1^Q:26-895,H:21-871^76.43%ID^E:0^.^.	.	.	.	.	KEGG:ath:AT2G29120`KO:K05387	GO:0016021^cellular_component^integral component of membrane`GO:0005886^cellular_component^plasma membrane`GO:0005773^cellular_component^vacuole`GO:0005262^molecular_function^calcium channel activity`GO:0008066^molecular_function^glutamate receptor activity`GO:0015276^molecular_function^ligand-gated ion channel activity`GO:0038023^molecular_function^signaling receptor activity`GO:0006816^biologic…	.	.	.	.
Cac_g016404.t1	Cac_g016404.t1	.	.	Cac_g016404.t1.p1	1-324[+]	.	.	.	.	.	.	.	.	.	.	.	.	.
Cac_g028104.t2	Cac_g028104.t2	Y1814_ARATH^Y1814_ARATH^Q:4-217,H:60-275^66.972%ID^E:2.53e-99^RecName: Full=Uncharacterized methyltransferase At1g78140, chloroplastic;^Eukaryota; Viridiplantae; Streptophyta; Embryophyta; Tracheophyta; Spermatophyta; Magnoliopsida; eudicotyledons; Gunneridae; Pentapetalae; rosids; malvids; Brassicales; Brassicaceae; Camelineae; Arabidopsis	.	Cac_g028104.t2.p1	233-895[+]	.	AT1G78140.1^AT1G78140.1^Q:4-217,H:60-275^66.97%ID^E:1e-98^.^.	Nsi10342.t1^Nsi10342.t1^Q:3-217,H:61-276^84.33%ID^E:2e-127^.^.	.	.	.	.	KEGG:ath:AT1G78140	GO:0009507^cellular_component^chloroplast`GO:0005739^cellular_component^mitochondrion`GO:0010287^cellular_component^plastoglobule`GO:0008168^molecular_function^methyltransferase activity`GO:0032259^biological_process^methylation	.	.	.	.
Cac_g032010.t1	Cac_g032010.t1	Y1215_ARATH^Y1215_ARATH^Q:33-594,H:4-543^41.741%ID^E:2.18e-108^RecName: Full=WEB family protein At1g12150;^Eukaryota; Viridiplantae; Streptophyta; Embryophyta; Tracheophyta; Spermatophyta; Magnoliopsida; eudicotyledons; Gunneridae; Pentapetalae; rosids; malvids; Brassicales; Brassicaceae; Camelineae; Arabidopsis	.	Cac_g032010.t1.p1	1-1854[+]	.	AT1G12150.2^AT1G12150.2^Q:33-594,H:4-543^41.74%ID^E:7e-108^.^.	Nsi29439.t1^Nsi29439.t1^Q:1-616,H:1-614^84.14%ID^E:0^.^.	.	.	.	.	KEGG:ath:AT1G12150	GO:0005829^cellular_component^cytosol`GO:0009904^biological_process^chloroplast accumulation movement`GO:0009903^biological_process^chloroplast avoidance movement	.	.	.	.
Cac_g003884.t1	Cac_g003884.t1	PPH_ARATH^PPH_ARATH^Q:88-365,H:103-416^30.189%ID^E:5.78e-33^RecName: Full=Pheophytinase, chloroplastic;^Eukaryota; Viridiplantae; Streptophyta; Embryophyta; Tracheophyta; Spermatophyta; Magnoliopsida; eudicotyledons; Gunneridae; Pentapetalae; rosids; malvids; Brassicales; Brassicaceae; Camelineae; Arabidopsis	.	Cac_g003884.t1.p1	133-1251[+]	.	AT4G36530.2^AT4G36530.2^Q:1-361,H:1-363^73.35%ID^E:0^.^.	Nsi15477.t1^Nsi15477.t1^Q:1-372,H:1-372^91.67%ID^E:0^.^.	.	.	.	.	KEGG:ath:AT5G13800	GO:0009507^cellular_component^chloroplast`GO:0009570^cellular_component^chloroplast stroma`GO:0009535^cellular_component^chloroplast thylakoid membrane`GO:0080124^molecular_function^pheophytinase activity`GO:0015996^biological_process^chlorophyll catabolic process	.	.	.	.
Cac_g022222.t1	Cac_g022222.t1	.	.	.	.	.	.	Nsi29597.t1^Nsi29597.t1^Q:31-71,H:4-43^80.49%ID^E:1e-13^.^.	.	.	.	.	.	.	.	.	.	.
Cac_g024875.t1	Cac_g024875.t1	GSTUA_ARATH^GSTUA_ARATH^Q:2-228,H:3-229^48.246%ID^E:1.19e-71^RecName: Full=Glutathione S-transferase U10;^Eukaryota; Viridiplantae; Streptophyta; Embryophyta; Tracheophyta; Spermatophyta; Magnoliopsida; eudicotyledons; Gunneridae; Pentapetalae; rosids; malvids; Brassicales; Brassicaceae; Camelineae; Arabidopsis	.	Cac_g024875.t1.p1	65-757[+]	.	AT1G74590.1^AT1G74590.1^Q:2-228,H:3-229^48.25%ID^E:4e-71^.^.	Nsi07681.t1^Nsi07681.t1^Q:1-230,H:1-227^77.39%ID^E:3e-129^.^.`Nsi07681.t1^Nsi07681.t1^Q:91-218,H:209-337^54.26%ID^E:7e-36^.^.	.	.	.	.	KEGG:ath:AT1G74590`KO:K00799	GO:0005737^cellular_component^cytoplasm`GO:0005829^cellular_component^cytosol`GO:0004364^molecular_function^glutathione transferase activity`GO:0006749^biological_process^glutathione metabolic process`GO:0009407^biological_process^toxin catabolic process	.	.	.	.
Cac_g017552.t1	Cac_g017552.t1	HS26M_ARATH^HS26M_ARATH^Q:1-225,H:1-229^52.137%ID^E:1.4e-72^RecName: Full=26.5 kDa heat shock protein, mitochondrial;^Eukaryota; Viridiplantae; Streptophyta; Embryophyta; Tracheophyta; Spermatophyta; Magnoliopsida; eudicotyledons; Gunneridae; Pentapetalae; rosids; malvids; Brassicales; Brassicaceae; Camelineae; Arabidopsis	.	Cac_g017552.t1.p1	1-1047[+]	.	AT1G52560.1^AT1G52560.1^Q:1-225,H:1-229^52.14%ID^E:4e-72^.^.	Nsi17297.t1^Nsi17297.t1^Q:1-227,H:1-231^74.79%ID^E:2e-110^.^.	.	.	.	.	KEGG:ath:AT1G52560`KO:K13993	GO:0005739^cellular_component^mitochondrion	.	.	.	.
Cac_g008616.t1	Cac_g008616.t1	AB17C_DANRE^AB17C_DANRE^Q:6-258,H:27-288^44.151%ID^E:3.39e-75^RecName: Full=Alpha/beta hydrolase domain-containing protein 17C {ECO:0000305};^Eukaryota; Metazoa; Chordata; Craniata; Vertebrata; Euteleostomi; Actinopterygii; Neopterygii; Teleostei; Ostariophysi; Cypriniformes; Cyprinidae; Danio	.	Cac_g008616.t1.p1	1-882[+]	.	AT4G31020.2^AT4G31020.2^Q:1-293,H:1-294^81.29%ID^E:0^.^.	Nsi24381.t1^Nsi24381.t1^Q:1-293,H:1-293^96.59%ID^E:0^.^.	.	.	.	.	KEGG:dre:393126`KO:K01076	GO:0043197^cellular_component^dendritic spine`GO:0010008^cellular_component^endosome membrane`GO:0005886^cellular_component^plasma membrane`GO:0098839^cellular_component^postsynaptic density membrane`GO:0055038^cellular_component^recycling endosome membrane`GO:0008474^molecular_function^palmitoyl-(protein) hydrolase activity`GO:0002084^biological_process^protein depalmitoylation`GO:0099175^biolog…	.	.	.	.
Cac_g026700.t2	Cac_g026700.t2	.	.	Cac_g026700.t2.p1	193-843[+]	.	AT3G20070.3^AT3G20070.3^Q:94-213,H:111-235^46.97%ID^E:2e-28^.^.	Nsi05922.t2^Nsi05922.t2^Q:1-216,H:85-312^75.44%ID^E:2e-120^.^.	.	.	.	.	.	.	.	.	.	.
Cac_g007558.t1	Cac_g007558.t1	.	.	Cac_g007558.t1.p1	1-1188[+]	.	.	Nsi24545.t1^Nsi24545.t1^Q:1-389,H:510-898^76.86%ID^E:0^.^.	.	.	.	.	.	.	.	.	.	.
Cac_g004485.t1	Cac_g004485.t1	RHB1A_ARATH^RHB1A_ARATH^Q:1-183,H:1-181^54.645%ID^E:3.83e-63^RecName: Full=Probable E3 ubiquitin-protein ligase RHB1A {ECO:0000305};^Eukaryota; Viridiplantae; Streptophyta; Embryophyta; Tracheophyta; Spermatophyta; Magnoliopsida; eudicotyledons; Gunneridae; Pentapetalae; rosids; malvids; Brassicales; Brassicaceae; Camelineae; Arabidopsis	.	Cac_g004485.t1.p1	155-745[+]	.	AT4G00335.3^AT4G00335.3^Q:1-183,H:1-181^54.64%ID^E:1e-62^.^.	Nsi21200.t8^Nsi21200.t8^Q:1-196,H:1-195^84.18%ID^E:3e-118^.^.	.	.	.	.	KEGG:ath:AT4G00335	GO:0005829^cellular_component^cytosol`GO:0046872^molecular_function^metal ion binding`GO:0004842^molecular_function^ubiquitin-protein transferase activity	.	.	.	.
Cac_g029203.t2	Cac_g029203.t2	RER4_ARATH^RER4_ARATH^Q:91-358,H:99-384^72.028%ID^E:3.82e-148^RecName: Full=Protein RETICULATA-RELATED 4, chloroplastic {ECO:0000303|PubMed:23596191};^Eukaryota; Viridiplantae; Streptophyta; Embryophyta; Tracheophyta; Spermatophyta; Magnoliopsida; eudicotyledons; Gunneridae; Pentapetalae; rosids; malvids; Brassicales; Brassicaceae; Camelineae; Arabidopsis	.	Cac_g029203.t2.p1	96-1181[+]	.	AT5G12470.1^AT5G12470.1^Q:91-358,H:99-384^72.03%ID^E:2e-147^.^.	Nsi05523.t1^Nsi05523.t1^Q:1-361,H:1-374^67.02%ID^E:2e-164^.^.	.	.	.	.	KEGG:ath:AT5G12470	GO:0009507^cellular_component^chloroplast`GO:0009941^cellular_component^chloroplast envelope`GO:0009706^cellular_component^chloroplast inner membrane`GO:0016021^cellular_component^integral component of membrane`GO:0005739^cellular_component^mitochondrion`GO:0009536^cellular_component^plastid`GO:0007275^biological_process^multicellular organism development	.	.	.	.
Cac_g004490.t2	Cac_g004490.t2	CAS1_MALDO^CAS1_MALDO^Q:1-315,H:1-318^80.503%ID^E:0^RecName: Full=L-3-cyanoalanine synthase 1, mitochondrial;^Eukaryota; Viridiplantae; Streptophyta; Embryophyta; Tracheophyta; Spermatophyta; Magnoliopsida; eudicotyledons; Gunneridae; Pentapetalae; rosids; fabids; Rosales; Rosaceae; Amygdaloideae; Maleae; Malus	.	Cac_g004490.t2.p1	204-1151[+]	.	AT3G61440.4^AT3G61440.4^Q:8-315,H:9-312^77.27%ID^E:2e-171^.^.	Nsi21195.t1^Nsi21195.t1^Q:1-315,H:1-316^92.72%ID^E:0^.^.	.	.	.	.	KEGG:mdm:103401891`KO:K13034	GO:0005739^cellular_component^mitochondrion`GO:0004124^molecular_function^cysteine synthase activity`GO:0050017^molecular_function^L-3-cyanoalanine synthase activity`GO:0019499^biological_process^cyanide metabolic process`GO:0006535^biological_process^cysteine biosynthetic process from serine`GO:0009836^biological_process^fruit ripening, climacteric`GO:0009611^biological_process^response to wound…	.	.	.	.
Cac_g023091.t1	Cac_g023091.t1	GATA_VITVI^GATA_VITVI^Q:1-549,H:1-545^80.909%ID^E:0^RecName: Full=Glutamyl-tRNA(Gln) amidotransferase subunit A, chloroplastic/mitochondrial {ECO:0000255|HAMAP-Rule:MF_03150};^Eukaryota; Viridiplantae; Streptophyta; Embryophyta; Tracheophyta; Spermatophyta; Magnoliopsida; eudicotyledons; Gunneridae; Pentapetalae; rosids; Vitales; Vitaceae; Viteae; Vitis	.	Cac_g023091.t1.p1	1-1653[+]	.	AT3G25660.1^AT3G25660.1^Q:1-546,H:1-535^74.54%ID^E:0^.^.	Nsi25996.t1^Nsi25996.t1^Q:1-550,H:1-550^94.55%ID^E:0^.^.	.	.	.	.	KEGG:vvi:100247231`KO:K02433	GO:0009570^cellular_component^chloroplast stroma`GO:0030956^cellular_component^glutamyl-tRNA(Gln) amidotransferase complex`GO:0005739^cellular_component^mitochondrion`GO:0005524^molecular_function^ATP binding`GO:0050567^molecular_function^glutaminyl-tRNA synthase (glutamine-hydrolyzing) activity`GO:0016787^molecular_function^hydrolase activity`GO:0070681^biological_process^glutaminyl-tRNAGln bios…	.	.	.	.
Cac_g012356.t1	Cac_g012356.t1	GCS1_ARATH^GCS1_ARATH^Q:1-849,H:1-849^65.614%ID^E:0^RecName: Full=Mannosyl-oligosaccharide glucosidase GCS1;^Eukaryota; Viridiplantae; Streptophyta; Embryophyta; Tracheophyta; Spermatophyta; Magnoliopsida; eudicotyledons; Gunneridae; Pentapetalae; rosids; malvids; Brassicales; Brassicaceae; Camelineae; Arabidopsis	.	Cac_g012356.t1.p1	227-2785[+]	.	AT1G67490.1^AT1G67490.1^Q:1-849,H:1-849^65.61%ID^E:0^.^.	Nsi24200.t1^Nsi24200.t1^Q:19-852,H:15-846^88.85%ID^E:0^.^.	.	.	.	.	KEGG:ath:AT1G67490`KO:K01228	GO:0005783^cellular_component^endoplasmic reticulum`GO:0005789^cellular_component^endoplasmic reticulum membrane`GO:0016021^cellular_component^integral component of membrane`GO:0005739^cellular_component^mitochondrion`GO:0004558^molecular_function^alpha-1,4-glucosidase activity`GO:0004573^molecular_function^mannosyl-oligosaccharide glucosidase activity`GO:0009913^biological_process^epidermal cell…	.	.	.	.
Cac_g028654.t1	Cac_g028654.t1	.	.	.	.	.	.	.	.	.	.	.	.	.	.	.	.	.
Cac_g026250.t1	Cac_g026250.t1	NDB2_ARATH^NDB2_ARATH^Q:1-117,H:62-191^63.846%ID^E:1.16e-51^RecName: Full=External alternative NAD(P)H-ubiquinone oxidoreductase B2, mitochondrial;^Eukaryota; Viridiplantae; Streptophyta; Embryophyta; Tracheophyta; Spermatophyta; Magnoliopsida; eudicotyledons; Gunneridae; Pentapetalae; rosids; malvids; Brassicales; Brassicaceae; Camelineae; Arabidopsis	.	Cac_g026250.t1.p1	1-468[+]	.	AT4G05020.1^AT4G05020.1^Q:1-117,H:62-191^63.85%ID^E:1e-51^.^.	Nsi33496.t1^Nsi33496.t1^Q:1-117,H:231-361^75.57%ID^E:3e-61^.^.	.	.	.	.	KEGG:ath:AT4G05020`KO:K17871	GO:0005743^cellular_component^mitochondrial inner membrane`GO:0005758^cellular_component^mitochondrial intermembrane space`GO:0005739^cellular_component^mitochondrion`GO:0005777^cellular_component^peroxisome`GO:0005509^molecular_function^calcium ion binding`GO:0016491^molecular_function^oxidoreductase activity`GO:0055114^biological_process^oxidation-reduction process	.	.	.	.
Cac_g026943.t1	Cac_g026943.t1	NLP6_ARATH^NLP6_ARATH^Q:16-379,H:96-467^40.106%ID^E:2.03e-71^RecName: Full=Protein NLP6;^Eukaryota; Viridiplantae; Streptophyta; Embryophyta; Tracheophyta; Spermatophyta; Magnoliopsida; eudicotyledons; Gunneridae; Pentapetalae; rosids; malvids; Brassicales; Brassicaceae; Camelineae; Arabidopsis`NLP6_ARATH^NLP6_ARATH^Q:451-595,H:455-604^26%ID^E:1.42e-06^RecName: Full=Protein NLP6;^Eukaryota; Virid…	.	Cac_g026943.t1.p1	192-2150[+]	.	AT1G64530.1^AT1G64530.1^Q:16-379,H:96-467^40.11%ID^E:1e-71^.^.`AT1G64530.1^AT1G64530.1^Q:451-595,H:455-604^26%ID^E:1e-07^.^.`AT1G64530.1^AT1G64530.1^Q:595-695,H:726-816^30.39%ID^E:3e-07^.^.	Nsi00346.t1^Nsi00346.t1^Q:19-703,H:67-656^55.46%ID^E:0^.^.	.	.	.	.	KEGG:ath:AT1G64530	GO:0005634^cellular_component^nucleus`GO:0003677^molecular_function^DNA binding`GO:0003700^molecular_function^DNA-binding transcription factor activity	.	.	.	.
Cac_g004270.t1	Cac_g004270.t1	TRM9_ARATH^TRM9_ARATH^Q:79-389,H:68-398^67.976%ID^E:2.39e-150^RecName: Full=tRNA (carboxymethyluridine(34)-5-O)-methyltransferase {ECO:0000305};^Eukaryota; Viridiplantae; Streptophyta; Embryophyta; Tracheophyta; Spermatophyta; Magnoliopsida; eudicotyledons; Gunneridae; Pentapetalae; rosids; malvids; Brassicales; Brassicaceae; Camelineae; Arabidopsis	.	Cac_g004270.t1.p1	793-1968[+]	.	AT1G36310.1^AT1G36310.1^Q:79-389,H:68-398^67.98%ID^E:2e-149^.^.	Nsi10376.t2^Nsi10376.t2^Q:1-391,H:1-391^89.26%ID^E:0^.^.	.	.	.	.	KEGG:ath:AT1G36310`KO:K10770	GO:0005737^cellular_component^cytoplasm`GO:0005634^cellular_component^nucleus`GO:0016300^molecular_function^tRNA (uracil) methyltransferase activity`GO:0008175^molecular_function^tRNA methyltransferase activity`GO:0002098^biological_process^tRNA wobble uridine modification	.	.	.	.
Cac_g022406.t3	Cac_g022406.t3	.	.	Cac_g022406.t3.p1	96-983[+]	.	AT4G16100.1^AT4G16100.1^Q:1-295,H:1-283^45.57%ID^E:5e-71^.^.	Nsi26299.t1^Nsi26299.t1^Q:1-295,H:1-294^82.43%ID^E:4e-156^.^.	.	.	.	.	.	.	.	.	.	.
Cac_g015233.t1	Cac_g015233.t1	FLA11_ARATH^FLA11_ARATH^Q:70-228,H:36-197^61.35%ID^E:4.66e-55^RecName: Full=Fasciclin-like arabinogalactan protein 11;^Eukaryota; Viridiplantae; Streptophyta; Embryophyta; Tracheophyta; Spermatophyta; Magnoliopsida; eudicotyledons; Gunneridae; Pentapetalae; rosids; malvids; Brassicales; Brassicaceae; Camelineae; Arabidopsis	.	Cac_g015233.t1.p1	1-879[+]	.	AT5G03170.1^AT5G03170.1^Q:70-228,H:36-197^61.35%ID^E:9e-55^.^.	Nsi18369.t1^Nsi18369.t1^Q:3-292,H:4-278^74.92%ID^E:1e-137^.^.	.	.	.	.	KEGG:ath:AT5G03170	GO:0031225^cellular_component^anchored component of membrane`GO:0005886^cellular_component^plasma membrane`GO:0009834^biological_process^plant-type secondary cell wall biogenesis	.	.	.	.
Cac_g005471.t2	Cac_g005471.t2	RIBA1_ARATH^RIBA1_ARATH^Q:201-272,H:254-325^80.556%ID^E:8.4e-31^RecName: Full=Bifunctional riboflavin biosynthesis protein RIBA 1, chloroplastic;^Eukaryota; Viridiplantae; Streptophyta; Embryophyta; Tracheophyta; Spermatophyta; Magnoliopsida; eudicotyledons; Gunneridae; Pentapetalae; rosids; malvids; Brassicales; Brassicaceae; Camelineae; Arabidopsis`RIBA1_ARATH^RIBA1_ARATH^Q:97-185,H:46-144^42.4…	.	Cac_g005471.t2.p1	1-855[+]	.	AT5G64300.1^AT5G64300.1^Q:201-272,H:254-325^80.56%ID^E:1e-31^.^.`AT5G64300.1^AT5G64300.1^Q:97-185,H:46-144^42.42%ID^E:6e-11^.^.	Nsi33125.t2^Nsi33125.t2^Q:66-204,H:16-164^64.43%ID^E:2e-55^.^.`Nsi33125.t2^Nsi33125.t2^Q:201-272,H:255-326^81.94%ID^E:2e-31^.^.	.	.	.	.	KEGG:ath:AT5G64300`KO:K14652	GO:0009507^cellular_component^chloroplast`GO:0009570^cellular_component^chloroplast stroma`GO:0005737^cellular_component^cytoplasm`GO:0008686^molecular_function^3,4-dihydroxy-2-butanone-4-phosphate synthase activity`GO:0005525^molecular_function^GTP binding`GO:0003935^molecular_function^GTP cyclohydrolase II activity`GO:0046872^molecular_function^metal ion binding`GO:0009231^biological_process^ri…	.	.	.	.
Cac_g007158.t1	Cac_g007158.t1	HHT1_ARATH^HHT1_ARATH^Q:9-428,H:29-452^75%ID^E:0^RecName: Full=Omega-hydroxypalmitate O-feruloyl transferase;^Eukaryota; Viridiplantae; Streptophyta; Embryophyta; Tracheophyta; Spermatophyta; Magnoliopsida; eudicotyledons; Gunneridae; Pentapetalae; rosids; malvids; Brassicales; Brassicaceae; Camelineae; Arabidopsis	.	Cac_g007158.t1.p1	236-1534[+]	.	AT5G41040.1^AT5G41040.1^Q:9-428,H:29-452^75%ID^E:0^.^.	Nsi25099.t1^Nsi25099.t1^Q:1-432,H:34-466^82.45%ID^E:0^.^.	.	.	.	.	KEGG:ath:AT5G41040`KO:K15400	GO:0050734^molecular_function^hydroxycinnamoyltransferase activity`GO:0102406^molecular_function^omega-hydroxypalmitate O-sinapoyl transferase activity`GO:0052325^biological_process^cell wall pectin biosynthetic process`GO:0010345^biological_process^suberin biosynthetic process	.	.	.	.
Cac_g015877.t7	Cac_g015877.t7	APY7_ARATH^APY7_ARATH^Q:20-509,H:107-578^37.374%ID^E:2.5e-98^RecName: Full=Probable apyrase 7;^Eukaryota; Viridiplantae; Streptophyta; Embryophyta; Tracheophyta; Spermatophyta; Magnoliopsida; eudicotyledons; Gunneridae; Pentapetalae; rosids; malvids; Brassicales; Brassicaceae; Camelineae; Arabidopsis	.	Cac_g015877.t7.p1	2-1828[+]	.	AT4G19180.2^AT4G19180.2^Q:20-509,H:107-578^37.37%ID^E:6e-98^.^.	Nsi10669.t1^Nsi10669.t1^Q:77-527,H:1-451^87.8%ID^E:0^.^.	.	.	.	.	KEGG:ath:AT4G19180	GO:0016021^cellular_component^integral component of membrane`GO:0102490^molecular_function^8-oxo-dGTP phosphohydrolase activity`GO:0005524^molecular_function^ATP binding`GO:0102485^molecular_function^dATP phosphohydrolase activity`GO:0102486^molecular_function^dCTP phosphohydrolase activity`GO:0102491^molecular_function^dGTP phosphohydrolase activity`GO:0102488^molecular_function^dTTP phosphohydr…	.	.	.	.
Cac_g010950.t1	Cac_g010950.t1	UN932_ARATH^UN932_ARATH^Q:5-440,H:17-448^72.273%ID^E:0^RecName: Full=UNC93-like protein 2;^Eukaryota; Viridiplantae; Streptophyta; Embryophyta; Tracheophyta; Spermatophyta; Magnoliopsida; eudicotyledons; Gunneridae; Pentapetalae; rosids; malvids; Brassicales; Brassicaceae; Camelineae; Arabidopsis	.	Cac_g010950.t1.p1	58-1446[+]	.	AT1G18000.1^AT1G18000.1^Q:5-440,H:17-448^72.27%ID^E:0^.^.	Nsi01268.t1^Nsi01268.t1^Q:1-429,H:1-431^89.1%ID^E:0^.^.	.	.	.	.	KEGG:ath:AT1G18000`KEGG:ath:AT1G18010	GO:0016021^cellular_component^integral component of membrane	.	.	.	.
Cac_g005533.t1	Cac_g005533.t1	MTDH_FRAAN^MTDH_FRAAN^Q:6-358,H:4-356^75.921%ID^E:0^RecName: Full=Probable mannitol dehydrogenase;^Eukaryota; Viridiplantae; Streptophyta; Embryophyta; Tracheophyta; Spermatophyta; Magnoliopsida; eudicotyledons; Gunneridae; Pentapetalae; rosids; fabids; Rosales; Rosaceae; Rosoideae; Potentilleae; Fragariinae; Fragaria	.	Cac_g005533.t1.p1	1-1083[+]	.	AT4G37990.1^AT4G37990.1^Q:12-358,H:8-354^70.89%ID^E:9e-170^.^.	Nsi31191.t1^Nsi31191.t1^Q:1-359,H:1-359^86.35%ID^E:0^.^.	.	.	.	.	.	GO:0046029^molecular_function^mannitol dehydrogenase activity`GO:0008270^molecular_function^zinc ion binding	.	.	.	.
Cac_g021716.t1	Cac_g021716.t1	SAT_CATRO^SAT_CATRO^Q:2-427,H:4-410^35.845%ID^E:2.29e-83^RecName: Full=Stemmadenine O-acetyltransferase {ECO:0000303|PubMed:29511102};^Eukaryota; Viridiplantae; Streptophyta; Embryophyta; Tracheophyta; Spermatophyta; Magnoliopsida; eudicotyledons; Gunneridae; Pentapetalae; asterids; lamiids; Gentianales; Apocynaceae; Rauvolfioideae; Vinceae; Catharanthinae; Catharanthus	.	Cac_g021716.t1.p1	1-1365[+]	.	AT3G26040.1^AT3G26040.1^Q:1-442,H:1-436^40.9%ID^E:9e-115^.^.	Nsi04653.t1^Nsi04653.t1^Q:1-451,H:63-512^90.24%ID^E:0^.^.	.	.	.	.	.	GO:0016491^molecular_function^oxidoreductase activity`GO:0016747^molecular_function^transferase activity, transferring acyl groups other than amino-acyl groups`GO:0009820^biological_process^alkaloid metabolic process	.	.	.	.
Cac_g026030.t1	Cac_g026030.t1	PP357_ARATH^PP357_ARATH^Q:38-833,H:36-833^58.677%ID^E:0^RecName: Full=Pentatricopeptide repeat-containing protein At4g39530;^Eukaryota; Viridiplantae; Streptophyta; Embryophyta; Tracheophyta; Spermatophyta; Magnoliopsida; eudicotyledons; Gunneridae; Pentapetalae; rosids; malvids; Brassicales; Brassicaceae; Camelineae; Arabidopsis	.	Cac_g026030.t1.p1	572-3112[+]	.	AT4G39530.1^AT4G39530.1^Q:38-833,H:36-833^58.68%ID^E:0^.^.	Nsi01373.t1^Nsi01373.t1^Q:136-677,H:1-500^84.32%ID^E:0^.^.`Nsi01373.t1^Nsi01373.t1^Q:70-471,H:37-496^30.15%ID^E:1e-66^.^.`Nsi01373.t1^Nsi01373.t1^Q:52-273,H:322-500^27.03%ID^E:4e-19^.^.	.	.	.	.	KEGG:ath:AT4G39530	GO:0043231^cellular_component^intracellular membrane-bounded organelle`GO:0009451^biological_process^RNA modification	.	.	.	.
Cac_g012822.t1	Cac_g012822.t1	.	.	Cac_g012822.t1.p1	1-840[+]	.	AT1G04985.1^AT1G04985.1^Q:90-266,H:1-190^55.79%ID^E:3e-62^.^.	Nsi12313.t2^Nsi12313.t2^Q:90-279,H:1-190^85.79%ID^E:1e-116^.^.	.	.	.	.	.	.	.	.	.	.
Cac_g020228.t1	Cac_g020228.t1	NHP2_ARATH^NHP2_ARATH^Q:1-157,H:1-156^74.522%ID^E:3.72e-79^RecName: Full=H/ACA ribonucleoprotein complex subunit 2-like protein;^Eukaryota; Viridiplantae; Streptophyta; Embryophyta; Tracheophyta; Spermatophyta; Magnoliopsida; eudicotyledons; Gunneridae; Pentapetalae; rosids; malvids; Brassicales; Brassicaceae; Camelineae; Arabidopsis	.	Cac_g020228.t1.p1	135-608[+]	.	AT5G08180.2^AT5G08180.2^Q:1-157,H:1-156^74.52%ID^E:1e-78^.^.	Nsi18895.t1^Nsi18895.t1^Q:1-157,H:1-155^94.9%ID^E:3e-101^.^.	.	.	.	.	KEGG:ath:AT5G08180`KO:K11129	GO:0031429^cellular_component^box H/ACA snoRNP complex`GO:0005730^cellular_component^nucleolus`GO:0005732^cellular_component^small nucleolar ribonucleoprotein complex`GO:0034513^molecular_function^box H/ACA snoRNA binding`GO:0003723^molecular_function^RNA binding`GO:0000469^biological_process^cleavage involved in rRNA processing`GO:0000470^biological_process^maturation of LSU-rRNA`GO:0031118^biol…	.	.	.	.
Cac_g008369.t1	Cac_g008369.t1	C7A52_PANGI^C7A52_PANGI^Q:1-476,H:1-481^80.042%ID^E:0^RecName: Full=Beta-amyrin 28-monooxygenase {ECO:0000305};^Eukaryota; Viridiplantae; Streptophyta; Embryophyta; Tracheophyta; Spermatophyta; Magnoliopsida; eudicotyledons; Gunneridae; Pentapetalae; asterids; campanulids; Apiales; Araliaceae; Panax	.	Cac_g008369.t1.p1	395-1825[+]	.	AT5G36110.1^AT5G36110.1^Q:31-474,H:33-476^63.62%ID^E:0^.^.	Nsi29327.t1^Nsi29327.t1^Q:1-475,H:1-475^94.95%ID^E:0^.^.	.	.	.	.	KEGG:ag:AFO63032`KO:K20667	GO:0016021^cellular_component^integral component of membrane`GO:0020037^molecular_function^heme binding`GO:0005506^molecular_function^iron ion binding`GO:0016709^molecular_function^oxidoreductase activity, acting on paired donors, with incorporation or reduction of molecular oxygen, NAD(P)H as one donor, and incorporation of one atom of oxygen`GO:0019742^biological_process^pentacyclic triterpenoi…	.	.	.	.
Cac_g022165.t1	Cac_g022165.t1	TM87A_XENTR^TM87A_XENTR^Q:194-470,H:197-476^33.803%ID^E:6.85e-47^RecName: Full=Transmembrane protein 87A {ECO:0000305};^Eukaryota; Metazoa; Chordata; Craniata; Vertebrata; Euteleostomi; Amphibia; Batrachia; Anura; Pipoidea; Pipidae; Xenopodinae; Xenopus; Silurana	.	Cac_g022165.t1.p1	231-1760[+]	.	AT1G72480.1^AT1G72480.1^Q:20-509,H:17-509^74.7%ID^E:0^.^.	Nsi29548.t2^Nsi29548.t2^Q:1-307,H:1-307^92.51%ID^E:0^.^.	.	.	.	.	KEGG:xtr:548811	GO:0005829^cellular_component^cytosol`GO:0005794^cellular_component^Golgi apparatus`GO:0032580^cellular_component^Golgi cisterna membrane`GO:0016021^cellular_component^integral component of membrane`GO:0016020^cellular_component^membrane`GO:0042147^biological_process^retrograde transport, endosome to Golgi	.	.	.	.
Cac_g004530.t2	Cac_g004530.t2	.	.	Cac_g004530.t2.p1	16-2061[+]	.	AT1G01770.1^AT1G01770.1^Q:45-679,H:5-631^66.67%ID^E:0^.^.	Nsi21151.t1^Nsi21151.t1^Q:27-649,H:1-512^69.46%ID^E:0^.^.	.	.	.	.	.	.	.	.	.	.
Cac_g024362.t3	Cac_g024362.t3	RGLG2_ARATH^RGLG2_ARATH^Q:73-475,H:68-468^71.921%ID^E:0^RecName: Full=E3 ubiquitin-protein ligase RGLG2 {ECO:0000305};^Eukaryota; Viridiplantae; Streptophyta; Embryophyta; Tracheophyta; Spermatophyta; Magnoliopsida; eudicotyledons; Gunneridae; Pentapetalae; rosids; malvids; Brassicales; Brassicaceae; Camelineae; Arabidopsis	.	Cac_g024362.t3.p1	468-1895[+]	.	AT5G14420.1^AT5G14420.1^Q:73-475,H:68-468^71.92%ID^E:0^.^.	Nsi09324.t4^Nsi09324.t4^Q:1-475,H:1-472^86.79%ID^E:0^.^.	.	.	.	.	KEGG:ath:AT5G14420`KO:K16280	GO:0005634^cellular_component^nucleus`GO:0005886^cellular_component^plasma membrane`GO:0046872^molecular_function^metal ion binding`GO:0004842^molecular_function^ubiquitin-protein transferase activity`GO:0009738^biological_process^abscisic acid-activated signaling pathway`GO:0009850^biological_process^auxin metabolic process`GO:0009690^biological_process^cytokinin metabolic process`GO:0080148^bio…	.	.	.	.
Cac_g003497.t1	Cac_g003497.t1	.	.	Cac_g003497.t1.p1	1-951[+]	.	AT5G15270.1^AT5G15270.1^Q:33-260,H:127-333^25.82%ID^E:1e-11^.^.`AT5G15270.1^AT5G15270.1^Q:10-96,H:18-101^33.33%ID^E:9e-09^.^.	Nsi09724.t1^Nsi09724.t1^Q:97-263,H:178-384^66.67%ID^E:3e-71^.^.`Nsi09724.t1^Nsi09724.t1^Q:38-296,H:320-510^27.41%ID^E:1e-12^.^.`Nsi09724.t1^Nsi09724.t1^Q:69-246,H:68-190^26.4%ID^E:1e-05^.^.	.	.	.	.	.	.	.	.	.	.
Cac_g016763.t1	Cac_g016763.t1	.	.	Cac_g016763.t1.p1	68-901[+]	.	.	Nsi06397.t1^Nsi06397.t1^Q:1-277,H:1-285^62.42%ID^E:4e-104^.^.	.	.	.	.	.	.	.	.	.	.
Cac_g015145.t1	Cac_g015145.t1	PP414_ARATH^PP414_ARATH^Q:22-522,H:3-510^57.06%ID^E:0^RecName: Full=Pentatricopeptide repeat-containing protein At5g42450, mitochondrial;^Eukaryota; Viridiplantae; Streptophyta; Embryophyta; Tracheophyta; Spermatophyta; Magnoliopsida; eudicotyledons; Gunneridae; Pentapetalae; rosids; malvids; Brassicales; Brassicaceae; Camelineae; Arabidopsis	.	Cac_g015145.t1.p1	62-1657[+]	.	AT5G42450.1^AT5G42450.1^Q:22-522,H:3-510^57.06%ID^E:0^.^.	Nsi18272.t1^Nsi18272.t1^Q:67-531,H:3-467^88.65%ID^E:0^.^.`Nsi18272.t1^Nsi18272.t1^Q:49-202,H:117-271^29.68%ID^E:2e-13^.^.	.	.	.	.	KEGG:ath:AT5G42450	GO:0043231^cellular_component^intracellular membrane-bounded organelle`GO:0005739^cellular_component^mitochondrion`GO:0009451^biological_process^RNA modification	.	.	.	.
Cac_g027123.t1	Cac_g027123.t1	FQRL3_ARATH^FQRL3_ARATH^Q:1-205,H:1-205^73.659%ID^E:2.14e-111^RecName: Full=Probable NAD(P)H dehydrogenase (quinone) FQR1-like 3 {ECO:0000305};^Eukaryota; Viridiplantae; Streptophyta; Embryophyta; Tracheophyta; Spermatophyta; Magnoliopsida; eudicotyledons; Gunneridae; Pentapetalae; rosids; malvids; Brassicales; Brassicaceae; Camelineae; Arabidopsis	.	Cac_g027123.t1.p1	1-627[+]	.	AT5G58800.2^AT5G58800.2^Q:1-205,H:1-205^73.66%ID^E:1e-110^.^.	Nsi05507.t1^Nsi05507.t1^Q:1-190,H:1-190^95.79%ID^E:5e-133^.^.	.	.	.	.	KEGG:ath:AT5G58800`KO:K03809	GO:0005886^cellular_component^plasma membrane`GO:0009536^cellular_component^plastid`GO:0010181^molecular_function^FMN binding`GO:0003955^molecular_function^NAD(P)H dehydrogenase (quinone) activity`GO:0055114^biological_process^oxidation-reduction process	.	.	.	.
Cac_g025600.t1	Cac_g025600.t1	DBR_TOBAC^DBR_TOBAC^Q:5-345,H:4-343^74.78%ID^E:0^RecName: Full=2-alkenal reductase (NADP(+)-dependent);^Eukaryota; Viridiplantae; Streptophyta; Embryophyta; Tracheophyta; Spermatophyta; Magnoliopsida; eudicotyledons; Gunneridae; Pentapetalae; asterids; lamiids; Solanales; Solanaceae; Nicotianoideae; Nicotianeae; Nicotiana	.	Cac_g025600.t1.p1	286-1323[+]	.	AT3G03080.1^AT3G03080.1^Q:3-345,H:6-350^73.12%ID^E:2e-180^.^.	Nsi18475.t1^Nsi18475.t1^Q:1-345,H:1-345^94.2%ID^E:0^.^.	.	.	.	.	KEGG:ag:BAA89423`KEGG:nta:107830910`KO:K19825	GO:0032440^molecular_function^2-alkenal reductase [NAD(P)+] activity	.	.	.	.
Cac_g025701.t1	Cac_g025701.t1	HASTY_ARATH^HASTY_ARATH^Q:2-1191,H:3-1189^68.067%ID^E:0^RecName: Full=Protein HASTY 1;^Eukaryota; Viridiplantae; Streptophyta; Embryophyta; Tracheophyta; Spermatophyta; Magnoliopsida; eudicotyledons; Gunneridae; Pentapetalae; rosids; malvids; Brassicales; Brassicaceae; Camelineae; Arabidopsis	.	Cac_g025701.t1.p1	1-3618[+]	.	AT3G05040.1^AT3G05040.1^Q:2-1191,H:3-1189^68.07%ID^E:0^.^.	Nsi21471.t1^Nsi21471.t1^Q:1-1205,H:1-1205^92.78%ID^E:0^.^.	.	.	.	.	KEGG:ath:AT3G05040`KO:K14289	GO:0005737^cellular_component^cytoplasm`GO:0005634^cellular_component^nucleus`GO:0042565^cellular_component^RNA nuclear export complex`GO:0005049^molecular_function^nuclear export signal receptor activity`GO:0003723^molecular_function^RNA binding`GO:0031047^biological_process^gene silencing by RNA`GO:0009965^biological_process^leaf morphogenesis`GO:0061716^biological_process^miRNA export from nuc…	.	.	.	.
Cac_g000025.t1	Cac_g000025.t1	.	.	Cac_g000025.t1.p1	113-487[+]	.	.	Nsi22983.t1^Nsi22983.t1^Q:1-124,H:1-121^81.45%ID^E:8e-67^.^.	.	.	.	.	.	.	.	.	.	.
Cac_g005846.t1	Cac_g005846.t1	DUT_ARATH^DUT_ARATH^Q:10-190,H:1-166^74.586%ID^E:1.96e-90^RecName: Full=Deoxyuridine 5'-triphosphate nucleotidohydrolase;^Eukaryota; Viridiplantae; Streptophyta; Embryophyta; Tracheophyta; Spermatophyta; Magnoliopsida; eudicotyledons; Gunneridae; Pentapetalae; rosids; malvids; Brassicales; Brassicaceae; Camelineae; Arabidopsis	.	Cac_g005846.t1.p1	64-636[+]	.	AT3G46940.2^AT3G46940.2^Q:6-190,H:38-207^73.51%ID^E:2e-90^.^.	Nsi27669.t1^Nsi27669.t1^Q:1-190,H:69-244^81.05%ID^E:1e-105^.^.	.	.	.	.	KEGG:ath:AT3G46940`KO:K01520	GO:0005829^cellular_component^cytosol`GO:0004170^molecular_function^dUTP diphosphatase activity`GO:0042802^molecular_function^identical protein binding`GO:0000287^molecular_function^magnesium ion binding`GO:0006281^biological_process^DNA repair`GO:0006226^biological_process^dUMP biosynthetic process`GO:0046081^biological_process^dUTP catabolic process	.	.	.	.
Cac_g005896.t1	Cac_g005896.t1	KO_SALMI^KO_SALMI^Q:5-515,H:2-511^69.922%ID^E:0^RecName: Full=Ent-kaurene oxidase {ECO:0000303|PubMed:26971881};^Eukaryota; Viridiplantae; Streptophyta; Embryophyta; Tracheophyta; Spermatophyta; Magnoliopsida; eudicotyledons; Gunneridae; Pentapetalae; asterids; lamiids; Lamiales; Lamiaceae; Nepetoideae; Mentheae; Salvia; Salvia incertae sedis	.	Cac_g005896.t1.p1	248-1798[+]	.	AT5G25900.1^AT5G25900.1^Q:33-515,H:28-507^66.53%ID^E:0^.^.	Nsi34905.t1^Nsi34905.t1^Q:1-516,H:1-516^86.63%ID^E:0^.^.	.	.	.	.	.	GO:0009707^cellular_component^chloroplast outer membrane`GO:0016021^cellular_component^integral component of membrane`GO:0052617^molecular_function^ent-kaur-16-en-19-al oxidase activity`GO:0052616^molecular_function^ent-kaur-16-en-19-ol oxidase activity`GO:0052615^molecular_function^ent-kaurene oxidase activity`GO:0020037^molecular_function^heme binding`GO:0005506^molecular_function^iron ion bind…	.	.	.	.
Cac_g009276.t1	Cac_g009276.t1	HSP7M_PHAVU^HSP7M_PHAVU^Q:4-681,H:2-675^86.578%ID^E:0^RecName: Full=Heat shock 70 kDa protein, mitochondrial;^Eukaryota; Viridiplantae; Streptophyta; Embryophyta; Tracheophyta; Spermatophyta; Magnoliopsida; eudicotyledons; Gunneridae; Pentapetalae; rosids; fabids; Fabales; Fabaceae; Papilionoideae; 50 kb inversion clade; NPAAA clade; indigoferoid/millettioid clade; Phaseoleae; Phaseolus	.	Cac_g009276.t1.p1	284-2329[+]	.	AT5G09590.1^AT5G09590.1^Q:1-681,H:1-682^83.87%ID^E:0^.^.	Nsi02025.t1^Nsi02025.t1^Q:1-681,H:1-680^96.33%ID^E:0^.^.	.	.	.	.	.	GO:0005739^cellular_component^mitochondrion`GO:0005524^molecular_function^ATP binding`GO:0051082^molecular_function^unfolded protein binding`GO:0006457^biological_process^protein folding	.	.	.	.
Cac_g006957.t1	Cac_g006957.t1	NPH3_ORYSJ^NPH3_ORYSJ^Q:108-390,H:267-607^39.601%ID^E:2.84e-68^RecName: Full=Coleoptile phototropism protein 1;^Eukaryota; Viridiplantae; Streptophyta; Embryophyta; Tracheophyta; Spermatophyta; Magnoliopsida; Liliopsida; Poales; Poaceae; BOP clade; Oryzoideae; Oryzeae; Oryzinae; Oryza; Oryza sativa	.	Cac_g006957.t1.p1	1-1560[+]	.	AT3G15570.1^AT3G15570.1^Q:111-519,H:29-452^58.89%ID^E:5e-166^.^.	Nsi35852.t1^Nsi35852.t1^Q:88-512,H:1-417^77.52%ID^E:0^.^.	.	.	.	.	KEGG:osa:4329720	GO:0016567^biological_process^protein ubiquitination	.	.	.	.
Cac_g013947.t1	Cac_g013947.t1	RPA49_SCHPO^RPA49_SCHPO^Q:214-573,H:46-424^25.758%ID^E:2.45e-13^RecName: Full=DNA-directed RNA polymerase I subunit rpa49;^Eukaryota; Fungi; Dikarya; Ascomycota; Taphrinomycotina; Schizosaccharomycetes; Schizosaccharomycetales; Schizosaccharomycetaceae; Schizosaccharomyces	.	Cac_g013947.t1.p1	1-1722[+]	.	AT3G13940.1^AT3G13940.1^Q:166-572,H:44-439^43.77%ID^E:3e-111^.^.	Nsi20611.t1^Nsi20611.t1^Q:174-573,H:48-447^82.75%ID^E:0^.^.	.	.	.	.	KEGG:spo:SPAC2F3.03c`KO:K03005	GO:0042025^cellular_component^host cell nucleus`GO:0005730^cellular_component^nucleolus`GO:0005634^cellular_component^nucleus`GO:0005736^cellular_component^RNA polymerase I complex`GO:0003677^molecular_function^DNA binding`GO:0003899^molecular_function^DNA-directed 5'-3' RNA polymerase activity`GO:0042790^biological_process^nucleolar large rRNA transcription by RNA polymerase I`GO:0001188^biologi…	.	.	.	.
Cac_g001789.t2	Cac_g001789.t2	PHR1_ARATH^PHR1_ARATH^Q:25-460,H:1-396^47.191%ID^E:2.74e-107^RecName: Full=Protein PHOSPHATE STARVATION RESPONSE 1 {ECO:0000303|PubMed:11511543};^Eukaryota; Viridiplantae; Streptophyta; Embryophyta; Tracheophyta; Spermatophyta; Magnoliopsida; eudicotyledons; Gunneridae; Pentapetalae; rosids; malvids; Brassicales; Brassicaceae; Camelineae; Arabidopsis	.	Cac_g001789.t2.p1	327-1871[+]	.	AT4G28610.1^AT4G28610.1^Q:25-460,H:1-396^47.19%ID^E:1e-106^.^.	Nsi11294.t1^Nsi11294.t1^Q:25-514,H:1-491^86.18%ID^E:0^.^.	.	.	.	.	KEGG:ath:AT4G28610	GO:0005634^cellular_component^nucleus`GO:0003677^molecular_function^DNA binding`GO:0003700^molecular_function^DNA-binding transcription factor activity`GO:0071486^biological_process^cellular response to high light intensity`GO:0016036^biological_process^cellular response to phosphate starvation`GO:0007623^biological_process^circadian rhythm`GO:0006355^biological_process^regulation of transcriptio…	.	.	.	.
Cac_g007766.t2	Cac_g007766.t2	.	.	Cac_g007766.t2.p1	351-1736[+]	.	AT5G01150.1^AT5G01150.1^Q:10-435,H:11-452^27.03%ID^E:7e-47^.^.`AT5G01150.1^AT5G01150.1^Q:256-421,H:4-193^27.37%ID^E:2e-09^.^.	Nsi08764.t1^Nsi08764.t1^Q:1-433,H:274-703^69.75%ID^E:0^.^.`Nsi08764.t1^Nsi08764.t1^Q:86-208,H:1-122^78.86%ID^E:2e-57^.^.`Nsi08764.t1^Nsi08764.t1^Q:363-444,H:123-204^79.27%ID^E:4e-32^.^.	.	.	.	.	.	.	.	.	.	.
Cac_g025871.t2	Cac_g025871.t2	SEC23_USTMA^SEC23_USTMA^Q:4-732,H:1-724^48.456%ID^E:0^RecName: Full=Protein transport protein SEC23;^Eukaryota; Fungi; Dikarya; Basidiomycota; Ustilaginomycotina; Ustilaginomycetes; Ustilaginales; Ustilaginaceae; Ustilago	.	Cac_g025871.t2.p1	109-2319[+]	.	AT1G05520.1^AT1G05520.1^Q:1-732,H:1-740^78.11%ID^E:0^.^.	Nsi06102.t2^Nsi06102.t2^Q:1-732,H:1-732^91.94%ID^E:0^.^.	.	.	.	.	KEGG:uma:UMAG_01624`KO:K14006	GO:0030127^cellular_component^COPII vesicle coat`GO:0070971^cellular_component^endoplasmic reticulum exit site`GO:0005789^cellular_component^endoplasmic reticulum membrane`GO:0000139^cellular_component^Golgi membrane`GO:0005096^molecular_function^GTPase activator activity`GO:0008270^molecular_function^zinc ion binding`GO:0090110^biological_process^COPII-coated vesicle cargo loading`GO:0006886^bio…	.	.	.	.
Cac_g003709.t1	Cac_g003709.t1	AG103_ARATH^AG103_ARATH^Q:67-144,H:32-109^33.75%ID^E:3.61e-08^RecName: Full=Agamous-like MADS-box protein AGL103 {ECO:0000305};^Eukaryota; Viridiplantae; Streptophyta; Embryophyta; Tracheophyta; Spermatophyta; Magnoliopsida; eudicotyledons; Gunneridae; Pentapetalae; rosids; malvids; Brassicales; Brassicaceae; Camelineae; Arabidopsis	.	Cac_g003709.t1.p1	1-840[+]	.	AT3G18650.1^AT3G18650.1^Q:67-144,H:32-109^33.75%ID^E:4e-09^.^.	Nsi20727.t1^Nsi20727.t1^Q:52-220,H:13-190^38.33%ID^E:2e-23^.^.	.	.	.	.	KEGG:ath:AT3G18650	GO:0005634^cellular_component^nucleus`GO:0000987^molecular_function^cis-regulatory region sequence-specific DNA binding`GO:0003700^molecular_function^DNA-binding transcription factor activity`GO:0000981^molecular_function^DNA-binding transcription factor activity, RNA polymerase II-specific`GO:0046983^molecular_function^protein dimerization activity`GO:0000977^molecular_function^RNA polymerase II…	.	.	.	.
Cac_g018372.t1	Cac_g018372.t1	YODA_ARATH^YODA_ARATH^Q:2-890,H:1-871^58.64%ID^E:0^RecName: Full=Mitogen-activated protein kinase kinase kinase YODA {ECO:0000303|PubMed:14718171};^Eukaryota; Viridiplantae; Streptophyta; Embryophyta; Tracheophyta; Spermatophyta; Magnoliopsida; eudicotyledons; Gunneridae; Pentapetalae; rosids; malvids; Brassicales; Brassicaceae; Camelineae; Arabidopsis	.	Cac_g018372.t1.p1	267-2972[+]	.	AT1G63700.2^AT1G63700.2^Q:2-890,H:1-871^58.64%ID^E:0^.^.	Nsi01087.t1^Nsi01087.t1^Q:94-901,H:610-1441^79.64%ID^E:0^.^.	.	.	.	.	KEGG:ath:AT1G63700`KO:K20717	GO:0005938^cellular_component^cell cortex`GO:0005737^cellular_component^cytoplasm`GO:0005886^cellular_component^plasma membrane`GO:0005524^molecular_function^ATP binding`GO:0004709^molecular_function^MAP kinase kinase kinase activity`GO:0004674^molecular_function^protein serine/threonine kinase activity`GO:0032147^biological_process^activation of protein kinase activity`GO:0010229^biological_proc…	.	.	.	.
Cac_g018743.t1	Cac_g018743.t1	.	.	Cac_g018743.t1.p1	1-540[+]	.	.	Nsi08838.t2^Nsi08838.t2^Q:1-171,H:103-323^40.99%ID^E:1e-28^.^.	.	.	.	.	.	.	.	.	.	.
Cac_g022145.t1	Cac_g022145.t1	CHM1A_ARATH^CHM1A_ARATH^Q:1-203,H:1-203^89.163%ID^E:6.91e-135^RecName: Full=ESCRT-related protein CHMP1A {ECO:0000305};^Eukaryota; Viridiplantae; Streptophyta; Embryophyta; Tracheophyta; Spermatophyta; Magnoliopsida; eudicotyledons; Gunneridae; Pentapetalae; rosids; malvids; Brassicales; Brassicaceae; Camelineae; Arabidopsis	.	Cac_g022145.t1.p1	284-895[+]	.	AT1G17730.1^AT1G17730.1^Q:1-203,H:1-203^89.16%ID^E:5e-134^.^.	Nsi11158.t1^Nsi11158.t1^Q:1-203,H:1-203^99.51%ID^E:1e-146^.^.	.	.	.	.	KEGG:ath:AT1G17730`KO:K12197	GO:0000815^cellular_component^ESCRT III complex`GO:0005771^cellular_component^multivesicular body`GO:0005634^cellular_component^nucleus`GO:0006914^biological_process^autophagy`GO:0009793^biological_process^embryo development ending in seed dormancy`GO:0000578^biological_process^embryonic axis specification`GO:0032509^biological_process^endosome transport via multivesicular body sorting pathway`GO…	.	.	.	.
Cac_g016066.t4	Cac_g016066.t4	NPGR2_ARATH^NPGR2_ARATH^Q:22-733,H:25-739^55.833%ID^E:0^RecName: Full=Protein NPGR2 {ECO:0000303|PubMed:12928497};^Eukaryota; Viridiplantae; Streptophyta; Embryophyta; Tracheophyta; Spermatophyta; Magnoliopsida; eudicotyledons; Gunneridae; Pentapetalae; rosids; malvids; Brassicales; Brassicaceae; Camelineae; Arabidopsis	.	Cac_g016066.t4.p1	378-2579[+]	.	AT4G28600.2^AT4G28600.2^Q:22-733,H:25-739^55.83%ID^E:0^.^.	Nsi06191.t1^Nsi06191.t1^Q:21-733,H:1-713^92.15%ID^E:0^.^.	.	.	.	.	KEGG:ath:AT4G28600`KO:K21843	GO:0005886^cellular_component^plasma membrane`GO:0005516^molecular_function^calmodulin binding	.	.	.	.
Cac_g004205.t1	Cac_g004205.t1	PER12_ARATH^PER12_ARATH^Q:8-353,H:15-358^61.272%ID^E:3.95e-160^RecName: Full=Peroxidase 12;^Eukaryota; Viridiplantae; Streptophyta; Embryophyta; Tracheophyta; Spermatophyta; Magnoliopsida; eudicotyledons; Gunneridae; Pentapetalae; rosids; malvids; Brassicales; Brassicaceae; Camelineae; Arabidopsis	.	Cac_g004205.t1.p1	127-1188[+]	.	AT1G71695.1^AT1G71695.1^Q:8-353,H:15-358^61.27%ID^E:3e-159^.^.	Nsi10464.t1^Nsi10464.t1^Q:23-353,H:345-674^92.15%ID^E:0^.^.	.	.	.	.	KEGG:ath:AT1G71695`KO:K00430	GO:0005618^cellular_component^cell wall`GO:0005576^cellular_component^extracellular region`GO:0005739^cellular_component^mitochondrion`GO:0009505^cellular_component^plant-type cell wall`GO:0009506^cellular_component^plasmodesma`GO:0005773^cellular_component^vacuole`GO:0020037^molecular_function^heme binding`GO:0046872^molecular_function^metal ion binding`GO:0004601^molecular_function^peroxidase a…	.	.	.	.
Cac_g021537.t1	Cac_g021537.t1	ARI7_ARATH^ARI7_ARATH^Q:1-496,H:1-499^76.754%ID^E:0^RecName: Full=Probable E3 ubiquitin-protein ligase ARI7;^Eukaryota; Viridiplantae; Streptophyta; Embryophyta; Tracheophyta; Spermatophyta; Magnoliopsida; eudicotyledons; Gunneridae; Pentapetalae; rosids; malvids; Brassicales; Brassicaceae; Camelineae; Arabidopsis	.	Cac_g021537.t1.p1	1-1500[+]	.	AT2G31510.1^AT2G31510.1^Q:1-496,H:1-499^76.75%ID^E:0^.^.	Nsi24854.t1^Nsi24854.t1^Q:1-496,H:1-496^92.54%ID^E:0^.^.	.	.	.	.	KEGG:ath:AT2G31510`KO:K11968	GO:0005737^cellular_component^cytoplasm`GO:0000151^cellular_component^ubiquitin ligase complex`GO:0046872^molecular_function^metal ion binding`GO:0031624^molecular_function^ubiquitin conjugating enzyme binding`GO:0061630^molecular_function^ubiquitin protein ligase activity`GO:0032436^biological_process^positive regulation of proteasomal ubiquitin-dependent protein catabolic process`GO:0000209^bio…	.	.	.	.
Cac_g014165.t1	Cac_g014165.t1	CYP38_ARATH^CYP38_ARATH^Q:10-446,H:5-437^76.19%ID^E:0^RecName: Full=Peptidyl-prolyl cis-trans isomerase CYP38, chloroplastic;^Eukaryota; Viridiplantae; Streptophyta; Embryophyta; Tracheophyta; Spermatophyta; Magnoliopsida; eudicotyledons; Gunneridae; Pentapetalae; rosids; malvids; Brassicales; Brassicaceae; Camelineae; Arabidopsis	.	Cac_g014165.t1.p1	96-1436[+]	.	AT3G01480.1^AT3G01480.1^Q:10-446,H:5-437^76.19%ID^E:0^.^.	Nsi09403.t1^Nsi09403.t1^Q:1-446,H:1-452^89.6%ID^E:0^.^.	.	.	.	.	KEGG:ath:AT3G01480	GO:0009507^cellular_component^chloroplast`GO:0009570^cellular_component^chloroplast stroma`GO:0009534^cellular_component^chloroplast thylakoid`GO:0009543^cellular_component^chloroplast thylakoid lumen`GO:0009535^cellular_component^chloroplast thylakoid membrane`GO:0005829^cellular_component^cytosol`GO:0009579^cellular_component^thylakoid`GO:0031977^cellular_component^thylakoid lumen`GO:0003755^mo…	.	.	.	.
Cac_g031383.t1	Cac_g031383.t1	GDL67_ARATH^GDL67_ARATH^Q:16-162,H:11-157^71.429%ID^E:2.49e-69^RecName: Full=GDSL esterase/lipase At4g28780;^Eukaryota; Viridiplantae; Streptophyta; Embryophyta; Tracheophyta; Spermatophyta; Magnoliopsida; eudicotyledons; Gunneridae; Pentapetalae; rosids; malvids; Brassicales; Brassicaceae; Camelineae; Arabidopsis	.	Cac_g031383.t1.p1	1-1242[+]	.	AT4G28780.1^AT4G28780.1^Q:16-162,H:11-157^71.43%ID^E:5e-69^.^.	Nsi09136.t1^Nsi09136.t1^Q:4-162,H:2-156^85.53%ID^E:8e-87^.^.	.	.	.	.	KEGG:ath:AT4G28780	GO:0005576^cellular_component^extracellular region`GO:0016788^molecular_function^hydrolase activity, acting on ester bonds`GO:0016042^biological_process^lipid catabolic process	.	.	.	.
Cac_g031621.t1	Cac_g031621.t1	HAL3A_ARATH^HAL3A_ARATH^Q:10-210,H:7-209^79.803%ID^E:3.42e-125^RecName: Full=Phosphopantothenoylcysteine decarboxylase;^Eukaryota; Viridiplantae; Streptophyta; Embryophyta; Tracheophyta; Spermatophyta; Magnoliopsida; eudicotyledons; Gunneridae; Pentapetalae; rosids; malvids; Brassicales; Brassicaceae; Camelineae; Arabidopsis	.	Cac_g031621.t1.p1	265-903[+]	.	AT3G18030.1^AT3G18030.1^Q:10-210,H:7-209^79.8%ID^E:2e-124^.^.	Nsi21770.t1^Nsi21770.t1^Q:1-205,H:1-205^90.73%ID^E:1e-140^.^.	.	.	.	.	KEGG:ath:AT3G18030`KO:K01598	GO:0005829^cellular_component^cytosol`GO:0004633^molecular_function^phosphopantothenoylcysteine decarboxylase activity`GO:0015937^biological_process^coenzyme A biosynthetic process`GO:0042538^biological_process^hyperosmotic salinity response`GO:0040008^biological_process^regulation of growth	.	.	.	.
Cac_g027606.t1	Cac_g027606.t1	SODF3_ARATH^SODF3_ARATH^Q:51-269,H:45-263^78.995%ID^E:5.51e-133^RecName: Full=Superoxide dismutase [Fe] 3, chloroplastic;^Eukaryota; Viridiplantae; Streptophyta; Embryophyta; Tracheophyta; Spermatophyta; Magnoliopsida; eudicotyledons; Gunneridae; Pentapetalae; rosids; malvids; Brassicales; Brassicaceae; Camelineae; Arabidopsis	.	Cac_g027606.t1.p1	163-972[+]	.	AT5G23310.1^AT5G23310.1^Q:51-269,H:45-263^79%ID^E:3e-132^.^.	Nsi25798.t1^Nsi25798.t1^Q:36-269,H:30-263^94.02%ID^E:2e-155^.^.	.	.	.	.	KEGG:ath:AT5G23310`KO:K04564	GO:0009507^cellular_component^chloroplast`GO:0042644^cellular_component^chloroplast nucleoid`GO:0009534^cellular_component^chloroplast thylakoid`GO:0042646^cellular_component^plastid nucleoid`GO:0009579^cellular_component^thylakoid`GO:0046872^molecular_function^metal ion binding`GO:0004784^molecular_function^superoxide dismutase activity`GO:0055114^biological_process^oxidation-reduction process	.	.	.	.
Cac_g017990.t1	Cac_g017990.t1	SABP2_TOBAC^SABP2_TOBAC^Q:2-149,H:29-176^66.892%ID^E:7.58e-70^RecName: Full=Salicylic acid-binding protein 2;^Eukaryota; Viridiplantae; Streptophyta; Embryophyta; Tracheophyta; Spermatophyta; Magnoliopsida; eudicotyledons; Gunneridae; Pentapetalae; asterids; lamiids; Solanales; Solanaceae; Nicotianoideae; Nicotianeae; Nicotiana	.	.	.	.	AT2G23620.1^AT2G23620.1^Q:2-136,H:32-166^57.35%ID^E:5e-48^.^.	Nsi31416.t1^Nsi31416.t1^Q:2-140,H:32-170^72.66%ID^E:8e-74^.^.	.	.	.	.	KEGG:nta:107791137	GO:0016787^molecular_function^hydrolase activity`GO:0016298^molecular_function^lipase activity`GO:0080030^molecular_function^methyl indole-3-acetate esterase activity`GO:0080032^molecular_function^methyl jasmonate esterase activity`GO:0080031^molecular_function^methyl salicylate esterase activity`GO:0009694^biological_process^jasmonic acid metabolic process`GO:0009696^biological_process^salicylic…	.	.	.	.
Cac_g011288.t1	Cac_g011288.t1	C80G2_COPJA^C80G2_COPJA^Q:6-119,H:113-225^40.351%ID^E:6.98e-24^RecName: Full=Corytuberine synthase {ECO:0000312|EMBL:BAF80448.1};^Eukaryota; Viridiplantae; Streptophyta; Embryophyta; Tracheophyta; Spermatophyta; Magnoliopsida; Ranunculales; Ranunculaceae; Coptidoideae; Coptis	.	Cac_g011288.t1.p1	1-363[+]	.	AT1G33720.1^AT1G33720.1^Q:4-116,H:117-230^26.09%ID^E:1e-08^.^.	Nsi10076.t1^Nsi10076.t1^Q:2-120,H:45-163^73.11%ID^E:4e-57^.^.	.	.	.	.	KEGG:ag:BAF80448`KO:K13389	GO:0005789^cellular_component^endoplasmic reticulum membrane`GO:0016021^cellular_component^integral component of membrane`GO:0020037^molecular_function^heme binding`GO:0005506^molecular_function^iron ion binding`GO:0004497^molecular_function^monooxygenase activity`GO:0016705^molecular_function^oxidoreductase activity, acting on paired donors, with incorporation or reduction of molecular oxygen`GO…	.	.	.	.
Cac_g011582.t1	Cac_g011582.t1	.	.	Cac_g011582.t1.p1	1-927[+]	.	AT4G35680.1^AT4G35680.1^Q:18-308,H:19-310^34.44%ID^E:7e-38^.^.	Nsi17791.t1^Nsi17791.t1^Q:1-295,H:1-295^81.02%ID^E:6e-167^.^.`Nsi17791.t1^Nsi17791.t1^Q:17-245,H:292-520^79.91%ID^E:6e-121^.^.	.	.	.	.	.	.	.	.	.	.
Cac_g019419.t2	Cac_g019419.t2	CP2_ARATH^CP2_ARATH^Q:8-375,H:7-383^66.578%ID^E:0^RecName: Full=2-oxoglutarate and iron-dependent oxygenase domain-containing protein CP2 {ECO:0000305};^Eukaryota; Viridiplantae; Streptophyta; Embryophyta; Tracheophyta; Spermatophyta; Magnoliopsida; eudicotyledons; Gunneridae; Pentapetalae; rosids; malvids; Brassicales; Brassicaceae; Camelineae; Arabidopsis	.	Cac_g019419.t2.p1	188-1330[+]	.	AT3G18210.1^AT3G18210.1^Q:8-375,H:7-383^66.58%ID^E:0^.^.	Nsi08017.t2^Nsi08017.t2^Q:1-376,H:1-380^92.11%ID^E:0^.^.	.	.	.	.	KEGG:ath:AT3G18210	GO:0005654^cellular_component^nucleoplasm`GO:0005634^cellular_component^nucleus`GO:0051213^molecular_function^dioxygenase activity`GO:0005506^molecular_function^iron ion binding`GO:0031418^molecular_function^L-ascorbic acid binding`GO:0016705^molecular_function^oxidoreductase activity, acting on paired donors, with incorporation or reduction of molecular oxygen	.	.	.	.
Cac_g032950.t1	Cac_g032950.t1	.	.	Cac_g032950.t1.p1	3-1277[+]	.	.	Nsi02335.t1^Nsi02335.t1^Q:133-278,H:4-149^84.93%ID^E:2e-85^.^.	.	.	.	.	.	.	.	.	.	.
Cac_g030879.t1	Cac_g030879.t1	CSLC6_ARATH^CSLC6_ARATH^Q:1-687,H:1-682^77.536%ID^E:0^RecName: Full=Probable xyloglucan glycosyltransferase 6;^Eukaryota; Viridiplantae; Streptophyta; Embryophyta; Tracheophyta; Spermatophyta; Magnoliopsida; eudicotyledons; Gunneridae; Pentapetalae; rosids; malvids; Brassicales; Brassicaceae; Camelineae; Arabidopsis	.	Cac_g030879.t1.p1	228-2291[+]	.	AT3G07330.1^AT3G07330.1^Q:1-687,H:1-682^77.54%ID^E:0^.^.	Nsi28280.t1^Nsi28280.t1^Q:1-687,H:1-687^88.65%ID^E:0^.^.	.	.	.	.	KEGG:ath:AT3G07330	GO:0005768^cellular_component^endosome`GO:0005794^cellular_component^Golgi apparatus`GO:0000139^cellular_component^Golgi membrane`GO:0000138^cellular_component^Golgi trans cisterna`GO:0016021^cellular_component^integral component of membrane`GO:0005802^cellular_component^trans-Golgi network`GO:0016757^molecular_function^transferase activity, transferring glycosyl groups`GO:0071555^biological_proc…	.	.	.	.
Cac_g024040.t1	Cac_g024040.t1	.	.	Cac_g024040.t1.p1	1-399[+]	.	.	Nsi19280.t1^Nsi19280.t1^Q:7-128,H:34-183^38.85%ID^E:3e-21^.^.	.	.	.	.	.	.	.	.	.	.
Cac_g003068.t2	Cac_g003068.t2	P24B2_ARATH^P24B2_ARATH^Q:9-211,H:5-208^72.059%ID^E:2.63e-108^RecName: Full=Transmembrane emp24 domain-containing protein p24beta2;^Eukaryota; Viridiplantae; Streptophyta; Embryophyta; Tracheophyta; Spermatophyta; Magnoliopsida; eudicotyledons; Gunneridae; Pentapetalae; rosids; malvids; Brassicales; Brassicaceae; Camelineae; Arabidopsis	.	Cac_g003068.t2.p1	381-1016[+]	.	AT3G07680.1^AT3G07680.1^Q:9-211,H:5-208^72.06%ID^E:1e-107^.^.	Nsi06941.t1^Nsi06941.t1^Q:1-211,H:1-211^87.2%ID^E:3e-138^.^.	.	.	.	.	KEGG:ath:AT3G07680	GO:0030134^cellular_component^COPII-coated ER to Golgi transport vesicle`GO:0005783^cellular_component^endoplasmic reticulum`GO:0005789^cellular_component^endoplasmic reticulum membrane`GO:0005793^cellular_component^endoplasmic reticulum-Golgi intermediate compartment`GO:0005794^cellular_component^Golgi apparatus`GO:0032580^cellular_component^Golgi cisterna membrane`GO:0016021^cellular_component^…	.	.	.	.
Cac_g030937.t1	Cac_g030937.t1	.	.	.	.	.	.	Nsi10350.t1^Nsi10350.t1^Q:13-76,H:306-369^71.88%ID^E:1e-24^.^.	.	.	.	.	.	.	.	.	.	.
Cac_g020317.t1	Cac_g020317.t1	R1B8_SOLDE^R1B8_SOLDE^Q:148-844,H:443-1157^39.16%ID^E:2.12e-127^RecName: Full=Putative late blight resistance protein homolog R1B-8;^Eukaryota; Viridiplantae; Streptophyta; Embryophyta; Tracheophyta; Spermatophyta; Magnoliopsida; eudicotyledons; Gunneridae; Pentapetalae; asterids; lamiids; Solanales; Solanaceae; Solanoideae; Solaneae; Solanum	.	Cac_g020317.t1.p1	304-2703[+]	.	AT5G35450.2^AT5G35450.2^Q:132-843,H:147-885^29.85%ID^E:2e-79^.^.	Nsi31683.t1^Nsi31683.t1^Q:1-866,H:5-826^66.97%ID^E:0^.^.	.	.	.	.	.	GO:0005737^cellular_component^cytoplasm`GO:0016020^cellular_component^membrane`GO:0043531^molecular_function^ADP binding`GO:0005524^molecular_function^ATP binding`GO:0009626^biological_process^plant-type hypersensitive response	.	.	.	.
Cac_g007147.t3	Cac_g007147.t3	ODPB1_ORYSJ^ODPB1_ORYSJ^Q:1-378,H:1-374^84.392%ID^E:0^RecName: Full=Pyruvate dehydrogenase E1 component subunit beta-1, mitochondrial;^Eukaryota; Viridiplantae; Streptophyta; Embryophyta; Tracheophyta; Spermatophyta; Magnoliopsida; Liliopsida; Poales; Poaceae; BOP clade; Oryzoideae; Oryzeae; Oryzinae; Oryza; Oryza sativa	.	Cac_g007147.t3.p1	195-1331[+]	.	AT5G50850.1^AT5G50850.1^Q:1-371,H:1-362^82.48%ID^E:0^.^.	Nsi10822.t3^Nsi10822.t3^Q:1-378,H:1-378^95.5%ID^E:0^.^.	.	.	.	.	KEGG:osa:4346159`KO:K00162	GO:0005967^cellular_component^mitochondrial pyruvate dehydrogenase complex`GO:0004739^molecular_function^pyruvate dehydrogenase (acetyl-transferring) activity`GO:0006086^biological_process^acetyl-CoA biosynthetic process from pyruvate`GO:0006096^biological_process^glycolytic process	.	.	.	.
Cac_g013398.t1	Cac_g013398.t1	GAI1_VITVI^GAI1_VITVI^Q:113-686,H:17-577^72.913%ID^E:0^RecName: Full=DELLA protein GAI1;^Eukaryota; Viridiplantae; Streptophyta; Embryophyta; Tracheophyta; Spermatophyta; Magnoliopsida; eudicotyledons; Gunneridae; Pentapetalae; rosids; Vitales; Vitaceae; Viteae; Vitis	.	Cac_g013398.t1.p1	1-2073[+]	.	AT2G01570.1^AT2G01570.1^Q:79-685,H:1-582^64.06%ID^E:0^.^.	Nsi20857.t1^Nsi20857.t1^Q:79-666,H:1-600^84.33%ID^E:0^.^.	.	.	.	.	KEGG:vvi:100232937`KO:K14494	GO:0005634^cellular_component^nucleus`GO:0003712^molecular_function^transcription coregulator activity`GO:0009740^biological_process^gibberellic acid mediated signaling pathway	.	.	.	.
Cac_g021381.t1	Cac_g021381.t1	.	.	Cac_g021381.t1.p1	1-531[+]	.	AT2G23690.1^AT2G23690.1^Q:1-129,H:1-130^55.64%ID^E:6e-37^.^.	Nsi13601.t1^Nsi13601.t1^Q:1-169,H:1-166^61.4%ID^E:1e-59^.^.	.	.	.	.	.	.	.	.	.	.
Cac_g017097.t1	Cac_g017097.t1	WNK4_ORYSJ^WNK4_ORYSJ^Q:7-418,H:1-422^60.14%ID^E:8.27e-180^RecName: Full=Probable serine/threonine-protein kinase WNK4;^Eukaryota; Viridiplantae; Streptophyta; Embryophyta; Tracheophyta; Spermatophyta; Magnoliopsida; Liliopsida; Poales; Poaceae; BOP clade; Oryzoideae; Oryzeae; Oryzinae; Oryza; Oryza sativa	.	Cac_g017097.t1.p1	1-1605[+]	.	AT5G41990.1^AT5G41990.1^Q:17-530,H:12-561^49.37%ID^E:5e-171^.^.	Nsi10271.t1^Nsi10271.t1^Q:1-528,H:1-527^79.43%ID^E:0^.^.	.	.	.	.	KEGG:osa:4330286`KO:K08867	GO:0005737^cellular_component^cytoplasm`GO:0005524^molecular_function^ATP binding`GO:0004674^molecular_function^protein serine/threonine kinase activity`GO:0035556^biological_process^intracellular signal transduction`GO:0006468^biological_process^protein phosphorylation	.	.	.	.
Cac_g016692.t3	Cac_g016692.t3	LIMYB_ARATH^LIMYB_ARATH^Q:11-305,H:2-288^23.232%ID^E:3.66e-26^RecName: Full=L10-interacting MYB domain-containing protein {ECO:0000303|PubMed:25707794};^Eukaryota; Viridiplantae; Streptophyta; Embryophyta; Tracheophyta; Spermatophyta; Magnoliopsida; eudicotyledons; Gunneridae; Pentapetalae; rosids; malvids; Brassicales; Brassicaceae; Camelineae; Arabidopsis`LIMYB_ARATH^LIMYB_ARATH^Q:184-474,H:4-2…	.	Cac_g016692.t3.p1	231-2639[+]	.	AT2G24960.2^AT2G24960.2^Q:7-802,H:6-770^42.69%ID^E:0^.^.	Nsi06340.t1^Nsi06340.t1^Q:1-802,H:15-803^83.54%ID^E:0^.^.`Nsi06340.t1^Nsi06340.t1^Q:331-640,H:13-329^43.08%ID^E:7e-84^.^.	.	.	.	.	KEGG:ath:AT5G05800	GO:0005634^cellular_component^nucleus	.	.	.	.
Cac_g021352.t2	Cac_g021352.t2	DAPB3_PSEMX^DAPB3_PSEMX^Q:385-660,H:356-649^25.763%ID^E:3.21e-23^RecName: Full=Dipeptidyl aminopeptidase BIII {ECO:0000312|EMBL:BAO18428.1};^Bacteria; Proteobacteria; Gammaproteobacteria; Xanthomonadales; Xanthomonadaceae; Pseudoxanthomonas	.	Cac_g021352.t2.p1	240-2273[+]	.	AT5G36210.1^AT5G36210.1^Q:10-677,H:65-729^68.31%ID^E:0^.^.	Nsi01852.t1^Nsi01852.t1^Q:1-677,H:1-659^86.85%ID^E:0^.^.	.	.	.	.	.	GO:0008239^molecular_function^dipeptidyl-peptidase activity`GO:0004175^molecular_function^endopeptidase activity`GO:0008236^molecular_function^serine-type peptidase activity`GO:0051603^biological_process^proteolysis involved in cellular protein catabolic process	.	.	.	.
Cac_g005976.t1	Cac_g005976.t1	ERF11_ARATH^ERF11_ARATH^Q:22-146,H:14-149^59.854%ID^E:1.49e-51^RecName: Full=Ethylene-responsive transcription factor ERF011;^Eukaryota; Viridiplantae; Streptophyta; Embryophyta; Tracheophyta; Spermatophyta; Magnoliopsida; eudicotyledons; Gunneridae; Pentapetalae; rosids; malvids; Brassicales; Brassicaceae; Camelineae; Arabidopsis	.	Cac_g005976.t1.p1	1-441[+]	.	AT3G50260.1^AT3G50260.1^Q:22-146,H:14-149^59.85%ID^E:3e-51^.^.	Nsi10625.t1^Nsi10625.t1^Q:1-127,H:1-122^88.98%ID^E:5e-77^.^.	.	.	.	.	KEGG:ath:AT3G50260	GO:0005634^cellular_component^nucleus`GO:0003677^molecular_function^DNA binding`GO:0003700^molecular_function^DNA-binding transcription factor activity`GO:0042742^biological_process^defense response to bacterium`GO:0009873^biological_process^ethylene-activated signaling pathway`GO:0010941^biological_process^regulation of cell death`GO:0009617^biological_process^response to bacterium`GO:0010200^bi…	.	.	.	.
Cac_g028569.t1	Cac_g028569.t1	SECA2_ARATH^SECA2_ARATH^Q:23-127,H:819-979^34.545%ID^E:1.73e-13^RecName: Full=Protein translocase subunit SECA2, chloroplastic {ECO:0000305};^Eukaryota; Viridiplantae; Streptophyta; Embryophyta; Tracheophyta; Spermatophyta; Magnoliopsida; eudicotyledons; Gunneridae; Pentapetalae; rosids; malvids; Brassicales; Brassicaceae; Camelineae; Arabidopsis	.	Cac_g028569.t1.p1	1-414[+]	.	AT1G21650.1^AT1G21650.1^Q:23-127,H:819-972^35.44%ID^E:5e-17^.^.	Nsi29187.t1^Nsi29187.t1^Q:21-127,H:813-976^41.32%ID^E:9e-24^.^.	.	.	.	.	KEGG:ath:AT1G21650`KO:K03070	GO:0009941^cellular_component^chloroplast envelope`GO:0031969^cellular_component^chloroplast membrane`GO:0005524^molecular_function^ATP binding`GO:0015462^molecular_function^ATPase-coupled protein transmembrane transporter activity`GO:0016464^molecular_function^chloroplast protein-transporting ATPase activity`GO:0015450^molecular_function^P-P-bond-hydrolysis-driven protein transmembrane transport…	.	.	.	.
Cac_g016403.t2	Cac_g016403.t2	MYO15_ARATH^MYO15_ARATH^Q:2-402,H:376-776^81.297%ID^E:0^RecName: Full=Myosin-15;^Eukaryota; Viridiplantae; Streptophyta; Embryophyta; Tracheophyta; Spermatophyta; Magnoliopsida; eudicotyledons; Gunneridae; Pentapetalae; rosids; malvids; Brassicales; Brassicaceae; Camelineae; Arabidopsis	.	Cac_g016403.t2.p1	1-1272[+]	.	AT4G33200.3^AT4G33200.3^Q:2-402,H:376-776^81.3%ID^E:0^.^.	Nsi03381.t1^Nsi03381.t1^Q:1-410,H:365-772^94.63%ID^E:0^.^.	.	.	.	.	KEGG:ath:AT4G33200`KO:K10357	GO:0015629^cellular_component^actin cytoskeleton`GO:0005737^cellular_component^cytoplasm`GO:0016459^cellular_component^myosin complex`GO:0031965^cellular_component^nuclear membrane`GO:0031982^cellular_component^vesicle`GO:0051015^molecular_function^actin filament binding`GO:0030898^molecular_function^actin-dependent ATPase activity`GO:0005524^molecular_function^ATP binding`GO:0005516^molecular_fu…	.	.	.	.
Cac_g007144.t1	Cac_g007144.t1	CSPL4_VITVI^CSPL4_VITVI^Q:1-179,H:26-205^61.111%ID^E:1.3e-74^RecName: Full=CASP-like protein 1F1;^Eukaryota; Viridiplantae; Streptophyta; Embryophyta; Tracheophyta; Spermatophyta; Magnoliopsida; eudicotyledons; Gunneridae; Pentapetalae; rosids; Vitales; Vitaceae; Viteae; Vitis	.	Cac_g007144.t1.p1	1-543[+]	.	AT4G25040.1^AT4G25040.1^Q:10-177,H:4-169^33.33%ID^E:3e-28^.^.	Nsi10825.t1^Nsi10825.t1^Q:1-179,H:1-180^82.22%ID^E:3e-89^.^.	.	.	.	.	.	GO:0016021^cellular_component^integral component of membrane`GO:0005886^cellular_component^plasma membrane`GO:0051539^molecular_function^4 iron, 4 sulfur cluster binding	.	.	.	.
Cac_g016308.t1	Cac_g016308.t1	BH162_ARATH^BH162_ARATH^Q:7-175,H:11-187^35.359%ID^E:1.91e-25^RecName: Full=Transcription factor bHLH162;^Eukaryota; Viridiplantae; Streptophyta; Embryophyta; Tracheophyta; Spermatophyta; Magnoliopsida; eudicotyledons; Gunneridae; Pentapetalae; rosids; malvids; Brassicales; Brassicaceae; Camelineae; Arabidopsis	.	Cac_g016308.t1.p1	1-534[+]	.	AT4G20970.1^AT4G20970.1^Q:7-175,H:11-187^35.36%ID^E:1e-25^.^.	Nsi21412.t1^Nsi21412.t1^Q:1-177,H:1-179^74.3%ID^E:5e-95^.^.	.	.	.	.	KEGG:ath:AT4G20970	GO:0005634^cellular_component^nucleus`GO:0090575^cellular_component^RNA polymerase II transcription regulator complex`GO:0003700^molecular_function^DNA-binding transcription factor activity`GO:0046983^molecular_function^protein dimerization activity`GO:0000977^molecular_function^RNA polymerase II transcription regulatory region sequence-specific DNA binding`GO:0008134^molecular_function^transcrip…	.	.	.	.
Cac_g028652.t1	Cac_g028652.t1	DPH2_DANRE^DPH2_DANRE^Q:2-270,H:28-263^31.227%ID^E:1.93e-37^RecName: Full=2-(3-amino-3-carboxypropyl)histidine synthase subunit 2 {ECO:0000305};^Eukaryota; Metazoa; Chordata; Craniata; Vertebrata; Euteleostomi; Actinopterygii; Neopterygii; Teleostei; Ostariophysi; Cypriniformes; Cyprinidae; Danio	.	Cac_g028652.t1.p1	32-1114[+]	.	AT3G59630.1^AT3G59630.1^Q:1-255,H:3-242^53.73%ID^E:1e-85^.^.`AT3G59630.1^AT3G59630.1^Q:234-357,H:366-491^42.97%ID^E:2e-21^.^.	Nsi14905.t3^Nsi14905.t3^Q:1-256,H:1-259^86.87%ID^E:1e-163^.^.`Nsi14905.t3^Nsi14905.t3^Q:255-281,H:399-425^85.19%ID^E:7e-07^.^.	.	.	.	.	KEGG:dre:562538`KO:K17866	GO:0016740^molecular_function^transferase activity`GO:0017183^biological_process^peptidyl-diphthamide biosynthetic process from peptidyl-histidine	.	.	.	.
Cac_g008372.t1	Cac_g008372.t1	PFD1_HUMAN^PFD1_HUMAN^Q:7-113,H:10-116^37.838%ID^E:1.09e-14^RecName: Full=Prefoldin subunit 1;^Eukaryota; Metazoa; Chordata; Craniata; Vertebrata; Euteleostomi; Mammalia; Eutheria; Euarchontoglires; Primates; Haplorrhini; Catarrhini; Hominidae; Homo	.	Cac_g008372.t1.p1	1-390[+]	.	AT2G07340.1^AT2G07340.1^Q:1-128,H:1-128^75.78%ID^E:3e-63^.^.	Nsi34396.t1^Nsi34396.t1^Q:1-129,H:1-129^94.57%ID^E:8e-83^.^.	.	.	.	.	KEGG:hsa:5201`KO:K09548	GO:0005737^cellular_component^cytoplasm`GO:0016272^cellular_component^prefoldin complex`GO:0044183^molecular_function^protein folding chaperone`GO:0051082^molecular_function^unfolded protein binding`GO:0006457^biological_process^protein folding	.	.	.	.
Cac_g009441.t1	Cac_g009441.t1	Y1089_ARATH^Y1089_ARATH^Q:45-279,H:50-280^66.809%ID^E:1.26e-58^RecName: Full=Uncharacterized protein At1g10890;^Eukaryota; Viridiplantae; Streptophyta; Embryophyta; Tracheophyta; Spermatophyta; Magnoliopsida; eudicotyledons; Gunneridae; Pentapetalae; rosids; malvids; Brassicales; Brassicaceae; Camelineae; Arabidopsis	.	Cac_g009441.t1.p1	333-1172[+]	.	AT1G10890.2^AT1G10890.2^Q:45-276,H:3-238^65%ID^E:2e-58^.^.	Nsi08822.t1^Nsi08822.t1^Q:1-279,H:1-276^82.8%ID^E:8e-105^.^.	.	.	.	.	KEGG:ath:AT1G10890`KO:K13173	.	.	.	.	.
Cac_g022279.t1	Cac_g022279.t1	GUN4C_ARATH^GUN4C_ARATH^Q:77-266,H:81-265^63.077%ID^E:2.66e-78^RecName: Full=Tetrapyrrole-binding protein, chloroplastic;^Eukaryota; Viridiplantae; Streptophyta; Embryophyta; Tracheophyta; Spermatophyta; Magnoliopsida; eudicotyledons; Gunneridae; Pentapetalae; rosids; malvids; Brassicales; Brassicaceae; Camelineae; Arabidopsis	.	Cac_g022279.t1.p1	1-801[+]	.	AT3G59400.1^AT3G59400.1^Q:77-266,H:81-265^63.08%ID^E:8e-78^.^.	Nsi31295.t1^Nsi31295.t1^Q:1-259,H:1-261^83.97%ID^E:9e-126^.^.	.	.	.	.	KEGG:ath:AT3G59400	GO:0009507^cellular_component^chloroplast`GO:0031969^cellular_component^chloroplast membrane`GO:0019899^molecular_function^enzyme binding`GO:0046906^molecular_function^tetrapyrrole binding`GO:0015995^biological_process^chlorophyll biosynthetic process`GO:0010019^biological_process^chloroplast-nucleus signaling pathway`GO:0043085^biological_process^positive regulation of catalytic activity	.	.	.	.
Cac_g002977.t1	Cac_g002977.t1	.	.	Cac_g002977.t1.p1	1-363[+]	.	AT5G55125.2^AT5G55125.2^Q:53-110,H:1-58^86.21%ID^E:3e-31^.^.	.	.	.	.	.	.	.	.	.	.	.
Cac_g029705.t1	Cac_g029705.t1	PLDA4_ARATH^PLDA4_ARATH^Q:1-760,H:3-762^64.721%ID^E:0^RecName: Full=Phospholipase D alpha 4 {ECO:0000303|PubMed:11891260};^Eukaryota; Viridiplantae; Streptophyta; Embryophyta; Tracheophyta; Spermatophyta; Magnoliopsida; eudicotyledons; Gunneridae; Pentapetalae; rosids; malvids; Brassicales; Brassicaceae; Camelineae; Arabidopsis	.	Cac_g029705.t1.p1	1-2283[+]	.	AT1G55180.1^AT1G55180.1^Q:1-760,H:3-762^64.72%ID^E:0^.^.	Nsi20635.t1^Nsi20635.t1^Q:321-753,H:1-432^90.07%ID^E:0^.^.	.	.	.	.	KEGG:ath:AT1G55180`KO:K01115	GO:0005886^cellular_component^plasma membrane`GO:0005509^molecular_function^calcium ion binding`GO:0070290^molecular_function^N-acylphosphatidylethanolamine-specific phospholipase D activity`GO:0004630^molecular_function^phospholipase D activity`GO:0051301^biological_process^cell division`GO:0006995^biological_process^cellular response to nitrogen starvation`GO:0016036^biological_process^cellular…	.	.	.	.
Cac_g012365.t1	Cac_g012365.t1	CDKG2_ORYSJ^CDKG2_ORYSJ^Q:1-763,H:1-710^55.355%ID^E:0^RecName: Full=Cyclin-dependent kinase G-2;^Eukaryota; Viridiplantae; Streptophyta; Embryophyta; Tracheophyta; Spermatophyta; Magnoliopsida; Liliopsida; Poales; Poaceae; BOP clade; Oryzoideae; Oryzeae; Oryzinae; Oryza; Oryza sativa	.	Cac_g012365.t1.p1	525-2816[+]	.	AT1G67580.2^AT1G67580.2^Q:1-763,H:1-752^65.06%ID^E:0^.^.	Nsi14713.t6^Nsi14713.t6^Q:1-763,H:1-764^88.92%ID^E:0^.^.	.	.	.	.	KEGG:osa:4336224`KO:K08818	GO:0005634^cellular_component^nucleus`GO:0005524^molecular_function^ATP binding`GO:0004693^molecular_function^cyclin-dependent protein serine/threonine kinase activity`GO:0008353^molecular_function^RNA polymerase II CTD heptapeptide repeat kinase activity`GO:0006468^biological_process^protein phosphorylation`GO:0010468^biological_process^regulation of gene expression`GO:0007346^biological_process…	.	.	.	.
Cac_g030891.t1	Cac_g030891.t1	CCC11_ORYSJ^CCC11_ORYSJ^Q:4-207,H:48-257^73.333%ID^E:1.83e-108^RecName: Full=Cyclin-C1-1;^Eukaryota; Viridiplantae; Streptophyta; Embryophyta; Tracheophyta; Spermatophyta; Magnoliopsida; Liliopsida; Poales; Poaceae; BOP clade; Oryzoideae; Oryzeae; Oryzinae; Oryza; Oryza sativa	.	Cac_g030891.t1.p1	1-624[+]	.	AT5G48630.2^AT5G48630.2^Q:4-204,H:51-253^70.44%ID^E:2e-107^.^.	Nsi03734.t1^Nsi03734.t1^Q:4-206,H:48-250^91.13%ID^E:2e-138^.^.	.	.	.	.	KEGG:osa:9272663`KO:K15161	GO:0042025^cellular_component^host cell nucleus`GO:0016592^cellular_component^mediator complex`GO:0005634^cellular_component^nucleus`GO:0016538^molecular_function^cyclin-dependent protein serine/threonine kinase regulator activity`GO:0007049^biological_process^cell cycle`GO:0051301^biological_process^cell division`GO:0045944^biological_process^positive regulation of transcription by RNA polymeras…	.	.	.	.
Cac_g026676.t1	Cac_g026676.t1	P2C02_ARATH^P2C02_ARATH^Q:95-379,H:84-376^49.324%ID^E:1.84e-88^RecName: Full=Probable protein phosphatase 2C 2;^Eukaryota; Viridiplantae; Streptophyta; Embryophyta; Tracheophyta; Spermatophyta; Magnoliopsida; eudicotyledons; Gunneridae; Pentapetalae; rosids; malvids; Brassicales; Brassicaceae; Camelineae; Arabidopsis	.	Cac_g026676.t1.p1	81-1250[+]	.	AT1G07160.1^AT1G07160.1^Q:95-379,H:84-376^49.32%ID^E:6e-88^.^.	Nsi05945.t1^Nsi05945.t1^Q:1-385,H:1-405^77.04%ID^E:0^.^.	.	.	.	.	KEGG:ath:AT1G07160	GO:0004724^molecular_function^magnesium-dependent protein serine/threonine phosphatase activity`GO:0046872^molecular_function^metal ion binding`GO:0004722^molecular_function^protein serine/threonine phosphatase activity	.	.	.	.
Cac_g008194.t1	Cac_g008194.t1	ALMT9_ARATH^ALMT9_ARATH^Q:40-331,H:76-365^46.575%ID^E:9.69e-84^RecName: Full=Aluminum-activated malate transporter 9;^Eukaryota; Viridiplantae; Streptophyta; Embryophyta; Tracheophyta; Spermatophyta; Magnoliopsida; eudicotyledons; Gunneridae; Pentapetalae; rosids; malvids; Brassicales; Brassicaceae; Camelineae; Arabidopsis	.	Cac_g008194.t1.p1	1-1104[+]	.	AT3G18440.1^AT3G18440.1^Q:40-331,H:76-365^46.58%ID^E:2e-83^.^.	Nsi29878.t1^Nsi29878.t1^Q:181-331,H:1-151^96.03%ID^E:1e-103^.^.	.	.	.	.	KEGG:ath:AT3G18440	GO:0016021^cellular_component^integral component of membrane`GO:0009705^cellular_component^plant-type vacuole membrane`GO:0005253^molecular_function^anion channel activity`GO:0015743^biological_process^malate transport	.	.	.	.
Cac_g000730.t1	Cac_g000730.t1	.	.	Cac_g000730.t1.p1	1-342[+]	.	AT2G35215.1^AT2G35215.1^Q:1-110,H:1-97^42.34%ID^E:5e-21^.^.	Nsi10004.t1^Nsi10004.t1^Q:11-113,H:655-756^82.52%ID^E:3e-50^.^.	.	.	.	.	.	.	.	.	.	.
Cac_g014237.t1	Cac_g014237.t1	SEOB_ARATH^SEOB_ARATH^Q:20-711,H:33-730^51.909%ID^E:0^RecName: Full=Protein SIEVE ELEMENT OCCLUSION B {ECO:0000303|PubMed:20932300};^Eukaryota; Viridiplantae; Streptophyta; Embryophyta; Tracheophyta; Spermatophyta; Magnoliopsida; eudicotyledons; Gunneridae; Pentapetalae; rosids; malvids; Brassicales; Brassicaceae; Camelineae; Arabidopsis	.	Cac_g014237.t1.p1	58-2214[+]	.	AT3G01680.1^AT3G01680.1^Q:20-711,H:33-730^51.91%ID^E:0^.^.	Nsi25188.t2^Nsi25188.t2^Q:1-718,H:1-713^84.68%ID^E:0^.^.	.	.	.	.	KEGG:ath:AT3G01680	GO:0042803^molecular_function^protein homodimerization activity`GO:0043621^molecular_function^protein self-association`GO:0010088^biological_process^phloem development	.	.	.	.
Cac_g009291.t1	Cac_g009291.t1	LECC1_ARAHY^LECC1_ARAHY^Q:45-239,H:9-265^31.034%ID^E:1.84e-25^RecName: Full=Alpha-methyl-mannoside-specific lectin {ECO:0000303|PubMed:16941222};^Eukaryota; Viridiplantae; Streptophyta; Embryophyta; Tracheophyta; Spermatophyta; Magnoliopsida; eudicotyledons; Gunneridae; Pentapetalae; rosids; fabids; Fabales; Fabaceae; Papilionoideae; 50 kb inversion clade; dalbergioids sensu lato; Dalbergieae; Pt…	.	Cac_g009291.t1.p1	1-936[+]	.	AT5G10530.1^AT5G10530.1^Q:48-209,H:5-158^32.94%ID^E:2e-16^.^.`AT5G10530.1^AT5G10530.1^Q:181-306,H:195-307^25.2%ID^E:2e-06^.^.	Nsi02054.t1^Nsi02054.t1^Q:30-285,H:1-277^58.6%ID^E:9e-94^.^.	.	.	.	.	.	GO:0044373^molecular_function^cytokinin binding`GO:0005537^molecular_function^mannose binding`GO:0046872^molecular_function^metal ion binding`GO:0098609^biological_process^cell-cell adhesion`GO:0080037^biological_process^negative regulation of cytokinin-activated signaling pathway	.	.	.	.
Cac_g018643.t2	Cac_g018643.t2	PP235_ARATH^PP235_ARATH^Q:178-316,H:491-627^37.589%ID^E:2.96e-22^RecName: Full=Putative pentatricopeptide repeat-containing protein At3g15930;^Eukaryota; Viridiplantae; Streptophyta; Embryophyta; Tracheophyta; Spermatophyta; Magnoliopsida; eudicotyledons; Gunneridae; Pentapetalae; rosids; malvids; Brassicales; Brassicaceae; Camelineae; Arabidopsis	.	Cac_g018643.t2.p1	1-969[+]	.	AT3G15930.1^AT3G15930.1^Q:178-316,H:491-627^37.59%ID^E:5e-23^.^.	Nsi08553.t1^Nsi08553.t1^Q:1-180,H:93-272^80%ID^E:7e-84^.^.	.	.	.	.	KEGG:ath:AT3G15930	GO:0043231^cellular_component^intracellular membrane-bounded organelle`GO:0009451^biological_process^RNA modification	.	.	.	.
Cac_g018742.t2	Cac_g018742.t2	MTR4_ARATH^MTR4_ARATH^Q:1-813,H:1-808^79.657%ID^E:0^RecName: Full=DExH-box ATP-dependent RNA helicase DExH9 {ECO:0000305};^Eukaryota; Viridiplantae; Streptophyta; Embryophyta; Tracheophyta; Spermatophyta; Magnoliopsida; eudicotyledons; Gunneridae; Pentapetalae; rosids; malvids; Brassicales; Brassicaceae; Camelineae; Arabidopsis	.	Cac_g018742.t2.p1	150-2591[+]	.	AT1G59760.1^AT1G59760.1^Q:1-813,H:1-808^79.66%ID^E:0^.^.	Nsi08709.t1^Nsi08709.t1^Q:1-813,H:1-813^94.22%ID^E:0^.^.	.	.	.	.	KEGG:ath:AT1G59760`KO:K12598	GO:0005730^cellular_component^nucleolus`GO:0005654^cellular_component^nucleoplasm`GO:0005634^cellular_component^nucleus`GO:0005524^molecular_function^ATP binding`GO:0003724^molecular_function^RNA helicase activity`GO:0019843^molecular_function^rRNA binding`GO:0000460^biological_process^maturation of 5.8S rRNA`GO:0006401^biological_process^RNA catabolic process`GO:0031125^biological_process^rRNA 3…	.	.	.	.
Cac_g027841.t1	Cac_g027841.t1	.	.	Cac_g027841.t1.p1	1-333[+]	.	.	.	.	.	.	.	.	.	.	.	.	.
Cac_g012310.t1	Cac_g012310.t1	.	.	Cac_g012310.t1.p1	2-1048[+]	.	AT5G13100.1^AT5G13100.1^Q:1-339,H:1-354^66.67%ID^E:4e-162^.^.	Nsi19807.t1^Nsi19807.t1^Q:1-339,H:1-338^85.84%ID^E:0^.^.	.	.	.	.	.	.	.	.	.	.
Cac_g021712.t1	Cac_g021712.t1	PUB15_ARATH^PUB15_ARATH^Q:1-419,H:85-536^39.035%ID^E:4.54e-87^RecName: Full=U-box domain-containing protein 15;^Eukaryota; Viridiplantae; Streptophyta; Embryophyta; Tracheophyta; Spermatophyta; Magnoliopsida; eudicotyledons; Gunneridae; Pentapetalae; rosids; malvids; Brassicales; Brassicaceae; Camelineae; Arabidopsis`PUB15_ARATH^PUB15_ARATH^Q:231-435,H:428-634^74.396%ID^E:7.21e-83^RecName: Full=U…	.	Cac_g021712.t1.p1	1-1323[+]	.	AT5G42340.1^AT5G42340.1^Q:1-419,H:85-536^39.04%ID^E:1e-86^.^.`AT5G42340.1^AT5G42340.1^Q:231-435,H:428-634^74.4%ID^E:1e-82^.^.	Nsi04660.t1^Nsi04660.t1^Q:1-419,H:62-520^54.01%ID^E:1e-145^.^.`Nsi04660.t1^Nsi04660.t1^Q:232-435,H:413-618^83.98%ID^E:9e-105^.^.	.	.	.	.	KEGG:ath:AT5G42340	GO:0005737^cellular_component^cytoplasm`GO:0005634^cellular_component^nucleus`GO:0004842^molecular_function^ubiquitin-protein transferase activity	.	.	.	.
Cac_g009397.t1	Cac_g009397.t1	UGT2_GARJA^UGT2_GARJA^Q:1-140,H:129-309^40.884%ID^E:3.95e-40^RecName: Full=7-deoxyloganetin glucosyltransferase;^Eukaryota; Viridiplantae; Streptophyta; Embryophyta; Tracheophyta; Spermatophyta; Magnoliopsida; eudicotyledons; Gunneridae; Pentapetalae; asterids; lamiids; Gentianales; Rubiaceae; Ixoroideae; Gardenieae complex; Gardenieae - Pavetteae clade; Gardenieae; Gardenia	.	Cac_g009397.t1.p1	1-429[+]	.	AT1G22400.1^AT1G22400.1^Q:1-142,H:129-314^37.1%ID^E:1e-34^.^.	Nsi26426.t1^Nsi26426.t1^Q:1-140,H:130-310^46.96%ID^E:3e-47^.^.	.	.	.	.	KEGG:ag:BAK55737`KO:K21374	GO:0035251^molecular_function^UDP-glucosyltransferase activity	.	.	.	.
Cac_g023829.t1	Cac_g023829.t1	IPCS2_ARATH^IPCS2_ARATH^Q:48-103,H:216-281^54.545%ID^E:1.08e-13^RecName: Full=Phosphatidylinositol:ceramide inositolphosphotransferase 2;^Eukaryota; Viridiplantae; Streptophyta; Embryophyta; Tracheophyta; Spermatophyta; Magnoliopsida; eudicotyledons; Gunneridae; Pentapetalae; rosids; malvids; Brassicales; Brassicaceae; Camelineae; Arabidopsis	.	Cac_g023829.t1.p1	1-315[+]	.	AT2G37940.2^AT2G37940.2^Q:48-103,H:216-281^54.55%ID^E:2e-14^.^.	Nsi18158.t1^Nsi18158.t1^Q:48-103,H:220-288^62.32%ID^E:2e-20^.^.	.	.	.	.	KEGG:ath:AT2G37940	GO:0030176^cellular_component^integral component of endoplasmic reticulum membrane`GO:0030173^cellular_component^integral component of Golgi membrane`GO:0005887^cellular_component^integral component of plasma membrane`GO:0005802^cellular_component^trans-Golgi network`GO:0047493^molecular_function^ceramide cholinephosphotransferase activity`GO:0045140^molecular_function^inositol phosphoceramide sy…	.	.	.	.
Cac_g012913.t1	Cac_g012913.t1	MPH1_ARATH^MPH1_ARATH^Q:5-212,H:2-215^60.092%ID^E:4.6e-82^RecName: Full=Protein MAINTENANCE OF PSII UNDER HIGH LIGHT 1 {ECO:0000303|PubMed:25846821};^Eukaryota; Viridiplantae; Streptophyta; Embryophyta; Tracheophyta; Spermatophyta; Magnoliopsida; eudicotyledons; Gunneridae; Pentapetalae; rosids; malvids; Brassicales; Brassicaceae; Camelineae; Arabidopsis	.	Cac_g012913.t1.p1	180-845[+]	.	AT5G07020.1^AT5G07020.1^Q:5-212,H:2-215^60.09%ID^E:2e-81^.^.	Nsi14595.t1^Nsi14595.t1^Q:1-214,H:1-216^87.04%ID^E:5e-114^.^.	.	.	.	.	KEGG:ath:AT5G07020	GO:0009507^cellular_component^chloroplast`GO:0009535^cellular_component^chloroplast thylakoid membrane`GO:0016021^cellular_component^integral component of membrane`GO:0005886^cellular_component^plasma membrane`GO:0009579^cellular_component^thylakoid`GO:0061635^biological_process^regulation of protein complex stability	.	.	.	.
Cac_g034554.t1	Cac_g034554.t1	.	.	Cac_g034554.t1.p1	1-408[+]	.	.	.	.	.	.	.	.	.	.	.	.	.
Cac_g017828.t1	Cac_g017828.t1	.	.	Cac_g017828.t1.p1	1-867[+]	.	AT3G48830.1^AT3G48830.1^Q:35-202,H:346-512^51.19%ID^E:1e-54^.^.	Nsi30286.t5^Nsi30286.t5^Q:37-212,H:182-357^82.95%ID^E:6e-103^.^.	.	.	.	.	.	.	.	.	.	.
Cac_g018434.t2	Cac_g018434.t2	Y2992_ARATH^Y2992_ARATH^Q:1-299,H:1-279^45.545%ID^E:9.15e-78^RecName: Full=Uncharacterized protein At2g39920;^Eukaryota; Viridiplantae; Streptophyta; Embryophyta; Tracheophyta; Spermatophyta; Magnoliopsida; eudicotyledons; Gunneridae; Pentapetalae; rosids; malvids; Brassicales; Brassicaceae; Camelineae; Arabidopsis	.	Cac_g018434.t2.p2	2-340[-]	.	AT2G39920.2^AT2G39920.2^Q:1-299,H:1-278^45.87%ID^E:8e-78^.^.	Nsi26649.t4^Nsi26649.t4^Q:33-320,H:6-293^88.54%ID^E:0^.^.	.	.	.	.	KEGG:ath:AT2G39920	GO:0016021^cellular_component^integral component of membrane`GO:0046686^biological_process^response to cadmium ion	.	.	.	.
Cac_g018434.t2	Cac_g018434.t2	Y2992_ARATH^Y2992_ARATH^Q:1-299,H:1-279^45.545%ID^E:9.15e-78^RecName: Full=Uncharacterized protein At2g39920;^Eukaryota; Viridiplantae; Streptophyta; Embryophyta; Tracheophyta; Spermatophyta; Magnoliopsida; eudicotyledons; Gunneridae; Pentapetalae; rosids; malvids; Brassicales; Brassicaceae; Camelineae; Arabidopsis	.	Cac_g018434.t2.p1	364-1326[+]	.	AT2G39920.2^AT2G39920.2^Q:1-299,H:1-278^45.87%ID^E:8e-78^.^.	Nsi26649.t4^Nsi26649.t4^Q:33-320,H:6-293^88.54%ID^E:0^.^.	.	.	.	.	KEGG:ath:AT2G39920	GO:0016021^cellular_component^integral component of membrane`GO:0046686^biological_process^response to cadmium ion	.	.	.	.
Cac_g000867.t2	Cac_g000867.t2	IOLG_THEMA^IOLG_THEMA^Q:28-308,H:76-333^30.104%ID^E:2.85e-10^RecName: Full=Myo-inositol 2-dehydrogenase {ECO:0000305|PubMed:23441918};^Bacteria; Thermotogae; Thermotogales; Thermotogaceae; Thermotoga	.	Cac_g000867.t2.p1	237-1187[+]	.	AT4G17370.1^AT4G17370.1^Q:6-308,H:11-368^63.33%ID^E:7e-154^.^.	Nsi31793.t1^Nsi31793.t1^Q:1-316,H:1-373^74.8%ID^E:0^.^.	.	.	.	COG0673^oxidoreductase	KEGG:tma:TM0414`KO:K00010	GO:0005737^cellular_component^cytoplasm`GO:0050112^molecular_function^inositol 2-dehydrogenase activity`GO:0016491^molecular_function^oxidoreductase activity`GO:0006020^biological_process^inositol metabolic process`GO:0006740^biological_process^NADPH regeneration	.	.	.	.
Cac_g009751.t1	Cac_g009751.t1	DTX44_ARATH^DTX44_ARATH^Q:44-575,H:7-514^65.492%ID^E:0^RecName: Full=Protein DETOXIFICATION 44, chloroplastic {ECO:0000303|PubMed:11739388};^Eukaryota; Viridiplantae; Streptophyta; Embryophyta; Tracheophyta; Spermatophyta; Magnoliopsida; eudicotyledons; Gunneridae; Pentapetalae; rosids; malvids; Brassicales; Brassicaceae; Camelineae; Arabidopsis	.	Cac_g009751.t1.p1	856-2607[+]	.	AT2G38330.1^AT2G38330.1^Q:44-575,H:7-514^65.49%ID^E:0^.^.	Nsi32816.t2^Nsi32816.t2^Q:150-580,H:21-451^93.5%ID^E:0^.^.	.	.	.	.	KEGG:ath:AT2G38330	GO:0031969^cellular_component^chloroplast membrane`GO:0016021^cellular_component^integral component of membrane`GO:0015297^molecular_function^antiporter activity`GO:0042910^molecular_function^xenobiotic transmembrane transporter activity	.	.	.	.
Cac_g033480.t1	Cac_g033480.t1	.	.	Cac_g033480.t1.p1	1-1008[+]	.	AT5G54300.1^AT5G54300.1^Q:12-334,H:7-324^36.92%ID^E:7e-53^.^.	Nsi07239.t1^Nsi07239.t1^Q:1-335,H:1-332^82.39%ID^E:0^.^.	.	.	.	.	.	.	.	.	.	.
Cac_g000960.t1	Cac_g000960.t1	.	.	.	.	.	.	.	.	.	.	.	.	.	.	.	.	.
Cac_g007859.t1	Cac_g007859.t1	SDC1_ARATH^SDC1_ARATH^Q:85-542,H:17-474^80.61%ID^E:0^RecName: Full=Serine decarboxylase;^Eukaryota; Viridiplantae; Streptophyta; Embryophyta; Tracheophyta; Spermatophyta; Magnoliopsida; eudicotyledons; Gunneridae; Pentapetalae; rosids; malvids; Brassicales; Brassicaceae; Camelineae; Arabidopsis	.	Cac_g007859.t1.p1	1-1839[+]	.	AT1G43710.1^AT1G43710.1^Q:85-542,H:17-474^80.61%ID^E:0^.^.	Nsi10518.t3^Nsi10518.t3^Q:87-540,H:17-476^83.04%ID^E:0^.^.	.	.	.	.	KEGG:ath:AT1G43710`KO:K01590	GO:0005829^cellular_component^cytosol`GO:0005886^cellular_component^plasma membrane`GO:0016831^molecular_function^carboxy-lyase activity`GO:0030170^molecular_function^pyridoxal phosphate binding`GO:0019752^biological_process^carboxylic acid metabolic process`GO:0006580^biological_process^ethanolamine metabolic process	.	.	.	.
Cac_g015452.t2	Cac_g015452.t2	FB119_ARATH^FB119_ARATH^Q:33-389,H:3-325^28.962%ID^E:1.93e-35^RecName: Full=F-box protein At2g27310;^Eukaryota; Viridiplantae; Streptophyta; Embryophyta; Tracheophyta; Spermatophyta; Magnoliopsida; eudicotyledons; Gunneridae; Pentapetalae; rosids; malvids; Brassicales; Brassicaceae; Camelineae; Arabidopsis	.	Cac_g015452.t2.p1	235-1434[+]	.	AT2G27310.1^AT2G27310.1^Q:33-389,H:3-325^28.96%ID^E:9e-36^.^.	Nsi04041.t1^Nsi04041.t1^Q:42-379,H:1-345^93.04%ID^E:0^.^.	.	.	.	.	KEGG:ath:AT2G27310	.	.	.	.	.
Cac_g016507.t1	Cac_g016507.t1	.	.	Cac_g016507.t1.p1	1-1230[+]	.	AT2G21830.2^AT2G21830.2^Q:84-404,H:35-351^31.47%ID^E:4e-34^.^.`AT2G21830.2^AT2G21830.2^Q:72-305,H:143-364^26.53%ID^E:1e-08^.^.`AT2G21830.2^AT2G21830.2^Q:200-403,H:24-229^26.48%ID^E:9e-08^.^.	Nsi35475.t1^Nsi35475.t1^Q:47-405,H:156-508^45.55%ID^E:6e-95^.^.`Nsi35475.t1^Nsi35475.t1^Q:46-408,H:29-389^36.18%ID^E:8e-58^.^.`Nsi35475.t1^Nsi35475.t1^Q:165-401,H:20-267^31.03%ID^E:2e-22^.^.	.	.	.	.	.	.	.	.	.	.
Cac_g024962.t1	Cac_g024962.t1	BIODA_ARATH^BIODA_ARATH^Q:29-857,H:24-831^65.06%ID^E:0^RecName: Full=Bifunctional dethiobiotin synthetase/7,8-diamino-pelargonic acid aminotransferase, mitochondrial;^Eukaryota; Viridiplantae; Streptophyta; Embryophyta; Tracheophyta; Spermatophyta; Magnoliopsida; eudicotyledons; Gunneridae; Pentapetalae; rosids; malvids; Brassicales; Brassicaceae; Camelineae; Arabidopsis	.	Cac_g024962.t1.p1	129-2711[+]	.	AT5G57590.1^AT5G57590.1^Q:29-857,H:24-831^65.06%ID^E:0^.^.	Nsi37337.t1^Nsi37337.t1^Q:554-860,H:1-306^94.46%ID^E:0^.^.	.	.	.	.	KEGG:ath:AT5G57590`KO:K19562	GO:0005759^cellular_component^mitochondrial matrix`GO:0005739^cellular_component^mitochondrion`GO:0004015^molecular_function^adenosylmethionine-8-amino-7-oxononanoate transaminase activity`GO:0005524^molecular_function^ATP binding`GO:0004141^molecular_function^dethiobiotin synthase activity`GO:0000287^molecular_function^magnesium ion binding`GO:0042803^molecular_function^protein homodimerization …	.	.	.	.
Cac_g019403.t1	Cac_g019403.t1	KAO2_ARATH^KAO2_ARATH^Q:7-490,H:9-489^55.992%ID^E:0^RecName: Full=Ent-kaurenoic acid oxidase 2;^Eukaryota; Viridiplantae; Streptophyta; Embryophyta; Tracheophyta; Spermatophyta; Magnoliopsida; eudicotyledons; Gunneridae; Pentapetalae; rosids; malvids; Brassicales; Brassicaceae; Camelineae; Arabidopsis	.	Cac_g019403.t1.p1	1-1473[+]	.	AT2G32440.2^AT2G32440.2^Q:7-490,H:9-489^55.99%ID^E:0^.^.	Nsi09980.t1^Nsi09980.t1^Q:1-447,H:1-458^65.72%ID^E:0^.^.	.	.	.	.	KEGG:ath:AT2G32440`KO:K04123	GO:0005783^cellular_component^endoplasmic reticulum`GO:0005789^cellular_component^endoplasmic reticulum membrane`GO:0016021^cellular_component^integral component of membrane`GO:0051777^molecular_function^ent-kaurenoate oxidase activity`GO:0020037^molecular_function^heme binding`GO:0005506^molecular_function^iron ion binding`GO:0004497^molecular_function^monooxygenase activity`GO:0016491^molecular…	.	.	.	.
Cac_g022530.t1	Cac_g022530.t1	CSLA2_ARATH^CSLA2_ARATH^Q:1-532,H:1-534^80.712%ID^E:0^RecName: Full=Glucomannan 4-beta-mannosyltransferase 2 {ECO:0000305};^Eukaryota; Viridiplantae; Streptophyta; Embryophyta; Tracheophyta; Spermatophyta; Magnoliopsida; eudicotyledons; Gunneridae; Pentapetalae; rosids; malvids; Brassicales; Brassicaceae; Camelineae; Arabidopsis	.	Cac_g022530.t1.p1	329-1930[+]	.	AT5G22740.1^AT5G22740.1^Q:1-532,H:1-534^80.71%ID^E:0^.^.	Nsi25529.t1^Nsi25529.t1^Q:1-533,H:1-533^94%ID^E:0^.^.	.	.	.	.	KEGG:ath:AT5G22740`KO:K13680	GO:0005794^cellular_component^Golgi apparatus`GO:0005797^cellular_component^Golgi medial cisterna`GO:0000139^cellular_component^Golgi membrane`GO:0016021^cellular_component^integral component of membrane`GO:0047259^molecular_function^glucomannan 4-beta-mannosyltransferase activity`GO:0051753^molecular_function^mannan synthase activity`GO:0016757^molecular_function^transferase activity, transferri…	.	.	.	.
Cac_g022138.t1	Cac_g022138.t1	.	.	.	.	.	.	.	.	.	.	.	.	.	.	.	.	.
Cac_g025285.t1	Cac_g025285.t1	SCE3_BRANA^SCE3_BRANA^Q:122-439,H:9-349^43.353%ID^E:5.7e-89^RecName: Full=Sinapine esterase {ECO:0000305};^Eukaryota; Viridiplantae; Streptophyta; Embryophyta; Tracheophyta; Spermatophyta; Magnoliopsida; eudicotyledons; Gunneridae; Pentapetalae; rosids; malvids; Brassicales; Brassicaceae; Brassiceae; Brassica`SCE3_BRANA^SCE3_BRANA^Q:430-654,H:82-303^45.575%ID^E:2.93e-64^RecName: Full=Sinapine est…	.	Cac_g025285.t1.p1	1-2070[+]	.	AT1G28570.1^AT1G28570.1^Q:116-439,H:8-348^45.01%ID^E:5e-87^.^.`AT1G28570.1^AT1G28570.1^Q:408-654,H:54-302^49.21%ID^E:7e-73^.^.`AT1G28570.1^AT1G28570.1^Q:7-88,H:5-87^49.4%ID^E:1e-14^.^.	Nsi19022.t2^Nsi19022.t2^Q:144-439,H:32-353^66.25%ID^E:1e-143^.^.`Nsi19022.t2^Nsi19022.t2^Q:430-654,H:83-306^68%ID^E:4e-93^.^.`Nsi19022.t2^Nsi19022.t2^Q:32-89,H:32-89^77.59%ID^E:2e-23^.^.	.	.	.	.	KEGG:bna:106358067	GO:0005576^cellular_component^extracellular region`GO:0050285^molecular_function^sinapine esterase activity	.	.	.	.
Cac_g033571.t1	Cac_g033571.t1	SOT15_ARATH^SOT15_ARATH^Q:44-370,H:31-358^45.921%ID^E:5.96e-107^RecName: Full=Cytosolic sulfotransferase 15;^Eukaryota; Viridiplantae; Streptophyta; Embryophyta; Tracheophyta; Spermatophyta; Magnoliopsida; eudicotyledons; Gunneridae; Pentapetalae; rosids; malvids; Brassicales; Brassicaceae; Camelineae; Arabidopsis	.	Cac_g033571.t1.p1	1-1113[+]	.	AT5G07010.1^AT5G07010.1^Q:44-370,H:31-358^45.92%ID^E:2e-106^.^.	Nsi28870.t1^Nsi28870.t1^Q:40-369,H:5-331^53.64%ID^E:9e-131^.^.	.	.	.	.	KEGG:ath:AT5G07010`KO:K22312	GO:0005737^cellular_component^cytoplasm`GO:0080131^molecular_function^hydroxyjasmonate sulfotransferase activity`GO:0009694^biological_process^jasmonic acid metabolic process`GO:0009753^biological_process^response to jasmonic acid	.	.	.	.
Cac_g013810.t1	Cac_g013810.t1	.	.	Cac_g013810.t1.p1	65-1135[+]	.	AT5G06610.1^AT5G06610.1^Q:1-343,H:1-354^59.04%ID^E:2e-155^.^.	Nsi16595.t1^Nsi16595.t1^Q:1-356,H:1-356^96.07%ID^E:0^.^.	.	.	.	.	.	.	.	.	.	.
Cac_g015334.t1	Cac_g015334.t1	WTR14_ARATH^WTR14_ARATH^Q:13-352,H:4-343^37.391%ID^E:6.77e-74^RecName: Full=WAT1-related protein At2g39510;^Eukaryota; Viridiplantae; Streptophyta; Embryophyta; Tracheophyta; Spermatophyta; Magnoliopsida; eudicotyledons; Gunneridae; Pentapetalae; rosids; malvids; Brassicales; Brassicaceae; Camelineae; Arabidopsis	.	Cac_g015334.t1.p1	1-1086[+]	.	AT2G39510.1^AT2G39510.1^Q:13-352,H:4-343^37.39%ID^E:2e-73^.^.	Nsi03924.t1^Nsi03924.t1^Q:21-361,H:1-283^67.16%ID^E:7e-149^.^.	.	.	.	.	KEGG:ath:AT2G39510	GO:0016021^cellular_component^integral component of membrane`GO:0005886^cellular_component^plasma membrane`GO:0015186^molecular_function^L-glutamine transmembrane transporter activity`GO:0098712^biological_process^L-glutamate import across plasma membrane`GO:0048316^biological_process^seed development	.	.	.	.
Cac_g001548.t1	Cac_g001548.t1	AATC_ORYSJ^AATC_ORYSJ^Q:39-89,H:339-406^48.529%ID^E:4.64e-11^RecName: Full=Aspartate aminotransferase, cytoplasmic;^Eukaryota; Viridiplantae; Streptophyta; Embryophyta; Tracheophyta; Spermatophyta; Magnoliopsida; Liliopsida; Poales; Poaceae; BOP clade; Oryzoideae; Oryzeae; Oryzinae; Oryza; Oryza sativa	.	.	.	.	AT5G11520.1^AT5G11520.1^Q:46-87,H:388-446^54.24%ID^E:2e-11^.^.`AT5G11520.1^AT5G11520.1^Q:16-43,H:61-88^71.43%ID^E:3e-06^.^.	Nsi20265.t1^Nsi20265.t1^Q:46-90,H:392-453^51.61%ID^E:2e-12^.^.`Nsi20265.t1^Nsi20265.t1^Q:16-43,H:69-96^71.43%ID^E:2e-06^.^.	.	.	.	.	KEGG:osa:4325621`KO:K14454	GO:0005737^cellular_component^cytoplasm`GO:0004069^molecular_function^L-aspartate:2-oxoglutarate aminotransferase activity`GO:0030170^molecular_function^pyridoxal phosphate binding`GO:0006103^biological_process^2-oxoglutarate metabolic process`GO:0006522^biological_process^alanine metabolic process`GO:0006531^biological_process^aspartate metabolic process`GO:0009058^biological_process^biosyntheti…	.	.	.	.
Cac_g006369.t1	Cac_g006369.t1	CMTA5_ARATH^CMTA5_ARATH^Q:8-923,H:8-910^56.545%ID^E:0^RecName: Full=Calmodulin-binding transcription activator 5 {ECO:0000303|PubMed:11925432};^Eukaryota; Viridiplantae; Streptophyta; Embryophyta; Tracheophyta; Spermatophyta; Magnoliopsida; eudicotyledons; Gunneridae; Pentapetalae; rosids; malvids; Brassicales; Brassicaceae; Camelineae; Arabidopsis	.	Cac_g006369.t1.p1	221-3022[+]	.	AT3G16940.1^AT3G16940.1^Q:8-922,H:8-839^53.33%ID^E:0^.^.	Nsi33995.t1^Nsi33995.t1^Q:1-933,H:33-966^84.94%ID^E:0^.^.	.	.	.	.	KEGG:ath:AT4G15200`KEGG:ath:AT4G15950`KEGG:ath:AT4G16150`KEGG:ath:AT4G17100`KEGG:ath:AT4G35335`KO:K03012`KO:K14648`KO:K15272	GO:0005634^cellular_component^nucleus`GO:0005516^molecular_function^calmodulin binding`GO:0003700^molecular_function^DNA-binding transcription factor activity`GO:0043565^molecular_function^sequence-specific DNA binding`GO:0070417^biological_process^cellular response to cold`GO:0045944^biological_process^positive regulation of transcription by RNA polymerase II`GO:0006355^biological_process^regula…	.	.	.	.
Cac_g021422.t1	Cac_g021422.t1	R15A1_ARATH^R15A1_ARATH^Q:24-153,H:1-130^97.692%ID^E:3.84e-92^RecName: Full=40S ribosomal protein S15a-1;^Eukaryota; Viridiplantae; Streptophyta; Embryophyta; Tracheophyta; Spermatophyta; Magnoliopsida; eudicotyledons; Gunneridae; Pentapetalae; rosids; malvids; Brassicales; Brassicaceae; Camelineae; Arabidopsis	.	Cac_g021422.t1.p1	1-462[+]	.	AT1G07770.1^AT1G07770.1^Q:24-153,H:1-130^97.69%ID^E:2e-91^.^.	Nsi00578.t1^Nsi00578.t1^Q:19-146,H:55-182^99.22%ID^E:4e-89^.^.	.	.	.	.	KEGG:ath:AT1G07770`KEGG:ath:AT5G59850`KO:K02957	GO:0005618^cellular_component^cell wall`GO:0005829^cellular_component^cytosol`GO:0022626^cellular_component^cytosolic ribosome`GO:0022627^cellular_component^cytosolic small ribosomal subunit`GO:0005886^cellular_component^plasma membrane`GO:0009506^cellular_component^plasmodesma`GO:0042788^cellular_component^polysomal ribosome`GO:0005774^cellular_component^vacuolar membrane`GO:0003735^molecular_fu…	.	.	.	.
Cac_g010235.t1	Cac_g010235.t1	.	.	Cac_g010235.t1.p1	1-468[+]	.	.	Nsi28787.t1^Nsi28787.t1^Q:1-155,H:114-268^85.16%ID^E:1e-95^.^.`Nsi28787.t1^Nsi28787.t1^Q:20-108,H:1-88^59.55%ID^E:7e-27^.^.	.	.	.	.	.	.	.	.	.	.
Cac_g026334.t1	Cac_g026334.t1	.	.	Cac_g026334.t1.p1	1-1056[+]	.	AT4G32480.1^AT4G32480.1^Q:71-336,H:18-274^55.26%ID^E:2e-96^.^.	Nsi23752.t1^Nsi23752.t1^Q:41-351,H:1-306^74.84%ID^E:6e-158^.^.	.	.	.	.	.	.	.	.	.	.
Cac_g006672.t2	Cac_g006672.t2	P2C07_ARATH^P2C07_ARATH^Q:121-380,H:133-385^51.341%ID^E:4.2e-81^RecName: Full=Protein phosphatase 2C 7;^Eukaryota; Viridiplantae; Streptophyta; Embryophyta; Tracheophyta; Spermatophyta; Magnoliopsida; eudicotyledons; Gunneridae; Pentapetalae; rosids; malvids; Brassicales; Brassicaceae; Camelineae; Arabidopsis	.	Cac_g006672.t2.p1	632-1774[+]	.	AT1G72770.5^AT1G72770.5^Q:75-380,H:93-385^46.28%ID^E:9e-81^.^.	Nsi16236.t1^Nsi16236.t1^Q:16-380,H:71-347^62.47%ID^E:1e-138^.^.	.	.	.	.	KEGG:ath:AT1G17550`KO:K14497	GO:0005829^cellular_component^cytosol`GO:0005634^cellular_component^nucleus`GO:0004724^molecular_function^magnesium-dependent protein serine/threonine phosphatase activity`GO:0046872^molecular_function^metal ion binding`GO:0004722^molecular_function^protein serine/threonine phosphatase activity`GO:0009738^biological_process^abscisic acid-activated signaling pathway	.	.	.	.
Cac_g017546.t1	Cac_g017546.t1	E1314_ARATH^E1314_ARATH^Q:29-352,H:30-353^47.531%ID^E:2.4e-110^RecName: Full=Glucan endo-1,3-beta-glucosidase 14;^Eukaryota; Viridiplantae; Streptophyta; Embryophyta; Tracheophyta; Spermatophyta; Magnoliopsida; eudicotyledons; Gunneridae; Pentapetalae; rosids; malvids; Brassicales; Brassicaceae; Camelineae; Arabidopsis	.	Cac_g017546.t1.p1	1-1179[+]	.	AT3G15800.1^AT3G15800.1^Q:22-361,H:37-382^73.7%ID^E:0^.^.	Nsi17303.t1^Nsi17303.t1^Q:19-387,H:19-351^80.76%ID^E:0^.^.	.	.	.	.	KEGG:ath:AT2G27500	GO:0046658^cellular_component^anchored component of plasma membrane`GO:0005618^cellular_component^cell wall`GO:0005737^cellular_component^cytoplasm`GO:0005576^cellular_component^extracellular region`GO:0005634^cellular_component^nucleus`GO:0042973^molecular_function^glucan endo-1,3-beta-D-glucosidase activity`GO:0005975^biological_process^carbohydrate metabolic process`GO:0071555^biological_proce…	.	.	.	.
Cac_g022805.t1	Cac_g022805.t1	AB28G_ARATH^AB28G_ARATH^Q:1-351,H:706-1059^73.729%ID^E:0^RecName: Full=ABC transporter G family member 28;^Eukaryota; Viridiplantae; Streptophyta; Embryophyta; Tracheophyta; Spermatophyta; Magnoliopsida; eudicotyledons; Gunneridae; Pentapetalae; rosids; malvids; Brassicales; Brassicaceae; Camelineae; Arabidopsis	.	Cac_g022805.t1.p1	1-1098[+]	.	AT5G60740.1^AT5G60740.1^Q:1-351,H:706-1059^73.73%ID^E:0^.^.	Nsi14182.t1^Nsi14182.t1^Q:1-351,H:602-952^92.31%ID^E:0^.^.	.	.	.	.	KEGG:ath:AT5G60740	GO:0016021^cellular_component^integral component of membrane`GO:0005886^cellular_component^plasma membrane`GO:0005524^molecular_function^ATP binding`GO:0016887^molecular_function^ATPase activity`GO:0042626^molecular_function^ATPase-coupled transmembrane transporter activity`GO:0055085^biological_process^transmembrane transport	.	.	.	.
Cac_g028275.t1	Cac_g028275.t1	Y1154_ARATH^Y1154_ARATH^Q:3-436,H:4-443^52.154%ID^E:2.56e-148^RecName: Full=Probable serine/threonine-protein kinase At1g01540;^Eukaryota; Viridiplantae; Streptophyta; Embryophyta; Tracheophyta; Spermatophyta; Magnoliopsida; eudicotyledons; Gunneridae; Pentapetalae; rosids; malvids; Brassicales; Brassicaceae; Camelineae; Arabidopsis	.	Cac_g028275.t1.p1	1-1311[+]	.	AT1G01540.2^AT1G01540.2^Q:3-436,H:4-443^52.15%ID^E:1e-147^.^.	Nsi30981.t1^Nsi30981.t1^Q:3-429,H:4-444^54.75%ID^E:9e-154^.^.	.	.	.	.	KEGG:ath:AT1G01540	GO:0016021^cellular_component^integral component of membrane`GO:0005886^cellular_component^plasma membrane`GO:0005524^molecular_function^ATP binding`GO:0004674^molecular_function^protein serine/threonine kinase activity`GO:0004675^molecular_function^transmembrane receptor protein serine/threonine kinase activity`GO:0046777^biological_process^protein autophosphorylation`GO:0006468^biological_proce…	.	.	.	.
Cac_g018836.t1	Cac_g018836.t1	MYB4_ARATH^MYB4_ARATH^Q:2-179,H:3-191^59.259%ID^E:1.86e-74^RecName: Full=Transcription repressor MYB4;^Eukaryota; Viridiplantae; Streptophyta; Embryophyta; Tracheophyta; Spermatophyta; Magnoliopsida; eudicotyledons; Gunneridae; Pentapetalae; rosids; malvids; Brassicales; Brassicaceae; Camelineae; Arabidopsis	.	Cac_g018836.t1.p1	1-600[+]	.	AT4G38620.1^AT4G38620.1^Q:2-179,H:3-191^59.26%ID^E:6e-74^.^.	Nsi23964.t1^Nsi23964.t1^Q:1-198,H:59-260^85.64%ID^E:6e-124^.^.	.	.	.	.	KEGG:ath:AT4G38620`KO:K09422	GO:0005634^cellular_component^nucleus`GO:0003677^molecular_function^DNA binding`GO:0003700^molecular_function^DNA-binding transcription factor activity`GO:0043565^molecular_function^sequence-specific DNA binding`GO:0000976^molecular_function^transcription regulatory region sequence-specific DNA binding`GO:0030154^biological_process^cell differentiation`GO:1903086^biological_process^negative regul…	.	.	.	.
Cac_g019938.t1	Cac_g019938.t1	.	.	Cac_g019938.t1.p1	198-974[+]	.	AT5G06370.1^AT5G06370.1^Q:1-257,H:1-257^78.21%ID^E:3e-153^.^.	Nsi31114.t2^Nsi31114.t2^Q:1-256,H:1-256^91.41%ID^E:1e-175^.^.	.	.	.	.	.	.	.	.	.	.
Cac_g012799.t1	Cac_g012799.t1	.	.	Cac_g012799.t1.p1	169-474[+]	.	AT5G35732.1^AT5G35732.1^Q:1-101,H:1-100^52.83%ID^E:8e-29^.^.	Nsi25458.t1^Nsi25458.t1^Q:1-101,H:33-139^82.24%ID^E:1e-57^.^.	.	.	.	.	.	.	.	.	.	.
Cac_g015959.t1	Cac_g015959.t1	.	.	Cac_g015959.t1.p1	1-3021[+]	.	AT5G43630.2^AT5G43630.2^Q:783-914,H:690-828^46.76%ID^E:3e-29^.^.`AT5G43630.2^AT5G43630.2^Q:564-666,H:552-661^47.27%ID^E:7e-24^.^.`AT5G43630.2^AT5G43630.2^Q:329-407,H:298-382^37.65%ID^E:4e-09^.^.`AT5G43630.2^AT5G43630.2^Q:1-47,H:35-84^46%ID^E:4e-06^.^.	Nsi06271.t1^Nsi06271.t1^Q:25-456,H:415-911^63.13%ID^E:0^.^.	.	.	.	.	.	.	.	.	.	.
Cac_g021499.t1	Cac_g021499.t1	ATOX1_ARATH^ATOX1_ARATH^Q:1-70,H:1-70^34.286%ID^E:9.35e-11^RecName: Full=Copper transport protein ATX1;^Eukaryota; Viridiplantae; Streptophyta; Embryophyta; Tracheophyta; Spermatophyta; Magnoliopsida; eudicotyledons; Gunneridae; Pentapetalae; rosids; malvids; Brassicales; Brassicaceae; Camelineae; Arabidopsis	.	.	.	.	AT5G05365.1^AT5G05365.1^Q:1-69,H:1-69^69.57%ID^E:4e-29^.^.	Nsi00668.t1^Nsi00668.t1^Q:1-70,H:1-70^94.29%ID^E:1e-31^.^.	.	.	.	.	KEGG:ath:AT1G66240`KO:K07213	GO:0005829^cellular_component^cytosol`GO:0005739^cellular_component^mitochondrion`GO:0099503^cellular_component^secretory vesicle`GO:0046872^molecular_function^metal ion binding`GO:0006825^biological_process^copper ion transport	.	.	.	.
Cac_g029020.t1	Cac_g029020.t1	VA722_ARATH^VA722_ARATH^Q:1-193,H:1-195^83.077%ID^E:1.11e-118^RecName: Full=Vesicle-associated membrane protein 722 {ECO:0000303|PubMed:11115874};^Eukaryota; Viridiplantae; Streptophyta; Embryophyta; Tracheophyta; Spermatophyta; Magnoliopsida; eudicotyledons; Gunneridae; Pentapetalae; rosids; malvids; Brassicales; Brassicaceae; Camelineae; Arabidopsis	.	Cac_g029020.t1.p1	1-726[+]	.	AT2G33120.1^AT2G33120.1^Q:1-193,H:1-195^83.08%ID^E:6e-118^.^.	Nsi03800.t1^Nsi03800.t1^Q:1-193,H:1-195^90.26%ID^E:2e-126^.^.	.	.	.	.	KEGG:ath:AT2G33120`KO:K08511	GO:0031901^cellular_component^early endosome membrane`GO:0016021^cellular_component^integral component of membrane`GO:0005886^cellular_component^plasma membrane`GO:0015031^biological_process^protein transport`GO:0016192^biological_process^vesicle-mediated transport	.	.	.	.
Cac_g029068.t2	Cac_g029068.t2	SYS1_DICDI^SYS1_DICDI^Q:1-166,H:1-164^37.952%ID^E:1.23e-38^RecName: Full=Protein SYS1 homolog;^Eukaryota; Amoebozoa; Evosea; Eumycetozoa; Dictyostelia; Dictyosteliales; Dictyosteliaceae; Dictyostelium	.	Cac_g029068.t2.p1	595-1095[+]	.	AT1G79985.1^AT1G79985.1^Q:1-150,H:1-150^72.67%ID^E:7e-80^.^.	Nsi11037.t2^Nsi11037.t2^Q:1-153,H:1-153^88.89%ID^E:1e-94^.^.	.	.	.	.	KEGG:ddi:DDB_G0269368`KO:K20318	GO:0005829^cellular_component^cytosol`GO:0030173^cellular_component^integral component of Golgi membrane`GO:0005802^cellular_component^trans-Golgi network`GO:0006895^biological_process^Golgi to endosome transport`GO:0043001^biological_process^Golgi to plasma membrane protein transport`GO:0034067^biological_process^protein localization to Golgi apparatus	.	.	.	.
Cac_g030750.t3	Cac_g030750.t3	PDRP1_ARATH^PDRP1_ARATH^Q:22-374,H:21-369^62.881%ID^E:1.04e-154^RecName: Full=Pyruvate, phosphate dikinase regulatory protein 1, chloroplastic;^Eukaryota; Viridiplantae; Streptophyta; Embryophyta; Tracheophyta; Spermatophyta; Magnoliopsida; eudicotyledons; Gunneridae; Pentapetalae; rosids; malvids; Brassicales; Brassicaceae; Camelineae; Arabidopsis	.	Cac_g030750.t3.p1	1-1191[+]	.	AT4G21210.1^AT4G21210.1^Q:22-374,H:21-369^62.88%ID^E:7e-154^.^.	Nsi35763.t1^Nsi35763.t1^Q:1-396,H:1-391^84.71%ID^E:0^.^.	.	.	.	.	KEGG:ath:AT4G21210`KO:K20115	GO:0009507^cellular_component^chloroplast`GO:0009570^cellular_component^chloroplast stroma`GO:0005524^molecular_function^ATP binding`GO:0004721^molecular_function^phosphoprotein phosphatase activity`GO:0016776^molecular_function^phosphotransferase activity, phosphate group as acceptor`GO:0004672^molecular_function^protein kinase activity`GO:0004674^molecular_function^protein serine/threonine kina…	.	.	.	.
Cac_g022866.t3	Cac_g022866.t3	.	.	.	.	.	AT5G22875.3^AT5G22875.3^Q:1-72,H:1-69^72.22%ID^E:6e-32^.^.	.	.	.	.	.	.	.	.	.	.	.
Cac_g024189.t1	Cac_g024189.t1	RK34_SPIOL^RK34_SPIOL^Q:34-174,H:15-149^62.411%ID^E:5.43e-40^RecName: Full=50S ribosomal protein L34, chloroplastic {ECO:0000303|PubMed:10874046};^Eukaryota; Viridiplantae; Streptophyta; Embryophyta; Tracheophyta; Spermatophyta; Magnoliopsida; eudicotyledons; Gunneridae; Pentapetalae; Caryophyllales; Chenopodiaceae; Chenopodioideae; Anserineae; Spinacia	.	Cac_g024189.t1.p1	66-539[+]	.	AT1G29070.1^AT1G29070.1^Q:38-174,H:28-156^60.14%ID^E:2e-37^.^.	Nsi23022.t1^Nsi23022.t1^Q:19-175,H:1-156^89.17%ID^E:5e-73^.^.	.	.	.	.	.	GO:0009507^cellular_component^chloroplast`GO:0005840^cellular_component^ribosome`GO:0019843^molecular_function^rRNA binding`GO:0003735^molecular_function^structural constituent of ribosome`GO:0006412^biological_process^translation	.	.	.	.
Cac_g023870.t2	Cac_g023870.t2	.	.	Cac_g023870.t2.p1	214-1329[+]	.	AT1G59600.1^AT1G59600.1^Q:4-299,H:2-295^69%ID^E:2e-140^.^.	Nsi04283.t2^Nsi04283.t2^Q:1-369,H:1-371^87.87%ID^E:0^.^.	.	.	.	.	.	.	.	.	.	.
Cac_g021214.t1	Cac_g021214.t1	MON1_ARATH^MON1_ARATH^Q:105-579,H:88-554^71.399%ID^E:0^RecName: Full=Vacuolar fusion protein MON1 homolog {ECO:0000305};^Eukaryota; Viridiplantae; Streptophyta; Embryophyta; Tracheophyta; Spermatophyta; Magnoliopsida; eudicotyledons; Gunneridae; Pentapetalae; rosids; malvids; Brassicales; Brassicaceae; Camelineae; Arabidopsis	.	Cac_g021214.t1.p1	1-1758[+]	.	AT2G28390.1^AT2G28390.1^Q:105-579,H:88-554^71.4%ID^E:0^.^.	Nsi14223.t3^Nsi14223.t3^Q:22-579,H:18-575^87.63%ID^E:0^.^.	.	.	.	.	KEGG:ath:AT2G28390`KO:K20195	GO:0005768^cellular_component^endosome`GO:0005770^cellular_component^late endosome`GO:0005085^molecular_function^guanyl-nucleotide exchange factor activity`GO:0006886^biological_process^intracellular protein transport`GO:0045324^biological_process^late endosome to vacuole transport`GO:0099402^biological_process^plant organ development`GO:0006623^biological_process^protein targeting to vacuole`GO:…	.	.	.	.
Cac_g005690.t1	Cac_g005690.t1	P4H3_ARATH^P4H3_ARATH^Q:1-291,H:1-287^77.663%ID^E:2.08e-170^RecName: Full=Probable prolyl 4-hydroxylase 3 {ECO:0000305};^Eukaryota; Viridiplantae; Streptophyta; Embryophyta; Tracheophyta; Spermatophyta; Magnoliopsida; eudicotyledons; Gunneridae; Pentapetalae; rosids; malvids; Brassicales; Brassicaceae; Camelineae; Arabidopsis	.	Cac_g005690.t1.p1	1-876[+]	.	AT1G20270.1^AT1G20270.1^Q:1-291,H:1-287^77.66%ID^E:2e-169^.^.	Nsi27504.t2^Nsi27504.t2^Q:1-291,H:1-291^94.5%ID^E:0^.^.	.	.	.	.	KEGG:ath:AT1G20270`KO:K00472	GO:0005783^cellular_component^endoplasmic reticulum`GO:0005789^cellular_component^endoplasmic reticulum membrane`GO:0005768^cellular_component^endosome`GO:0005794^cellular_component^Golgi apparatus`GO:0000137^cellular_component^Golgi cis cisterna`GO:0016021^cellular_component^integral component of membrane`GO:0005634^cellular_component^nucleus`GO:0005802^cellular_component^trans-Golgi network`GO:…	.	.	.	.
Cac_g012806.t1	Cac_g012806.t1	.	.	Cac_g012806.t1.p1	1-636[+]	.	.	Nsi12304.t1^Nsi12304.t1^Q:1-130,H:1-115^53.08%ID^E:5e-24^.^.	.	.	.	.	.	.	.	.	.	.
Cac_g016074.t1	Cac_g016074.t1	.	.	.	.	.	.	.	.	.	.	.	.	.	.	.	.	.
Cac_g017988.t1	Cac_g017988.t1	SABP2_TOBAC^SABP2_TOBAC^Q:6-264,H:2-260^61.39%ID^E:1.07e-117^RecName: Full=Salicylic acid-binding protein 2;^Eukaryota; Viridiplantae; Streptophyta; Embryophyta; Tracheophyta; Spermatophyta; Magnoliopsida; eudicotyledons; Gunneridae; Pentapetalae; asterids; lamiids; Solanales; Solanaceae; Nicotianoideae; Nicotianeae; Nicotiana	.	Cac_g017988.t1.p1	71-865[+]	.	AT2G23620.1^AT2G23620.1^Q:6-263,H:5-262^54.44%ID^E:2e-98^.^.	Nsi06791.t1^Nsi06791.t1^Q:1-264,H:1-263^93.94%ID^E:0^.^.	.	.	.	.	KEGG:nta:107791137	GO:0016787^molecular_function^hydrolase activity`GO:0016298^molecular_function^lipase activity`GO:0080030^molecular_function^methyl indole-3-acetate esterase activity`GO:0080032^molecular_function^methyl jasmonate esterase activity`GO:0080031^molecular_function^methyl salicylate esterase activity`GO:0009694^biological_process^jasmonic acid metabolic process`GO:0009696^biological_process^salicylic…	.	.	.	.
Cac_g018005.t1	Cac_g018005.t1	Y3216_ORYSJ^Y3216_ORYSJ^Q:14-88,H:453-527^40%ID^E:9.87e-12^RecName: Full=Putative B3 domain-containing protein Os03g0621600;^Eukaryota; Viridiplantae; Streptophyta; Embryophyta; Tracheophyta; Spermatophyta; Magnoliopsida; Liliopsida; Poales; Poaceae; BOP clade; Oryzoideae; Oryzeae; Oryzinae; Oryza; Oryza sativa`Y3216_ORYSJ^Y3216_ORYSJ^Q:13-88,H:733-808^36.842%ID^E:1.82e-09^RecName: Full=Putative …	.	.	.	.	AT5G66980.1^AT5G66980.1^Q:9-88,H:5-89^38.82%ID^E:2e-11^.^.	Nsi06757.t5^Nsi06757.t5^Q:1-88,H:1-88^78.41%ID^E:5e-45^.^.	.	.	.	.	.	GO:0005634^cellular_component^nucleus`GO:0003677^molecular_function^DNA binding	.	.	.	.
Cac_g019667.t1	Cac_g019667.t1	UBE4_ARATH^UBE4_ARATH^Q:1-1041,H:1-1038^76.331%ID^E:0^RecName: Full=Probable ubiquitin conjugation factor E4;^Eukaryota; Viridiplantae; Streptophyta; Embryophyta; Tracheophyta; Spermatophyta; Magnoliopsida; eudicotyledons; Gunneridae; Pentapetalae; rosids; malvids; Brassicales; Brassicaceae; Camelineae; Arabidopsis	.	Cac_g019667.t1.p1	1-3126[+]	.	AT5G15400.1^AT5G15400.1^Q:1-1041,H:1-1038^76.33%ID^E:0^.^.	Nsi21883.t1^Nsi21883.t1^Q:1-1041,H:1-1038^92.41%ID^E:0^.^.	.	.	.	.	KEGG:ath:AT5G15400`KO:K10597	GO:0005737^cellular_component^cytoplasm`GO:0005829^cellular_component^cytosol`GO:0005634^cellular_component^nucleus`GO:0000151^cellular_component^ubiquitin ligase complex`GO:0061630^molecular_function^ubiquitin protein ligase activity`GO:0034450^molecular_function^ubiquitin-ubiquitin ligase activity`GO:0000209^biological_process^protein polyubiquitination`GO:0016567^biological_process^protein ubi…	.	.	.	.
Cac_g007065.t1	Cac_g007065.t1	Y2241_ARATH^Y2241_ARATH^Q:66-588,H:51-579^46.981%ID^E:9.61e-127^RecName: Full=Putative leucine-rich repeat receptor-like serine/threonine-protein kinase At2g24130;^Eukaryota; Viridiplantae; Streptophyta; Embryophyta; Tracheophyta; Spermatophyta; Magnoliopsida; eudicotyledons; Gunneridae; Pentapetalae; rosids; malvids; Brassicales; Brassicaceae; Camelineae; Arabidopsis`Y2241_ARATH^Y2241_ARATH^Q:28…	.	Cac_g007065.t1.p1	1-2073[+]	.	AT2G24130.2^AT2G24130.2^Q:37-588,H:29-594^45.86%ID^E:3e-130^.^.`AT2G24130.2^AT2G24130.2^Q:282-613,H:81-448^32.88%ID^E:8e-31^.^.`AT2G24130.2^AT2G24130.2^Q:608-667,H:915-975^44.26%ID^E:9e-10^.^.	Nsi10908.t1^Nsi10908.t1^Q:1-652,H:1-657^82.6%ID^E:0^.^.	.	.	.	.	KEGG:ath:AT2G24130	GO:0016021^cellular_component^integral component of membrane`GO:0005886^cellular_component^plasma membrane`GO:0005524^molecular_function^ATP binding`GO:0004674^molecular_function^protein serine/threonine kinase activity	.	.	.	.
Cac_g023291.t3	Cac_g023291.t3	P2C58_ARATH^P2C58_ARATH^Q:1-190,H:1-187^68.947%ID^E:2.09e-90^RecName: Full=Probable protein phosphatase 2C 58;^Eukaryota; Viridiplantae; Streptophyta; Embryophyta; Tracheophyta; Spermatophyta; Magnoliopsida; eudicotyledons; Gunneridae; Pentapetalae; rosids; malvids; Brassicales; Brassicaceae; Camelineae; Arabidopsis	.	Cac_g023291.t3.p1	156-770[+]	.	AT4G28400.2^AT4G28400.2^Q:1-190,H:1-187^68.95%ID^E:2e-90^.^.	Nsi12518.t1^Nsi12518.t1^Q:1-190,H:1-185^86.84%ID^E:1e-115^.^.	.	.	.	.	KEGG:ath:AT4G28400	GO:0005886^cellular_component^plasma membrane`GO:0004724^molecular_function^magnesium-dependent protein serine/threonine phosphatase activity`GO:0046872^molecular_function^metal ion binding`GO:0004722^molecular_function^protein serine/threonine phosphatase activity	.	.	.	.
Cac_g009335.t1	Cac_g009335.t1	.	.	Cac_g009335.t1.p2	275-616[-]	.	.	.	.	.	.	.	.	.	.	.	.	.
Cac_g005239.t1	Cac_g005239.t1	CDA7L_HUMAN^CDA7L_HUMAN^Q:45-151,H:339-444^47.706%ID^E:9.47e-24^RecName: Full=Cell division cycle-associated 7-like protein;^Eukaryota; Metazoa; Chordata; Craniata; Vertebrata; Euteleostomi; Mammalia; Eutheria; Euarchontoglires; Primates; Haplorrhini; Catarrhini; Hominidae; Homo	.	Cac_g005239.t1.p1	243-2693[+]	.	AT5G38690.2^AT5G38690.2^Q:460-802,H:229-565^46.84%ID^E:4e-94^.^.`AT5G38690.2^AT5G38690.2^Q:36-253,H:11-202^44.95%ID^E:2e-48^.^.	Nsi21757.t2^Nsi21757.t2^Q:6-816,H:32-755^63.48%ID^E:0^.^.	.	.	.	.	KEGG:hsa:55536	GO:0005829^cellular_component^cytosol`GO:0001650^cellular_component^fibrillar center`GO:0005730^cellular_component^nucleolus`GO:0005654^cellular_component^nucleoplasm`GO:0005634^cellular_component^nucleus`GO:0008284^biological_process^positive regulation of cell population proliferation`GO:0006355^biological_process^regulation of transcription, DNA-templated	.	.	.	.
Cac_g006159.t1	Cac_g006159.t1	.	.	Cac_g006159.t1.p1	1-489[+]	.	.	.	.	.	.	.	.	.	.	.	.	.
Cac_g022275.t1	Cac_g022275.t1	.	.	Cac_g022275.t1.p1	275-1933[+]	.	AT3G59430.1^AT3G59430.1^Q:1-336,H:1-293^29.68%ID^E:6e-18^.^.	Nsi31299.t3^Nsi31299.t3^Q:1-473,H:71-550^77.34%ID^E:0^.^.	.	.	.	.	.	.	.	.	.	.
Cac_g029214.t1	Cac_g029214.t1	FB20_ARATH^FB20_ARATH^Q:9-313,H:9-295^25%ID^E:1.33e-13^RecName: Full=F-box protein At1g30790;^Eukaryota; Viridiplantae; Streptophyta; Embryophyta; Tracheophyta; Spermatophyta; Magnoliopsida; eudicotyledons; Gunneridae; Pentapetalae; rosids; malvids; Brassicales; Brassicaceae; Camelineae; Arabidopsis	.	Cac_g029214.t1.p1	1-1197[+]	.	AT1G30790.1^AT1G30790.1^Q:9-313,H:9-295^25%ID^E:2e-14^.^.	Nsi33710.t1^Nsi33710.t1^Q:97-397,H:26-324^49.52%ID^E:2e-80^.^.	.	.	.	.	KEGG:ath:AT1G30790	GO:0005737^cellular_component^cytoplasm	.	.	.	.
Cac_g029754.t1	Cac_g029754.t1	SAP8_ORYSJ^SAP8_ORYSJ^Q:5-172,H:4-171^72.353%ID^E:1.3e-85^RecName: Full=Zinc finger A20 and AN1 domain-containing stress-associated protein 8;^Eukaryota; Viridiplantae; Streptophyta; Embryophyta; Tracheophyta; Spermatophyta; Magnoliopsida; Liliopsida; Poales; Poaceae; BOP clade; Oryzoideae; Oryzeae; Oryzinae; Oryza; Oryza sativa	.	Cac_g029754.t1.p1	1-519[+]	.	AT1G51200.2^AT1G51200.2^Q:6-172,H:5-173^54.8%ID^E:7e-53^.^.	Nsi05576.t4^Nsi05576.t4^Q:6-172,H:5-188^66.3%ID^E:9e-81^.^.	.	.	.	.	KEGG:osa:4341520	GO:0003677^molecular_function^DNA binding`GO:0008270^molecular_function^zinc ion binding	.	.	.	.
Cac_g020646.t1	Cac_g020646.t1	.	.	.	.	.	.	.	.	.	.	.	.	.	.	.	.	.
Cac_g000766.t9	Cac_g000766.t9	IP5P2_ARATH^IP5P2_ARATH^Q:26-553,H:1-533^48.227%ID^E:3.32e-154^RecName: Full=Type I inositol polyphosphate 5-phosphatase 2 {ECO:0000303|PubMed:11402208};^Eukaryota; Viridiplantae; Streptophyta; Embryophyta; Tracheophyta; Spermatophyta; Magnoliopsida; eudicotyledons; Gunneridae; Pentapetalae; rosids; malvids; Brassicales; Brassicaceae; Camelineae; Arabidopsis	.	Cac_g000766.t9.p1	455-2170[+]	.	AT4G18010.2^AT4G18010.2^Q:26-553,H:1-533^47.73%ID^E:3e-154^.^.	Nsi14137.t7^Nsi14137.t7^Q:26-552,H:1-520^78.13%ID^E:0^.^.	.	.	.	.	KEGG:ath:AT4G18010	GO:0052659^molecular_function^inositol-1,3,4,5-tetrakisphosphate 5-phosphatase activity`GO:0052658^molecular_function^inositol-1,4,5-trisphosphate 5-phosphatase activity`GO:0004445^molecular_function^inositol-polyphosphate 5-phosphatase activity`GO:0034485^molecular_function^phosphatidylinositol-3,4,5-trisphosphate 5-phosphatase activity`GO:0004439^molecular_function^phosphatidylinositol-4,5-bisp…	.	.	.	.
Cac_g024378.t7	Cac_g024378.t7	GPAA1_MOUSE^GPAA1_MOUSE^Q:10-462,H:9-375^28.947%ID^E:4.65e-34^RecName: Full=Glycosylphosphatidylinositol anchor attachment 1 protein;^Eukaryota; Metazoa; Chordata; Craniata; Vertebrata; Euteleostomi; Mammalia; Eutheria; Euarchontoglires; Glires; Rodentia; Myomorpha; Muroidea; Muridae; Murinae; Mus; Mus	.	Cac_g024378.t7.p1	85-2229[+]	.	AT5G19130.1^AT5G19130.1^Q:7-712,H:19-697^59.07%ID^E:0^.^.	Nsi09351.t1^Nsi09351.t1^Q:1-714,H:1-715^91.89%ID^E:0^.^.	.	.	.	.	KEGG:mmu:14731`KO:K05289	GO:0042765^cellular_component^GPI-anchor transamidase complex`GO:0016021^cellular_component^integral component of membrane`GO:0005887^cellular_component^integral component of plasma membrane`GO:0034235^molecular_function^GPI anchor binding`GO:0003923^molecular_function^GPI-anchor transamidase activity`GO:0016255^biological_process^attachment of GPI anchor to protein`GO:0006506^biological_process^…	.	.	.	.
Cac_g022199.t1	Cac_g022199.t1	.	.	.	.	.	.	.	.	.	.	.	.	.	.	.	.	.
Cac_g013406.t1	Cac_g013406.t1	PP140_ARATH^PP140_ARATH^Q:37-618,H:3-584^61.856%ID^E:0^RecName: Full=Pentatricopeptide repeat-containing protein At2g01510, mitochondrial;^Eukaryota; Viridiplantae; Streptophyta; Embryophyta; Tracheophyta; Spermatophyta; Magnoliopsida; eudicotyledons; Gunneridae; Pentapetalae; rosids; malvids; Brassicales; Brassicaceae; Camelineae; Arabidopsis	.	Cac_g013406.t1.p1	291-2147[+]	.	AT2G01510.1^AT2G01510.1^Q:37-618,H:3-584^61.86%ID^E:0^.^.	Nsi20849.t1^Nsi20849.t1^Q:93-618,H:1-527^88.8%ID^E:0^.^.`Nsi20849.t1^Nsi20849.t1^Q:64-322,H:73-335^28.14%ID^E:2e-29^.^.`Nsi20849.t1^Nsi20849.t1^Q:62-218,H:172-332^27.11%ID^E:5e-07^.^.	.	.	.	.	KEGG:ath:AT2G01510	GO:0043231^cellular_component^intracellular membrane-bounded organelle`GO:0005739^cellular_component^mitochondrion`GO:0008270^molecular_function^zinc ion binding`GO:0009451^biological_process^RNA modification	.	.	.	.
Cac_g025771.t2	Cac_g025771.t2	APY7_ARATH^APY7_ARATH^Q:1-762,H:1-738^61.449%ID^E:0^RecName: Full=Probable apyrase 7;^Eukaryota; Viridiplantae; Streptophyta; Embryophyta; Tracheophyta; Spermatophyta; Magnoliopsida; eudicotyledons; Gunneridae; Pentapetalae; rosids; malvids; Brassicales; Brassicaceae; Camelineae; Arabidopsis	.	Cac_g025771.t2.p1	343-2631[+]	.	AT4G19180.2^AT4G19180.2^Q:1-762,H:1-738^61.45%ID^E:0^.^.	Nsi29628.t1^Nsi29628.t1^Q:1-762,H:1-764^89.95%ID^E:0^.^.	.	.	.	.	KEGG:ath:AT4G19180	GO:0016021^cellular_component^integral component of membrane`GO:0102490^molecular_function^8-oxo-dGTP phosphohydrolase activity`GO:0005524^molecular_function^ATP binding`GO:0102485^molecular_function^dATP phosphohydrolase activity`GO:0102486^molecular_function^dCTP phosphohydrolase activity`GO:0102491^molecular_function^dGTP phosphohydrolase activity`GO:0102488^molecular_function^dTTP phosphohydr…	.	.	.	.
Cac_g005121.t1	Cac_g005121.t1	PP107_ARATH^PP107_ARATH^Q:5-118,H:274-377^37.931%ID^E:1.37e-12^RecName: Full=Pentatricopeptide repeat-containing protein At1g66345, mitochondrial;^Eukaryota; Viridiplantae; Streptophyta; Embryophyta; Tracheophyta; Spermatophyta; Magnoliopsida; eudicotyledons; Gunneridae; Pentapetalae; rosids; malvids; Brassicales; Brassicaceae; Camelineae; Arabidopsis	.	Cac_g005121.t1.p1	1-399[+]	.	AT1G66345.1^AT1G66345.1^Q:5-118,H:274-377^37.93%ID^E:4e-13^.^.`AT1G66345.1^AT1G66345.1^Q:45-118,H:384-447^29.73%ID^E:1e-06^.^.	Nsi17945.t1^Nsi17945.t1^Q:84-121,H:16-53^92.11%ID^E:8e-20^.^.	.	.	.	.	KEGG:ath:AT1G66345	GO:0005739^cellular_component^mitochondrion`GO:0000373^biological_process^Group II intron splicing`GO:0032981^biological_process^mitochondrial respiratory chain complex I assembly`GO:0000963^biological_process^mitochondrial RNA processing	.	.	.	.
Cac_g008944.t1	Cac_g008944.t1	CSI3_ARATH^CSI3_ARATH^Q:1-2132,H:1-2135^69.897%ID^E:0^RecName: Full=Protein CELLULOSE SYNTHASE INTERACTIVE 3 {ECO:0000303|PubMed:20616083};^Eukaryota; Viridiplantae; Streptophyta; Embryophyta; Tracheophyta; Spermatophyta; Magnoliopsida; eudicotyledons; Gunneridae; Pentapetalae; rosids; malvids; Brassicales; Brassicaceae; Camelineae; Arabidopsis	.	Cac_g008944.t1.p1	400-6801[+]	.	AT1G77460.1^AT1G77460.1^Q:1-2132,H:1-2135^69.9%ID^E:0^.^.	Nsi03202.t4^Nsi03202.t4^Q:1-2133,H:1-2135^95.27%ID^E:0^.^.	.	.	.	.	KEGG:ath:AT1G77460	GO:0010330^cellular_component^cellulose synthase complex`GO:0055028^cellular_component^cortical microtubule`GO:0012505^cellular_component^endomembrane system`GO:0005886^cellular_component^plasma membrane`GO:0007275^biological_process^multicellular organism development`GO:0052324^biological_process^plant-type cell wall cellulose biosynthetic process`GO:0072699^biological_process^protein localizati…	.	.	.	.
Cac_g026894.t1	Cac_g026894.t1	.	.	Cac_g026894.t1.p1	206-1282[+]	.	AT1G09520.1^AT1G09520.1^Q:17-201,H:26-218^42%ID^E:4e-41^.^.	Nsi02378.t6^Nsi02378.t6^Q:1-358,H:1-357^83.1%ID^E:0^.^.	.	.	.	.	.	.	.	.	.	.
Cac_g013204.t1	Cac_g013204.t1	GUN17_ARATH^GUN17_ARATH^Q:605-1073,H:48-516^82.09%ID^E:0^RecName: Full=Endoglucanase 17;^Eukaryota; Viridiplantae; Streptophyta; Embryophyta; Tracheophyta; Spermatophyta; Magnoliopsida; eudicotyledons; Gunneridae; Pentapetalae; rosids; malvids; Brassicales; Brassicaceae; Camelineae; Arabidopsis	.	Cac_g013204.t1.p1	1-3222[+]	.	AT4G02290.1^AT4G02290.1^Q:605-1073,H:48-516^82.09%ID^E:0^.^.	Nsi11632.t1^Nsi11632.t1^Q:1-545,H:1-545^91.93%ID^E:0^.^.	.	.	.	.	KEGG:ath:AT4G02290	GO:0005576^cellular_component^extracellular region`GO:0008810^molecular_function^cellulase activity`GO:0071555^biological_process^cell wall organization`GO:0030245^biological_process^cellulose catabolic process	.	.	.	.
Cac_g019366.t1	Cac_g019366.t1	OTU9_ARATH^OTU9_ARATH^Q:6-68,H:283-345^68.254%ID^E:1.86e-26^RecName: Full=OVARIAN TUMOR DOMAIN-containing deubiquitinating enzyme 9 {ECO:0000303|PubMed:24659992};^Eukaryota; Viridiplantae; Streptophyta; Embryophyta; Tracheophyta; Spermatophyta; Magnoliopsida; eudicotyledons; Gunneridae; Pentapetalae; rosids; malvids; Brassicales; Brassicaceae; Camelineae; Arabidopsis	.	.	.	.	AT5G04250.2^AT5G04250.2^Q:6-68,H:283-345^68.25%ID^E:7e-27^.^.	Nsi27036.t6^Nsi27036.t6^Q:6-69,H:169-232^85.94%ID^E:3e-39^.^.	.	.	.	.	KEGG:ath:AT5G04250	GO:0004843^molecular_function^thiol-dependent ubiquitin-specific protease activity	.	.	.	.
Cac_g017331.t1	Cac_g017331.t1	.	.	Cac_g017331.t1.p1	1-414[+]	.	.	.	.	.	.	.	.	.	.	.	.	.
Cac_g032664.t1	Cac_g032664.t1	WRK41_ARATH^WRK41_ARATH^Q:4-340,H:3-293^41.525%ID^E:2.88e-70^RecName: Full=Probable WRKY transcription factor 41;^Eukaryota; Viridiplantae; Streptophyta; Embryophyta; Tracheophyta; Spermatophyta; Magnoliopsida; eudicotyledons; Gunneridae; Pentapetalae; rosids; malvids; Brassicales; Brassicaceae; Camelineae; Arabidopsis	.	Cac_g032664.t1.p1	244-1314[+]	.	AT4G11070.1^AT4G11070.1^Q:4-340,H:3-293^41.53%ID^E:7e-70^.^.	Nsi29089.t1^Nsi29089.t1^Q:1-355,H:1-357^83.38%ID^E:0^.^.	.	.	.	.	KEGG:ath:AT4G11070	GO:0005634^cellular_component^nucleus`GO:0003700^molecular_function^DNA-binding transcription factor activity`GO:0043565^molecular_function^sequence-specific DNA binding`GO:0000976^molecular_function^transcription regulatory region sequence-specific DNA binding	.	.	.	.
Cac_g000982.t3	Cac_g000982.t3	MCES1_ARATH^MCES1_ARATH^Q:1-364,H:1-340^80.495%ID^E:0^RecName: Full=mRNA cap guanine-N7 methyltransferase 1;^Eukaryota; Viridiplantae; Streptophyta; Embryophyta; Tracheophyta; Spermatophyta; Magnoliopsida; eudicotyledons; Gunneridae; Pentapetalae; rosids; malvids; Brassicales; Brassicaceae; Camelineae; Arabidopsis	.	Cac_g000982.t3.p1	285-1394[+]	.	AT3G20650.3^AT3G20650.3^Q:1-367,H:1-343^80.11%ID^E:0^.^.	Nsi12945.t3^Nsi12945.t3^Q:1-367,H:1-344^92.1%ID^E:0^.^.	.	.	.	.	KEGG:ath:AT3G20650`KO:K00565	GO:0042025^cellular_component^host cell nucleus`GO:0005845^cellular_component^mRNA cap binding complex`GO:0005634^cellular_component^nucleus`GO:0004482^molecular_function^mRNA (guanine-N7-)-methyltransferase activity`GO:0003723^molecular_function^RNA binding`GO:0006370^biological_process^7-methylguanosine mRNA capping	.	.	.	.
Cac_g030769.t2	Cac_g030769.t2	NDA1_ARATH^NDA1_ARATH^Q:58-545,H:23-510^66.803%ID^E:0^RecName: Full=Internal alternative NAD(P)H-ubiquinone oxidoreductase A1, mitochondrial;^Eukaryota; Viridiplantae; Streptophyta; Embryophyta; Tracheophyta; Spermatophyta; Magnoliopsida; eudicotyledons; Gunneridae; Pentapetalae; rosids; malvids; Brassicales; Brassicaceae; Camelineae; Arabidopsis	.	Cac_g030769.t2.p1	474-2114[+]	.	AT1G07180.1^AT1G07180.1^Q:58-545,H:23-510^66.8%ID^E:0^.^.	Nsi23681.t4^Nsi23681.t4^Q:1-545,H:1-545^92.48%ID^E:0^.^.	.	.	.	.	KEGG:ath:AT1G07180`KO:K17871	GO:0031304^cellular_component^intrinsic component of mitochondrial inner membrane`GO:0005759^cellular_component^mitochondrial matrix`GO:0005739^cellular_component^mitochondrion`GO:0005777^cellular_component^peroxisome`GO:0003954^molecular_function^NADH dehydrogenase activity`GO:0003959^molecular_function^NADPH dehydrogenase activity`GO:0071482^biological_process^cellular response to light stimulu…	.	.	.	.
Cac_g008110.t1	Cac_g008110.t1	NRPB3_ARATH^NRPB3_ARATH^Q:1-320,H:1-319^83.178%ID^E:0^RecName: Full=DNA-directed RNA polymerases II, IV and V subunit 3;^Eukaryota; Viridiplantae; Streptophyta; Embryophyta; Tracheophyta; Spermatophyta; Magnoliopsida; eudicotyledons; Gunneridae; Pentapetalae; rosids; malvids; Brassicales; Brassicaceae; Camelineae; Arabidopsis	.	Cac_g008110.t1.p1	118-1080[+]	.	AT2G15430.1^AT2G15430.1^Q:1-320,H:1-319^83.18%ID^E:0^.^.	Nsi13695.t1^Nsi13695.t1^Q:1-320,H:1-320^98.12%ID^E:0^.^.	.	.	.	.	KEGG:ath:AT2G15430`KO:K03011	GO:0005737^cellular_component^cytoplasm`GO:0005730^cellular_component^nucleolus`GO:0005634^cellular_component^nucleus`GO:0005665^cellular_component^RNA polymerase II, core complex`GO:0000418^cellular_component^RNA polymerase IV complex`GO:0000419^cellular_component^RNA polymerase V complex`GO:0003677^molecular_function^DNA binding`GO:0003899^molecular_function^DNA-directed 5'-3' RNA polymerase ac…	.	.	.	.
Cac_g006633.t1	Cac_g006633.t1	Y2241_ARATH^Y2241_ARATH^Q:60-969,H:51-967^69.138%ID^E:0^RecName: Full=Putative leucine-rich repeat receptor-like serine/threonine-protein kinase At2g24130;^Eukaryota; Viridiplantae; Streptophyta; Embryophyta; Tracheophyta; Spermatophyta; Magnoliopsida; eudicotyledons; Gunneridae; Pentapetalae; rosids; malvids; Brassicales; Brassicaceae; Camelineae; Arabidopsis	.	Cac_g006633.t1.p1	101-3046[+]	.	AT2G24130.2^AT2G24130.2^Q:1-969,H:1-982^67.17%ID^E:0^.^.	Nsi17391.t1^Nsi17391.t1^Q:6-963,H:3-970^48.77%ID^E:0^.^.	.	.	.	.	KEGG:ath:AT2G24130	GO:0016021^cellular_component^integral component of membrane`GO:0005886^cellular_component^plasma membrane`GO:0005524^molecular_function^ATP binding`GO:0004674^molecular_function^protein serine/threonine kinase activity	.	.	.	.
Cac_g022339.t2	Cac_g022339.t2	G2OX2_PEA^G2OX2_PEA^Q:70-334,H:1-255^60.3%ID^E:1.73e-107^RecName: Full=Gibberellin 2-beta-dioxygenase 2;^Eukaryota; Viridiplantae; Streptophyta; Embryophyta; Tracheophyta; Spermatophyta; Magnoliopsida; eudicotyledons; Gunneridae; Pentapetalae; rosids; fabids; Fabales; Fabaceae; Papilionoideae; 50 kb inversion clade; NPAAA clade; Hologalegina; IRL clade; Fabeae; Pisum	.	Cac_g022339.t2.p1	1-1011[+]	.	AT1G02400.2^AT1G02400.2^Q:70-334,H:1-249^52.57%ID^E:9e-86^.^.	Nsi26367.t1^Nsi26367.t1^Q:70-333,H:1-265^93.21%ID^E:4e-166^.^.	.	.	.	.	.	GO:0052634^molecular_function^C-19 gibberellin 2-beta-dioxygenase activity`GO:0046872^molecular_function^metal ion binding`GO:0009686^biological_process^gibberellin biosynthetic process	.	.	.	.
Cac_g016276.t1	Cac_g016276.t1	TCP15_ARATH^TCP15_ARATH^Q:32-98,H:53-119^71.642%ID^E:1.89e-25^RecName: Full=Transcription factor TCP15 {ECO:0000305};^Eukaryota; Viridiplantae; Streptophyta; Embryophyta; Tracheophyta; Spermatophyta; Magnoliopsida; eudicotyledons; Gunneridae; Pentapetalae; rosids; malvids; Brassicales; Brassicaceae; Camelineae; Arabidopsis	.	Cac_g016276.t1.p1	1-333[+]	.	AT1G69690.1^AT1G69690.1^Q:32-98,H:53-119^71.64%ID^E:8e-26^.^.	Nsi08779.t1^Nsi08779.t1^Q:17-98,H:151-228^62.2%ID^E:6e-26^.^.	.	.	.	.	KEGG:ath:AT1G69690	GO:0005634^cellular_component^nucleus`GO:0003700^molecular_function^DNA-binding transcription factor activity`GO:0043565^molecular_function^sequence-specific DNA binding`GO:0010252^biological_process^auxin homeostasis`GO:0051301^biological_process^cell division`GO:0007623^biological_process^circadian rhythm`GO:0042023^biological_process^DNA endoreduplication`GO:0048467^biological_process^gynoeciu…	.	.	.	.
Cac_g005887.t1	Cac_g005887.t1	IF2_PARL1^IF2_PARL1^Q:92-540,H:304-761^51.282%ID^E:7.95e-134^RecName: Full=Translation initiation factor IF-2 {ECO:0000255|HAMAP-Rule:MF_00100};^Bacteria; Proteobacteria; Alphaproteobacteria; Rhizobiales; Rhodobiaceae; Parvibaculum	.	Cac_g005887.t1.p1	67-1692[+]	.	AT4G11160.1^AT4G11160.1^Q:33-540,H:76-597^69.6%ID^E:0^.^.	Nsi15135.t1^Nsi15135.t1^Q:1-366,H:41-406^90.44%ID^E:0^.^.	.	.	.	COG0532^One of the essential components for the initiation of protein synthesis. Protects formylmethionyl-tRNA from spontaneous hydrolysis and promotes its binding to the 30S ribosomal subunits. Also involved in the hydrolysis of GTP during the formation of the 70S ribosomal complex (By similarity)	KEGG:pla:Plav_3628`KO:K02519	GO:0005737^cellular_component^cytoplasm`GO:0005525^molecular_function^GTP binding`GO:0003924^molecular_function^GTPase activity`GO:0003743^molecular_function^translation initiation factor activity	.	.	.	.
Cac_g005887.t1	Cac_g005887.t1	IF2_PARL1^IF2_PARL1^Q:92-540,H:304-761^51.282%ID^E:7.95e-134^RecName: Full=Translation initiation factor IF-2 {ECO:0000255|HAMAP-Rule:MF_00100};^Bacteria; Proteobacteria; Alphaproteobacteria; Rhizobiales; Rhodobiaceae; Parvibaculum	.	Cac_g005887.t1.p3	1884-2279[+]	.	AT4G11160.1^AT4G11160.1^Q:33-540,H:76-597^69.6%ID^E:0^.^.	Nsi15135.t1^Nsi15135.t1^Q:1-366,H:41-406^90.44%ID^E:0^.^.	.	.	.	COG0532^One of the essential components for the initiation of protein synthesis. Protects formylmethionyl-tRNA from spontaneous hydrolysis and promotes its binding to the 30S ribosomal subunits. Also involved in the hydrolysis of GTP during the formation of the 70S ribosomal complex (By similarity)	KEGG:pla:Plav_3628`KO:K02519	GO:0005737^cellular_component^cytoplasm`GO:0005525^molecular_function^GTP binding`GO:0003924^molecular_function^GTPase activity`GO:0003743^molecular_function^translation initiation factor activity	.	.	.	.
Cac_g013178.t2	Cac_g013178.t2	GTS1_ARATH^GTS1_ARATH^Q:7-310,H:92-392^67.869%ID^E:1.41e-151^RecName: Full=WD repeat-containing protein GTS1 {ECO:0000305};^Eukaryota; Viridiplantae; Streptophyta; Embryophyta; Tracheophyta; Spermatophyta; Magnoliopsida; eudicotyledons; Gunneridae; Pentapetalae; rosids; malvids; Brassicales; Brassicaceae; Camelineae; Arabidopsis	.	Cac_g013178.t2.p1	217-1149[+]	.	AT2G47790.1^AT2G47790.1^Q:7-310,H:92-392^67.87%ID^E:9e-151^.^.	Nsi11600.t2^Nsi11600.t2^Q:11-310,H:88-387^89.67%ID^E:0^.^.	.	.	.	.	KEGG:ath:AT2G47790	GO:0007275^biological_process^multicellular organism development`GO:0040008^biological_process^regulation of growth`GO:0010029^biological_process^regulation of seed germination	.	.	.	.
Cac_g027586.t1	Cac_g027586.t1	.	.	Cac_g027586.t1.p1	1-387[+]	.	.	Nsi30307.t1^Nsi30307.t1^Q:7-102,H:82-164^37.5%ID^E:4e-07^.^.	.	.	.	.	.	.	.	.	.	.
Cac_g023901.t1	Cac_g023901.t1	HAT22_ARATH^HAT22_ARATH^Q:1-269,H:1-278^56.207%ID^E:4.43e-87^RecName: Full=Homeobox-leucine zipper protein HAT22;^Eukaryota; Viridiplantae; Streptophyta; Embryophyta; Tracheophyta; Spermatophyta; Magnoliopsida; eudicotyledons; Gunneridae; Pentapetalae; rosids; malvids; Brassicales; Brassicaceae; Camelineae; Arabidopsis	.	Cac_g023901.t1.p1	1-810[+]	.	AT4G37790.1^AT4G37790.1^Q:1-269,H:1-278^56.21%ID^E:2e-86^.^.	Nsi04256.t1^Nsi04256.t1^Q:1-269,H:1-265^75.18%ID^E:3e-127^.^.	.	.	.	.	KEGG:ath:AT4G37790`KO:K09338	GO:0005634^cellular_component^nucleus`GO:0003700^molecular_function^DNA-binding transcription factor activity`GO:0043565^molecular_function^sequence-specific DNA binding`GO:0009738^biological_process^abscisic acid-activated signaling pathway`GO:0009737^biological_process^response to abscisic acid`GO:0009735^biological_process^response to cytokinin`GO:0009414^biological_process^response to water d…	.	.	.	.
Cac_g012030.t2	Cac_g012030.t2	MED4_ARATH^MED4_ARATH^Q:1-392,H:1-406^59.198%ID^E:1.04e-134^RecName: Full=Mediator of RNA polymerase II transcription subunit 4;^Eukaryota; Viridiplantae; Streptophyta; Embryophyta; Tracheophyta; Spermatophyta; Magnoliopsida; eudicotyledons; Gunneridae; Pentapetalae; rosids; malvids; Brassicales; Brassicaceae; Camelineae; Arabidopsis	.	Cac_g012030.t2.p1	257-1489[+]	.	AT5G02850.1^AT5G02850.1^Q:1-392,H:1-406^59.2%ID^E:6e-134^.^.	Nsi22193.t1^Nsi22193.t1^Q:77-389,H:1-313^95.85%ID^E:0^.^.	.	.	.	.	KEGG:ath:AT5G02850	GO:0070847^cellular_component^core mediator complex`GO:0016592^cellular_component^mediator complex`GO:0003712^molecular_function^transcription coregulator activity`GO:0006357^biological_process^regulation of transcription by RNA polymerase II	.	.	.	.
Cac_g023475.t1	Cac_g023475.t1	MDAR_ARATH^MDAR_ARATH^Q:4-490,H:1-492^77.126%ID^E:0^RecName: Full=Monodehydroascorbate reductase, chloroplastic/mitochondrial {ECO:0000303|PubMed:16146528};^Eukaryota; Viridiplantae; Streptophyta; Embryophyta; Tracheophyta; Spermatophyta; Magnoliopsida; eudicotyledons; Gunneridae; Pentapetalae; rosids; malvids; Brassicales; Brassicaceae; Camelineae; Arabidopsis	.	Cac_g023475.t1.p1	165-1652[+]	.	AT1G63940.2^AT1G63940.2^Q:4-490,H:1-492^77.13%ID^E:0^.^.	Nsi15165.t1^Nsi15165.t1^Q:87-490,H:3-329^68.81%ID^E:0^.^.	.	.	.	.	KEGG:ath:AT1G63940`KO:K08232	GO:0009507^cellular_component^chloroplast`GO:0009570^cellular_component^chloroplast stroma`GO:0005739^cellular_component^mitochondrion`GO:0005634^cellular_component^nucleus`GO:0010319^cellular_component^stromule`GO:0005524^molecular_function^ATP binding`GO:0050660^molecular_function^flavin adenine dinucleotide binding`GO:0016656^molecular_function^monodehydroascorbate reductase (NADH) activity`GO…	.	.	.	.
Cac_g024935.t1	Cac_g024935.t1	GLR27_ARATH^GLR27_ARATH^Q:6-891,H:14-844^38.19%ID^E:0^RecName: Full=Glutamate receptor 2.7;^Eukaryota; Viridiplantae; Streptophyta; Embryophyta; Tracheophyta; Spermatophyta; Magnoliopsida; eudicotyledons; Gunneridae; Pentapetalae; rosids; malvids; Brassicales; Brassicaceae; Camelineae; Arabidopsis	.	Cac_g024935.t1.p1	388-3282[+]	.	AT2G29120.1^AT2G29120.1^Q:6-891,H:14-844^38.19%ID^E:0^.^.	Nsi34830.t1^Nsi34830.t1^Q:40-891,H:11-827^44.47%ID^E:0^.^.	.	.	.	.	KEGG:ath:AT2G29120`KO:K05387	GO:0016021^cellular_component^integral component of membrane`GO:0005886^cellular_component^plasma membrane`GO:0005773^cellular_component^vacuole`GO:0005262^molecular_function^calcium channel activity`GO:0008066^molecular_function^glutamate receptor activity`GO:0015276^molecular_function^ligand-gated ion channel activity`GO:0038023^molecular_function^signaling receptor activity`GO:0006816^biologic…	.	.	.	.
Cac_g031427.t1	Cac_g031427.t1	ISOA1_ARATH^ISOA1_ARATH^Q:1-346,H:436-779^82.948%ID^E:0^RecName: Full=Isoamylase 1, chloroplastic;^Eukaryota; Viridiplantae; Streptophyta; Embryophyta; Tracheophyta; Spermatophyta; Magnoliopsida; eudicotyledons; Gunneridae; Pentapetalae; rosids; malvids; Brassicales; Brassicaceae; Camelineae; Arabidopsis	.	Cac_g031427.t1.p1	218-1270[+]	.	AT2G39930.1^AT2G39930.1^Q:1-346,H:436-779^82.95%ID^E:0^.^.	Nsi29298.t1^Nsi29298.t1^Q:1-350,H:450-798^95.14%ID^E:0^.^.	.	.	.	.	KEGG:ath:AT2G39930`KO:K01214	GO:0009507^cellular_component^chloroplast`GO:0010368^cellular_component^chloroplast isoamylase complex`GO:0019156^molecular_function^isoamylase activity`GO:0010021^biological_process^amylopectin biosynthetic process`GO:0019252^biological_process^starch biosynthetic process`GO:0005983^biological_process^starch catabolic process	.	.	.	.
Cac_g031979.t3	Cac_g031979.t3	UBA3_ARATH^UBA3_ARATH^Q:1-376,H:78-454^79.576%ID^E:0^RecName: Full=NEDD8-activating enzyme E1 catalytic subunit;^Eukaryota; Viridiplantae; Streptophyta; Embryophyta; Tracheophyta; Spermatophyta; Magnoliopsida; eudicotyledons; Gunneridae; Pentapetalae; rosids; malvids; Brassicales; Brassicaceae; Camelineae; Arabidopsis	.	Cac_g031979.t3.p1	423-1553[+]	.	AT5G19180.1^AT5G19180.1^Q:1-376,H:78-454^79.58%ID^E:0^.^.	Nsi26143.t1^Nsi26143.t1^Q:1-375,H:74-448^94.67%ID^E:0^.^.	.	.	.	.	KEGG:ath:AT5G19180`KO:K10686	GO:0005737^cellular_component^cytoplasm`GO:0005829^cellular_component^cytosol`GO:0005634^cellular_component^nucleus`GO:0005524^molecular_function^ATP binding`GO:0019781^molecular_function^NEDD8 activating enzyme activity`GO:0046982^molecular_function^protein heterodimerization activity`GO:0032446^biological_process^protein modification by small protein conjugation`GO:0045116^biological_process^pr…	.	.	.	.
Cac_g010889.t1	Cac_g010889.t1	DNJ16_ARATH^DNJ16_ARATH^Q:1-407,H:1-436^72.998%ID^E:0^RecName: Full=Chaperone protein dnaJ 16;^Eukaryota; Viridiplantae; Streptophyta; Embryophyta; Tracheophyta; Spermatophyta; Magnoliopsida; eudicotyledons; Gunneridae; Pentapetalae; rosids; malvids; Brassicales; Brassicaceae; Camelineae; Arabidopsis	.	Cac_g010889.t1.p1	272-1495[+]	.	AT1G24120.1^AT1G24120.1^Q:1-407,H:1-436^73%ID^E:0^.^.	Nsi07589.t3^Nsi07589.t3^Q:1-407,H:1-410^90%ID^E:0^.^.	.	.	.	.	KEGG:ath:AT1G24120	GO:0016020^cellular_component^membrane`GO:0009737^biological_process^response to abscisic acid	.	.	.	.
Cac_g003063.t1	Cac_g003063.t1	.	.	Cac_g003063.t1.p1	192-5027[+]	.	AT5G55820.6^AT5G55820.6^Q:934-1609,H:1009-1704^38.22%ID^E:1e-94^.^.`AT5G55820.6^AT5G55820.6^Q:4-95,H:17-105^55.43%ID^E:2e-22^.^.	Nsi06946.t2^Nsi06946.t2^Q:438-1611,H:12-1192^79.41%ID^E:0^.^.	.	.	.	.	.	.	.	.	.	.
Cac_g012666.t1	Cac_g012666.t1	C72A1_CATRO^C72A1_CATRO^Q:1-522,H:3-524^64.943%ID^E:0^RecName: Full=Secologanin synthase;^Eukaryota; Viridiplantae; Streptophyta; Embryophyta; Tracheophyta; Spermatophyta; Magnoliopsida; eudicotyledons; Gunneridae; Pentapetalae; asterids; lamiids; Gentianales; Apocynaceae; Rauvolfioideae; Vinceae; Catharanthinae; Catharanthus	.	Cac_g012666.t1.p1	138-1706[+]	.	AT3G14690.2^AT3G14690.2^Q:1-520,H:36-547^53.17%ID^E:0^.^.	Nsi13138.t1^Nsi13138.t1^Q:1-522,H:1-522^93.1%ID^E:0^.^.	.	.	.	.	KEGG:ag:AAA33106`KO:K13400	GO:0016021^cellular_component^integral component of membrane`GO:0005774^cellular_component^vacuolar membrane`GO:0020037^molecular_function^heme binding`GO:0005506^molecular_function^iron ion binding`GO:0004497^molecular_function^monooxygenase activity`GO:0016705^molecular_function^oxidoreductase activity, acting on paired donors, with incorporation or reduction of molecular oxygen`GO:0050616^mole…	.	.	.	.
Cac_g014582.t1	Cac_g014582.t1	PPAF2_IPOBA^PPAF2_IPOBA^Q:6-432,H:8-464^70.87%ID^E:0^RecName: Full=Purple acid phosphatase 2;^Eukaryota; Viridiplantae; Streptophyta; Embryophyta; Tracheophyta; Spermatophyta; Magnoliopsida; eudicotyledons; Gunneridae; Pentapetalae; asterids; lamiids; Solanales; Convolvulaceae; Ipomoeeae; Ipomoea	.	Cac_g014582.t1.p1	1-1302[+]	.	AT2G16430.2^AT2G16430.2^Q:8-433,H:12-468^67.03%ID^E:0^.^.	Nsi13513.t2^Nsi13513.t2^Q:1-433,H:4-468^79.57%ID^E:0^.^.	.	.	.	.	.	GO:0005576^cellular_component^extracellular region`GO:0003993^molecular_function^acid phosphatase activity`GO:0046872^molecular_function^metal ion binding	.	.	.	.
Cac_g029706.t2	Cac_g029706.t2	CNBLA_ARATH^CNBLA_ARATH^Q:17-258,H:15-256^69.835%ID^E:3.44e-119^RecName: Full=Calcineurin B-like protein 10;^Eukaryota; Viridiplantae; Streptophyta; Embryophyta; Tracheophyta; Spermatophyta; Magnoliopsida; eudicotyledons; Gunneridae; Pentapetalae; rosids; malvids; Brassicales; Brassicaceae; Camelineae; Arabidopsis	.	Cac_g029706.t2.p1	114-890[+]	.	AT4G33000.2^AT4G33000.2^Q:17-258,H:5-246^69.83%ID^E:1e-118^.^.	Nsi34961.t1^Nsi34961.t1^Q:9-258,H:1-249^71.71%ID^E:7e-130^.^.	.	.	.	.	KEGG:ath:AT4G33000`KO:K06268	GO:0005737^cellular_component^cytoplasm`GO:0005768^cellular_component^endosome`GO:0009705^cellular_component^plant-type vacuole membrane`GO:0005886^cellular_component^plasma membrane`GO:0005509^molecular_function^calcium ion binding`GO:0042538^biological_process^hyperosmotic salinity response`GO:0050801^biological_process^ion homeostasis`GO:0043266^biological_process^regulation of potassium ion t…	.	.	.	.
Cac_g018757.t1	Cac_g018757.t1	CYC_SESIN^CYC_SESIN^Q:2-112,H:1-111^92.793%ID^E:2.47e-75^RecName: Full=Cytochrome c;^Eukaryota; Viridiplantae; Streptophyta; Embryophyta; Tracheophyta; Spermatophyta; Magnoliopsida; eudicotyledons; Gunneridae; Pentapetalae; asterids; lamiids; Lamiales; Pedaliaceae; Sesamum	.	Cac_g018757.t1.p1	2-460[+]	.	AT1G22840.1^AT1G22840.1^Q:1-112,H:1-112^87.5%ID^E:1e-69^.^.	Nsi08736.t1^Nsi08736.t1^Q:1-112,H:1-112^94.64%ID^E:3e-75^.^.	.	.	.	.	.	GO:0005758^cellular_component^mitochondrial intermembrane space`GO:0070469^cellular_component^respirasome`GO:0009055^molecular_function^electron transfer activity`GO:0020037^molecular_function^heme binding`GO:0046872^molecular_function^metal ion binding	.	.	.	.
Cac_g022355.t1	Cac_g022355.t1	.	.	Cac_g022355.t1.p1	1-738[+]	.	.	Nsi26350.t1^Nsi26350.t1^Q:1-228,H:1-227^79.04%ID^E:6e-121^.^.	.	.	.	.	.	.	.	.	.	.
Cac_g017132.t1	Cac_g017132.t1	SPS1_ARATH^SPS1_ARATH^Q:2-421,H:1-406^72.104%ID^E:0^RecName: Full=Solanesyl diphosphate synthase 1, chloroplastic {ECO:0000305};^Eukaryota; Viridiplantae; Streptophyta; Embryophyta; Tracheophyta; Spermatophyta; Magnoliopsida; eudicotyledons; Gunneridae; Pentapetalae; rosids; malvids; Brassicales; Brassicaceae; Camelineae; Arabidopsis	.	Cac_g017132.t1.p1	956-2221[+]	.	AT1G78510.1^AT1G78510.1^Q:2-421,H:1-406^72.1%ID^E:0^.^.	Nsi02697.t1^Nsi02697.t1^Q:1-421,H:1-425^93.88%ID^E:0^.^.	.	.	.	.	KEGG:ath:AT1G78510`KO:K05356	GO:0009507^cellular_component^chloroplast`GO:0009536^cellular_component^plastid`GO:0052924^molecular_function^all-trans-nonaprenyl-diphosphate synthase (geranylgeranyl-diphosphate specific) activity`GO:0046872^molecular_function^metal ion binding`GO:0004659^molecular_function^prenyltransferase activity`GO:0050347^molecular_function^trans-octaprenyltranstransferase activity`GO:0008299^biological_p…	.	.	.	.
Cac_g017410.t1	Cac_g017410.t1	SYGM1_ARATH^SYGM1_ARATH^Q:9-626,H:112-729^83.981%ID^E:0^RecName: Full=Glycine--tRNA ligase, mitochondrial 1 {ECO:0000305};^Eukaryota; Viridiplantae; Streptophyta; Embryophyta; Tracheophyta; Spermatophyta; Magnoliopsida; eudicotyledons; Gunneridae; Pentapetalae; rosids; malvids; Brassicales; Brassicaceae; Camelineae; Arabidopsis	.	Cac_g017410.t1.p1	41-1921[+]	.	AT1G29880.1^AT1G29880.1^Q:9-626,H:112-729^83.98%ID^E:0^.^.	Nsi17432.t2^Nsi17432.t2^Q:1-626,H:1-626^96.65%ID^E:0^.^.	.	.	.	.	KEGG:ath:AT1G29880`KO:K01880	GO:0009507^cellular_component^chloroplast`GO:0005737^cellular_component^cytoplasm`GO:0005829^cellular_component^cytosol`GO:0005768^cellular_component^endosome`GO:0005794^cellular_component^Golgi apparatus`GO:0005739^cellular_component^mitochondrion`GO:0005634^cellular_component^nucleus`GO:0005802^cellular_component^trans-Golgi network`GO:0005524^molecular_function^ATP binding`GO:0004820^molecular…	.	.	.	.
Cac_g032393.t1	Cac_g032393.t1	HSP13_SOYBN^HSP13_SOYBN^Q:1-152,H:1-153^81.046%ID^E:3.91e-87^RecName: Full=17.5 kDa class I heat shock protein;^Eukaryota; Viridiplantae; Streptophyta; Embryophyta; Tracheophyta; Spermatophyta; Magnoliopsida; eudicotyledons; Gunneridae; Pentapetalae; rosids; fabids; Fabales; Fabaceae; Papilionoideae; 50 kb inversion clade; NPAAA clade; indigoferoid/millettioid clade; Phaseoleae; Glycine; Glycine …	.	Cac_g032393.t1.p1	1-459[+]	.	AT1G07400.1^AT1G07400.1^Q:1-152,H:1-157^77.07%ID^E:3e-78^.^.	Nsi05461.t1^Nsi05461.t1^Q:1-151,H:1-151^90.07%ID^E:1e-94^.^.	.	.	.	.	KEGG:gmx:100791172`KO:K13993	GO:0005737^cellular_component^cytoplasm`GO:0043621^molecular_function^protein self-association`GO:0051082^molecular_function^unfolded protein binding`GO:0051259^biological_process^protein complex oligomerization`GO:0006457^biological_process^protein folding`GO:0009408^biological_process^response to heat`GO:0042542^biological_process^response to hydrogen peroxide`GO:0000302^biological_process^resp…	.	.	.	.
Cac_g017982.t1	Cac_g017982.t1	DAR5_ARATH^DAR5_ARATH^Q:3-291,H:7-288^36.519%ID^E:8.9e-42^RecName: Full=Protein DA1-related 5;^Eukaryota; Viridiplantae; Streptophyta; Embryophyta; Tracheophyta; Spermatophyta; Magnoliopsida; eudicotyledons; Gunneridae; Pentapetalae; rosids; malvids; Brassicales; Brassicaceae; Camelineae; Arabidopsis	.	Cac_g017982.t1.p1	1-888[+]	.	AT5G66630.1^AT5G66630.1^Q:3-291,H:7-288^36.52%ID^E:2e-42^.^.	Nsi06802.t1^Nsi06802.t1^Q:17-291,H:17-290^71.74%ID^E:6e-126^.^.	.	.	.	.	KEGG:ath:AT5G66630	GO:0043531^molecular_function^ADP binding`GO:0046872^molecular_function^metal ion binding`GO:0043130^molecular_function^ubiquitin binding	.	.	.	.
Cac_g027629.t1	Cac_g027629.t1	CSPLE_RICCO^CSPLE_RICCO^Q:1-165,H:1-167^59.88%ID^E:8.11e-64^RecName: Full=CASP-like protein 4D1;^Eukaryota; Viridiplantae; Streptophyta; Embryophyta; Tracheophyta; Spermatophyta; Magnoliopsida; eudicotyledons; Gunneridae; Pentapetalae; rosids; fabids; Malpighiales; Euphorbiaceae; Acalyphoideae; Acalypheae; Ricinus	.	Cac_g027629.t1.p1	1-501[+]	.	AT2G39530.1^AT2G39530.1^Q:24-165,H:27-173^50.34%ID^E:2e-41^.^.	Nsi00598.t1^Nsi00598.t1^Q:1-165,H:1-169^66.86%ID^E:1e-73^.^.	.	.	.	.	KEGG:rcu:8267759	GO:0016021^cellular_component^integral component of membrane`GO:0005886^cellular_component^plasma membrane`GO:0051539^molecular_function^4 iron, 4 sulfur cluster binding	.	.	.	.
Cac_g023759.t1	Cac_g023759.t1	FERON_ARATH^FERON_ARATH^Q:15-837,H:19-895^48.993%ID^E:0^RecName: Full=Receptor-like protein kinase FERONIA;^Eukaryota; Viridiplantae; Streptophyta; Embryophyta; Tracheophyta; Spermatophyta; Magnoliopsida; eudicotyledons; Gunneridae; Pentapetalae; rosids; malvids; Brassicales; Brassicaceae; Camelineae; Arabidopsis	.	Cac_g023759.t1.p1	35-2542[+]	.	AT3G51550.1^AT3G51550.1^Q:15-837,H:19-895^48.99%ID^E:0^.^.	Nsi07808.t1^Nsi07808.t1^Q:2-836,H:5-843^63.71%ID^E:0^.^.`Nsi07808.t1^Nsi07808.t1^Q:27-796,H:855-1607^47.19%ID^E:0^.^.	.	.	.	.	KEGG:ath:AT3G51550	GO:0043680^cellular_component^filiform apparatus`GO:0016021^cellular_component^integral component of membrane`GO:0005886^cellular_component^plasma membrane`GO:0009506^cellular_component^plasmodesma`GO:0005524^molecular_function^ATP binding`GO:0004672^molecular_function^protein kinase activity`GO:0004674^molecular_function^protein serine/threonine kinase activity`GO:0009738^biological_process^absc…	.	.	.	.
Cac_g031637.t2	Cac_g031637.t2	ADCK1_HUMAN^ADCK1_HUMAN^Q:3-381,H:84-459^30.5%ID^E:1.31e-39^RecName: Full=AarF domain-containing protein kinase 1 {ECO:0000303|PubMed:31125351};^Eukaryota; Metazoa; Chordata; Craniata; Vertebrata; Euteleostomi; Mammalia; Eutheria; Euarchontoglires; Primates; Haplorrhini; Catarrhini; Hominidae; Homo	.	Cac_g031637.t2.p1	419-1669[+]	.	AT5G50330.1^AT5G50330.1^Q:22-397,H:82-457^74.2%ID^E:0^.^.	Nsi17554.t1^Nsi17554.t1^Q:22-416,H:82-476^93.42%ID^E:0^.^.	.	.	.	.	KEGG:hsa:57143`KO:K08869	GO:0005576^cellular_component^extracellular region`GO:0005524^molecular_function^ATP binding`GO:0004674^molecular_function^protein serine/threonine kinase activity`GO:0010637^biological_process^negative regulation of mitochondrial fusion`GO:1903852^biological_process^positive regulation of cristae formation	.	.	.	.
Cac_g012713.t1	Cac_g012713.t1	.	.	Cac_g012713.t1.p1	106-1803[+]	.	AT5G03780.1^AT5G03780.1^Q:482-558,H:326-403^55.13%ID^E:9e-20^.^.	Nsi12213.t1^Nsi12213.t1^Q:395-565,H:1-171^83.63%ID^E:5e-95^.^.	.	.	.	.	.	.	.	.	.	.
Cac_g025363.t1	Cac_g025363.t1	.	.	Cac_g025363.t1.p1	1-300[+]	.	AT3G57320.1^AT3G57320.1^Q:1-96,H:1-97^45.36%ID^E:1e-17^.^.	Nsi24036.t1^Nsi24036.t1^Q:1-99,H:1-99^86.87%ID^E:2e-53^.^.	.	.	.	.	.	.	.	.	.	.
Cac_g002112.t1	Cac_g002112.t1	NPC1_ARATH^NPC1_ARATH^Q:29-566,H:1-533^76.753%ID^E:0^RecName: Full=Non-specific phospholipase C1;^Eukaryota; Viridiplantae; Streptophyta; Embryophyta; Tracheophyta; Spermatophyta; Magnoliopsida; eudicotyledons; Gunneridae; Pentapetalae; rosids; malvids; Brassicales; Brassicaceae; Camelineae; Arabidopsis	.	Cac_g002112.t1.p1	3-1718[+]	.	AT1G07230.1^AT1G07230.1^Q:29-566,H:1-533^76.75%ID^E:0^.^.	Nsi14535.t1^Nsi14535.t1^Q:29-519,H:1-454^83.3%ID^E:0^.^.	.	.	.	.	KEGG:ath:AT1G07230`KO:K01114	GO:0005576^cellular_component^extracellular region`GO:0000137^cellular_component^Golgi cis cisterna`GO:0016788^molecular_function^hydrolase activity, acting on ester bonds`GO:0009395^biological_process^phospholipid catabolic process	.	.	.	.
Cac_g017199.t2	Cac_g017199.t2	.	.	Cac_g017199.t2.p1	1-324[+]	.	.	Nsi26104.t1^Nsi26104.t1^Q:1-87,H:25-114^78.89%ID^E:5e-39^.^.	.	.	.	.	.	.	.	.	.	.
Cac_g018242.t1	Cac_g018242.t1	RS202_ARATH^RS202_ARATH^Q:1-122,H:1-122^93.443%ID^E:4.38e-79^RecName: Full=40S ribosomal protein S20-2;^Eukaryota; Viridiplantae; Streptophyta; Embryophyta; Tracheophyta; Spermatophyta; Magnoliopsida; eudicotyledons; Gunneridae; Pentapetalae; rosids; malvids; Brassicales; Brassicaceae; Camelineae; Arabidopsis	.	Cac_g018242.t1.p1	693-1061[+]	.	AT3G47370.3^AT3G47370.3^Q:1-122,H:1-122^93.44%ID^E:2e-78^.^.	Nsi17041.t2^Nsi17041.t2^Q:1-122,H:1-122^99.18%ID^E:3e-85^.^.	.	.	.	.	KEGG:ath:AT3G47370`KO:K02969	GO:0005618^cellular_component^cell wall`GO:0005829^cellular_component^cytosol`GO:0022626^cellular_component^cytosolic ribosome`GO:0022627^cellular_component^cytosolic small ribosomal subunit`GO:0005730^cellular_component^nucleolus`GO:0009506^cellular_component^plasmodesma`GO:0042788^cellular_component^polysomal ribosome`GO:0015935^cellular_component^small ribosomal subunit`GO:0003729^molecular_fu…	.	.	.	.
Cac_g023101.t2	Cac_g023101.t2	RSLE1_ORYSJ^RSLE1_ORYSJ^Q:2-651,H:55-703^37.518%ID^E:1.95e-149^RecName: Full=Zinc finger BED domain-containing protein RICESLEEPER 1;^Eukaryota; Viridiplantae; Streptophyta; Embryophyta; Tracheophyta; Spermatophyta; Magnoliopsida; Liliopsida; Poales; Poaceae; BOP clade; Oryzoideae; Oryzeae; Oryzinae; Oryza; Oryza sativa	.	Cac_g023101.t2.p1	28-1998[+]	.	AT3G42170.2^AT3G42170.2^Q:9-650,H:39-652^33.94%ID^E:4e-128^.^.	Nsi02644.t4^Nsi02644.t4^Q:1-656,H:1-658^94.98%ID^E:0^.^.	.	.	.	.	KEGG:osa:9267589	GO:0005634^cellular_component^nucleus`GO:0003677^molecular_function^DNA binding`GO:0046872^molecular_function^metal ion binding`GO:0046983^molecular_function^protein dimerization activity`GO:0009791^biological_process^post-embryonic development	.	.	.	.
Cac_g001691.t2	Cac_g001691.t2	BRIZ1_ARATH^BRIZ1_ARATH^Q:1-413,H:1-418^55.476%ID^E:2.46e-170^RecName: Full=BRAP2 RING ZnF UBP domain-containing protein 1 {ECO:0000303|PubMed:20810661};^Eukaryota; Viridiplantae; Streptophyta; Embryophyta; Tracheophyta; Spermatophyta; Magnoliopsida; eudicotyledons; Gunneridae; Pentapetalae; rosids; malvids; Brassicales; Brassicaceae; Camelineae; Arabidopsis	.	Cac_g001691.t2.p1	83-1366[+]	.	AT2G42160.2^AT2G42160.2^Q:1-413,H:1-418^55.48%ID^E:1e-169^.^.	Nsi27446.t1^Nsi27446.t1^Q:1-415,H:1-381^75.6%ID^E:0^.^.	.	.	.	.	KEGG:ath:AT2G42160`KO:K10632	GO:0000151^cellular_component^ubiquitin ligase complex`GO:0016787^molecular_function^hydrolase activity`GO:0046982^molecular_function^protein heterodimerization activity`GO:0004842^molecular_function^ubiquitin-protein transferase activity`GO:0008270^molecular_function^zinc ion binding`GO:0010029^biological_process^regulation of seed germination	.	.	.	.
Cac_g004731.t1	Cac_g004731.t1	.	.	Cac_g004731.t1.p1	333-1274[+]	.	AT2G44600.1^AT2G44600.1^Q:1-311,H:1-311^39.3%ID^E:1e-56^.^.	Nsi20941.t1^Nsi20941.t1^Q:1-308,H:1-303^83.44%ID^E:3e-175^.^.	.	.	.	.	.	.	.	.	.	.
Cac_g015388.t4	Cac_g015388.t4	P2C51_ARATH^P2C51_ARATH^Q:27-400,H:32-447^46.778%ID^E:1.19e-119^RecName: Full=Probable protein phosphatase 2C 51;^Eukaryota; Viridiplantae; Streptophyta; Embryophyta; Tracheophyta; Spermatophyta; Magnoliopsida; eudicotyledons; Gunneridae; Pentapetalae; rosids; malvids; Brassicales; Brassicaceae; Camelineae; Arabidopsis	.	Cac_g015388.t4.p1	649-1854[+]	.	AT3G63340.12^AT3G63340.12^Q:27-400,H:32-447^46.78%ID^E:5e-119^.^.	Nsi03981.t1^Nsi03981.t1^Q:1-401,H:28-405^83.79%ID^E:0^.^.	.	.	.	.	KEGG:ath:AT3G63340	GO:0016021^cellular_component^integral component of membrane`GO:0004724^molecular_function^magnesium-dependent protein serine/threonine phosphatase activity`GO:0046872^molecular_function^metal ion binding`GO:0004722^molecular_function^protein serine/threonine phosphatase activity	.	.	.	.
Cac_g005465.t1	Cac_g005465.t1	LMD2A_DICDI^LMD2A_DICDI^Q:4-409,H:187-582^28.019%ID^E:1.68e-38^RecName: Full=LMBR1 domain-containing protein 2 homolog A;^Eukaryota; Amoebozoa; Evosea; Eumycetozoa; Dictyostelia; Dictyosteliales; Dictyosteliaceae; Dictyostelium	.	Cac_g005465.t1.p1	515-2326[+]	.	AT5G65290.1^AT5G65290.1^Q:1-592,H:135-732^69.93%ID^E:0^.^.	Nsi33127.t3^Nsi33127.t3^Q:1-603,H:1-603^94.36%ID^E:0^.^.	.	.	.	.	KEGG:ddi:DDB_G0284019	GO:0016021^cellular_component^integral component of membrane	.	.	.	.
Cac_g027286.t1	Cac_g027286.t1	SYP43_ARATH^SYP43_ARATH^Q:1-256,H:1-269^67.159%ID^E:1.08e-119^RecName: Full=Syntaxin-43;^Eukaryota; Viridiplantae; Streptophyta; Embryophyta; Tracheophyta; Spermatophyta; Magnoliopsida; eudicotyledons; Gunneridae; Pentapetalae; rosids; malvids; Brassicales; Brassicaceae; Camelineae; Arabidopsis	.	Cac_g027286.t1.p1	96-923[+]	.	AT3G05710.1^AT3G05710.1^Q:1-256,H:1-268^67.41%ID^E:1e-120^.^.	Nsi05239.t3^Nsi05239.t3^Q:1-263,H:1-264^88.64%ID^E:2e-167^.^.	.	.	.	.	KEGG:ath:AT3G05710`KO:K08489	GO:0012505^cellular_component^endomembrane system`GO:0005768^cellular_component^endosome`GO:0005794^cellular_component^Golgi apparatus`GO:0016021^cellular_component^integral component of membrane`GO:0031201^cellular_component^SNARE complex`GO:0005802^cellular_component^trans-Golgi network`GO:0005484^molecular_function^SNAP receptor activity`GO:0000149^molecular_function^SNARE binding`GO:0007030^b…	.	.	.	.
Cac_g015381.t1	Cac_g015381.t1	PP296_ARATH^PP296_ARATH^Q:17-954,H:33-960^55.165%ID^E:0^RecName: Full=Pentatricopeptide repeat-containing protein At3g63370, chloroplastic {ECO:0000305};^Eukaryota; Viridiplantae; Streptophyta; Embryophyta; Tracheophyta; Spermatophyta; Magnoliopsida; eudicotyledons; Gunneridae; Pentapetalae; rosids; malvids; Brassicales; Brassicaceae; Camelineae; Arabidopsis	.	Cac_g015381.t1.p1	1-2865[+]	.	AT3G63370.1^AT3G63370.1^Q:17-954,H:33-960^55.17%ID^E:0^.^.	Nsi03974.t1^Nsi03974.t1^Q:178-926,H:73-822^62.88%ID^E:0^.^.`Nsi03974.t1^Nsi03974.t1^Q:1-664,H:1-663^62.29%ID^E:0^.^.	.	.	.	.	KEGG:ath:AT3G63370	GO:0009507^cellular_component^chloroplast`GO:0043231^cellular_component^intracellular membrane-bounded organelle`GO:0008270^molecular_function^zinc ion binding`GO:0031425^biological_process^chloroplast RNA processing`GO:0006397^biological_process^mRNA processing`GO:0009451^biological_process^RNA modification	.	.	.	.
Cac_g016780.t1	Cac_g016780.t1	STKLU_ARATH^STKLU_ARATH^Q:1-393,H:1-425^41.794%ID^E:2.13e-77^RecName: Full=Probable transcription factor At5g28040 {ECO:0000305};^Eukaryota; Viridiplantae; Streptophyta; Embryophyta; Tracheophyta; Spermatophyta; Magnoliopsida; eudicotyledons; Gunneridae; Pentapetalae; rosids; malvids; Brassicales; Brassicaceae; Camelineae; Arabidopsis	.	Cac_g016780.t1.p1	234-1415[+]	.	AT5G28040.2^AT5G28040.2^Q:1-393,H:1-425^41.79%ID^E:5e-77^.^.	Nsi06412.t1^Nsi06412.t1^Q:1-388,H:1-395^90.63%ID^E:0^.^.	.	.	.	.	KEGG:ath:AT5G28040	GO:0005737^cellular_component^cytoplasm`GO:0005634^cellular_component^nucleus`GO:0042742^biological_process^defense response to bacterium`GO:0006355^biological_process^regulation of transcription, DNA-templated	.	.	.	.
Cac_g022253.t1	Cac_g022253.t1	HAC1_ARATH^HAC1_ARATH^Q:1-1738,H:1-1692^60.306%ID^E:0^RecName: Full=Histone acetyltransferase HAC1;^Eukaryota; Viridiplantae; Streptophyta; Embryophyta; Tracheophyta; Spermatophyta; Magnoliopsida; eudicotyledons; Gunneridae; Pentapetalae; rosids; malvids; Brassicales; Brassicaceae; Camelineae; Arabidopsis	.	Cac_g022253.t1.p1	1-5418[+]	.	AT1G79000.1^AT1G79000.1^Q:1-1738,H:1-1692^60.31%ID^E:0^.^.	Nsi29623.t4^Nsi29623.t4^Q:1-1741,H:1-1748^88.34%ID^E:0^.^.	.	.	.	.	KEGG:ath:AT1G79000`KO:K04498	GO:0042025^cellular_component^host cell nucleus`GO:0005634^cellular_component^nucleus`GO:0004402^molecular_function^histone acetyltransferase activity`GO:0003712^molecular_function^transcription coregulator activity`GO:0008270^molecular_function^zinc ion binding`GO:0006355^biological_process^regulation of transcription, DNA-templated	.	.	.	.
Cac_g007992.t1	Cac_g007992.t1	KEA3_ARATH^KEA3_ARATH^Q:1-757,H:1-738^72.405%ID^E:0^RecName: Full=K(+) efflux antiporter 3, chloroplastic {ECO:0000303|PubMed:11500563};^Eukaryota; Viridiplantae; Streptophyta; Embryophyta; Tracheophyta; Spermatophyta; Magnoliopsida; eudicotyledons; Gunneridae; Pentapetalae; rosids; malvids; Brassicales; Brassicaceae; Camelineae; Arabidopsis	.	Cac_g007992.t1.p1	94-2568[+]	.	AT4G04850.2^AT4G04850.2^Q:1-757,H:1-738^72.4%ID^E:0^.^.	Nsi13829.t2^Nsi13829.t2^Q:1-824,H:1-824^90.17%ID^E:0^.^.	.	.	.	.	KEGG:ath:AT4G04850	GO:0009507^cellular_component^chloroplast`GO:0031969^cellular_component^chloroplast membrane`GO:0009535^cellular_component^chloroplast thylakoid membrane`GO:0000139^cellular_component^Golgi membrane`GO:0016021^cellular_component^integral component of membrane`GO:0016020^cellular_component^membrane`GO:0042651^cellular_component^thylakoid membrane`GO:0015299^molecular_function^solute:proton antipor…	.	.	.	.
Cac_g027676.t1	Cac_g027676.t1	RL192_ARATH^RL192_ARATH^Q:16-122,H:22-128^86.916%ID^E:9.16e-60^RecName: Full=60S ribosomal protein L19-2;^Eukaryota; Viridiplantae; Streptophyta; Embryophyta; Tracheophyta; Spermatophyta; Magnoliopsida; eudicotyledons; Gunneridae; Pentapetalae; rosids; malvids; Brassicales; Brassicaceae; Camelineae; Arabidopsis	.	Cac_g027676.t1.p1	1-1239[+]	.	AT3G16780.1^AT3G16780.1^Q:16-122,H:22-128^86.92%ID^E:2e-59^.^.	Nsi26285.t1^Nsi26285.t1^Q:16-122,H:22-128^96.26%ID^E:2e-66^.^.	.	.	.	.	KEGG:ath:AT3G16780`KO:K02885	GO:0005829^cellular_component^cytosol`GO:0022625^cellular_component^cytosolic large ribosomal subunit`GO:0005886^cellular_component^plasma membrane`GO:0003729^molecular_function^mRNA binding`GO:0003723^molecular_function^RNA binding`GO:0003735^molecular_function^structural constituent of ribosome`GO:0006412^biological_process^translation	.	.	.	.
Cac_g020048.t1	Cac_g020048.t1	TRAF5_HUMAN^TRAF5_HUMAN^Q:184-336,H:152-300^30.128%ID^E:1.18e-07^RecName: Full=TNF receptor-associated factor 5;^Eukaryota; Metazoa; Chordata; Craniata; Vertebrata; Euteleostomi; Mammalia; Eutheria; Euarchontoglires; Primates; Haplorrhini; Catarrhini; Hominidae; Homo	.	Cac_g020048.t1.p1	151-1551[+]	.	AT3G11950.3^AT3G11950.3^Q:1-343,H:1-337^65.01%ID^E:8e-172^.^.	Nsi21585.t1^Nsi21585.t1^Q:1-466,H:221-698^81.42%ID^E:0^.^.	.	.	.	.	KEGG:hsa:7188`KO:K09849	GO:0035631^cellular_component^CD40 receptor complex`GO:0005813^cellular_component^centrosome`GO:0009898^cellular_component^cytoplasmic side of plasma membrane`GO:0005829^cellular_component^cytosol`GO:0042802^molecular_function^identical protein binding`GO:0031996^molecular_function^thioesterase binding`GO:0005164^molecular_function^tumor necrosis factor receptor binding`GO:0031625^molecular_funct…	.	.	.	.
Cac_g028231.t1	Cac_g028231.t1	.	.	Cac_g028231.t1.p1	1-819[+]	.	AT4G22370.3^AT4G22370.3^Q:94-236,H:3-145^51.75%ID^E:5e-52^.^.	Nsi08268.t2^Nsi08268.t2^Q:1-270,H:1-267^77.86%ID^E:2e-144^.^.	.	.	.	.	.	.	.	.	.	.
Cac_g015840.t1	Cac_g015840.t1	.	.	.	.	.	.	.	.	.	.	.	.	.	.	.	.	.
Cac_g022050.t2	Cac_g022050.t2	YHLA_SCHPO^YHLA_SCHPO^Q:374-465,H:252-342^38.043%ID^E:3.01e-14^RecName: Full=Uncharacterized calcium-binding protein C800.10c;^Eukaryota; Fungi; Dikarya; Ascomycota; Taphrinomycotina; Schizosaccharomycetes; Schizosaccharomycetales; Schizosaccharomycetaceae; Schizosaccharomyces`YHLA_SCHPO^YHLA_SCHPO^Q:9-95,H:256-343^39.326%ID^E:4.97e-08^RecName: Full=Uncharacterized calcium-binding protein C800.10…	.	Cac_g022050.t2.p1	404-3427[+]	.	AT1G20760.1^AT1G20760.1^Q:1-1007,H:1-1019^47.25%ID^E:0^.^.	Nsi25643.t1^Nsi25643.t1^Q:1-889,H:1-889^87.92%ID^E:0^.^.	.	.	.	.	KEGG:spo:SPBC800.10c`KO:K12472	GO:0030479^cellular_component^actin cortical patch`GO:0005938^cellular_component^cell cortex`GO:0032153^cellular_component^cell division site`GO:0035838^cellular_component^growing cell tip`GO:0005509^molecular_function^calcium ion binding`GO:0000147^biological_process^actin cortical patch assembly`GO:0044396^biological_process^actin cortical patch organization`GO:0006897^biological_process^endocy…	.	.	.	.
Cac_g031801.t1	Cac_g031801.t1	GRXC9_ARATH^GRXC9_ARATH^Q:24-140,H:23-137^60.684%ID^E:1.89e-41^RecName: Full=Glutaredoxin-C9;^Eukaryota; Viridiplantae; Streptophyta; Embryophyta; Tracheophyta; Spermatophyta; Magnoliopsida; eudicotyledons; Gunneridae; Pentapetalae; rosids; malvids; Brassicales; Brassicaceae; Camelineae; Arabidopsis	.	Cac_g031801.t1.p1	103-525[+]	.	AT1G28480.1^AT1G28480.1^Q:24-140,H:23-137^60.68%ID^E:3e-41^.^.	Nsi32946.t1^Nsi32946.t1^Q:1-125,H:1-135^77.04%ID^E:3e-68^.^.	.	.	.	.	KEGG:ath:AT1G28480	GO:0005737^cellular_component^cytoplasm`GO:0005634^cellular_component^nucleus`GO:0009055^molecular_function^electron transfer activity`GO:0015035^molecular_function^protein disulfide oxidoreductase activity`GO:0009867^biological_process^jasmonic acid mediated signaling pathway`GO:0000122^biological_process^negative regulation of transcription by RNA polymerase II`GO:0009751^biological_process^res…	.	.	.	.
Cac_g026845.t2	Cac_g026845.t2	CSLE6_ORYSJ^CSLE6_ORYSJ^Q:13-735,H:11-727^53.571%ID^E:0^RecName: Full=Cellulose synthase-like protein E6;^Eukaryota; Viridiplantae; Streptophyta; Embryophyta; Tracheophyta; Spermatophyta; Magnoliopsida; Liliopsida; Poales; Poaceae; BOP clade; Oryzoideae; Oryzeae; Oryzinae; Oryza; Oryza sativa	.	Cac_g026845.t2.p1	2-2245[+]	.	AT1G55850.1^AT1G55850.1^Q:12-730,H:18-722^54.81%ID^E:0^.^.	Nsi29438.t1^Nsi29438.t1^Q:5-736,H:3-734^89.65%ID^E:0^.^.	.	.	.	.	KEGG:osa:9269152	GO:0005794^cellular_component^Golgi apparatus`GO:0000139^cellular_component^Golgi membrane`GO:0016021^cellular_component^integral component of membrane`GO:0005886^cellular_component^plasma membrane`GO:0005802^cellular_component^trans-Golgi network`GO:0016760^molecular_function^cellulose synthase (UDP-forming) activity`GO:0016759^molecular_function^cellulose synthase activity`GO:0071555^biological…	.	.	.	.
Cac_g021909.t2	Cac_g021909.t2	PP1R8_ARATH^PP1R8_ARATH^Q:1-431,H:1-369^56.552%ID^E:6.33e-163^RecName: Full=Protein phosphatase 1 regulatory inhibitor subunit PPP1R8 homolog {ECO:0000305};^Eukaryota; Viridiplantae; Streptophyta; Embryophyta; Tracheophyta; Spermatophyta; Magnoliopsida; eudicotyledons; Gunneridae; Pentapetalae; rosids; malvids; Brassicales; Brassicaceae; Camelineae; Arabidopsis	.	Cac_g021909.t2.p1	242-1537[+]	.	AT5G47790.1^AT5G47790.1^Q:1-431,H:1-369^56.55%ID^E:4e-162^.^.	Nsi25779.t1^Nsi25779.t1^Q:1-431,H:1-425^91.45%ID^E:0^.^.	.	.	.	.	KEGG:ath:AT5G47790`KO:K13216	GO:0003729^molecular_function^mRNA binding`GO:0004864^molecular_function^protein phosphatase inhibitor activity	.	.	.	.
Cac_g029577.t1	Cac_g029577.t1	CDR1_ARATH^CDR1_ARATH^Q:42-442,H:30-436^47.942%ID^E:1.61e-112^RecName: Full=Aspartic proteinase CDR1;^Eukaryota; Viridiplantae; Streptophyta; Embryophyta; Tracheophyta; Spermatophyta; Magnoliopsida; eudicotyledons; Gunneridae; Pentapetalae; rosids; malvids; Brassicales; Brassicaceae; Camelineae; Arabidopsis	.	Cac_g029577.t1.p1	1-1332[+]	.	AT5G33340.1^AT5G33340.1^Q:42-442,H:30-436^47.94%ID^E:6e-112^.^.	Nsi29162.t1^Nsi29162.t1^Q:20-440,H:2-430^69.21%ID^E:0^.^.`Nsi29162.t1^Nsi29162.t1^Q:272-443,H:418-592^66.29%ID^E:1e-69^.^.	.	.	.	.	KEGG:ath:AT5G33340	GO:0048046^cellular_component^apoplast`GO:0005576^cellular_component^extracellular region`GO:0004190^molecular_function^aspartic-type endopeptidase activity`GO:0042742^biological_process^defense response to bacterium`GO:0030163^biological_process^protein catabolic process`GO:0006508^biological_process^proteolysis`GO:0010310^biological_process^regulation of hydrogen peroxide metabolic process`GO:0…	.	.	.	.
Cac_g007405.t2	Cac_g007405.t2	CDC2A_ANTMA^CDC2A_ANTMA^Q:1-294,H:1-294^93.197%ID^E:0^RecName: Full=Cell division control protein 2 homolog A;^Eukaryota; Viridiplantae; Streptophyta; Embryophyta; Tracheophyta; Spermatophyta; Magnoliopsida; eudicotyledons; Gunneridae; Pentapetalae; asterids; lamiids; Lamiales; Plantaginaceae; Antirrhineae; Antirrhinum	.	Cac_g007405.t2.p1	169-1053[+]	.	AT3G48750.1^AT3G48750.1^Q:1-294,H:1-294^86.73%ID^E:0^.^.	Nsi31524.t1^Nsi31524.t1^Q:1-294,H:1-294^97.96%ID^E:0^.^.	.	.	.	.	.	GO:0005524^molecular_function^ATP binding`GO:0004693^molecular_function^cyclin-dependent protein serine/threonine kinase activity`GO:0008353^molecular_function^RNA polymerase II CTD heptapeptide repeat kinase activity`GO:0007049^biological_process^cell cycle`GO:0051301^biological_process^cell division	.	.	.	.
Cac_g013105.t3	Cac_g013105.t3	AT18G_ARATH^AT18G_ARATH^Q:1-851,H:2-863^57.652%ID^E:0^RecName: Full=Autophagy-related protein 18g;^Eukaryota; Viridiplantae; Streptophyta; Embryophyta; Tracheophyta; Spermatophyta; Magnoliopsida; eudicotyledons; Gunneridae; Pentapetalae; rosids; malvids; Brassicales; Brassicaceae; Camelineae; Arabidopsis	.	Cac_g013105.t3.p1	320-3319[+]	.	AT1G03380.1^AT1G03380.1^Q:1-851,H:2-863^57.65%ID^E:0^.^.	Nsi11517.t1^Nsi11517.t1^Q:1-868,H:1-856^85.15%ID^E:0^.^.	.	.	.	.	KEGG:ath:AT1G03380	GO:0005737^cellular_component^cytoplasm`GO:0034045^cellular_component^phagophore assembly site membrane`GO:0005774^cellular_component^vacuolar membrane`GO:0006914^biological_process^autophagy`GO:0015031^biological_process^protein transport`GO:0042594^biological_process^response to starvation	.	.	.	.
Cac_g003744.t2	Cac_g003744.t2	LTO1_ARATH^LTO1_ARATH^Q:35-326,H:80-371^66.096%ID^E:6.05e-139^RecName: Full=Thiol-disulfide oxidoreductase LTO1 {ECO:0000303|PubMed:22209765};^Eukaryota; Viridiplantae; Streptophyta; Embryophyta; Tracheophyta; Spermatophyta; Magnoliopsida; eudicotyledons; Gunneridae; Pentapetalae; rosids; malvids; Brassicales; Brassicaceae; Camelineae; Arabidopsis	.	Cac_g003744.t2.p1	234-1220[+]	.	AT4G35760.1^AT4G35760.1^Q:35-326,H:80-371^66.1%ID^E:4e-138^.^.	Nsi18609.t1^Nsi18609.t1^Q:23-206,H:17-177^70.47%ID^E:2e-77^.^.	.	.	.	.	KEGG:ath:AT4G35760	GO:0009507^cellular_component^chloroplast`GO:0009535^cellular_component^chloroplast thylakoid membrane`GO:0016021^cellular_component^integral component of membrane`GO:0009536^cellular_component^plastid`GO:0003955^molecular_function^NAD(P)H dehydrogenase (quinone) activity`GO:0048038^molecular_function^quinone binding`GO:0010207^biological_process^photosystem II assembly	.	.	.	.
Cac_g006978.t1	Cac_g006978.t1	BCCP_NOSS1^BCCP_NOSS1^Q:91-262,H:7-181^30.052%ID^E:8.58e-07^RecName: Full=Biotin carboxyl carrier protein of acetyl-CoA carboxylase;^Bacteria; Cyanobacteria; Nostocales; Nostocaceae; Nostoc	.	Cac_g006978.t1.p1	63-878[+]	.	AT3G15690.2^AT3G15690.2^Q:1-271,H:1-263^52.16%ID^E:3e-80^.^.	Nsi10998.t1^Nsi10998.t1^Q:1-267,H:1-265^82.84%ID^E:5e-150^.^.	.	.	.	COG0511^Acetyl-CoA carboxylase, biotin carboxyl carrier protein	KEGG:ana:all5057`KO:K02160	GO:0009317^cellular_component^acetyl-CoA carboxylase complex`GO:0003989^molecular_function^acetyl-CoA carboxylase activity`GO:0006633^biological_process^fatty acid biosynthetic process	.	.	.	.
Cac_g005823.t1	Cac_g005823.t1	ERDL6_ARATH^ERDL6_ARATH^Q:1-488,H:1-487^82.004%ID^E:0^RecName: Full=Sugar transporter ERD6-like 6;^Eukaryota; Viridiplantae; Streptophyta; Embryophyta; Tracheophyta; Spermatophyta; Magnoliopsida; eudicotyledons; Gunneridae; Pentapetalae; rosids; malvids; Brassicales; Brassicaceae; Camelineae; Arabidopsis	.	Cac_g005823.t1.p1	303-1769[+]	.	AT1G75220.1^AT1G75220.1^Q:1-488,H:1-487^82%ID^E:0^.^.	Nsi04482.t1^Nsi04482.t1^Q:1-488,H:1-486^86.48%ID^E:0^.^.	.	.	.	.	KEGG:ath:AT1G75220`KO:K08145	GO:0005794^cellular_component^Golgi apparatus`GO:0005887^cellular_component^integral component of plasma membrane`GO:0005739^cellular_component^mitochondrion`GO:0009705^cellular_component^plant-type vacuole membrane`GO:0005774^cellular_component^vacuolar membrane`GO:0005351^molecular_function^carbohydrate:proton symporter activity`GO:0042593^biological_process^glucose homeostasis`GO:0046323^biolo…	.	.	.	.
Cac_g012395.t1	Cac_g012395.t1	ORR26_ORYSJ^ORR26_ORYSJ^Q:1175-1745,H:5-581^45.424%ID^E:5.57e-140^RecName: Full=Two-component response regulator ORR26 {ECO:0000305};^Eukaryota; Viridiplantae; Streptophyta; Embryophyta; Tracheophyta; Spermatophyta; Magnoliopsida; Liliopsida; Poales; Poaceae; BOP clade; Oryzoideae; Oryzeae; Oryzinae; Oryza; Oryza sativa	.	Cac_g012395.t1.p1	1-5238[+]	.	AT4G02400.1^AT4G02400.1^Q:20-869,H:2-808^53.04%ID^E:0^.^.	Nsi14761.t1^Nsi14761.t1^Q:1-1745,H:1-1741^85.75%ID^E:0^.^.	.	.	.	.	KEGG:osa:4325022`KO:K14491	GO:0005634^cellular_component^nucleus`GO:0003677^molecular_function^DNA binding`GO:0003700^molecular_function^DNA-binding transcription factor activity`GO:0009736^biological_process^cytokinin-activated signaling pathway`GO:0000160^biological_process^phosphorelay signal transduction system	.	.	.	.
Cac_g030703.t3	Cac_g030703.t3	TYW23_ARATH^TYW23_ARATH^Q:1-972,H:1-903^56.851%ID^E:0^RecName: Full=tRNA wybutosine-synthesizing protein 2/3/4;^Eukaryota; Viridiplantae; Streptophyta; Embryophyta; Tracheophyta; Spermatophyta; Magnoliopsida; eudicotyledons; Gunneridae; Pentapetalae; rosids; malvids; Brassicales; Brassicaceae; Camelineae; Arabidopsis	.	Cac_g030703.t3.p1	59-3013[+]	.	AT4G04670.1^AT4G04670.1^Q:1-972,H:1-903^56.85%ID^E:0^.^.	Nsi30420.t1^Nsi30420.t1^Q:71-274,H:103-306^83.82%ID^E:6e-111^.^.	.	.	.	.	KEGG:ath:AT4G04670`KO:K15450	GO:0005737^cellular_component^cytoplasm`GO:0102522^molecular_function^tRNA 4-demethylwyosine alpha-amino-alpha-carboxypropyltransferase activity`GO:0008175^molecular_function^tRNA methyltransferase activity`GO:0030488^biological_process^tRNA methylation`GO:0031591^biological_process^wybutosine biosynthetic process	.	.	.	.
Cac_g010071.t1	Cac_g010071.t1	TASP1_ARATH^TASP1_ARATH^Q:252-672,H:2-403^64.471%ID^E:0^RecName: Full=Putative threonine aspartase;^Eukaryota; Viridiplantae; Streptophyta; Embryophyta; Tracheophyta; Spermatophyta; Magnoliopsida; eudicotyledons; Gunneridae; Pentapetalae; rosids; malvids; Brassicales; Brassicaceae; Camelineae; Arabidopsis	.	Cac_g010071.t1.p1	1-2034[+]	.	AT4G00590.1^AT4G00590.1^Q:252-672,H:2-403^64.47%ID^E:0^.^.	Nsi21148.t1^Nsi21148.t1^Q:1-245,H:2-246^92.24%ID^E:2e-158^.^.`Nsi21148.t1^Nsi21148.t1^Q:4-229,H:248-473^92.92%ID^E:1e-147^.^.	.	.	.	.	KEGG:ath:AT4G00590`KO:K08657	GO:0005737^cellular_component^cytoplasm`GO:0004298^molecular_function^threonine-type endopeptidase activity`GO:0051604^biological_process^protein maturation	.	.	.	.
Cac_g025726.t1	Cac_g025726.t1	RLP34_ARATH^RLP34_ARATH^Q:10-171,H:123-284^46.296%ID^E:4.24e-32^RecName: Full=Receptor-like protein 34 {ECO:0000303|PubMed:18434605};^Eukaryota; Viridiplantae; Streptophyta; Embryophyta; Tracheophyta; Spermatophyta; Magnoliopsida; eudicotyledons; Gunneridae; Pentapetalae; rosids; malvids; Brassicales; Brassicaceae; Camelineae; Arabidopsis`RLP34_ARATH^RLP34_ARATH^Q:6-182,H:167-356^40%ID^E:8.41e-27…	.	Cac_g025726.t1.p1	1-558[+]	.	AT3G11010.1^AT3G11010.1^Q:10-171,H:60-221^46.3%ID^E:2e-32^.^.`AT3G11010.1^AT3G11010.1^Q:6-182,H:104-293^40%ID^E:4e-27^.^.`AT3G11010.1^AT3G11010.1^Q:10-177,H:84-251^42.26%ID^E:1e-26^.^.`AT3G11010.1^AT3G11010.1^Q:10-174,H:132-296^37.58%ID^E:3e-18^.^.`AT3G11010.1^AT3G11010.1^Q:51-172,H:53-174^41.8%ID^E:6e-15^.^.`AT3G11010.1^AT3G11010.1^Q:10-172,H:156-343^32.12%ID^E:1e-14^.^.`AT3G11010.1^AT3G11010.1^…	Nsi21508.t1^Nsi21508.t1^Q:1-152,H:263-390^54.61%ID^E:8e-37^.^.`Nsi21508.t1^Nsi21508.t1^Q:10-172,H:119-314^34.16%ID^E:2e-11^.^.`Nsi21508.t1^Nsi21508.t1^Q:3-169,H:418-584^36.47%ID^E:7e-11^.^.`Nsi21508.t1^Nsi21508.t1^Q:10-176,H:144-366^29.52%ID^E:1e-09^.^.	.	.	.	.	KEGG:ath:AT3G11010	GO:0016021^cellular_component^integral component of membrane`GO:0005886^cellular_component^plasma membrane	.	.	.	.
Cac_g033651.t1	Cac_g033651.t1	GSTU7_ARATH^GSTU7_ARATH^Q:4-216,H:10-222^49.296%ID^E:6.08e-79^RecName: Full=Glutathione S-transferase U7;^Eukaryota; Viridiplantae; Streptophyta; Embryophyta; Tracheophyta; Spermatophyta; Magnoliopsida; eudicotyledons; Gunneridae; Pentapetalae; rosids; malvids; Brassicales; Brassicaceae; Camelineae; Arabidopsis	.	Cac_g033651.t1.p1	166-840[+]	.	AT2G29420.1^AT2G29420.1^Q:4-216,H:10-222^49.3%ID^E:2e-78^.^.	Nsi02840.t1^Nsi02840.t1^Q:1-224,H:3-226^89.29%ID^E:4e-145^.^.	.	.	.	.	KEGG:ath:AT2G29420`KO:K00799	GO:0005737^cellular_component^cytoplasm`GO:0005829^cellular_component^cytosol`GO:0004364^molecular_function^glutathione transferase activity`GO:0006749^biological_process^glutathione metabolic process`GO:0009751^biological_process^response to salicylic acid`GO:0009407^biological_process^toxin catabolic process	.	.	.	.
Cac_g006547.t1	Cac_g006547.t1	EIF2A_SCHPO^EIF2A_SCHPO^Q:36-380,H:29-408^34.367%ID^E:2.99e-61^RecName: Full=Eukaryotic translation initiation factor 2A;^Eukaryota; Fungi; Dikarya; Ascomycota; Taphrinomycotina; Schizosaccharomycetes; Schizosaccharomycetales; Schizosaccharomycetaceae; Schizosaccharomyces	.	Cac_g006547.t1.p1	1-2154[+]	.	AT1G73180.1^AT1G73180.1^Q:4-460,H:1-484^59.27%ID^E:0^.^.	Nsi18509.t6^Nsi18509.t6^Q:1-510,H:1-545^79.08%ID^E:0^.^.`Nsi18509.t6^Nsi18509.t6^Q:503-717,H:628-848^82.35%ID^E:1e-109^.^.	.	.	.	.	KEGG:spo:SPBC4B4.04`KO:K15026	GO:0005829^cellular_component^cytosol`GO:0022627^cellular_component^cytosolic small ribosomal subunit`GO:0043022^molecular_function^ribosome binding`GO:0003743^molecular_function^translation initiation factor activity`GO:0000049^molecular_function^tRNA binding`GO:0002183^biological_process^cytoplasmic translational initiation	.	.	.	.
Cac_g008179.t2	Cac_g008179.t2	RBOHA_SOLTU^RBOHA_SOLTU^Q:1-917,H:1-928^81.009%ID^E:0^RecName: Full=Respiratory burst oxidase homolog protein A;^Eukaryota; Viridiplantae; Streptophyta; Embryophyta; Tracheophyta; Spermatophyta; Magnoliopsida; eudicotyledons; Gunneridae; Pentapetalae; asterids; lamiids; Solanales; Solanaceae; Solanoideae; Solaneae; Solanum	.	Cac_g008179.t2.p1	398-3154[+]	.	AT1G64060.1^AT1G64060.1^Q:9-917,H:10-909^77.68%ID^E:0^.^.	Nsi35686.t3^Nsi35686.t3^Q:1-918,H:1-915^91.09%ID^E:0^.^.	.	.	.	.	KEGG:sot:102579392`KO:K13447	GO:0016021^cellular_component^integral component of membrane`GO:0005886^cellular_component^plasma membrane`GO:0005509^molecular_function^calcium ion binding`GO:0050664^molecular_function^oxidoreductase activity, acting on NAD(P)H, oxygen as acceptor`GO:0004601^molecular_function^peroxidase activity	.	.	.	.
Cac_g013141.t1	Cac_g013141.t1	.	.	.	.	.	.	.	.	.	.	.	.	.	.	.	.	.
Cac_g030721.t1	Cac_g030721.t1	HS154_ARATH^HS154_ARATH^Q:1-136,H:1-134^54.348%ID^E:4.57e-41^RecName: Full=15.4 kDa class V heat shock protein;^Eukaryota; Viridiplantae; Streptophyta; Embryophyta; Tracheophyta; Spermatophyta; Magnoliopsida; eudicotyledons; Gunneridae; Pentapetalae; rosids; malvids; Brassicales; Brassicaceae; Camelineae; Arabidopsis	.	Cac_g030721.t1.p1	1-489[+]	.	AT4G21870.1^AT4G21870.1^Q:1-136,H:1-134^54.35%ID^E:8e-41^.^.	Nsi36614.t1^Nsi36614.t1^Q:1-136,H:635-770^89.71%ID^E:4e-80^.^.	.	.	.	.	KEGG:ath:AT4G21870`KO:K13993	GO:0005737^cellular_component^cytoplasm`GO:0043621^molecular_function^protein self-association`GO:0051082^molecular_function^unfolded protein binding`GO:0051259^biological_process^protein complex oligomerization`GO:0006457^biological_process^protein folding`GO:0009408^biological_process^response to heat`GO:0042542^biological_process^response to hydrogen peroxide`GO:0000302^biological_process^resp…	.	.	.	.
Cac_g030974.t2	Cac_g030974.t2	SNX1_ARATH^SNX1_ARATH^Q:6-377,H:8-401^75.696%ID^E:0^RecName: Full=Sorting nexin 1;^Eukaryota; Viridiplantae; Streptophyta; Embryophyta; Tracheophyta; Spermatophyta; Magnoliopsida; eudicotyledons; Gunneridae; Pentapetalae; rosids; malvids; Brassicales; Brassicaceae; Camelineae; Arabidopsis	.	Cac_g030974.t2.p1	151-1290[+]	.	AT5G06140.1^AT5G06140.1^Q:6-377,H:8-401^75.7%ID^E:0^.^.	Nsi35565.t1^Nsi35565.t1^Q:23-379,H:23-403^88.71%ID^E:0^.^.	.	.	.	.	KEGG:ath:AT5G06140`KO:K17917	GO:0005829^cellular_component^cytosol`GO:0005768^cellular_component^endosome`GO:0005794^cellular_component^Golgi apparatus`GO:0043231^cellular_component^intracellular membrane-bounded organelle`GO:0031902^cellular_component^late endosome membrane`GO:0016020^cellular_component^membrane`GO:0005771^cellular_component^multivesicular body`GO:0005886^cellular_component^plasma membrane`GO:0030904^cellul…	.	.	.	.
Cac_g002875.t1	Cac_g002875.t1	GATL1_ARATH^GATL1_ARATH^Q:23-356,H:21-351^74.551%ID^E:4.09e-174^RecName: Full=Probable galacturonosyltransferase-like 1;^Eukaryota; Viridiplantae; Streptophyta; Embryophyta; Tracheophyta; Spermatophyta; Magnoliopsida; eudicotyledons; Gunneridae; Pentapetalae; rosids; malvids; Brassicales; Brassicaceae; Camelineae; Arabidopsis	.	Cac_g002875.t1.p1	1-1071[+]	.	AT1G19300.1^AT1G19300.1^Q:23-356,H:21-351^74.55%ID^E:3e-173^.^.	Nsi15579.t3^Nsi15579.t3^Q:2-356,H:1-354^90.17%ID^E:0^.^.	.	.	.	.	KEGG:ath:AT1G19300`KO:K20893	GO:0005783^cellular_component^endoplasmic reticulum`GO:0005789^cellular_component^endoplasmic reticulum membrane`GO:0005794^cellular_component^Golgi apparatus`GO:0016021^cellular_component^integral component of membrane`GO:0047262^molecular_function^polygalacturonate 4-alpha-galacturonosyltransferase activity`GO:0052386^biological_process^cell wall thickening`GO:0010417^biological_process^glucuro…	.	.	.	.
Cac_g022653.t1	Cac_g022653.t1	.	.	Cac_g022653.t1.p1	87-2198[+]	.	AT1G27100.1^AT1G27100.1^Q:211-689,H:1-517^48.46%ID^E:1e-153^.^.`AT1G27100.1^AT1G27100.1^Q:1-372,H:1-387^50.77%ID^E:2e-120^.^.	Nsi09457.t1^Nsi09457.t1^Q:1-703,H:1-703^87.8%ID^E:0^.^.	.	.	.	.	.	.	.	.	.	.
Cac_g010262.t1	Cac_g010262.t1	PHOT2_ARATH^PHOT2_ARATH^Q:142-1020,H:64-909^74.124%ID^E:0^RecName: Full=Phototropin-2;^Eukaryota; Viridiplantae; Streptophyta; Embryophyta; Tracheophyta; Spermatophyta; Magnoliopsida; eudicotyledons; Gunneridae; Pentapetalae; rosids; malvids; Brassicales; Brassicaceae; Camelineae; Arabidopsis	.	Cac_g010262.t1.p1	1-3069[+]	.	AT5G58140.1^AT5G58140.1^Q:142-1020,H:64-909^74.12%ID^E:0^.^.	Nsi28815.t8^Nsi28815.t8^Q:1-1022,H:1-1022^89.43%ID^E:0^.^.	.	.	.	.	KEGG:ath:AT5G58140`KO:K20715	GO:0005737^cellular_component^cytoplasm`GO:0005794^cellular_component^Golgi apparatus`GO:0016020^cellular_component^membrane`GO:0005634^cellular_component^nucleus`GO:0005886^cellular_component^plasma membrane`GO:0009536^cellular_component^plastid`GO:0005524^molecular_function^ATP binding`GO:0009882^molecular_function^blue light photoreceptor activity`GO:0010181^molecular_function^FMN binding`GO:0…	.	.	.	.
Cac_g010362.t1	Cac_g010362.t1	CSPL7_SOYBN^CSPL7_SOYBN^Q:1-209,H:1-193^50.476%ID^E:3.18e-60^RecName: Full=CASP-like protein 1D2;^Eukaryota; Viridiplantae; Streptophyta; Embryophyta; Tracheophyta; Spermatophyta; Magnoliopsida; eudicotyledons; Gunneridae; Pentapetalae; rosids; fabids; Fabales; Fabaceae; Papilionoideae; 50 kb inversion clade; NPAAA clade; indigoferoid/millettioid clade; Phaseoleae; Glycine; Glycine subgen. Soja	.	.	.	.	AT4G15610.1^AT4G15610.1^Q:19-208,H:6-193^48.69%ID^E:4e-49^.^.	Nsi26216.t1^Nsi26216.t1^Q:10-209,H:17-209^70.5%ID^E:1e-80^.^.	.	.	.	.	KEGG:gmx:100499706	GO:0016021^cellular_component^integral component of membrane`GO:0005886^cellular_component^plasma membrane`GO:0051539^molecular_function^4 iron, 4 sulfur cluster binding	.	.	.	.
Cac_g021184.t1	Cac_g021184.t1	VCL22_ARATH^VCL22_ARATH^Q:55-466,H:84-500^59.286%ID^E:1.74e-172^RecName: Full=Vicilin-like seed storage protein At2g28490;^Eukaryota; Viridiplantae; Streptophyta; Embryophyta; Tracheophyta; Spermatophyta; Magnoliopsida; eudicotyledons; Gunneridae; Pentapetalae; rosids; malvids; Brassicales; Brassicaceae; Camelineae; Arabidopsis	.	Cac_g021184.t1.p1	1-1509[+]	.	AT2G28490.1^AT2G28490.1^Q:55-466,H:84-500^59.29%ID^E:1e-171^.^.	Nsi03586.t1^Nsi03586.t1^Q:1-502,H:1-491^82.27%ID^E:0^.^.	.	.	.	.	KEGG:ath:AT2G28490	GO:0009506^cellular_component^plasmodesma`GO:0045735^molecular_function^nutrient reservoir activity	.	.	.	.
Cac_g009346.t2	Cac_g009346.t2	PABN2_ARATH^PABN2_ARATH^Q:1-183,H:19-205^73.158%ID^E:6.03e-92^RecName: Full=Polyadenylate-binding protein 2 {ECO:0000303|PubMed:18479511};^Eukaryota; Viridiplantae; Streptophyta; Embryophyta; Tracheophyta; Spermatophyta; Magnoliopsida; eudicotyledons; Gunneridae; Pentapetalae; rosids; malvids; Brassicales; Brassicaceae; Camelineae; Arabidopsis	.	Cac_g009346.t2.p1	51-632[+]	.	AT5G65260.1^AT5G65260.1^Q:1-183,H:19-205^73.16%ID^E:3e-91^.^.	Nsi02126.t1^Nsi02126.t1^Q:1-183,H:1-183^94.54%ID^E:1e-127^.^.	.	.	.	.	KEGG:ath:AT5G65260`KO:K14396	GO:0005737^cellular_component^cytoplasm`GO:0016607^cellular_component^nuclear speck`GO:0003723^molecular_function^RNA binding	.	.	.	.
Cac_g008382.t5	Cac_g008382.t5	HEN2_ARATH^HEN2_ARATH^Q:1-956,H:5-960^82.518%ID^E:0^RecName: Full=DExH-box ATP-dependent RNA helicase DExH10 {ECO:0000305};^Eukaryota; Viridiplantae; Streptophyta; Embryophyta; Tracheophyta; Spermatophyta; Magnoliopsida; eudicotyledons; Gunneridae; Pentapetalae; rosids; malvids; Brassicales; Brassicaceae; Camelineae; Arabidopsis	.	Cac_g008382.t5.p1	423-3296[+]	.	AT2G06990.1^AT2G06990.1^Q:1-956,H:5-960^82.52%ID^E:0^.^.	Nsi19136.t4^Nsi19136.t4^Q:1-957,H:1-957^95.51%ID^E:0^.^.	.	.	.	.	KEGG:ath:AT2G06990`KO:K12598	GO:0005829^cellular_component^cytosol`GO:0016607^cellular_component^nuclear speck`GO:0005654^cellular_component^nucleoplasm`GO:0005634^cellular_component^nucleus`GO:0005524^molecular_function^ATP binding`GO:0003723^molecular_function^RNA binding`GO:0003724^molecular_function^RNA helicase activity`GO:0000460^biological_process^maturation of 5.8S rRNA`GO:0006397^biological_process^mRNA processing`G…	.	.	.	.
Cac_g015867.t1	Cac_g015867.t1	MPP10_HUMAN^MPP10_HUMAN^Q:298-508,H:358-570^46.759%ID^E:1.28e-45^RecName: Full=U3 small nucleolar ribonucleoprotein protein MPP10;^Eukaryota; Metazoa; Chordata; Craniata; Vertebrata; Euteleostomi; Mammalia; Eutheria; Euarchontoglires; Primates; Haplorrhini; Catarrhini; Hominidae; Homo	.	Cac_g015867.t1.p1	46-1707[+]	.	AT5G66540.2^AT5G66540.2^Q:1-509,H:1-490^57.34%ID^E:7e-159^.^.	Nsi34093.t1^Nsi34093.t1^Q:1-553,H:1-550^86.64%ID^E:0^.^.	.	.	.	.	KEGG:hsa:10199`KO:K14559	GO:0005694^cellular_component^chromosome`GO:0034457^cellular_component^Mpp10 complex`GO:0005730^cellular_component^nucleolus`GO:0005654^cellular_component^nucleoplasm`GO:0005732^cellular_component^small nucleolar ribonucleoprotein complex`GO:0032040^cellular_component^small-subunit processome`GO:0003723^molecular_function^RNA binding`GO:0010923^biological_process^negative regulation of phosphatas…	.	.	.	.
Cac_g005792.t1	Cac_g005792.t1	CKX5_ARATH^CKX5_ARATH^Q:5-520,H:10-521^72.361%ID^E:0^RecName: Full=Cytokinin dehydrogenase 5;^Eukaryota; Viridiplantae; Streptophyta; Embryophyta; Tracheophyta; Spermatophyta; Magnoliopsida; eudicotyledons; Gunneridae; Pentapetalae; rosids; malvids; Brassicales; Brassicaceae; Camelineae; Arabidopsis	.	Cac_g005792.t1.p1	337-1938[+]	.	AT1G75450.1^AT1G75450.1^Q:5-520,H:10-521^72.36%ID^E:0^.^.	Nsi04521.t1^Nsi04521.t1^Q:1-520,H:1-515^87.33%ID^E:0^.^.	.	.	.	.	KEGG:ath:AT1G75450`KO:K00279	GO:0005576^cellular_component^extracellular region`GO:0005615^cellular_component^extracellular space`GO:0019139^molecular_function^cytokinin dehydrogenase activity`GO:0071949^molecular_function^FAD binding`GO:0009823^biological_process^cytokinin catabolic process	.	.	.	.
Cac_g011456.t1	Cac_g011456.t1	.	.	Cac_g011456.t1.p1	1-312[+]	.	.	.	.	.	.	.	.	.	.	.	.	.
Cac_g010127.t2	Cac_g010127.t2	ZPR2_ARATH^ZPR2_ARATH^Q:52-94,H:50-92^53.488%ID^E:4.54e-07^RecName: Full=Protein LITTLE ZIPPER 2 {ECO:0000303|PubMed:18055602};^Eukaryota; Viridiplantae; Streptophyta; Embryophyta; Tracheophyta; Spermatophyta; Magnoliopsida; eudicotyledons; Gunneridae; Pentapetalae; rosids; malvids; Brassicales; Brassicaceae; Camelineae; Arabidopsis	.	Cac_g010127.t2.p1	173-511[+]	.	AT3G60890.2^AT3G60890.2^Q:33-94,H:42-93^53.23%ID^E:5e-10^.^.	Nsi19464.t1^Nsi19464.t1^Q:1-112,H:3-114^75.89%ID^E:8e-53^.^.	.	.	.	.	KEGG:ath:AT3G60890	.	.	.	.	.
Cac_g016460.t1	Cac_g016460.t1	.	.	Cac_g016460.t1.p1	1-336[+]	.	.	Nsi27636.t3^Nsi27636.t3^Q:1-61,H:1-60^50%ID^E:2e-08^.^.	.	.	.	.	.	.	.	.	.	.
Cac_g016065.t1	Cac_g016065.t1	.	.	Cac_g016065.t1.p1	1-435[+]	.	.	.	.	.	.	.	.	.	.	.	.	.
Cac_g017258.t1	Cac_g017258.t1	AHK2_ARATH^AHK2_ARATH^Q:107-1122,H:178-1174^69.715%ID^E:0^RecName: Full=Histidine kinase 2;^Eukaryota; Viridiplantae; Streptophyta; Embryophyta; Tracheophyta; Spermatophyta; Magnoliopsida; eudicotyledons; Gunneridae; Pentapetalae; rosids; malvids; Brassicales; Brassicaceae; Camelineae; Arabidopsis	.	Cac_g017258.t1.p2	4467-4817[+]	.	AT5G35750.1^AT5G35750.1^Q:107-1122,H:178-1174^69.71%ID^E:0^.^.	Nsi33041.t1^Nsi33041.t1^Q:1-1124,H:163-1281^91.01%ID^E:0^.^.`Nsi33041.t1^Nsi33041.t1^Q:104-349,H:39-252^31.58%ID^E:3e-12^.^.	.	.	.	.	KEGG:ath:AT5G35750`KO:K14489	GO:0005789^cellular_component^endoplasmic reticulum membrane`GO:0016021^cellular_component^integral component of membrane`GO:0005886^cellular_component^plasma membrane`GO:0009884^molecular_function^cytokinin receptor activity`GO:0042802^molecular_function^identical protein binding`GO:0019900^molecular_function^kinase binding`GO:0000155^molecular_function^phosphorelay sensor kinase activity`GO:000…	.	.	.	.
Cac_g017258.t1	Cac_g017258.t1	AHK2_ARATH^AHK2_ARATH^Q:107-1122,H:178-1174^69.715%ID^E:0^RecName: Full=Histidine kinase 2;^Eukaryota; Viridiplantae; Streptophyta; Embryophyta; Tracheophyta; Spermatophyta; Magnoliopsida; eudicotyledons; Gunneridae; Pentapetalae; rosids; malvids; Brassicales; Brassicaceae; Camelineae; Arabidopsis	.	Cac_g017258.t1.p1	1065-4439[+]	.	AT5G35750.1^AT5G35750.1^Q:107-1122,H:178-1174^69.71%ID^E:0^.^.	Nsi33041.t1^Nsi33041.t1^Q:1-1124,H:163-1281^91.01%ID^E:0^.^.`Nsi33041.t1^Nsi33041.t1^Q:104-349,H:39-252^31.58%ID^E:3e-12^.^.	.	.	.	.	KEGG:ath:AT5G35750`KO:K14489	GO:0005789^cellular_component^endoplasmic reticulum membrane`GO:0016021^cellular_component^integral component of membrane`GO:0005886^cellular_component^plasma membrane`GO:0009884^molecular_function^cytokinin receptor activity`GO:0042802^molecular_function^identical protein binding`GO:0019900^molecular_function^kinase binding`GO:0000155^molecular_function^phosphorelay sensor kinase activity`GO:000…	.	.	.	.
Cac_g028772.t1	Cac_g028772.t1	DRL27_ARATH^DRL27_ARATH^Q:14-532,H:150-675^34.717%ID^E:8.26e-83^RecName: Full=Disease resistance protein At4g27190;^Eukaryota; Viridiplantae; Streptophyta; Embryophyta; Tracheophyta; Spermatophyta; Magnoliopsida; eudicotyledons; Gunneridae; Pentapetalae; rosids; malvids; Brassicales; Brassicaceae; Camelineae; Arabidopsis	.	Cac_g028772.t1.p1	1-2130[+]	.	AT4G27190.1^AT4G27190.1^Q:14-532,H:150-675^34.72%ID^E:8e-83^.^.	Nsi00263.t1^Nsi00263.t1^Q:1-532,H:143-674^83.08%ID^E:0^.^.	.	.	.	.	KEGG:ath:AT4G27190	GO:0043531^molecular_function^ADP binding`GO:0005524^molecular_function^ATP binding`GO:0006952^biological_process^defense response	.	.	.	.
Cac_g032276.t1	Cac_g032276.t1	TBC15_MOUSE^TBC15_MOUSE^Q:189-329,H:397-537^48.252%ID^E:5.79e-33^RecName: Full=TBC1 domain family member 15;^Eukaryota; Metazoa; Chordata; Craniata; Vertebrata; Euteleostomi; Mammalia; Eutheria; Euarchontoglires; Glires; Rodentia; Myomorpha; Muroidea; Muridae; Murinae; Mus; Mus	.	Cac_g032276.t1.p1	1-1335[+]	.	AT4G27100.2^AT4G27100.2^Q:1-443,H:1-433^76.3%ID^E:0^.^.	Nsi07121.t1^Nsi07121.t1^Q:1-431,H:33-463^95.82%ID^E:0^.^.	.	.	.	.	KEGG:mmu:66687`KO:K20168	GO:0005737^cellular_component^cytoplasm`GO:0005576^cellular_component^extracellular region`GO:0005739^cellular_component^mitochondrion`GO:0005096^molecular_function^GTPase activator activity`GO:0017137^molecular_function^Rab GTPase binding`GO:0090630^biological_process^activation of GTPase activity`GO:0006886^biological_process^intracellular protein transport`GO:0043087^biological_process^regulat…	.	.	.	.
Cac_g023903.t1	Cac_g023903.t1	XYN1_ARATH^XYN1_ARATH^Q:1-946,H:1-942^69.401%ID^E:0^RecName: Full=Endo-1,4-beta-xylanase 1 {ECO:0000303|PubMed:12154138};^Eukaryota; Viridiplantae; Streptophyta; Embryophyta; Tracheophyta; Spermatophyta; Magnoliopsida; eudicotyledons; Gunneridae; Pentapetalae; rosids; malvids; Brassicales; Brassicaceae; Camelineae; Arabidopsis	.	Cac_g023903.t1.p1	1-2841[+]	.	AT1G58370.2^AT1G58370.2^Q:1-946,H:1-942^69.4%ID^E:0^.^.	Nsi04252.t1^Nsi04252.t1^Q:1-946,H:1-946^91.75%ID^E:0^.^.	.	.	.	.	KEGG:ath:AT1G58370	GO:0005618^cellular_component^cell wall`GO:0005576^cellular_component^extracellular region`GO:0031176^molecular_function^endo-1,4-beta-xylanase activity`GO:0045493^biological_process^xylan catabolic process	.	.	.	.
Cac_g033366.t1	Cac_g033366.t1	LOB_ARATH^LOB_ARATH^Q:11-127,H:1-117^83.761%ID^E:9.42e-67^RecName: Full=Protein LATERAL ORGAN BOUNDARIES;^Eukaryota; Viridiplantae; Streptophyta; Embryophyta; Tracheophyta; Spermatophyta; Magnoliopsida; eudicotyledons; Gunneridae; Pentapetalae; rosids; malvids; Brassicales; Brassicaceae; Camelineae; Arabidopsis	.	Cac_g033366.t1.p1	1-663[+]	.	AT5G63090.1^AT5G63090.1^Q:11-127,H:1-117^83.76%ID^E:3e-66^.^.	Nsi09358.t1^Nsi09358.t1^Q:21-196,H:178-350^92.66%ID^E:5e-115^.^.	.	.	.	.	KEGG:ath:AT5G63090	GO:0007275^biological_process^multicellular organism development`GO:0010199^biological_process^organ boundary specification between lateral organs and the meristem	.	.	.	.
Cac_g028918.t1	Cac_g028918.t1	IF4A8_TOBAC^IF4A8_TOBAC^Q:1-413,H:1-413^95.4%ID^E:0^RecName: Full=Eukaryotic initiation factor 4A-8;^Eukaryota; Viridiplantae; Streptophyta; Embryophyta; Tracheophyta; Spermatophyta; Magnoliopsida; eudicotyledons; Gunneridae; Pentapetalae; asterids; lamiids; Solanales; Solanaceae; Nicotianoideae; Nicotianeae; Nicotiana	.	Cac_g028918.t1.p1	173-1414[+]	.	AT3G13920.1^AT3G13920.1^Q:1-413,H:1-412^92.51%ID^E:0^.^.	Nsi20602.t1^Nsi20602.t1^Q:1-413,H:1-413^99.27%ID^E:0^.^.	.	.	.	.	KEGG:nta:107821770`KO:K03257	GO:0010494^cellular_component^cytoplasmic stress granule`GO:0005524^molecular_function^ATP binding`GO:0003723^molecular_function^RNA binding`GO:0003724^molecular_function^RNA helicase activity`GO:0003743^molecular_function^translation initiation factor activity`GO:0002183^biological_process^cytoplasmic translational initiation	.	.	.	.
Cac_g006495.t2	Cac_g006495.t2	FRS5_ARATH^FRS5_ARATH^Q:21-143,H:48-183^47.445%ID^E:7.22e-25^RecName: Full=Protein FAR1-RELATED SEQUENCE 5;^Eukaryota; Viridiplantae; Streptophyta; Embryophyta; Tracheophyta; Spermatophyta; Magnoliopsida; eudicotyledons; Gunneridae; Pentapetalae; rosids; malvids; Brassicales; Brassicaceae; Camelineae; Arabidopsis	.	Cac_g006495.t2.p1	290-934[+]	.	AT2G43280.1^AT2G43280.1^Q:32-210,H:20-198^76.54%ID^E:1e-101^.^.	Nsi34058.t2^Nsi34058.t2^Q:4-214,H:9-217^92.89%ID^E:8e-143^.^.	.	.	.	.	KEGG:ath:AT4G38180	GO:0005634^cellular_component^nucleus`GO:0008270^molecular_function^zinc ion binding`GO:0006355^biological_process^regulation of transcription, DNA-templated	.	.	.	.
Cac_g008929.t1	Cac_g008929.t1	EST_HEVBR^EST_HEVBR^Q:1-216,H:160-381^64.444%ID^E:2.56e-99^RecName: Full=Esterase;^Eukaryota; Viridiplantae; Streptophyta; Embryophyta; Tracheophyta; Spermatophyta; Magnoliopsida; eudicotyledons; Gunneridae; Pentapetalae; rosids; fabids; Malpighiales; Euphorbiaceae; Crotonoideae; Micrandreae; Hevea	.	Cac_g008929.t1.p1	1-654[+]	.	AT3G26430.1^AT3G26430.1^Q:1-216,H:156-380^46.67%ID^E:2e-73^.^.	Nsi03223.t1^Nsi03223.t1^Q:1-217,H:84-307^83.93%ID^E:4e-137^.^.	.	.	.	.	.	GO:0016788^molecular_function^hydrolase activity, acting on ester bonds`GO:0019863^molecular_function^IgE binding`GO:0006952^biological_process^defense response	.	.	.	.
Cac_g026168.t3	Cac_g026168.t3	MME1_YEAST^MME1_YEAST^Q:8-281,H:31-287^31.786%ID^E:9.99e-37^RecName: Full=Mitochondrial magnesium exporter 1 {ECO:0000303|PubMed:25585246};^Eukaryota; Fungi; Dikarya; Ascomycota; Saccharomycotina; Saccharomycetes; Saccharomycetales; Saccharomycetaceae; Saccharomyces`MME1_YEAST^MME1_YEAST^Q:118-282,H:45-180^26.506%ID^E:4.32e-08^RecName: Full=Mitochondrial magnesium exporter 1 {ECO:0000303|PubMed:2…	.	Cac_g026168.t3.p1	195-1193[+]	.	AT1G74240.1^AT1G74240.1^Q:1-287,H:1-288^73.88%ID^E:3e-140^.^.	Nsi32392.t1^Nsi32392.t1^Q:10-291,H:275-510^32.87%ID^E:2e-34^.^.`Nsi32392.t1^Nsi32392.t1^Q:33-122,H:474-560^36.26%ID^E:9e-08^.^.	.	.	.	.	KEGG:sce:YMR166C	GO:0016021^cellular_component^integral component of membrane`GO:0005743^cellular_component^mitochondrial inner membrane`GO:0005347^molecular_function^ATP transmembrane transporter activity`GO:0015095^molecular_function^magnesium ion transmembrane transporter activity`GO:1990616^biological_process^magnesium ion export from mitochondrion`GO:0015693^biological_process^magnesium ion transport	.	.	.	.
Cac_g029034.t2	Cac_g029034.t2	CLASP_ARATH^CLASP_ARATH^Q:1-1406,H:1-1438^73.527%ID^E:0^RecName: Full=CLIP-associated protein;^Eukaryota; Viridiplantae; Streptophyta; Embryophyta; Tracheophyta; Spermatophyta; Magnoliopsida; eudicotyledons; Gunneridae; Pentapetalae; rosids; malvids; Brassicales; Brassicaceae; Camelineae; Arabidopsis	.	Cac_g029034.t2.p1	211-4437[+]	.	AT2G20190.1^AT2G20190.1^Q:1-1406,H:1-1438^73.53%ID^E:0^.^.	Nsi03823.t1^Nsi03823.t1^Q:1-1094,H:1-1094^96.16%ID^E:0^.^.	.	.	.	.	KEGG:ath:AT2G20190`KO:K16578	GO:0005938^cellular_component^cell cortex`GO:0005881^cellular_component^cytoplasmic microtubule`GO:0005739^cellular_component^mitochondrion`GO:0009524^cellular_component^phragmoplast`GO:0005886^cellular_component^plasma membrane`GO:0009506^cellular_component^plasmodesma`GO:0005876^cellular_component^spindle microtubule`GO:0008017^molecular_function^microtubule binding`GO:0051010^molecular_functio…	.	.	.	.
Cac_g007335.t2	Cac_g007335.t2	KAT3_ARATH^KAT3_ARATH^Q:3-478,H:30-502^61.715%ID^E:0^RecName: Full=Potassium channel KAT3;^Eukaryota; Viridiplantae; Streptophyta; Embryophyta; Tracheophyta; Spermatophyta; Magnoliopsida; eudicotyledons; Gunneridae; Pentapetalae; rosids; malvids; Brassicales; Brassicaceae; Camelineae; Arabidopsis	.	Cac_g007335.t2.p1	118-1737[+]	.	AT4G32650.3^AT4G32650.3^Q:3-478,H:30-502^61.72%ID^E:0^.^.	Nsi35652.t1^Nsi35652.t1^Q:204-500,H:130-441^82.91%ID^E:0^.^.`Nsi35652.t1^Nsi35652.t1^Q:1-130,H:1-129^90.77%ID^E:4e-71^.^.	.	.	.	.	KEGG:ath:AT4G32650`KO:K21867	GO:0005783^cellular_component^endoplasmic reticulum`GO:0016021^cellular_component^integral component of membrane`GO:0005886^cellular_component^plasma membrane`GO:0005249^molecular_function^voltage-gated potassium channel activity`GO:0071805^biological_process^potassium ion transmembrane transport`GO:0034765^biological_process^regulation of ion transmembrane transport`GO:0009624^biological_process…	.	.	.	.
Cac_g019220.t1	Cac_g019220.t1	IQD1_ARATH^IQD1_ARATH^Q:29-179,H:123-274^32.895%ID^E:9.36e-19^RecName: Full=Protein IQ-DOMAIN 1 {ECO:0000303|PubMed:15960618};^Eukaryota; Viridiplantae; Streptophyta; Embryophyta; Tracheophyta; Spermatophyta; Magnoliopsida; eudicotyledons; Gunneridae; Pentapetalae; rosids; malvids; Brassicales; Brassicaceae; Camelineae; Arabidopsis	.	Cac_g019220.t1.p1	133-903[+]	.	AT3G15050.1^AT3G15050.1^Q:28-199,H:64-239^61.93%ID^E:2e-71^.^.	Nsi02785.t2^Nsi02785.t2^Q:1-254,H:40-303^83.71%ID^E:3e-159^.^.	.	.	.	.	KEGG:ath:AT3G09710	GO:0005737^cellular_component^cytoplasm`GO:0005874^cellular_component^microtubule`GO:0005634^cellular_component^nucleus`GO:0005516^molecular_function^calmodulin binding`GO:0008017^molecular_function^microtubule binding	.	.	.	.
Cac_g033077.t1	Cac_g033077.t1	AMPD_ARATH^AMPD_ARATH^Q:146-899,H:106-837^64.398%ID^E:0^RecName: Full=AMP deaminase {ECO:0000303|PubMed:15918887};^Eukaryota; Viridiplantae; Streptophyta; Embryophyta; Tracheophyta; Spermatophyta; Magnoliopsida; eudicotyledons; Gunneridae; Pentapetalae; rosids; malvids; Brassicales; Brassicaceae; Camelineae; Arabidopsis	.	Cac_g033077.t1.p1	151-2856[+]	.	AT2G38280.1^AT2G38280.1^Q:146-899,H:106-837^64.4%ID^E:0^.^.	Nsi07634.t1^Nsi07634.t1^Q:17-901,H:15-842^82.31%ID^E:0^.^.	.	.	.	.	KEGG:ath:AT2G38280`KO:K01490	GO:0005829^cellular_component^cytosol`GO:0005783^cellular_component^endoplasmic reticulum`GO:0031307^cellular_component^integral component of mitochondrial outer membrane`GO:0043231^cellular_component^intracellular membrane-bounded organelle`GO:0005634^cellular_component^nucleus`GO:0003876^molecular_function^AMP deaminase activity`GO:0005524^molecular_function^ATP binding`GO:0046872^molecular_fun…	.	.	.	.
Cac_g001303.t1	Cac_g001303.t1	TPS4_VITAC^TPS4_VITAC^Q:1-746,H:1-788^60.327%ID^E:0^RecName: Full=Ent-kaurene synthase TSP4, chloroplastic {ECO:0000303|PubMed:29315936};^Eukaryota; Viridiplantae; Streptophyta; Embryophyta; Tracheophyta; Spermatophyta; Magnoliopsida; eudicotyledons; Gunneridae; Pentapetalae; asterids; lamiids; Lamiales; Lamiaceae; Viticoideae; Vitex	.	Cac_g001303.t1.p1	1-2247[+]	.	AT1G79460.1^AT1G79460.1^Q:53-746,H:83-779^58.86%ID^E:0^.^.	Nsi12640.t1^Nsi12640.t1^Q:9-748,H:5-781^84.6%ID^E:0^.^.	.	.	.	.	.	GO:0031969^cellular_component^chloroplast membrane`GO:0016021^cellular_component^integral component of membrane`GO:0009899^molecular_function^ent-kaurene synthase activity`GO:0000287^molecular_function^magnesium ion binding`GO:0009686^biological_process^gibberellin biosynthetic process	.	.	.	.
Cac_g006797.t1	Cac_g006797.t1	AGP22_ARATH^AGP22_ARATH^Q:1-67,H:1-63^47.761%ID^E:7.11e-14^RecName: Full=Arabinogalactan protein 22 {ECO:0000303|PubMed:12177459};^Eukaryota; Viridiplantae; Streptophyta; Embryophyta; Tracheophyta; Spermatophyta; Magnoliopsida; eudicotyledons; Gunneridae; Pentapetalae; rosids; malvids; Brassicales; Brassicaceae; Camelineae; Arabidopsis	.	.	.	.	AT5G53250.1^AT5G53250.1^Q:1-67,H:1-63^47.76%ID^E:5e-14^.^.	Nsi29901.t1^Nsi29901.t1^Q:10-52,H:7-45^48.84%ID^E:6e-06^.^.	.	.	.	.	KEGG:ath:AT5G53250	GO:0031225^cellular_component^anchored component of membrane`GO:0005886^cellular_component^plasma membrane	.	.	.	.
Cac_g004409.t1	Cac_g004409.t1	TSS_ARATH^TSS_ARATH^Q:5-1595,H:24-1683^39.155%ID^E:0^RecName: Full=Protein TSS {ECO:0000303|PubMed:21185286};^Eukaryota; Viridiplantae; Streptophyta; Embryophyta; Tracheophyta; Spermatophyta; Magnoliopsida; eudicotyledons; Gunneridae; Pentapetalae; rosids; malvids; Brassicales; Brassicaceae; Camelineae; Arabidopsis	.	Cac_g004409.t1.p1	1-5346[+]	.	AT1G01320.3^AT1G01320.3^Q:5-1767,H:21-1787^53.86%ID^E:0^.^.	Nsi30910.t2^Nsi30910.t2^Q:5-1768,H:21-1892^82.6%ID^E:0^.^.	.	.	.	.	KEGG:ath:AT4G28080`KO:K03255	GO:0005737^cellular_component^cytoplasm`GO:0005886^cellular_component^plasma membrane`GO:0007049^biological_process^cell cycle`GO:0007275^biological_process^multicellular organism development`GO:0009737^biological_process^response to abscisic acid	.	.	.	.
Cac_g000550.t1	Cac_g000550.t1	GAT12_ARATH^GAT12_ARATH^Q:31-341,H:14-331^52.553%ID^E:1.21e-94^RecName: Full=GATA transcription factor 12 {ECO:0000303|PubMed:15084732};^Eukaryota; Viridiplantae; Streptophyta; Embryophyta; Tracheophyta; Spermatophyta; Magnoliopsida; eudicotyledons; Gunneridae; Pentapetalae; rosids; malvids; Brassicales; Brassicaceae; Camelineae; Arabidopsis	.	Cac_g000550.t1.p1	164-1189[+]	.	AT5G25830.1^AT5G25830.1^Q:31-341,H:14-331^52.55%ID^E:4e-94^.^.	Nsi34998.t1^Nsi34998.t1^Q:81-341,H:69-327^91.57%ID^E:4e-152^.^.	.	.	.	.	KEGG:ath:AT5G25830	GO:0005634^cellular_component^nucleus`GO:0003700^molecular_function^DNA-binding transcription factor activity`GO:0043565^molecular_function^sequence-specific DNA binding`GO:0008270^molecular_function^zinc ion binding`GO:0030154^biological_process^cell differentiation`GO:0071555^biological_process^cell wall organization`GO:0007623^biological_process^circadian rhythm`GO:0007275^biological_process^m…	.	.	.	.
Cac_g024034.t1	Cac_g024034.t1	CAF1K_ARATH^CAF1K_ARATH^Q:13-279,H:12-277^72.593%ID^E:1.31e-142^RecName: Full=Probable CCR4-associated factor 1 homolog 11;^Eukaryota; Viridiplantae; Streptophyta; Embryophyta; Tracheophyta; Spermatophyta; Magnoliopsida; eudicotyledons; Gunneridae; Pentapetalae; rosids; malvids; Brassicales; Brassicaceae; Camelineae; Arabidopsis	.	Cac_g024034.t1.p1	235-1077[+]	.	AT5G22250.1^AT5G22250.1^Q:13-279,H:12-277^72.59%ID^E:9e-142^.^.	Nsi32892.t1^Nsi32892.t1^Q:5-280,H:28-305^89.57%ID^E:0^.^.	.	.	.	.	KEGG:ath:AT5G22250`KO:K12581	GO:0030015^cellular_component^CCR4-NOT core complex`GO:0005634^cellular_component^nucleus`GO:0000932^cellular_component^P-body`GO:0008408^molecular_function^3'-5' exonuclease activity`GO:0046872^molecular_function^metal ion binding`GO:0004535^molecular_function^poly(A)-specific ribonuclease activity`GO:0003723^molecular_function^RNA binding`GO:0042742^biological_process^defense response to bacter…	.	.	.	.
Cac_g026181.t1	Cac_g026181.t1	YHM3_SCHPO^YHM3_SCHPO^Q:331-523,H:23-211^27.723%ID^E:4.18e-09^RecName: Full=Uncharacterized FCP1 homology domain-containing protein C1271.03c;^Eukaryota; Fungi; Dikarya; Ascomycota; Taphrinomycotina; Schizosaccharomycetes; Schizosaccharomycetales; Schizosaccharomycetaceae; Schizosaccharomyces	.	Cac_g026181.t1.p1	827-2509[+]	.	AT3G29760.3^AT3G29760.3^Q:343-549,H:318-525^55.02%ID^E:6e-78^.^.	Nsi26876.t2^Nsi26876.t2^Q:1-560,H:1-562^83.63%ID^E:0^.^.	.	.	.	.	KEGG:spo:SPBC1271.03c	GO:0005829^cellular_component^cytosol`GO:0005730^cellular_component^nucleolus`GO:0005634^cellular_component^nucleus`GO:0005886^cellular_component^plasma membrane`GO:0004721^molecular_function^phosphoprotein phosphatase activity`GO:0023052^biological_process^signaling	.	.	.	.
Cac_g028977.t1	Cac_g028977.t1	DPM3_ARATH^DPM3_ARATH^Q:1-89,H:1-89^77.528%ID^E:1.01e-48^RecName: Full=Dolichol-phosphate mannose synthase subunit 3 {ECO:0000305};^Eukaryota; Viridiplantae; Streptophyta; Embryophyta; Tracheophyta; Spermatophyta; Magnoliopsida; eudicotyledons; Gunneridae; Pentapetalae; rosids; malvids; Brassicales; Brassicaceae; Camelineae; Arabidopsis	.	.	.	.	AT1G48140.1^AT1G48140.1^Q:1-89,H:1-89^77.53%ID^E:3e-48^.^.	Nsi03759.t1^Nsi03759.t1^Q:1-89,H:1-89^94.38%ID^E:2e-55^.^.	.	.	.	.	KEGG:ath:AT1G48140`KO:K09659	GO:0033185^cellular_component^dolichol-phosphate-mannose synthase complex`GO:0005783^cellular_component^endoplasmic reticulum`GO:0005789^cellular_component^endoplasmic reticulum membrane`GO:0016021^cellular_component^integral component of membrane`GO:0006506^biological_process^GPI anchor biosynthetic process`GO:0006486^biological_process^protein glycosylation	.	.	.	.
Cac_g004208.t1	Cac_g004208.t1	OHP2_ARATH^OHP2_ARATH^Q:1-168,H:1-172^71.839%ID^E:1.65e-58^RecName: Full=Light-harvesting complex-like protein OHP2, chloroplastic {ECO:0000305};^Eukaryota; Viridiplantae; Streptophyta; Embryophyta; Tracheophyta; Spermatophyta; Magnoliopsida; eudicotyledons; Gunneridae; Pentapetalae; rosids; malvids; Brassicales; Brassicaceae; Camelineae; Arabidopsis	.	Cac_g004208.t1.p1	174-680[+]	.	AT1G34000.1^AT1G34000.1^Q:1-168,H:1-172^71.84%ID^E:4e-58^.^.	Nsi10462.t1^Nsi10462.t1^Q:1-168,H:43-213^92.4%ID^E:4e-82^.^.	.	.	.	.	KEGG:ath:AT1G34000	GO:0009507^cellular_component^chloroplast`GO:0009534^cellular_component^chloroplast thylakoid`GO:0009535^cellular_component^chloroplast thylakoid membrane`GO:0016021^cellular_component^integral component of membrane`GO:0005634^cellular_component^nucleus`GO:0010207^biological_process^photosystem II assembly`GO:0009642^biological_process^response to light intensity	.	.	.	.
Cac_g017770.t1	Cac_g017770.t1	RIN4_ARATH^RIN4_ARATH^Q:4-43,H:3-44^69.048%ID^E:1.27e-10^RecName: Full=RPM1-interacting protein 4;^Eukaryota; Viridiplantae; Streptophyta; Embryophyta; Tracheophyta; Spermatophyta; Magnoliopsida; eudicotyledons; Gunneridae; Pentapetalae; rosids; malvids; Brassicales; Brassicaceae; Camelineae; Arabidopsis	.	Cac_g017770.t1.p1	149-910[+]	.	AT3G25070.2^AT3G25070.2^Q:1-43,H:13-57^66.67%ID^E:1e-12^.^.	Nsi06067.t1^Nsi06067.t1^Q:1-250,H:1-253^78.21%ID^E:2e-132^.^.	.	.	.	.	KEGG:ath:AT3G25070`KO:K13456	GO:0005829^cellular_component^cytosol`GO:0012505^cellular_component^endomembrane system`GO:0019897^cellular_component^extrinsic component of plasma membrane`GO:0016020^cellular_component^membrane`GO:0005886^cellular_component^plasma membrane`GO:0009816^biological_process^defense response to bacterium, incompatible interaction`GO:0002758^biological_process^innate immune response-activating signal …	.	.	.	.
Cac_g010713.t3	Cac_g010713.t3	MRS25_ARATH^MRS25_ARATH^Q:29-422,H:27-421^68.844%ID^E:0^RecName: Full=Magnesium transporter MRS2-5;^Eukaryota; Viridiplantae; Streptophyta; Embryophyta; Tracheophyta; Spermatophyta; Magnoliopsida; eudicotyledons; Gunneridae; Pentapetalae; rosids; malvids; Brassicales; Brassicaceae; Camelineae; Arabidopsis	.	Cac_g010713.t3.p1	424-1692[+]	.	AT2G03620.2^AT2G03620.2^Q:29-422,H:27-421^68.84%ID^E:0^.^.	Nsi23253.t2^Nsi23253.t2^Q:1-422,H:1-422^87.68%ID^E:0^.^.	.	.	.	.	KEGG:ath:AT2G03620	GO:0016021^cellular_component^integral component of membrane`GO:0015095^molecular_function^magnesium ion transmembrane transporter activity`GO:0015693^biological_process^magnesium ion transport	.	.	.	.
Cac_g033344.t1	Cac_g033344.t1	LOG3_ARATH^LOG3_ARATH^Q:1-213,H:1-214^89.252%ID^E:1.95e-140^RecName: Full=Cytokinin riboside 5'-monophosphate phosphoribohydrolase LOG3;^Eukaryota; Viridiplantae; Streptophyta; Embryophyta; Tracheophyta; Spermatophyta; Magnoliopsida; eudicotyledons; Gunneridae; Pentapetalae; rosids; malvids; Brassicales; Brassicaceae; Camelineae; Arabidopsis	.	Cac_g033344.t1.p1	1-651[+]	.	AT2G37210.1^AT2G37210.1^Q:1-213,H:1-214^89.25%ID^E:1e-139^.^.	Nsi18384.t1^Nsi18384.t1^Q:1-216,H:1-216^98.15%ID^E:5e-155^.^.	.	.	.	.	KEGG:ath:AT2G37210`KO:K22522	GO:0005829^cellular_component^cytosol`GO:0005634^cellular_component^nucleus`GO:0016799^molecular_function^hydrolase activity, hydrolyzing N-glycosyl compounds`GO:0009691^biological_process^cytokinin biosynthetic process	.	.	.	.
Cac_g009108.t1	Cac_g009108.t1	PER12_ARATH^PER12_ARATH^Q:22-344,H:29-353^65.231%ID^E:1.36e-154^RecName: Full=Peroxidase 12;^Eukaryota; Viridiplantae; Streptophyta; Embryophyta; Tracheophyta; Spermatophyta; Magnoliopsida; eudicotyledons; Gunneridae; Pentapetalae; rosids; malvids; Brassicales; Brassicaceae; Camelineae; Arabidopsis`PER12_ARATH^PER12_ARATH^Q:350-649,H:53-353^63.123%ID^E:2.34e-135^RecName: Full=Peroxidase 12;^Eukar…	.	Cac_g009108.t1.p1	1-1974[+]	.	AT1G71695.1^AT1G71695.1^Q:22-344,H:29-353^65.23%ID^E:8e-154^.^.`AT1G71695.1^AT1G71695.1^Q:350-649,H:53-353^63.12%ID^E:1e-134^.^.	Nsi03029.t1^Nsi03029.t1^Q:24-654,H:23-652^91.13%ID^E:0^.^.	.	.	.	.	KEGG:ath:AT1G71695`KO:K00430	GO:0005618^cellular_component^cell wall`GO:0005576^cellular_component^extracellular region`GO:0005739^cellular_component^mitochondrion`GO:0009505^cellular_component^plant-type cell wall`GO:0009506^cellular_component^plasmodesma`GO:0005773^cellular_component^vacuole`GO:0020037^molecular_function^heme binding`GO:0046872^molecular_function^metal ion binding`GO:0004601^molecular_function^peroxidase a…	.	.	.	.
Cac_g008517.t1	Cac_g008517.t1	CIPKL_ARATH^CIPKL_ARATH^Q:1-429,H:1-416^63.889%ID^E:0^RecName: Full=CBL-interacting serine/threonine-protein kinase 21;^Eukaryota; Viridiplantae; Streptophyta; Embryophyta; Tracheophyta; Spermatophyta; Magnoliopsida; eudicotyledons; Gunneridae; Pentapetalae; rosids; malvids; Brassicales; Brassicaceae; Camelineae; Arabidopsis	.	Cac_g008517.t1.p1	197-1510[+]	.	AT5G57630.1^AT5G57630.1^Q:1-429,H:1-416^63.89%ID^E:0^.^.	Nsi32307.t1^Nsi32307.t1^Q:1-437,H:1-438^91.55%ID^E:0^.^.	.	.	.	.	KEGG:ath:AT5G57630	GO:0005737^cellular_component^cytoplasm`GO:0005829^cellular_component^cytosol`GO:0005634^cellular_component^nucleus`GO:0009705^cellular_component^plant-type vacuole membrane`GO:0005524^molecular_function^ATP binding`GO:0004674^molecular_function^protein serine/threonine kinase activity`GO:0071470^biological_process^cellular response to osmotic stress`GO:0071472^biological_process^cellular respons…	.	.	.	.
Cac_g030672.t1	Cac_g030672.t1	AOS1_SOLLC^AOS1_SOLLC^Q:1-492,H:1-534^66.292%ID^E:0^RecName: Full=Allene oxide synthase 1, chloroplastic {ECO:0000303|PubMed:12351632};^Eukaryota; Viridiplantae; Streptophyta; Embryophyta; Tracheophyta; Spermatophyta; Magnoliopsida; eudicotyledons; Gunneridae; Pentapetalae; asterids; lamiids; Solanales; Solanaceae; Solanoideae; Solaneae; Solanum; Solanum subgen. Lycopersicon	.	Cac_g030672.t1.p1	1-1479[+]	.	AT5G42650.1^AT5G42650.1^Q:26-492,H:20-518^61.98%ID^E:0^.^.	Nsi04428.t1^Nsi04428.t1^Q:3-488,H:2-525^81.11%ID^E:0^.^.	.	.	.	.	KEGG:sly:606711`KO:K01723	GO:0009941^cellular_component^chloroplast envelope`GO:0009535^cellular_component^chloroplast thylakoid membrane`GO:0020037^molecular_function^heme binding`GO:0047987^molecular_function^hydroperoxide dehydratase activity`GO:0005506^molecular_function^iron ion binding`GO:0004497^molecular_function^monooxygenase activity`GO:0016491^molecular_function^oxidoreductase activity`GO:0016705^molecular_func…	.	.	.	.
Cac_g010158.t1	Cac_g010158.t1	.	.	Cac_g010158.t1.p1	1-396[+]	.	.	Nsi29349.t1^Nsi29349.t1^Q:9-130,H:101-232^38.81%ID^E:2e-17^.^.	.	.	.	.	.	.	.	.	.	.
Cac_g025802.t1	Cac_g025802.t1	NAC87_ARATH^NAC87_ARATH^Q:9-205,H:16-213^73.134%ID^E:6.31e-102^RecName: Full=NAC domain-containing protein 87 {ECO:0000303|PubMed:15029955};^Eukaryota; Viridiplantae; Streptophyta; Embryophyta; Tracheophyta; Spermatophyta; Magnoliopsida; eudicotyledons; Gunneridae; Pentapetalae; rosids; malvids; Brassicales; Brassicaceae; Camelineae; Arabidopsis	.	Cac_g025802.t1.p1	308-1513[+]	.	AT5G18270.1^AT5G18270.1^Q:9-205,H:16-213^73.13%ID^E:2e-101^.^.	Nsi36370.t1^Nsi36370.t1^Q:1-401,H:1-410^59.33%ID^E:2e-153^.^.	.	.	.	.	KEGG:ath:AT5G18270	GO:0005737^cellular_component^cytoplasm`GO:0005634^cellular_component^nucleus`GO:0003677^molecular_function^DNA binding`GO:0003700^molecular_function^DNA-binding transcription factor activity	.	.	.	.
Cac_g012414.t1	Cac_g012414.t1	CYSEP_VIGMU^CYSEP_VIGMU^Q:8-346,H:22-362^77.126%ID^E:0^RecName: Full=Vignain;^Eukaryota; Viridiplantae; Streptophyta; Embryophyta; Tracheophyta; Spermatophyta; Magnoliopsida; eudicotyledons; Gunneridae; Pentapetalae; rosids; fabids; Fabales; Fabaceae; Papilionoideae; 50 kb inversion clade; NPAAA clade; indigoferoid/millettioid clade; Phaseoleae; Vigna	.	Cac_g012414.t1.p1	1-1041[+]	.	AT5G50260.1^AT5G50260.1^Q:1-346,H:13-361^70.77%ID^E:0^.^.	Nsi14784.t1^Nsi14784.t1^Q:7-346,H:21-359^91.76%ID^E:0^.^.	.	.	.	.	.	GO:0033095^cellular_component^aleurone grain`GO:0005788^cellular_component^endoplasmic reticulum lumen`GO:0005773^cellular_component^vacuole`GO:0008234^molecular_function^cysteine-type peptidase activity	.	.	.	.
Cac_g003511.t1	Cac_g003511.t1	CRS2B_ARATH^CRS2B_ARATH^Q:55-291,H:7-240^70.293%ID^E:1.71e-119^RecName: Full=Chloroplastic group IIB intron splicing facilitator CRS2-B, chloroplastic;^Eukaryota; Viridiplantae; Streptophyta; Embryophyta; Tracheophyta; Spermatophyta; Magnoliopsida; eudicotyledons; Gunneridae; Pentapetalae; rosids; malvids; Brassicales; Brassicaceae; Camelineae; Arabidopsis	.	Cac_g003511.t1.p1	1-876[+]	.	AT5G16140.1^AT5G16140.1^Q:55-291,H:7-240^70.29%ID^E:9e-119^.^.	Nsi09745.t1^Nsi09745.t1^Q:87-269,H:101-283^96.17%ID^E:5e-127^.^.	.	.	.	.	KEGG:ath:AT5G16140`KO:K01056	GO:0009570^cellular_component^chloroplast stroma`GO:0004045^molecular_function^aminoacyl-tRNA hydrolase activity`GO:0006397^biological_process^mRNA processing`GO:0008380^biological_process^RNA splicing	.	.	.	.
Cac_g014960.t1	Cac_g014960.t1	NB5R1_ARATH^NB5R1_ARATH^Q:2-277,H:4-281^82.014%ID^E:5.71e-168^RecName: Full=NADH--cytochrome b5 reductase 1;^Eukaryota; Viridiplantae; Streptophyta; Embryophyta; Tracheophyta; Spermatophyta; Magnoliopsida; eudicotyledons; Gunneridae; Pentapetalae; rosids; malvids; Brassicales; Brassicaceae; Camelineae; Arabidopsis	.	Cac_g014960.t1.p1	1-1014[+]	.	AT5G17770.1^AT5G17770.1^Q:2-277,H:4-281^82.01%ID^E:5e-167^.^.	Nsi28624.t1^Nsi28624.t1^Q:1-277,H:1-280^79.64%ID^E:2e-170^.^.	.	.	.	.	KEGG:ath:AT5G17770`KO:K00326	GO:0005783^cellular_component^endoplasmic reticulum`GO:0016021^cellular_component^integral component of membrane`GO:0005741^cellular_component^mitochondrial outer membrane`GO:0009505^cellular_component^plant-type cell wall`GO:0005886^cellular_component^plasma membrane`GO:0009536^cellular_component^plastid`GO:0004128^molecular_function^cytochrome-b5 reductase activity, acting on NAD(P)H`GO:0022900…	.	.	.	.
Cac_g018027.t3	Cac_g018027.t3	.	.	Cac_g018027.t3.p1	483-2327[+]	.	AT5G66600.3^AT5G66600.3^Q:10-614,H:16-614^57.1%ID^E:0^.^.	Nsi06736.t6^Nsi06736.t6^Q:1-614,H:1-619^85.78%ID^E:0^.^.	.	.	.	.	.	.	.	.	.	.
Cac_g032212.t1	Cac_g032212.t1	.	.	Cac_g032212.t1.p1	1-423[+]	.	.	.	.	.	.	.	.	.	.	.	.	.
Cac_g031969.t1	Cac_g031969.t1	RF298_ARATH^RF298_ARATH^Q:13-900,H:22-813^40.27%ID^E:1.46e-177^RecName: Full=Putative E3 ubiquitin-protein ligase RF298;^Eukaryota; Viridiplantae; Streptophyta; Embryophyta; Tracheophyta; Spermatophyta; Magnoliopsida; eudicotyledons; Gunneridae; Pentapetalae; rosids; malvids; Brassicales; Brassicaceae; Camelineae; Arabidopsis	.	Cac_g031969.t1.p1	168-2873[+]	.	AT4G03000.1^AT4G03000.1^Q:13-900,H:22-813^40.27%ID^E:8e-177^.^.	Nsi26179.t1^Nsi26179.t1^Q:1-865,H:39-899^92.83%ID^E:0^.^.	.	.	.	.	KEGG:ath:AT4G03000	GO:0046872^molecular_function^metal ion binding`GO:0016740^molecular_function^transferase activity`GO:0016567^biological_process^protein ubiquitination	.	.	.	.
Cac_g017418.t1	Cac_g017418.t1	.	.	Cac_g017418.t1.p1	108-524[+]	.	AT5G07330.1^AT5G07330.1^Q:1-134,H:1-134^42.34%ID^E:7e-28^.^.	Nsi17424.t1^Nsi17424.t1^Q:1-125,H:1-126^79.37%ID^E:9e-63^.^.	.	.	.	.	.	.	.	.	.	.
Cac_g000062.t5	Cac_g000062.t5	KPRS1_ARATH^KPRS1_ARATH^Q:37-397,H:36-397^83.978%ID^E:0^RecName: Full=Ribose-phosphate pyrophosphokinase 1, chloroplastic;^Eukaryota; Viridiplantae; Streptophyta; Embryophyta; Tracheophyta; Spermatophyta; Magnoliopsida; eudicotyledons; Gunneridae; Pentapetalae; rosids; malvids; Brassicales; Brassicaceae; Camelineae; Arabidopsis	.	Cac_g000062.t5.p1	88-1371[+]	.	AT2G35390.2^AT2G35390.2^Q:37-397,H:36-397^83.98%ID^E:0^.^.	Nsi09971.t2^Nsi09971.t2^Q:26-397,H:26-395^90.32%ID^E:0^.^.	.	.	.	.	KEGG:ath:AT2G35390`KO:K00948	GO:0009507^cellular_component^chloroplast`GO:0005737^cellular_component^cytoplasm`GO:0002189^cellular_component^ribose phosphate diphosphokinase complex`GO:0005524^molecular_function^ATP binding`GO:0016301^molecular_function^kinase activity`GO:0000287^molecular_function^magnesium ion binding`GO:0004749^molecular_function^ribose phosphate diphosphokinase activity`GO:0006015^biological_process^5-ph…	.	.	.	.
Cac_g000062.t5	Cac_g000062.t5	KPRS1_ARATH^KPRS1_ARATH^Q:37-397,H:36-397^83.978%ID^E:0^RecName: Full=Ribose-phosphate pyrophosphokinase 1, chloroplastic;^Eukaryota; Viridiplantae; Streptophyta; Embryophyta; Tracheophyta; Spermatophyta; Magnoliopsida; eudicotyledons; Gunneridae; Pentapetalae; rosids; malvids; Brassicales; Brassicaceae; Camelineae; Arabidopsis	.	Cac_g000062.t5.p2	2653-3021[-]	.	AT2G35390.2^AT2G35390.2^Q:37-397,H:36-397^83.98%ID^E:0^.^.	Nsi09971.t2^Nsi09971.t2^Q:26-397,H:26-395^90.32%ID^E:0^.^.	.	.	.	.	KEGG:ath:AT2G35390`KO:K00948	GO:0009507^cellular_component^chloroplast`GO:0005737^cellular_component^cytoplasm`GO:0002189^cellular_component^ribose phosphate diphosphokinase complex`GO:0005524^molecular_function^ATP binding`GO:0016301^molecular_function^kinase activity`GO:0000287^molecular_function^magnesium ion binding`GO:0004749^molecular_function^ribose phosphate diphosphokinase activity`GO:0006015^biological_process^5-ph…	.	.	.	.
Cac_g033188.t1	Cac_g033188.t1	HAK26_ORYSJ^HAK26_ORYSJ^Q:1-726,H:30-739^56.887%ID^E:0^RecName: Full=Potassium transporter 26;^Eukaryota; Viridiplantae; Streptophyta; Embryophyta; Tracheophyta; Spermatophyta; Magnoliopsida; Liliopsida; Poales; Poaceae; BOP clade; Oryzoideae; Oryzeae; Oryzinae; Oryza; Oryza sativa	.	Cac_g033188.t1.p1	1-2181[+]	.	AT4G13420.1^AT4G13420.1^Q:59-726,H:58-785^41.38%ID^E:0^.^.	Nsi24591.t1^Nsi24591.t1^Q:52-726,H:356-996^81.95%ID^E:0^.^.`Nsi24591.t1^Nsi24591.t1^Q:258-689,H:1-320^54.86%ID^E:1e-143^.^.	.	.	.	.	KEGG:osa:4345999`KO:K03549	GO:0016021^cellular_component^integral component of membrane`GO:0016020^cellular_component^membrane`GO:0015079^molecular_function^potassium ion transmembrane transporter activity`GO:0006813^biological_process^potassium ion transport	.	.	.	.
Cac_g034273.t1	Cac_g034273.t1	ATPO_IPOBA^ATPO_IPOBA^Q:3-77,H:56-130^61.333%ID^E:3.62e-27^RecName: Full=ATP synthase subunit O, mitochondrial;^Eukaryota; Viridiplantae; Streptophyta; Embryophyta; Tracheophyta; Spermatophyta; Magnoliopsida; eudicotyledons; Gunneridae; Pentapetalae; asterids; lamiids; Solanales; Convolvulaceae; Ipomoeeae; Ipomoea	.	.	.	.	AT5G13450.1^AT5G13450.1^Q:4-77,H:48-121^48.65%ID^E:1e-21^.^.	Nsi08178.t1^Nsi08178.t1^Q:3-77,H:61-135^82.67%ID^E:5e-40^.^.	.	.	.	.	.	GO:0005743^cellular_component^mitochondrial inner membrane`GO:0046933^molecular_function^proton-transporting ATP synthase activity, rotational mechanism`GO:0015986^biological_process^ATP synthesis coupled proton transport	.	.	.	.
Cac_g030024.t1	Cac_g030024.t1	.	.	Cac_g030024.t1.p1	1-699[+]	.	.	.	.	.	.	.	.	.	.	.	.	.
Cac_g001285.t2	Cac_g001285.t2	TTI1_MOUSE^TTI1_MOUSE^Q:402-546,H:268-415^29.73%ID^E:3.03e-06^RecName: Full=TELO2-interacting protein 1 homolog;^Eukaryota; Metazoa; Chordata; Craniata; Vertebrata; Euteleostomi; Mammalia; Eutheria; Euarchontoglires; Glires; Rodentia; Myomorpha; Muroidea; Muridae; Murinae; Mus; Mus	.	Cac_g001285.t2.p1	70-2628[+]	.	AT1G79190.1^AT1G79190.1^Q:7-851,H:2-800^54.64%ID^E:0^.^.	Nsi12662.t1^Nsi12662.t1^Q:55-806,H:3-740^86.32%ID^E:0^.^.	.	.	.	.	KEGG:mmu:75425`KO:K20403	GO:0070209^cellular_component^ASTRA complex`GO:0005737^cellular_component^cytoplasm`GO:0031931^cellular_component^TORC1 complex`GO:0031932^cellular_component^TORC2 complex`GO:0032006^biological_process^regulation of TOR signaling	.	.	.	.
Cac_g022531.t1	Cac_g022531.t1	U2AFA_ORYSJ^U2AFA_ORYSJ^Q:1-278,H:1-289^66.436%ID^E:3.38e-127^RecName: Full=Splicing factor U2af small subunit A;^Eukaryota; Viridiplantae; Streptophyta; Embryophyta; Tracheophyta; Spermatophyta; Magnoliopsida; Liliopsida; Poales; Poaceae; BOP clade; Oryzoideae; Oryzeae; Oryzinae; Oryza; Oryza sativa	.	Cac_g022531.t1.p1	112-1071[+]	.	AT5G42820.2^AT5G42820.2^Q:1-277,H:1-282^67.25%ID^E:7e-125^.^.	Nsi25927.t4^Nsi25927.t4^Q:1-282,H:1-308^73.73%ID^E:4e-139^.^.	.	.	.	.	KEGG:osa:9268567`KO:K12836	GO:0005681^cellular_component^spliceosomal complex`GO:0089701^cellular_component^U2AF complex`GO:0003677^molecular_function^DNA binding`GO:0046872^molecular_function^metal ion binding`GO:0030628^molecular_function^pre-mRNA 3'-splice site binding`GO:0000398^biological_process^mRNA splicing, via spliceosome	.	.	.	.
Cac_g009902.t2	Cac_g009902.t2	PUB43_ARATH^PUB43_ARATH^Q:253-1002,H:14-807^29.463%ID^E:1.59e-65^RecName: Full=U-box domain-containing protein 43;^Eukaryota; Viridiplantae; Streptophyta; Embryophyta; Tracheophyta; Spermatophyta; Magnoliopsida; eudicotyledons; Gunneridae; Pentapetalae; rosids; malvids; Brassicales; Brassicaceae; Camelineae; Arabidopsis	.	Cac_g009902.t2.p1	441-3449[+]	.	AT1G76390.1^AT1G76390.1^Q:253-1002,H:14-807^29.46%ID^E:3e-66^.^.	Nsi30877.t1^Nsi30877.t1^Q:16-1002,H:13-964^80%ID^E:0^.^.	.	.	.	.	KEGG:ath:AT1G76390	GO:0005739^cellular_component^mitochondrion`GO:0005886^cellular_component^plasma membrane`GO:0004842^molecular_function^ubiquitin-protein transferase activity	.	.	.	.
Cac_g000095.t5	Cac_g000095.t5	CSK2B_ARATH^CSK2B_ARATH^Q:63-336,H:8-287^74.825%ID^E:5.2e-149^RecName: Full=Casein kinase II subunit beta-1 {ECO:0000305};^Eukaryota; Viridiplantae; Streptophyta; Embryophyta; Tracheophyta; Spermatophyta; Magnoliopsida; eudicotyledons; Gunneridae; Pentapetalae; rosids; malvids; Brassicales; Brassicaceae; Camelineae; Arabidopsis	.	Cac_g000095.t5.p1	3-1034[+]	.	AT5G47080.4^AT5G47080.4^Q:63-336,H:8-282^76.16%ID^E:1e-150^.^.	Nsi14100.t2^Nsi14100.t2^Q:63-336,H:11-284^95.62%ID^E:0^.^.	.	.	.	.	KEGG:ath:AT5G47080`KO:K03115	GO:0005737^cellular_component^cytoplasm`GO:0005829^cellular_component^cytosol`GO:0005634^cellular_component^nucleus`GO:0005956^cellular_component^protein kinase CK2 complex`GO:0019887^molecular_function^protein kinase regulator activity`GO:0006468^biological_process^protein phosphorylation`GO:0071900^biological_process^regulation of protein serine/threonine kinase activity	.	.	.	.
Cac_g030806.t1	Cac_g030806.t1	.	.	Cac_g030806.t1.p1	1-2136[+]	.	AT5G45540.1^AT5G45540.1^Q:14-710,H:8-802^35.06%ID^E:5e-152^.^.	Nsi08474.t1^Nsi08474.t1^Q:7-711,H:1-672^62.2%ID^E:0^.^.	.	.	.	.	.	.	.	.	.	.
Cac_g005371.t3	Cac_g005371.t3	SK_SOLLC^SK_SOLLC^Q:1-262,H:1-262^66.031%ID^E:1.21e-127^RecName: Full=Shikimate kinase, chloroplastic;^Eukaryota; Viridiplantae; Streptophyta; Embryophyta; Tracheophyta; Spermatophyta; Magnoliopsida; eudicotyledons; Gunneridae; Pentapetalae; asterids; lamiids; Solanales; Solanaceae; Solanoideae; Solaneae; Solanum; Solanum subgen. Lycopersicon	.	Cac_g005371.t3.p1	1-801[+]	.	AT2G21940.4^AT2G21940.4^Q:1-262,H:1-261^57.95%ID^E:9e-104^.^.	Nsi29025.t2^Nsi29025.t2^Q:1-262,H:1-262^80.92%ID^E:3e-162^.^.	.	.	.	.	KEGG:sly:544078`KO:K00891	GO:0009507^cellular_component^chloroplast`GO:0005524^molecular_function^ATP binding`GO:0000287^molecular_function^magnesium ion binding`GO:0004765^molecular_function^shikimate kinase activity`GO:0009073^biological_process^aromatic amino acid family biosynthetic process`GO:0009423^biological_process^chorismate biosynthetic process`GO:0019632^biological_process^shikimate metabolic process	.	.	.	.
Cac_g009114.t1	Cac_g009114.t1	.	.	Cac_g009114.t1.p1	244-873[+]	.	AT1G22790.1^AT1G22790.1^Q:1-209,H:1-216^49.32%ID^E:3e-54^.^.	Nsi03023.t1^Nsi03023.t1^Q:36-209,H:1-174^83.91%ID^E:6e-104^.^.	.	.	.	.	.	.	.	.	.	.
Cac_g007373.t1	Cac_g007373.t1	CKL3_ARATH^CKL3_ARATH^Q:1-424,H:1-411^72.471%ID^E:0^RecName: Full=Casein kinase 1-like protein 3 {ECO:0000305};^Eukaryota; Viridiplantae; Streptophyta; Embryophyta; Tracheophyta; Spermatophyta; Magnoliopsida; eudicotyledons; Gunneridae; Pentapetalae; rosids; malvids; Brassicales; Brassicaceae; Camelineae; Arabidopsis	.	Cac_g007373.t1.p1	1-1440[+]	.	AT4G28880.3^AT4G28880.3^Q:1-424,H:1-411^72.47%ID^E:0^.^.	Nsi31560.t1^Nsi31560.t1^Q:1-389,H:1-390^95.13%ID^E:0^.^.	.	.	.	.	KEGG:ath:AT4G28880	GO:0005737^cellular_component^cytoplasm`GO:0005634^cellular_component^nucleus`GO:0005524^molecular_function^ATP binding`GO:0004674^molecular_function^protein serine/threonine kinase activity`GO:0009785^biological_process^blue light signaling pathway`GO:0018105^biological_process^peptidyl-serine phosphorylation`GO:0009640^biological_process^photomorphogenesis`GO:0009637^biological_process^response…	.	.	.	.
Cac_g010643.t1	Cac_g010643.t1	LAG13_ARATH^LAG13_ARATH^Q:1-308,H:1-308^76.948%ID^E:2.68e-180^RecName: Full=LAG1 longevity assurance homolog 3;^Eukaryota; Viridiplantae; Streptophyta; Embryophyta; Tracheophyta; Spermatophyta; Magnoliopsida; eudicotyledons; Gunneridae; Pentapetalae; rosids; malvids; Brassicales; Brassicaceae; Camelineae; Arabidopsis	.	Cac_g010643.t1.p1	111-1037[+]	.	AT1G13580.3^AT1G13580.3^Q:1-308,H:1-308^76.95%ID^E:2e-179^.^.	Nsi07838.t2^Nsi07838.t2^Q:1-308,H:1-308^82.79%ID^E:0^.^.	.	.	.	.	KEGG:ath:AT1G13580	GO:0005783^cellular_component^endoplasmic reticulum`GO:0005789^cellular_component^endoplasmic reticulum membrane`GO:0016021^cellular_component^integral component of membrane`GO:0016410^molecular_function^N-acyltransferase activity`GO:0050291^molecular_function^sphingosine N-acyltransferase activity`GO:0046513^biological_process^ceramide biosynthetic process`GO:0042761^biological_process^very long…	.	.	.	.
Cac_g020984.t1	Cac_g020984.t1	Y005_SYNY3^Y005_SYNY3^Q:145-639,H:53-520^35.887%ID^E:8.46e-99^RecName: Full=Uncharacterized protein sll0005;^Bacteria; Cyanobacteria; Synechococcales; Merismopediaceae; Synechocystis; unclassified Synechocystis	.	Cac_g020984.t1.p1	1-2499[+]	.	AT2G39190.2^AT2G39190.2^Q:1-824,H:1-807^59.2%ID^E:0^.^.	Nsi00479.t2^Nsi00479.t2^Q:1-832,H:1-833^91.96%ID^E:0^.^.	.	.	.	COG0661^Required, probably indirectly, for the hydroxylation of 2-octaprenylphenol to 2-octaprenyl-6-hydroxy-phenol, the fourth step in ubiquinone biosynthesis (By similarity)	KEGG:syn:sll0005	GO:0005524^molecular_function^ATP binding`GO:0004672^molecular_function^protein kinase activity	.	.	.	.
Cac_g026513.t1	Cac_g026513.t1	CIPKN_ARATH^CIPKN_ARATH^Q:1-452,H:1-467^80.942%ID^E:0^RecName: Full=CBL-interacting serine/threonine-protein kinase 23;^Eukaryota; Viridiplantae; Streptophyta; Embryophyta; Tracheophyta; Spermatophyta; Magnoliopsida; eudicotyledons; Gunneridae; Pentapetalae; rosids; malvids; Brassicales; Brassicaceae; Camelineae; Arabidopsis	.	Cac_g026513.t1.p1	1-1371[+]	.	AT1G30270.1^AT1G30270.1^Q:1-452,H:1-467^80.94%ID^E:0^.^.	Nsi28917.t1^Nsi28917.t1^Q:1-456,H:1-456^93.42%ID^E:0^.^.	.	.	.	.	KEGG:ath:AT1G30270	GO:0005737^cellular_component^cytoplasm`GO:0005829^cellular_component^cytosol`GO:0005634^cellular_component^nucleus`GO:0005886^cellular_component^plasma membrane`GO:0009536^cellular_component^plastid`GO:0005524^molecular_function^ATP binding`GO:0005267^molecular_function^potassium channel activity`GO:0004674^molecular_function^protein serine/threonine kinase activity`GO:0035556^biological_process…	.	.	.	.
Cac_g026589.t1	Cac_g026589.t1	.	.	Cac_g026589.t1.p1	1-1383[+]	.	AT5G03990.1^AT5G03990.1^Q:39-130,H:40-131^64.13%ID^E:8e-36^.^.	Nsi25038.t1^Nsi25038.t1^Q:1-209,H:1-209^84.69%ID^E:7e-126^.^.	.	.	.	.	.	.	.	.	.	.
Cac_g002877.t1	Cac_g002877.t1	ELO3L_ARATH^ELO3L_ARATH^Q:1-280,H:5-286^67.138%ID^E:2.14e-133^RecName: Full=Elongation of fatty acids protein 3-like;^Eukaryota; Viridiplantae; Streptophyta; Embryophyta; Tracheophyta; Spermatophyta; Magnoliopsida; eudicotyledons; Gunneridae; Pentapetalae; rosids; malvids; Brassicales; Brassicaceae; Camelineae; Arabidopsis	.	Cac_g002877.t1.p1	1-861[+]	.	AT4G36830.1^AT4G36830.1^Q:1-280,H:5-286^67.14%ID^E:1e-132^.^.	.	.	.	.	.	KEGG:ath:AT4G36830	GO:0030176^cellular_component^integral component of endoplasmic reticulum membrane`GO:0009922^molecular_function^fatty acid elongase activity`GO:0071215^biological_process^cellular response to abscisic acid stimulus`GO:0030497^biological_process^fatty acid elongation`GO:0034625^biological_process^fatty acid elongation, monounsaturated fatty acid`GO:0034626^biological_process^fatty acid elongation…	.	.	.	.
Cac_g021943.t1	Cac_g021943.t1	.	.	.	.	.	AT4G31560.1^AT4G31560.1^Q:6-127,H:15-136^51.59%ID^E:2e-30^.^.	Nsi25742.t1^Nsi25742.t1^Q:14-122,H:15-123^86.24%ID^E:1e-57^.^.	.	.	.	.	.	.	.	.	.	.
Cac_g010079.t1	Cac_g010079.t1	.	.	Cac_g010079.t1.p1	1-480[+]	.	.	Nsi19522.t1^Nsi19522.t1^Q:56-141,H:3-88^94.19%ID^E:7e-56^.^.	.	.	.	.	.	.	.	.	.	.
Cac_g020962.t1	Cac_g020962.t1	.	.	Cac_g020962.t1.p1	1-339[+]	.	.	.	.	.	.	.	.	.	.	.	.	.
Cac_g021888.t1	Cac_g021888.t1	AZG1_ARATH^AZG1_ARATH^Q:1-151,H:422-574^72.078%ID^E:5.71e-67^RecName: Full=Adenine/guanine permease AZG1;^Eukaryota; Viridiplantae; Streptophyta; Embryophyta; Tracheophyta; Spermatophyta; Magnoliopsida; eudicotyledons; Gunneridae; Pentapetalae; rosids; malvids; Brassicales; Brassicaceae; Camelineae; Arabidopsis	.	.	.	.	AT3G10960.1^AT3G10960.1^Q:1-151,H:422-574^72.08%ID^E:1e-66^.^.	Nsi17197.t1^Nsi17197.t1^Q:1-164,H:104-270^83.83%ID^E:8e-92^.^.	.	.	.	.	KEGG:ath:AT3G10960`KO:K06901	GO:0005829^cellular_component^cytosol`GO:0016021^cellular_component^integral component of membrane`GO:0005886^cellular_component^plasma membrane`GO:0005345^molecular_function^purine nucleobase transmembrane transporter activity`GO:0015853^biological_process^adenine transport`GO:0015854^biological_process^guanine transport`GO:0006863^biological_process^purine nucleobase transport	.	.	.	.
Cac_g018196.t1	Cac_g018196.t1	.	.	.	.	.	.	.	.	.	.	.	.	.	.	.	.	.
Cac_g019118.t1	Cac_g019118.t1	.	.	.	.	.	AT5G54370.1^AT5G54370.1^Q:27-86,H:253-337^46.51%ID^E:6e-14^.^.	Nsi07252.t1^Nsi07252.t1^Q:27-86,H:279-363^54.65%ID^E:5e-19^.^.	.	.	.	.	.	.	.	.	.	.
Cac_g019642.t1	Cac_g019642.t1	Y5957_ARATH^Y5957_ARATH^Q:24-406,H:19-336^42.716%ID^E:3.25e-44^RecName: Full=Uncharacterized protein At5g39570;^Eukaryota; Viridiplantae; Streptophyta; Embryophyta; Tracheophyta; Spermatophyta; Magnoliopsida; eudicotyledons; Gunneridae; Pentapetalae; rosids; malvids; Brassicales; Brassicaceae; Camelineae; Arabidopsis	.	Cac_g019642.t1.p1	65-1330[+]	.	AT3G29075.1^AT3G29075.1^Q:8-92,H:3-87^56.47%ID^E:1e-24^.^.	Nsi21902.t1^Nsi21902.t1^Q:24-395,H:73-496^70.73%ID^E:5e-148^.^.	.	.	.	.	.	GO:0005829^cellular_component^cytosol`GO:0005634^cellular_component^nucleus`GO:0009536^cellular_component^plastid`GO:0003729^molecular_function^mRNA binding`GO:0070300^molecular_function^phosphatidic acid binding	.	.	.	.
Cac_g019642.t1	Cac_g019642.t1	Y5957_ARATH^Y5957_ARATH^Q:24-406,H:19-336^42.716%ID^E:3.25e-44^RecName: Full=Uncharacterized protein At5g39570;^Eukaryota; Viridiplantae; Streptophyta; Embryophyta; Tracheophyta; Spermatophyta; Magnoliopsida; eudicotyledons; Gunneridae; Pentapetalae; rosids; malvids; Brassicales; Brassicaceae; Camelineae; Arabidopsis	.	Cac_g019642.t1.p3	1491-1829[-]	.	AT3G29075.1^AT3G29075.1^Q:8-92,H:3-87^56.47%ID^E:1e-24^.^.	Nsi21902.t1^Nsi21902.t1^Q:24-395,H:73-496^70.73%ID^E:5e-148^.^.	.	.	.	.	.	GO:0005829^cellular_component^cytosol`GO:0005634^cellular_component^nucleus`GO:0009536^cellular_component^plastid`GO:0003729^molecular_function^mRNA binding`GO:0070300^molecular_function^phosphatidic acid binding	.	.	.	.
Cac_g011792.t1	Cac_g011792.t1	E138_ARATH^E138_ARATH^Q:15-460,H:11-452^58.072%ID^E:0^RecName: Full=Glucan endo-1,3-beta-glucosidase 8;^Eukaryota; Viridiplantae; Streptophyta; Embryophyta; Tracheophyta; Spermatophyta; Magnoliopsida; eudicotyledons; Gunneridae; Pentapetalae; rosids; malvids; Brassicales; Brassicaceae; Camelineae; Arabidopsis	.	Cac_g011792.t1.p1	3-1595[+]	.	AT3G24330.1^AT3G24330.1^Q:9-489,H:12-497^65.5%ID^E:0^.^.	Nsi16037.t1^Nsi16037.t1^Q:1-490,H:1-489^92.45%ID^E:0^.^.	.	.	.	.	KEGG:ath:AT1G64760	GO:0031225^cellular_component^anchored component of membrane`GO:0046658^cellular_component^anchored component of plasma membrane`GO:0048046^cellular_component^apoplast`GO:0005618^cellular_component^cell wall`GO:0005634^cellular_component^nucleus`GO:0005886^cellular_component^plasma membrane`GO:0009506^cellular_component^plasmodesma`GO:0042973^molecular_function^glucan endo-1,3-beta-D-glucosidase …	.	.	.	.
Cac_g009073.t2	Cac_g009073.t2	PP422_ARATH^PP422_ARATH^Q:1-467,H:1-472^47.669%ID^E:6.98e-147^RecName: Full=Pentatricopeptide repeat-containing protein At5g47360;^Eukaryota; Viridiplantae; Streptophyta; Embryophyta; Tracheophyta; Spermatophyta; Magnoliopsida; eudicotyledons; Gunneridae; Pentapetalae; rosids; malvids; Brassicales; Brassicaceae; Camelineae; Arabidopsis	.	Cac_g009073.t2.p1	201-1625[+]	.	AT5G47360.1^AT5G47360.1^Q:1-467,H:1-472^47.67%ID^E:4e-146^.^.	Nsi21730.t1^Nsi21730.t1^Q:16-467,H:16-467^87.83%ID^E:0^.^.	.	.	.	.	KEGG:ath:AT5G47360	.	.	.	.	.
Cac_g020271.t3	Cac_g020271.t3	.	.	Cac_g020271.t3.p1	35-679[+]	.	AT5G62720.2^AT5G62720.2^Q:50-186,H:58-196^70.5%ID^E:3e-59^.^.	Nsi18843.t1^Nsi18843.t1^Q:1-159,H:1-176^75%ID^E:4e-78^.^.	.	.	.	.	.	.	.	.	.	.
Cac_g015626.t3	Cac_g015626.t3	CAAT1_ARATH^CAAT1_ARATH^Q:1-437,H:151-587^75.973%ID^E:0^RecName: Full=Cationic amino acid transporter 1;^Eukaryota; Viridiplantae; Streptophyta; Embryophyta; Tracheophyta; Spermatophyta; Magnoliopsida; eudicotyledons; Gunneridae; Pentapetalae; rosids; malvids; Brassicales; Brassicaceae; Camelineae; Arabidopsis	.	Cac_g015626.t3.p2	135-671[+]	.	AT4G21120.2^AT4G21120.2^Q:1-437,H:1-437^75.97%ID^E:0^.^.	Nsi28535.t1^Nsi28535.t1^Q:1-440,H:151-590^90.23%ID^E:0^.^.	.	.	.	.	KEGG:ath:AT4G21120	GO:0016021^cellular_component^integral component of membrane`GO:0016020^cellular_component^membrane`GO:0005886^cellular_component^plasma membrane`GO:0015171^molecular_function^amino acid transmembrane transporter activity`GO:0015189^molecular_function^L-lysine transmembrane transporter activity`GO:0006865^biological_process^amino acid transport	.	.	.	.
Cac_g015626.t3	Cac_g015626.t3	CAAT1_ARATH^CAAT1_ARATH^Q:1-437,H:151-587^75.973%ID^E:0^RecName: Full=Cationic amino acid transporter 1;^Eukaryota; Viridiplantae; Streptophyta; Embryophyta; Tracheophyta; Spermatophyta; Magnoliopsida; eudicotyledons; Gunneridae; Pentapetalae; rosids; malvids; Brassicales; Brassicaceae; Camelineae; Arabidopsis	.	Cac_g015626.t3.p1	883-2205[+]	.	AT4G21120.2^AT4G21120.2^Q:1-437,H:1-437^75.97%ID^E:0^.^.	Nsi28535.t1^Nsi28535.t1^Q:1-440,H:151-590^90.23%ID^E:0^.^.	.	.	.	.	KEGG:ath:AT4G21120	GO:0016021^cellular_component^integral component of membrane`GO:0016020^cellular_component^membrane`GO:0005886^cellular_component^plasma membrane`GO:0015171^molecular_function^amino acid transmembrane transporter activity`GO:0015189^molecular_function^L-lysine transmembrane transporter activity`GO:0006865^biological_process^amino acid transport	.	.	.	.
Cac_g009858.t1	Cac_g009858.t1	SIP21_ARATH^SIP21_ARATH^Q:6-236,H:6-237^60.776%ID^E:1.2e-102^RecName: Full=Probable aquaporin SIP2-1;^Eukaryota; Viridiplantae; Streptophyta; Embryophyta; Tracheophyta; Spermatophyta; Magnoliopsida; eudicotyledons; Gunneridae; Pentapetalae; rosids; malvids; Brassicales; Brassicaceae; Camelineae; Arabidopsis	.	Cac_g009858.t1.p1	281-994[+]	.	AT3G56950.1^AT3G56950.1^Q:6-236,H:6-237^60.78%ID^E:6e-102^.^.	Nsi22360.t2^Nsi22360.t2^Q:1-237,H:1-233^87.76%ID^E:4e-151^.^.	.	.	.	.	KEGG:ath:AT3G56950`KO:K09875	GO:0005789^cellular_component^endoplasmic reticulum membrane`GO:0016021^cellular_component^integral component of membrane`GO:0015267^molecular_function^channel activity	.	.	.	.
Cac_g009858.t1	Cac_g009858.t1	SIP21_ARATH^SIP21_ARATH^Q:6-236,H:6-237^60.776%ID^E:1.2e-102^RecName: Full=Probable aquaporin SIP2-1;^Eukaryota; Viridiplantae; Streptophyta; Embryophyta; Tracheophyta; Spermatophyta; Magnoliopsida; eudicotyledons; Gunneridae; Pentapetalae; rosids; malvids; Brassicales; Brassicaceae; Camelineae; Arabidopsis	.	Cac_g009858.t1.p2	986-1285[-]	.	AT3G56950.1^AT3G56950.1^Q:6-236,H:6-237^60.78%ID^E:6e-102^.^.	Nsi22360.t2^Nsi22360.t2^Q:1-237,H:1-233^87.76%ID^E:4e-151^.^.	.	.	.	.	KEGG:ath:AT3G56950`KO:K09875	GO:0005789^cellular_component^endoplasmic reticulum membrane`GO:0016021^cellular_component^integral component of membrane`GO:0015267^molecular_function^channel activity	.	.	.	.
Cac_g024313.t1	Cac_g024313.t1	.	.	Cac_g024313.t1.p1	1-1179[+]	.	AT2G46630.1^AT2G46630.1^Q:267-362,H:254-369^42.37%ID^E:6e-17^.^.	Nsi09279.t1^Nsi09279.t1^Q:1-381,H:1-380^54.98%ID^E:5e-91^.^.	.	.	.	.	.	.	.	.	.	.
Cac_g005718.t1	Cac_g005718.t1	.	.	Cac_g005718.t1.p1	1-3096[+]	.	AT4G24200.2^AT4G24200.2^Q:474-1022,H:462-999^39.75%ID^E:1e-77^.^.	Nsi04594.t2^Nsi04594.t2^Q:1-1029,H:1-1028^71.37%ID^E:0^.^.	.	.	.	.	.	.	.	.	.	.
[truncated: 40,743 more rows]
