# Supplementary material for: Delayed differentiation of epidermal cells walls can underlie pedomorphosis in plants: the case of pedomorphic petals in the hummingbird-pollinated Caiophora hibiscifolia (Loasaceae, subfam. Loasoideae) species
Source: EvoDevo. 2022 Jan 3;13:1. doi: 10.1186/s13227-021-00186-x (PMC8725396; doi:10.1186/s13227-021-00186-x)
Supplement: Supplementary file 10 — Additional file 10. Loasa heterophylla isoform counts. [file 13227_2021_186_MOESM10_ESM.matrix]

	l_bud_rep1	l_bud_rep2	l_bud_rep3	l_flo_rep1	l_flo_rep2	l_flo_rep3	l_flo_rep4
TRINITY_DN36804_c1_g1_i7	0.00	0.00	0.00	0.00	0.00	0.00	0.00
TRINITY_DN19077_c0_g1_i1	0.00	0.00	0.00	0.00	1.56	1.00	1.00
TRINITY_DN28314_c0_g1_i1	178.07	136.93	151.67	237.46	418.22	379.08	490.90
TRINITY_DN20977_c1_g1_i1	0.00	0.00	0.00	2.00	1.00	1.00	0.00
TRINITY_DN37159_c2_g2_i3	2.33	0.00	0.00	0.00	0.00	3.32	0.00
TRINITY_DN36725_c5_g2_i1	16.02	0.00	26.86	0.00	23.41	18.96	0.00
TRINITY_DN27528_c0_g1_i1	6.46	0.00	8.94	4.42	0.00	1.61	0.00
TRINITY_DN34886_c0_g1_i2	9.98	0.00	0.00	4.61	0.00	2.09	5.80
TRINITY_DN57295_c0_g1_i1	4.00	0.00	6.00	1.00	1.00	5.00	0.00
TRINITY_DN36448_c1_g1_i2	1.50	0.00	0.00	2.66	5.98	0.00	0.00
TRINITY_DN10453_c0_g1_i1	0.00	0.00	6.00	1.00	2.00	1.00	1.00
TRINITY_DN45072_c0_g1_i1	1.00	0.00	0.00	2.00	3.00	2.00	1.00
TRINITY_DN14714_c0_g1_i1	3.00	0.00	0.00	1.00	0.00	0.00	0.00
TRINITY_DN24884_c0_g1_i1	286.00	287.00	126.29	227.00	217.00	107.17	135.09
TRINITY_DN5285_c0_g1_i1	2.00	0.00	0.00	2.00	12.00	1.00	1.00
TRINITY_DN28291_c0_g1_i2	37.78	10.36	40.64	15.76	44.00	14.96	56.59
TRINITY_DN7656_c1_g1_i1	0.36	9.00	0.00	3.00	0.00	7.01	4.00
TRINITY_DN61655_c0_g1_i1	5.00	0.00	7.00	1.00	4.00	3.00	0.00
TRINITY_DN25567_c0_g1_i3	0.00	0.00	4.00	0.00	0.00	0.00	0.00
TRINITY_DN78625_c0_g1_i1	0.00	0.00	4.00	0.00	0.00	0.00	0.00
TRINITY_DN34790_c0_g1_i5	0.00	0.00	5.42	0.00	0.00	1.95	0.00
TRINITY_DN26358_c1_g1_i1	4.00	3.00	6.00	10.00	4.00	22.00	7.00
TRINITY_DN31088_c0_g1_i1	95.61	35.00	26.00	303.68	513.19	436.15	215.96
TRINITY_DN33031_c0_g1_i1	0.00	36.04	22.12	0.00	16.29	11.74	0.00
TRINITY_DN23269_c0_g1_i1	192.00	50.00	81.00	146.00	158.00	109.00	325.00
TRINITY_DN57501_c0_g1_i1	0.00	0.00	5.00	28.00	13.00	16.00	1245.58
TRINITY_DN9507_c0_g1_i1	2.00	0.00	0.00	10.00	2.00	5.00	10.00
TRINITY_DN17743_c0_g1_i2	10.00	0.00	5.00	3.54	0.00	6.00	7.06
TRINITY_DN46664_c0_g1_i1	2.00	0.00	0.00	0.00	2.00	2.00	2.00
TRINITY_DN66945_c0_g1_i1	8.00	3.00	0.00	1.00	0.00	0.00	2.00
TRINITY_DN46719_c0_g1_i1	3.00	0.00	0.00	1.00	2.00	3.00	3.00
TRINITY_DN27120_c0_g1_i1	265.00	243.52	133.42	100.20	184.99	54.72	68.59
TRINITY_DN68588_c0_g1_i1	18.00	25.00	28.00	13.00	44.71	17.00	8.00
TRINITY_DN35464_c1_g1_i3	0.00	0.00	0.00	2.23	0.00	4.64	0.71
TRINITY_DN35127_c0_g1_i2	45.80	0.00	0.00	45.00	24.59	38.00	68.00
TRINITY_DN26087_c0_g1_i3	37.73	0.00	9.22	41.55	23.42	5.98	0.00
TRINITY_DN45648_c0_g1_i1	1.00	0.00	0.00	2.00	1.00	1.00	0.00
TRINITY_DN25292_c0_g1_i1	0.00	0.00	0.00	0.00	0.00	0.00	51.08
TRINITY_DN36285_c0_g1_i1	25.00	12.00	0.00	8.00	15.00	5.00	3.00
TRINITY_DN65349_c0_g1_i1	1.00	0.00	8.00	1.00	0.00	2.00	2.00
TRINITY_DN15862_c0_g1_i1	2.00	0.00	3.00	1.00	1.00	1.00	1.00
TRINITY_DN59949_c0_g1_i1	8.00	0.00	0.00	0.00	9.00	0.00	0.00
TRINITY_DN78436_c0_g1_i1	2.00	0.00	0.00	1.00	0.00	1.00	1.00
TRINITY_DN39400_c0_g1_i1	3.00	0.00	0.00	2.00	1.00	1.00	0.00
TRINITY_DN36455_c1_g1_i13	0.00	27.53	179.32	197.51	294.58	0.00	23.33
TRINITY_DN37167_c0_g1_i3	0.00	0.00	0.00	4.34	2.36	0.00	45.45
TRINITY_DN37216_c2_g1_i20	5.70	0.00	0.00	7.00	1.37	4.22	2.17
TRINITY_DN35763_c0_g2_i3	23.03	132.45	0.00	104.29	0.00	274.62	62.81
TRINITY_DN26926_c0_g1_i2	3.00	0.00	0.00	3.00	3.00	2.00	1.00
TRINITY_DN21357_c0_g1_i1	2.00	0.00	0.00	5.00	3.00	1.00	0.00
TRINITY_DN28990_c0_g1_i2	37.02	46.50	10.15	35.95	7.39	17.26	26.73
TRINITY_DN36495_c1_g3_i1	22.48	20.60	0.00	15.08	13.40	10.51	0.00
TRINITY_DN11880_c0_g1_i1	3.00	3.00	3.00	1.00	6.00	4.00	19.00
TRINITY_DN22511_c0_g1_i1	132.05	2.92	0.00	68.13	41.47	78.83	26.76
TRINITY_DN28495_c1_g1_i1	0.00	110.63	318.32	114.78	0.00	130.08	185.19
TRINITY_DN33131_c0_g1_i1	376.00	306.00	394.00	426.00	421.00	354.00	552.00
TRINITY_DN61485_c0_g1_i1	3.00	0.00	7.00	2.00	6.00	3.00	10.00
TRINITY_DN45532_c0_g1_i3	0.00	0.00	0.00	0.00	0.00	3.04	0.00
TRINITY_DN67599_c0_g1_i1	2.00	9.00	1.00	0.00	0.00	0.00	3.00
TRINITY_DN26811_c0_g1_i1	132.00	91.00	62.00	84.00	86.00	40.00	10.00
TRINITY_DN34324_c0_g1_i3	614.54	195.69	495.23	515.50	433.18	278.64	596.23
TRINITY_DN58055_c0_g1_i1	5.00	0.00	6.00	7.00	4.00	5.00	1.00
TRINITY_DN37319_c3_g1_i1	14.80	0.00	0.00	9.20	14.18	16.70	23.70
TRINITY_DN54767_c0_g1_i1	3.00	0.00	0.00	7.00	6.00	6.00	7.00
TRINITY_DN8268_c0_g1_i3	0.00	0.00	0.00	0.00	0.00	0.00	2.87
TRINITY_DN26357_c0_g1_i1	106.72	0.00	76.31	0.00	0.00	14.30	0.00
TRINITY_DN35617_c4_g1_i2	985.44	78.07	20.55	809.17	905.68	702.42	647.17
TRINITY_DN30533_c0_g1_i4	50.51	152.59	0.00	46.22	26.75	76.14	56.38
TRINITY_DN36083_c8_g4_i2	2.50	13.00	0.00	14.00	0.00	8.05	4.42
TRINITY_DN65643_c0_g1_i1	6.00	0.00	0.00	4.00	3.00	6.00	1.00
TRINITY_DN34515_c0_g2_i1	5.00	0.00	8.00	3.00	1.00	5.00	9.00
TRINITY_DN36541_c2_g1_i14	0.00	10.00	0.00	2.00	3.00	32.28	67.84
TRINITY_DN36932_c1_g1_i1	39.19	22.75	54.02	1049.69	31.33	107.56	926.70
TRINITY_DN26407_c1_g1_i4	5.00	155.19	886.07	34.84	31.95	53.28	1011.28
TRINITY_DN52064_c0_g1_i1	0.00	0.00	0.00	4.00	6.00	7.00	3.00
TRINITY_DN44405_c0_g1_i1	1.00	0.00	8.00	1.00	1.00	0.00	2.00
TRINITY_DN53343_c0_g1_i1	2.00	0.00	0.00	1.00	0.00	3.00	0.00
TRINITY_DN77752_c0_g1_i1	1.00	0.00	0.00	7.00	1.00	0.00	1.00
TRINITY_DN60950_c0_g1_i1	10.00	8.00	13.00	6.00	4.00	0.00	3.00
TRINITY_DN35819_c2_g1_i6	19.18	0.00	0.00	64.12	65.03	44.88	49.99
TRINITY_DN15326_c0_g1_i1	104.00	7.00	2.00	35.00	95.00	45.00	23.00
TRINITY_DN36944_c5_g1_i10	11.57	0.00	0.00	2.49	4.43	0.00	2.00
TRINITY_DN29447_c0_g1_i1	1122.00	1661.00	1010.00	1230.00	1224.00	1051.00	1348.00
TRINITY_DN78072_c0_g1_i1	6.00	0.00	0.00	1.00	0.00	1.00	1.00
TRINITY_DN32847_c2_g1_i6	8159.80	3845.95	3285.63	645.23	834.19	1182.07	2495.04
TRINITY_DN34150_c1_g1_i5	789.00	1970.69	1755.00	6290.35	5883.36	7723.83	4908.34
TRINITY_DN22311_c0_g1_i1	2.00	0.00	0.00	4.00	0.00	2.00	1.00
TRINITY_DN3762_c0_g1_i1	53.00	4.00	5.00	27.00	43.00	20.00	38.00
TRINITY_DN73322_c0_g1_i1	2.00	0.00	0.00	0.00	1.00	0.00	1.00
TRINITY_DN50665_c0_g1_i1	6.00	0.00	4.00	5.00	10.00	18.00	36.00
TRINITY_DN48401_c0_g1_i1	0.00	0.00	0.00	0.00	1.00	1.00	2.00
TRINITY_DN63113_c0_g1_i1	11.00	0.00	0.00	1.00	0.00	0.00	0.00
TRINITY_DN16390_c0_g1_i2	28.00	0.00	20.89	14.44	26.41	21.70	6.06
TRINITY_DN27206_c0_g1_i4	1.67	0.00	0.00	2.39	0.00	0.00	0.00
TRINITY_DN33710_c2_g1_i4	0.00	5.00	0.00	1.58	3.03	1.02	2.03
TRINITY_DN33592_c0_g1_i1	385.81	233.00	295.21	419.38	441.54	269.97	309.87
TRINITY_DN31606_c0_g1_i1	25.00	117.00	63.00	111.36	91.22	159.00	260.21
TRINITY_DN44932_c0_g1_i1	4.00	2.00	5.00	7.00	7.00	0.00	5.00
TRINITY_DN34498_c1_g1_i4	0.00	0.69	15.03	0.00	1.88	5.19	0.00
TRINITY_DN38143_c0_g1_i1	1.00	6.00	0.00	10.00	5.00	5.00	30.00
TRINITY_DN37184_c6_g1_i17	0.00	0.00	0.00	3.28	1.53	10.11	0.00
TRINITY_DN32099_c0_g1_i7	3.99	0.00	3.00	1.99	0.98	0.00	0.00
TRINITY_DN35415_c2_g1_i2	525.74	525.83	321.14	320.79	508.59	390.04	118.01
TRINITY_DN43671_c0_g1_i1	22.00	0.00	0.00	5.00	3.00	5.00	0.00
TRINITY_DN36867_c1_g1_i1	1.00	0.00	0.00	3.00	2.00	13.32	1.14
TRINITY_DN36324_c4_g1_i14	0.01	0.00	0.00	0.00	0.00	20.25	0.00
TRINITY_DN27540_c0_g1_i2	49.38	29.94	25.08	77.66	105.85	119.46	38.33
TRINITY_DN3399_c0_g1_i1	2.00	0.00	0.00	4.00	1.00	1.00	4.00
TRINITY_DN36286_c0_g1_i2	31.69	7.41	2.86	3.38	9.36	5.14	0.00
TRINITY_DN60634_c0_g1_i1	3.00	0.00	0.00	0.00	1.00	1.00	0.00
TRINITY_DN15604_c0_g1_i1	13.02	19.00	10.00	12.01	4.00	10.01	24.02
TRINITY_DN36134_c0_g1_i4	3.81	0.00	2.00	4.36	10.24	9.93	3.48
TRINITY_DN45051_c0_g1_i1	0.00	0.00	0.00	0.00	9.00	10.00	0.00
TRINITY_DN3449_c0_g1_i1	12.00	0.00	8.00	2.00	2.00	2.00	4.00
TRINITY_DN36602_c4_g1_i3	9.84	0.00	0.00	28.30	21.81	0.00	4.80
TRINITY_DN36572_c1_g1_i2	822.35	527.40	479.35	461.97	332.54	494.23	423.44
TRINITY_DN34234_c0_g1_i1	29.07	0.00	66.76	8.50	24.35	21.89	17.61
TRINITY_DN34942_c1_g1_i1	54.57	38.75	0.00	118.76	0.00	57.45	128.00
TRINITY_DN42772_c0_g1_i1	2.00	0.00	0.00	0.00	0.00	3.00	0.00
TRINITY_DN35617_c2_g1_i1	5.00	0.00	8.00	2.00	0.00	1.00	2.00
TRINITY_DN9567_c0_g1_i1	17.00	3.00	0.00	2.00	1.00	1.00	3.00
TRINITY_DN31782_c0_g1_i2	0.00	0.00	0.00	1.00	0.00	0.00	0.00
TRINITY_DN18014_c0_g1_i1	2.00	11.00	3.00	16.00	12.00	36.00	31.00
TRINITY_DN38700_c0_g1_i1	1.00	0.00	0.00	4.00	4.00	9.00	3.00
TRINITY_DN29435_c0_g1_i3	3381.05	1787.05	1815.34	7865.67	11719.94	14067.07	6203.60
TRINITY_DN1063_c0_g1_i1	40.06	1.34	22.00	9.06	22.25	39.15	15.12
TRINITY_DN26407_c1_g1_i1	0.00	6.81	13.72	24.49	3.38	87.99	53.35
TRINITY_DN33153_c0_g1_i2	0.99	11.00	0.00	1.00	1.00	1.00	1.00
TRINITY_DN61333_c0_g1_i1	1.00	0.00	0.00	0.00	3.00	1.00	2.00
TRINITY_DN37184_c6_g1_i4	0.00	39.99	17.70	0.00	19.50	15.84	0.04
TRINITY_DN16478_c0_g1_i1	5.00	0.00	6.00	4.00	7.00	4.00	1.00
TRINITY_DN55868_c0_g1_i1	4.00	0.00	0.00	1.00	1.00	0.00	2.00
TRINITY_DN35449_c0_g1_i5	15.42	0.00	0.00	9.78	45.04	5.78	6.80
TRINITY_DN50299_c0_g1_i1	224.57	298.00	268.00	191.47	222.16	224.12	260.50
TRINITY_DN26530_c0_g1_i1	429.33	138.62	209.01	177.20	183.30	172.10	555.76
TRINITY_DN33950_c2_g2_i1	130.52	45.00	53.00	96.00	57.00	77.00	142.00
TRINITY_DN33585_c2_g1_i4	324.64	405.66	397.12	648.40	829.65	356.78	211.44
TRINITY_DN1148_c0_g1_i1	10.47	13.00	7.00	6.47	4.00	4.47	4.47
TRINITY_DN75680_c0_g1_i1	2.00	0.00	0.00	5.00	6.00	3.00	2.00
TRINITY_DN37122_c0_g1_i7	23.58	49.63	29.28	12.13	17.31	22.15	9.51
TRINITY_DN9695_c0_g1_i1	16.00	13.00	0.00	10.00	10.00	8.00	6.00
TRINITY_DN35507_c3_g1_i7	2.85	0.00	0.00	4.17	6.86	6.48	1.49
TRINITY_DN18144_c0_g1_i3	0.00	0.00	0.00	0.00	0.17	0.00	4.85
TRINITY_DN52270_c0_g1_i1	7.00	0.00	0.00	0.00	2.00	1.00	1.00
TRINITY_DN49290_c0_g1_i1	2.00	9.00	0.00	1.00	1.00	5.00	1.00
TRINITY_DN35964_c1_g2_i2	34.98	0.00	0.00	33.13	30.37	16.52	26.05
TRINITY_DN36183_c0_g1_i2	0.00	0.00	0.00	3.35	1.39	5.09	0.00
TRINITY_DN10243_c0_g1_i1	5.00	0.00	0.00	2.00	2.00	1.00	1.00
TRINITY_DN22325_c0_g1_i1	2.02	0.00	6.00	0.00	4.00	0.69	0.00
TRINITY_DN57570_c0_g1_i2	18.73	17.00	10.00	23.39	0.00	63.29	30.10
TRINITY_DN73217_c0_g1_i1	1.00	0.00	0.00	4.00	0.00	1.00	0.00
TRINITY_DN36201_c3_g1_i3	0.00	370.30	136.56	0.00	0.00	0.00	0.00
TRINITY_DN37075_c1_g1_i10	227.85	97.05	277.45	431.47	508.66	364.30	100.22
TRINITY_DN33828_c2_g1_i6	0.00	0.00	0.00	62.07	0.00	6.48	0.00
TRINITY_DN66536_c0_g1_i1	4.00	0.00	0.00	0.00	1.00	3.00	4.00
TRINITY_DN50182_c0_g1_i1	0.00	0.00	0.00	2.00	0.00	1.00	5.00
TRINITY_DN32606_c0_g1_i1	146.17	256.46	368.45	0.00	0.00	65.52	151.05
TRINITY_DN34151_c0_g1_i4	0.00	226.97	355.89	399.82	92.52	32.13	615.44
TRINITY_DN69051_c0_g1_i1	3.00	0.00	0.00	1.00	2.00	0.00	1.00
TRINITY_DN21163_c0_g1_i2	25.29	0.00	33.00	15.00	4.36	33.54	19.11
TRINITY_DN43394_c0_g1_i1	3.00	0.00	0.00	2.00	0.00	0.00	0.00
TRINITY_DN77963_c0_g1_i1	4.00	2.00	0.00	0.00	0.00	1.00	5.00
TRINITY_DN35438_c1_g1_i3	0.00	53.86	28.72	18.73	61.88	64.76	122.76
TRINITY_DN48050_c0_g1_i1	1.00	0.00	0.00	5.00	7.00	3.00	0.00
TRINITY_DN69152_c0_g1_i1	35.00	0.00	5.00	2.00	0.00	0.00	0.00
TRINITY_DN33435_c1_g1_i3	0.00	0.00	0.00	0.00	0.00	0.00	0.00
TRINITY_DN3527_c0_g1_i1	0.00	5.00	2.00	2.00	5.00	3.00	3.00
TRINITY_DN73736_c0_g1_i1	5.00	10.00	0.00	74.00	45.00	27.00	72.00
TRINITY_DN69285_c0_g1_i1	0.00	0.00	0.00	0.00	0.00	4.00	3.00
TRINITY_DN43973_c0_g1_i1	0.00	0.00	0.00	3.00	3.00	2.00	0.00
TRINITY_DN14897_c0_g1_i1	601.00	348.00	370.00	1013.00	744.00	704.00	152.00
TRINITY_DN26266_c0_g1_i4	0.00	0.00	0.00	0.00	0.00	0.00	11.80
TRINITY_DN3845_c0_g1_i1	1.00	0.00	0.00	0.00	0.00	0.00	5.00
TRINITY_DN36542_c0_g1_i1	15.00	0.00	12.00	12.00	11.00	10.00	13.00
TRINITY_DN58448_c1_g1_i1	5.00	0.00	0.00	0.00	15.00	2.00	0.00
TRINITY_DN15883_c0_g1_i2	1.00	4.00	1.00	0.00	1.00	0.00	6.19
TRINITY_DN48135_c0_g1_i1	1.00	0.00	0.00	1.00	2.00	1.00	1.00
TRINITY_DN45954_c0_g1_i1	0.00	10.00	0.00	1.00	1.00	0.00	1.00
TRINITY_DN25923_c0_g1_i1	10.00	0.00	0.00	9.57	9.01	6.43	4.31
TRINITY_DN43777_c0_g1_i1	5.00	0.00	0.00	3.00	3.00	2.00	0.00
TRINITY_DN77689_c0_g1_i1	1.00	0.00	2.00	1.00	0.00	0.00	4.00
TRINITY_DN34504_c0_g1_i1	0.00	0.00	0.00	7.00	4.00	23.00	43.00
TRINITY_DN26376_c0_g1_i2	1022.54	85.00	150.38	292.46	195.86	184.51	356.88
TRINITY_DN4329_c0_g1_i1	5.33	0.00	8.00	5.00	0.00	0.00	4.00
TRINITY_DN37173_c3_g1_i9	89.88	13.00	20.00	61.10	56.34	39.45	107.67
TRINITY_DN36692_c2_g3_i7	0.00	0.00	0.00	0.00	308.21	0.00	5.13
TRINITY_DN17159_c0_g1_i2	0.00	0.00	3.00	0.00	3.15	4.00	0.00
TRINITY_DN14579_c0_g1_i1	13.00	19.00	21.00	18.00	17.00	11.99	37.15
TRINITY_DN80658_c0_g1_i1	3.00	0.00	0.00	1.00	1.00	4.00	0.00
TRINITY_DN22769_c0_g1_i4	3.53	0.00	0.00	3.61	0.00	0.00	7.78
TRINITY_DN36514_c1_g2_i7	0.00	0.00	56.86	0.00	30.68	20.04	0.00
TRINITY_DN36449_c1_g1_i1	190.01	335.00	252.86	248.00	212.88	345.08	1218.22
TRINITY_DN70864_c0_g1_i1	1.00	0.00	0.00	3.00	0.00	3.00	1.00
TRINITY_DN55805_c0_g1_i1	2.00	7.00	0.00	1.00	1.00	0.00	1.00
TRINITY_DN37017_c0_g1_i1	2.00	0.00	3.00	1.00	5.00	1.00	2.00
TRINITY_DN36957_c2_g1_i6	0.00	0.00	0.00	7.57	0.00	0.00	4.95
TRINITY_DN3251_c0_g1_i1	22.00	0.00	0.00	2.36	11.00	12.94	0.00
TRINITY_DN35441_c0_g1_i2	993.02	512.57	240.37	806.35	695.61	409.70	148.87
TRINITY_DN35703_c4_g1_i1	1.00	0.00	0.00	0.00	0.00	0.00	0.00
TRINITY_DN4607_c0_g1_i1	0.00	5.00	3.00	0.00	0.00	0.00	0.00
TRINITY_DN34878_c1_g1_i1	209.00	176.00	169.00	347.00	308.00	267.00	183.00
TRINITY_DN62688_c0_g1_i1	2.00	0.00	0.00	1.00	2.00	1.00	0.00
TRINITY_DN2781_c0_g1_i1	2.00	0.00	0.00	2.00	3.00	9.00	3.00
TRINITY_DN37315_c2_g3_i1	128.00	9.00	11.00	56.00	47.00	66.00	122.00
TRINITY_DN17312_c0_g1_i1	3.00	0.00	0.00	1.00	6.00	0.00	0.00
TRINITY_DN37160_c1_g1_i14	1.41	0.00	5.61	0.00	0.80	0.54	3.85
TRINITY_DN63837_c0_g1_i1	1.00	0.00	0.00	0.00	5.00	0.00	1.00
TRINITY_DN56190_c0_g1_i1	4.00	0.00	0.00	1.00	2.00	2.00	0.00
TRINITY_DN23006_c0_g1_i1	257.00	220.00	250.00	245.00	182.00	152.00	291.00
TRINITY_DN47000_c0_g1_i1	1.00	0.00	0.00	1.00	3.00	1.00	3.00
TRINITY_DN37261_c6_g1_i14	3.00	0.00	0.00	4.45	10.14	15.00	4.00
TRINITY_DN35488_c1_g1_i4	27.12	8.35	0.00	16.91	0.00	0.00	29.41
TRINITY_DN10038_c0_g1_i1	30.31	0.00	0.00	82.00	0.00	41.00	80.91
TRINITY_DN36713_c6_g1_i1	0.00	6.00	1.00	0.00	0.00	2.00	1.00
TRINITY_DN37016_c4_g1_i1	2.05	28.00	0.00	4.09	2.20	1.81	0.00
TRINITY_DN64855_c0_g1_i1	1.00	0.00	0.00	2.00	1.00	0.00	0.00
TRINITY_DN36089_c3_g2_i2	9.00	4.00	6.00	8.00	0.00	7.00	0.00
TRINITY_DN72078_c0_g1_i1	5.00	0.00	0.00	1.00	1.00	1.00	0.00
TRINITY_DN79849_c0_g1_i1	1.00	0.00	0.00	1.00	5.00	1.00	3.00
TRINITY_DN39271_c0_g1_i1	5.00	0.00	0.00	3.00	3.00	3.00	0.00
TRINITY_DN37204_c3_g2_i3	9.79	7.15	0.00	7.97	0.00	7.39	9.40
TRINITY_DN26778_c0_g1_i5	261.64	356.45	194.19	294.69	288.71	187.40	359.15
TRINITY_DN33538_c2_g1_i3	39.17	16.58	0.00	2.60	5.61	0.00	15.42
TRINITY_DN65234_c0_g1_i1	47.00	63.00	7.00	42.00	62.00	41.00	3.00
TRINITY_DN36255_c5_g1_i5	0.00	0.00	1.50	8.22	0.00	19.18	6.63
TRINITY_DN71351_c0_g1_i1	0.00	3.00	0.00	0.00	0.00	2.00	0.00
TRINITY_DN17249_c0_g1_i1	11.00	0.00	0.00	3.00	7.00	8.05	9.44
TRINITY_DN15267_c0_g1_i1	463.64	271.76	232.34	266.04	294.90	228.94	481.39
TRINITY_DN35118_c1_g1_i6	0.00	62.54	82.23	67.61	34.26	0.00	49.84
TRINITY_DN35494_c0_g1_i5	79.86	38.48	0.00	37.90	0.00	0.00	27.99
TRINITY_DN40499_c0_g1_i1	0.00	0.00	0.00	1.00	1.00	2.00	1.00
TRINITY_DN35519_c0_g2_i1	5.73	0.00	0.00	22.34	15.36	15.92	9.84
TRINITY_DN15809_c0_g1_i1	5.00	4.00	0.00	15.00	16.85	0.00	20.00
TRINITY_DN65885_c0_g1_i1	0.00	11.00	0.00	0.00	0.00	0.00	0.00
TRINITY_DN6662_c0_g1_i1	0.00	8.00	0.00	0.00	0.00	10.00	0.00
TRINITY_DN15854_c0_g1_i1	27.00	30.00	8.00	6.00	8.00	6.00	3.00
TRINITY_DN30757_c0_g1_i4	0.00	0.00	0.00	0.00	5.23	0.56	2.28
TRINITY_DN33690_c2_g1_i2	1127.48	693.44	562.41	649.30	638.26	380.33	535.58
TRINITY_DN23666_c0_g1_i1	8.09	0.00	0.00	8.28	12.00	5.35	3.59
TRINITY_DN77332_c0_g1_i1	1.00	0.00	0.00	6.00	5.00	6.00	5.00
TRINITY_DN35350_c0_g1_i1	0.00	0.00	0.00	0.00	0.00	11.53	6.65
TRINITY_DN35320_c1_g1_i1	0.00	0.00	0.00	0.00	0.00	0.00	15.09
TRINITY_DN35501_c1_g1_i4	32.27	0.00	0.00	0.00	0.00	32.51	29.25
TRINITY_DN32752_c0_g2_i9	0.00	0.00	0.00	0.00	0.00	0.00	0.00
TRINITY_DN38072_c0_g1_i1	2.00	0.00	0.00	1.00	2.00	1.00	2.00
TRINITY_DN34820_c0_g1_i2	1382.25	189.07	302.27	420.52	299.59	132.09	239.99
TRINITY_DN1336_c0_g1_i1	5.00	0.00	0.00	5.00	0.00	3.00	7.00
TRINITY_DN36720_c0_g2_i2	6.10	0.00	0.00	5.00	15.21	4.24	11.12
TRINITY_DN72680_c0_g1_i1	4.00	0.00	7.00	3.00	3.00	2.00	1.00
TRINITY_DN75706_c0_g1_i1	3.00	0.00	0.00	2.00	3.00	3.00	2.00
TRINITY_DN35866_c0_g1_i1	1152.84	441.69	159.79	1142.41	1135.14	780.64	1320.47
TRINITY_DN36526_c1_g1_i8	12.25	0.00	0.00	3.31	3.00	4.94	15.15
TRINITY_DN35656_c2_g3_i1	3.00	0.00	0.00	0.00	5.00	7.00	9.00
TRINITY_DN36567_c2_g1_i1	7.00	0.00	0.00	9.00	8.00	3.00	3.00
TRINITY_DN3111_c0_g1_i1	1.00	0.00	0.00	2.00	1.00	1.00	1.00
TRINITY_DN33667_c0_g1_i3	6.61	4.01	0.00	0.00	0.00	0.00	0.00
TRINITY_DN19232_c0_g1_i1	2.17	4.26	0.00	3.30	2.00	2.00	0.00
TRINITY_DN24169_c0_g1_i2	0.00	0.00	0.00	3.18	0.00	0.00	0.00
TRINITY_DN29820_c0_g1_i1	311.65	0.00	0.00	92.24	0.00	58.10	50.72
TRINITY_DN4234_c0_g1_i3	0.00	0.00	0.00	6.69	0.00	0.00	0.00
TRINITY_DN1957_c0_g1_i1	0.00	6.00	0.00	1.00	7.00	3.00	2.00
TRINITY_DN32637_c0_g1_i4	12.78	8.90	1.00	0.06	0.00	32.97	11.31
TRINITY_DN22844_c0_g1_i1	61.00	119.00	134.00	56.00	69.00	94.00	126.00
TRINITY_DN36469_c2_g1_i16	3.00	0.00	0.00	0.99	2.03	5.00	2.00
TRINITY_DN22098_c0_g1_i1	5.00	0.00	0.00	13.00	13.00	15.00	4.00
TRINITY_DN59604_c0_g1_i1	8.00	0.00	0.00	1.00	2.00	1.00	1.00
TRINITY_DN6006_c0_g1_i1	2.00	0.00	13.00	3.00	0.00	1.00	3.00
TRINITY_DN45352_c0_g1_i1	6.00	0.00	1.00	3.00	3.00	4.00	2.00
TRINITY_DN47482_c0_g1_i1	1.00	0.00	0.00	1.00	2.00	3.00	1.00
TRINITY_DN18792_c0_g1_i1	8.00	0.00	0.00	1.00	1.00	1.00	0.00
TRINITY_DN33982_c4_g1_i12	0.00	0.00	0.00	6.97	0.00	0.00	2.73
TRINITY_DN15287_c0_g1_i1	6.18	0.00	12.00	17.00	3.61	9.00	9.00
TRINITY_DN27424_c0_g1_i2	43.20	79.17	0.00	0.00	33.05	0.00	30.89
TRINITY_DN13564_c0_g1_i1	34.00	5.00	14.00	27.00	19.79	10.00	10.75
TRINITY_DN35664_c0_g1_i6	37.17	0.00	0.00	58.90	58.37	69.21	14.85
TRINITY_DN53192_c0_g1_i1	2.00	19.00	2.00	2.00	1.00	0.00	2.00
TRINITY_DN31919_c2_g1_i3	7.03	0.00	0.00	2.16	4.63	11.85	9.03
TRINITY_DN41332_c0_g1_i1	10.00	15.00	0.00	2.00	1.00	0.00	2.00
TRINITY_DN25834_c0_g1_i3	0.00	0.00	0.00	37.25	16.96	39.32	0.00
TRINITY_DN50554_c0_g1_i1	0.00	11.00	6.00	0.00	0.00	1.00	0.00
TRINITY_DN30951_c0_g1_i1	405.00	836.00	651.00	708.00	410.00	555.00	514.00
TRINITY_DN4732_c0_g1_i1	5.00	0.00	0.00	22.00	1.00	14.00	26.00
TRINITY_DN26937_c2_g1_i1	3647.01	2878.09	1696.31	1787.66	1741.62	768.12	944.77
TRINITY_DN32135_c0_g2_i1	28.00	5.00	4.00	16.00	12.45	7.00	8.89
TRINITY_DN29558_c0_g2_i1	1392.16	1209.63	1004.92	1370.44	1297.18	735.47	1060.63
TRINITY_DN34993_c1_g1_i3	46.08	37.00	0.00	42.98	67.34	75.02	52.01
TRINITY_DN42284_c0_g1_i1	6.00	0.00	0.00	6.00	7.00	3.00	3.00
TRINITY_DN80320_c0_g1_i1	3.00	4.00	4.00	2.00	4.00	1.00	0.00
TRINITY_DN37286_c3_g1_i2	21.97	10.35	0.00	3.08	0.00	0.00	0.00
TRINITY_DN28872_c0_g1_i11	15.59	21.23	2.43	1.04	0.00	0.00	0.00
TRINITY_DN33560_c0_g1_i2	148.06	241.02	321.18	1196.51	1181.62	1840.85	5759.19
TRINITY_DN57100_c0_g1_i1	4.00	3.00	0.00	4.00	1.00	1.00	9.00
TRINITY_DN35601_c2_g1_i7	7.81	13.07	0.00	24.99	63.98	28.94	7.94
TRINITY_DN36511_c3_g1_i22	2.00	0.00	0.00	0.02	0.00	0.00	1.00
TRINITY_DN69464_c0_g1_i1	30.00	13.00	11.00	8.00	2.00	15.00	20.00
TRINITY_DN35493_c6_g3_i3	35.19	67.95	119.66	53.71	50.13	52.51	45.81
TRINITY_DN36839_c3_g2_i5	0.00	0.00	0.00	0.00	3.00	2.00	0.00
TRINITY_DN36662_c0_g1_i1	7.02	3.88	11.00	3.00	0.00	0.00	2.30
TRINITY_DN36952_c0_g2_i2	8.09	19.55	2.91	21.58	31.73	24.06	8.64
TRINITY_DN40754_c0_g1_i1	0.00	0.00	0.00	2.00	3.00	3.00	1.00
TRINITY_DN9196_c0_g1_i1	433.00	545.00	453.00	358.00	470.00	304.00	376.00
TRINITY_DN79204_c0_g1_i1	4.00	0.00	0.00	0.00	0.00	0.00	0.00
TRINITY_DN73994_c0_g1_i1	4.00	0.00	0.00	0.00	0.00	0.00	0.00
TRINITY_DN36969_c1_g2_i3	2.70	0.00	0.00	3.60	4.48	1.62	0.00
TRINITY_DN23014_c0_g1_i1	53.18	0.00	15.19	34.62	30.13	21.10	49.12
TRINITY_DN36791_c1_g1_i4	346.72	439.77	666.31	428.80	429.34	430.73	483.79
TRINITY_DN32769_c0_g1_i9	9.64	0.00	52.78	6.70	0.00	0.00	1.37
TRINITY_DN17831_c0_g1_i2	30.89	3.31	67.00	28.36	32.00	17.22	13.94
TRINITY_DN66958_c0_g1_i1	2.00	0.00	1.00	2.00	1.00	1.00	1.00
TRINITY_DN76377_c1_g1_i1	1.00	0.00	0.00	2.00	8.39	7.70	0.00
TRINITY_DN39572_c0_g1_i1	1.00	0.00	0.00	1.00	2.00	0.00	1.00
TRINITY_DN43810_c0_g1_i1	3.00	20.00	8.00	18.00	5.00	10.00	1.00
TRINITY_DN19196_c0_g1_i1	32.00	1.00	3.00	24.00	10.00	4.00	5.00
TRINITY_DN24451_c0_g1_i1	13.00	10.00	7.00	30.00	31.00	19.00	18.00
TRINITY_DN52959_c0_g1_i1	0.00	0.00	0.00	3.00	1.00	1.00	1.00
TRINITY_DN77070_c0_g1_i1	4.00	0.00	0.00	4.00	6.00	2.00	3.00
TRINITY_DN34072_c0_g1_i3	24.34	12.45	14.16	19.77	17.14	32.47	4.13
TRINITY_DN21664_c0_g2_i1	91.14	163.54	0.00	152.88	211.61	255.00	718.18
TRINITY_DN35075_c0_g1_i6	18.36	0.00	0.01	5.21	22.74	5.14	0.00
TRINITY_DN59944_c0_g1_i1	18.66	6.00	3.00	11.00	241.73	148.07	1.00
TRINITY_DN21288_c0_g1_i1	17.00	8.00	20.00	17.00	0.00	0.00	30.00
TRINITY_DN5523_c0_g1_i1	0.00	303.00	270.00	52.43	38.61	0.00	0.00
TRINITY_DN74335_c0_g1_i1	2.00	0.00	0.00	3.00	1.00	3.00	4.00
TRINITY_DN8538_c0_g1_i2	1.00	0.00	0.00	0.00	0.00	2.00	0.00
TRINITY_DN35449_c0_g1_i1	3.48	5.62	1.17	18.38	0.00	0.00	4.96
TRINITY_DN35468_c2_g1_i5	0.00	0.00	0.00	10.00	0.00	0.00	0.00
TRINITY_DN63887_c0_g1_i1	1.00	0.00	0.00	0.00	0.00	0.00	2.00
TRINITY_DN13367_c1_g1_i1	1.00	0.00	10.00	3.00	1.00	0.00	0.00
TRINITY_DN31631_c1_g1_i2	21.16	0.00	0.00	11.22	16.95	0.00	7.13
TRINITY_DN37237_c4_g1_i3	269.88	124.97	60.41	376.47	302.79	0.00	92.89
TRINITY_DN60694_c0_g1_i2	0.00	0.00	0.00	3.80	2.63	1.36	0.40
TRINITY_DN30198_c1_g2_i5	18.90	0.00	0.00	9.36	10.81	12.84	2.07
TRINITY_DN28542_c0_g1_i1	368.00	451.00	453.00	527.00	451.00	378.00	983.00
TRINITY_DN70086_c0_g1_i1	1.00	0.00	0.00	2.00	2.00	1.00	0.00
TRINITY_DN17709_c0_g1_i1	0.00	0.00	0.00	4.00	5.00	3.00	1.00
TRINITY_DN16370_c0_g1_i2	13.00	0.00	7.00	5.59	8.34	9.00	0.00
TRINITY_DN64703_c0_g1_i1	8.00	0.00	0.00	4.00	2.00	1.00	2.00
TRINITY_DN36160_c2_g1_i1	22.01	0.00	3.00	3.00	6.01	4.00	22.02
TRINITY_DN29913_c0_g1_i1	6.00	0.00	0.00	1.00	2.00	5.83	2.00
TRINITY_DN66207_c0_g1_i1	0.00	0.00	0.00	1.00	1.00	1.00	1.00
TRINITY_DN29923_c0_g1_i1	222.00	275.00	189.00	660.00	357.00	846.00	1455.93
TRINITY_DN70223_c0_g1_i1	0.00	0.00	1.00	1.00	1.00	2.00	4.00
TRINITY_DN35451_c0_g1_i2	12.21	0.00	4.47	72.09	125.17	38.99	2.80
TRINITY_DN64366_c0_g1_i1	3.00	0.00	0.00	0.00	2.00	1.00	1.00
TRINITY_DN31922_c1_g1_i1	0.00	0.00	0.00	0.00	20.00	3.00	1.00
TRINITY_DN35931_c0_g2_i8	0.00	0.00	0.00	5.65	6.26	7.82	0.00
TRINITY_DN15834_c0_g1_i2	547.36	224.07	195.71	306.75	308.91	213.35	307.00
TRINITY_DN66198_c0_g1_i1	5.00	0.00	11.00	8.00	5.00	8.00	17.00
TRINITY_DN26127_c0_g1_i2	0.00	0.00	0.00	7.00	22.00	0.00	0.00
TRINITY_DN30758_c0_g1_i2	129.69	47.43	95.66	60.45	59.63	18.00	8.87
TRINITY_DN69684_c0_g1_i1	3.00	0.00	0.00	3.00	1.00	0.00	1.00
TRINITY_DN58183_c0_g1_i2	0.00	3.00	10.00	0.00	0.00	0.00	0.00
TRINITY_DN40164_c0_g1_i1	4.00	0.00	0.00	6.00	9.00	4.00	2.00
TRINITY_DN70494_c0_g1_i1	10.00	0.00	0.00	2.00	0.00	2.00	0.00
TRINITY_DN12983_c0_g1_i2	0.77	0.00	1.00	0.00	1.59	5.01	5.05
TRINITY_DN47434_c0_g1_i1	1.00	0.00	0.00	1.00	1.00	0.00	3.00
TRINITY_DN80753_c0_g1_i1	1.00	2.00	0.00	1.00	1.00	1.00	1.00
TRINITY_DN30425_c0_g1_i1	256.00	247.00	470.00	248.00	257.00	195.00	75.00
TRINITY_DN37171_c4_g1_i5	50.38	0.00	0.00	36.86	61.31	0.00	0.00
TRINITY_DN35619_c2_g1_i1	0.00	94.97	75.66	0.00	33.84	3.16	0.00
TRINITY_DN32531_c0_g1_i5	13.32	0.00	10.00	49.88	33.02	38.08	60.36
TRINITY_DN24911_c0_g1_i1	9.14	0.00	15.00	11.77	22.00	6.56	14.19
TRINITY_DN9068_c0_g1_i1	4.00	0.00	0.00	2.00	5.00	2.00	6.00
TRINITY_DN36599_c3_g1_i1	2.00	0.00	16.00	2.00	0.00	0.00	0.00
TRINITY_DN70397_c0_g1_i1	0.00	0.00	0.00	0.00	0.00	2.00	4.00
TRINITY_DN69756_c0_g1_i1	5.00	0.00	1.00	5.00	1.00	2.00	4.00
TRINITY_DN35952_c0_g1_i2	33.25	0.00	0.00	41.26	297.69	18.64	39.29
TRINITY_DN1068_c0_g1_i1	5.00	1.00	0.00	1.00	3.00	4.00	6.00
TRINITY_DN36878_c3_g1_i19	17.50	0.00	4.08	15.35	7.43	10.45	23.14
TRINITY_DN36949_c2_g1_i12	2.81	0.00	0.00	2.01	1.00	0.00	2.54
TRINITY_DN35451_c0_g1_i6	91.53	0.00	0.00	440.81	981.01	253.31	0.00
TRINITY_DN26608_c1_g1_i1	2.00	0.00	0.00	5.00	5.00	0.00	6.00
TRINITY_DN33982_c4_g1_i1	0.00	0.00	0.00	0.00	3.37	0.00	0.00
TRINITY_DN61301_c0_g1_i1	4.00	0.00	0.00	3.00	6.00	3.00	0.00
TRINITY_DN22102_c1_g1_i1	0.00	0.00	15.00	0.00	0.00	3.12	1.70
TRINITY_DN34930_c0_g2_i8	32.09	24.38	31.41	59.63	16.06	0.00	37.50
TRINITY_DN5572_c0_g1_i2	1.61	6.00	0.00	1.20	0.00	2.00	1.00
TRINITY_DN34248_c0_g1_i1	16.00	2.00	2.00	6.00	13.00	5.00	10.00
TRINITY_DN25669_c0_g1_i2	10.54	0.00	0.00	2.31	5.87	0.00	4.00
TRINITY_DN35508_c1_g1_i1	90.00	74.00	60.00	287.00	247.00	204.00	100.00
TRINITY_DN35415_c2_g1_i12	171.76	106.42	179.96	1379.73	909.02	398.01	597.93
TRINITY_DN33619_c2_g1_i4	12.44	0.00	11.00	2.71	2.83	1.67	9.24
TRINITY_DN60908_c0_g1_i1	2.00	1.00	0.00	1.00	2.00	1.00	3.00
TRINITY_DN37193_c13_g1_i1	0.00	0.00	0.00	4.00	3.00	4.00	1.00
TRINITY_DN30244_c0_g1_i3	2077.23	1794.65	1221.80	2350.40	1669.45	1466.60	3360.83
TRINITY_DN43596_c0_g1_i1	0.00	0.00	0.00	1.00	0.00	4.00	2.00
TRINITY_DN10601_c0_g1_i1	10.01	12.00	2.00	13.00	7.00	6.01	8.01
TRINITY_DN65928_c0_g1_i1	11.00	10.00	0.00	12.00	37.00	17.33	21.00
TRINITY_DN34988_c5_g1_i1	4.00	0.00	0.00	7.00	10.00	1.00	3.00
TRINITY_DN57347_c0_g1_i1	2.00	0.00	0.00	2.00	2.00	4.00	3.00
TRINITY_DN51715_c0_g1_i1	3.00	0.00	0.00	6.00	13.00	12.00	4.00
TRINITY_DN68234_c0_g1_i1	5.00	0.00	0.00	0.00	0.00	1.00	4.00
TRINITY_DN29096_c0_g1_i3	314.48	811.42	723.62	446.46	765.01	477.28	89.22
TRINITY_DN29468_c1_g2_i1	267.00	485.00	560.00	259.00	403.00	376.00	161.00
TRINITY_DN18780_c0_g1_i3	0.00	0.00	0.00	2.00	1.00	0.00	2.00
TRINITY_DN36914_c4_g2_i17	0.00	0.00	0.53	0.00	9.82	8.89	23.07
TRINITY_DN35597_c0_g1_i9	0.98	0.00	2.00	0.00	0.00	0.00	0.00
TRINITY_DN12668_c0_g1_i1	2.00	9.00	0.00	0.00	0.00	2.00	1.00
TRINITY_DN78796_c0_g1_i1	0.00	0.00	11.00	3.00	0.00	5.00	0.00
TRINITY_DN34340_c0_g1_i2	2.02	5.00	4.00	0.00	0.00	0.00	0.00
TRINITY_DN69124_c0_g1_i1	1.00	0.00	7.00	3.00	2.00	1.00	0.00
TRINITY_DN29412_c0_g1_i1	465.07	86.75	109.97	299.78	451.92	341.91	326.86
TRINITY_DN26247_c0_g1_i2	2.00	18.00	0.00	2.00	1.00	1.00	1.00
TRINITY_DN19508_c0_g1_i2	4.52	0.00	0.00	0.14	2.76	0.00	0.39
TRINITY_DN36707_c0_g2_i8	0.00	0.00	517.76	0.00	91.39	0.00	0.00
TRINITY_DN37040_c3_g1_i9	10.00	42.76	0.00	77.49	0.00	134.67	191.98
TRINITY_DN75165_c0_g1_i1	3.00	0.00	0.00	2.00	6.00	1.00	0.00
TRINITY_DN36767_c1_g1_i8	120.83	92.97	258.97	153.86	102.30	104.04	154.23
TRINITY_DN7002_c0_g1_i1	0.00	0.00	0.00	4.00	5.00	6.00	3.00
TRINITY_DN26208_c0_g1_i1	666.00	666.00	492.00	434.00	186.00	102.00	90.00
TRINITY_DN28661_c0_g1_i3	34.02	20.29	0.00	74.57	8.19	45.10	75.70
TRINITY_DN29588_c0_g1_i2	7.73	121.92	23.23	6.22	0.00	0.00	12.62
TRINITY_DN62439_c0_g1_i1	3.00	0.00	0.00	1.00	0.00	0.00	12.00
TRINITY_DN22364_c0_g1_i1	3.00	0.00	0.00	1.00	6.00	1.00	0.00
TRINITY_DN43017_c0_g1_i1	1.00	0.00	0.00	2.00	1.00	1.00	1.00
TRINITY_DN48299_c0_g1_i1	0.00	0.00	14.00	0.00	0.00	0.00	0.00
TRINITY_DN39976_c0_g1_i1	6.00	0.00	0.00	5.00	1.00	1.00	0.00
TRINITY_DN35806_c0_g1_i1	1003.00	595.00	967.00	1785.00	1831.00	1927.00	932.00
TRINITY_DN35832_c5_g1_i1	338.39	251.91	355.80	46.56	203.62	791.05	43.85
TRINITY_DN28565_c1_g1_i1	0.00	0.00	0.00	2.00	2.00	0.00	1.00
TRINITY_DN33659_c0_g1_i1	512.00	803.00	519.00	914.00	753.00	800.00	442.00
TRINITY_DN35964_c1_g2_i3	0.00	0.00	0.00	7.97	20.40	7.21	6.35
TRINITY_DN37213_c2_g2_i5	1.30	5.00	5.00	0.00	13.37	3.05	18.22
TRINITY_DN12977_c0_g1_i2	0.00	0.00	0.00	3.00	4.50	4.00	9.00
TRINITY_DN35420_c1_g2_i1	1.37	22.31	5.00	1.52	5.70	0.00	4.06
TRINITY_DN17402_c0_g1_i1	3.02	0.00	6.00	5.00	6.95	8.00	13.00
TRINITY_DN36351_c0_g2_i2	48.32	0.00	15.88	33.04	24.60	25.85	28.29
TRINITY_DN16166_c0_g1_i1	80.00	138.00	49.00	22.00	30.00	11.00	9.00
TRINITY_DN62866_c0_g1_i1	0.00	0.00	0.00	2.00	3.00	0.00	2.00
TRINITY_DN33708_c0_g2_i2	44.30	0.00	10.49	0.00	59.73	31.97	0.00
TRINITY_DN36672_c2_g1_i25	827.33	283.42	211.87	433.49	398.98	205.79	82.21
TRINITY_DN36352_c3_g1_i3	34.01	0.00	2.15	0.00	0.00	0.00	0.00
TRINITY_DN66944_c0_g1_i1	0.00	18.00	0.00	0.00	0.00	0.00	0.00
TRINITY_DN3180_c0_g1_i2	3.42	0.00	0.00	3.42	1.00	7.00	0.00
TRINITY_DN53937_c0_g1_i1	1.00	0.00	0.00	2.00	2.00	0.00	2.00
TRINITY_DN27327_c0_g1_i5	0.00	0.27	8.44	0.00	0.61	0.00	0.03
TRINITY_DN27751_c0_g1_i1	1331.00	931.00	418.00	1365.00	1610.00	1623.00	299.00
TRINITY_DN75068_c0_g1_i1	38.00	7.00	0.00	21.00	33.00	13.00	4.00
TRINITY_DN35725_c0_g2_i1	13.00	0.00	22.00	7.00	10.80	5.65	5.49
TRINITY_DN33967_c3_g1_i2	2397.44	6967.00	3909.53	5057.43	0.00	0.00	3064.15
TRINITY_DN3607_c0_g1_i1	2.00	0.00	0.00	3.00	0.00	1.00	5.00
TRINITY_DN18142_c0_g2_i1	4.00	0.00	0.00	1.00	1.00	0.00	1.00
TRINITY_DN25216_c0_g1_i1	110.00	33.00	29.00	70.00	124.00	83.00	119.00
TRINITY_DN44996_c0_g1_i1	7.00	0.00	0.00	3.00	3.00	0.00	3.00
TRINITY_DN35874_c2_g1_i3	88.65	83.16	58.58	49.91	97.92	73.00	79.06
TRINITY_DN34895_c0_g1_i8	4.09	26.66	6.02	7.38	2.70	2.50	4.34
TRINITY_DN35695_c0_g1_i4	20.00	16.00	22.00	31.73	23.00	26.00	36.00
TRINITY_DN27415_c0_g1_i1	260.82	232.14	168.00	142.49	163.10	99.68	66.00
TRINITY_DN28848_c0_g1_i1	2.75	8.00	0.00	4.51	11.59	7.24	0.00
TRINITY_DN34449_c3_g3_i7	3.12	10.26	4.69	3.36	2.74	3.82	8.62
TRINITY_DN28046_c0_g1_i1	0.00	67.16	41.17	0.00	0.00	0.00	0.00
TRINITY_DN14765_c0_g1_i2	1.75	0.00	0.00	2.30	1.43	3.62	2.00
TRINITY_DN38834_c0_g1_i1	0.00	17.00	0.00	0.00	0.00	0.00	0.00
TRINITY_DN18387_c0_g1_i1	9.00	0.00	0.00	1.00	1.00	0.00	2.05
TRINITY_DN67318_c0_g1_i1	10.00	2.00	6.00	3.00	1.00	1.00	8.00
TRINITY_DN58680_c0_g1_i1	1.00	0.00	11.00	0.00	1.00	0.00	0.00
TRINITY_DN36745_c1_g2_i7	1.52	9.00	0.00	0.00	5.05	0.00	1.93
TRINITY_DN33091_c0_g1_i1	657.00	239.00	432.00	473.00	357.00	267.00	430.00
TRINITY_DN60911_c0_g1_i1	21.00	18.00	0.00	9.00	8.00	7.00	18.00
TRINITY_DN59650_c0_g1_i1	3.00	1.00	0.00	0.00	1.00	0.00	1.00
TRINITY_DN35916_c2_g3_i10	6.64	0.00	0.00	8.09	1.00	4.77	1.32
TRINITY_DN36068_c10_g2_i8	4.34	0.00	0.00	1.75	1.00	0.00	3.37
TRINITY_DN33783_c0_g4_i1	1.00	9.00	0.00	2.00	1.00	2.00	1.00
TRINITY_DN27424_c0_g1_i5	44.64	99.83	112.79	118.36	31.42	63.04	20.85
TRINITY_DN36265_c0_g1_i9	16.10	57.85	0.00	11.07	17.86	0.00	25.24
TRINITY_DN63252_c0_g1_i1	0.00	0.00	6.00	8.00	4.00	3.00	0.00
TRINITY_DN10013_c0_g1_i1	19.00	9.00	3.00	2.00	10.23	7.64	5.00
TRINITY_DN1185_c0_g1_i1	2.00	0.00	0.00	1.00	1.00	3.00	7.00
TRINITY_DN65815_c0_g1_i1	0.00	0.00	5.00	0.00	1.00	0.00	2.00
TRINITY_DN7592_c0_g1_i1	8.00	0.00	0.00	2.00	1.00	1.00	7.00
TRINITY_DN70179_c0_g1_i1	1.00	0.00	0.00	2.00	2.00	3.00	0.00
TRINITY_DN27564_c0_g2_i1	43.00	0.00	0.00	15.00	0.00	14.00	41.00
TRINITY_DN37016_c4_g2_i21	13.62	0.00	0.00	3.87	10.01	11.61	5.84
TRINITY_DN34076_c0_g3_i1	5.00	0.00	0.00	9.00	5.00	10.81	7.00
TRINITY_DN49049_c0_g1_i1	1.00	0.00	0.00	1.00	3.00	1.00	0.00
TRINITY_DN30150_c0_g1_i4	11.00	4.18	0.00	1.96	41.53	26.11	17.00
TRINITY_DN61805_c0_g1_i1	18.00	15.00	15.00	5.00	12.00	10.00	13.00
TRINITY_DN31934_c0_g1_i1	221.00	193.00	177.00	205.00	238.00	213.00	385.00
TRINITY_DN56904_c0_g1_i1	0.00	0.00	0.00	3.00	2.00	0.00	4.00
TRINITY_DN21575_c0_g1_i1	35.00	70.00	68.00	30.00	44.00	32.00	56.00
TRINITY_DN46910_c0_g1_i1	1.00	0.00	0.00	2.00	1.00	2.00	1.00
TRINITY_DN61038_c0_g1_i1	3.00	0.00	0.00	1.00	1.00	0.00	2.00
TRINITY_DN33523_c0_g1_i2	282.77	452.63	332.35	231.33	330.99	211.79	176.21
TRINITY_DN17923_c0_g1_i1	12.00	5.00	7.00	7.00	9.00	6.00	1.00
TRINITY_DN7173_c0_g1_i1	2.00	0.00	6.00	2.00	3.00	0.00	3.00
TRINITY_DN37367_c0_g1_i1	2.00	0.00	0.00	1.00	1.00	1.00	0.00
TRINITY_DN47257_c0_g1_i1	0.00	1.00	0.00	1.00	2.00	2.00	6.00
TRINITY_DN32799_c1_g1_i1	780.00	778.00	697.00	885.00	1027.13	640.00	711.00
TRINITY_DN31550_c0_g1_i3	6.31	50.89	19.61	20.06	19.83	31.42	8.89
TRINITY_DN32190_c1_g1_i6	21.63	0.00	6.59	1.19	0.00	1.08	0.00
TRINITY_DN15143_c0_g1_i1	1.00	0.00	0.00	2.00	0.00	2.00	2.07
TRINITY_DN15282_c0_g1_i1	3.07	0.00	0.00	1.06	0.06	0.00	1.13
TRINITY_DN2096_c1_g1_i1	2.48	7.00	2.00	2.00	1.25	2.00	1.04
TRINITY_DN41711_c0_g1_i1	2.00	0.00	0.00	1.00	5.00	1.00	1.00
TRINITY_DN31709_c0_g1_i1	232.32	171.00	160.00	106.00	153.32	200.00	80.00
TRINITY_DN57271_c0_g1_i1	1.00	0.00	0.00	1.00	1.00	2.00	2.00
TRINITY_DN78926_c0_g1_i1	0.00	0.00	0.00	4.00	1.00	0.00	3.00
TRINITY_DN29308_c2_g1_i2	2.00	6.00	0.00	6.87	9.89	21.07	0.66
TRINITY_DN54569_c0_g1_i1	5.00	0.00	0.00	1.00	0.00	0.00	0.00
TRINITY_DN53478_c0_g1_i1	0.00	0.00	0.00	2.00	3.00	4.00	0.00
TRINITY_DN33236_c0_g1_i2	0.00	0.00	0.00	5.36	4.09	2.59	6.66
TRINITY_DN37198_c3_g1_i6	5.72	0.00	0.00	0.00	8.56	8.75	4.09
TRINITY_DN49973_c0_g1_i1	2.00	0.00	0.00	2.00	1.00	0.00	0.00
TRINITY_DN28854_c0_g1_i2	193.77	310.00	88.00	85.20	147.69	0.00	157.41
TRINITY_DN76802_c0_g1_i1	0.00	0.00	0.00	2.00	4.00	0.00	1.00
TRINITY_DN78601_c0_g1_i1	0.00	13.00	2.00	0.00	0.00	1.00	1.00
TRINITY_DN74386_c0_g1_i1	43.00	8.00	27.00	1.00	1.00	0.00	2.00
TRINITY_DN5340_c0_g1_i1	1.00	0.00	4.00	4.00	1.00	2.00	4.00
TRINITY_DN25280_c0_g1_i1	94.00	557.00	372.00	173.24	155.00	453.00	864.00
TRINITY_DN74901_c0_g1_i1	3.00	0.00	0.00	0.00	0.00	0.00	1.00
TRINITY_DN37155_c0_g1_i12	0.00	0.00	1.79	3.99	19.62	15.82	23.94
TRINITY_DN17557_c0_g1_i1	3.00	0.00	9.00	8.00	3.00	2.00	1.00
TRINITY_DN20405_c0_g1_i1	3.00	10.00	0.00	4.00	2.04	0.00	3.79
TRINITY_DN40492_c0_g1_i1	1.00	0.00	2.00	1.00	1.00	0.00	0.00
TRINITY_DN34151_c0_g1_i1	41.07	4.91	10.11	1.52	20.57	26.48	2.44
TRINITY_DN41097_c0_g1_i1	4.00	0.00	0.00	4.00	2.00	3.00	3.00
TRINITY_DN34932_c0_g1_i3	474.68	286.34	93.16	464.85	439.54	523.92	240.14
TRINITY_DN69781_c0_g1_i1	2.00	12.00	0.00	1.00	0.00	3.00	0.00
TRINITY_DN29366_c0_g1_i3	16.93	0.00	0.00	0.00	0.00	0.00	0.00
TRINITY_DN46712_c0_g1_i1	4.00	0.00	0.00	3.00	2.00	3.00	1.00
TRINITY_DN65750_c0_g1_i1	1.00	1.00	0.00	3.00	3.00	5.00	0.00
TRINITY_DN34587_c0_g1_i1	2.00	2.00	1.00	1.00	2.00	1.00	3.00
TRINITY_DN23129_c2_g2_i1	4.00	0.00	0.00	0.00	1.00	2.00	1.00
TRINITY_DN22171_c0_g1_i3	2.09	0.00	0.00	4.33	4.69	0.00	88.84
TRINITY_DN27674_c0_g1_i1	22.62	29.00	31.00	12.00	23.02	9.00	16.01
TRINITY_DN79954_c0_g1_i1	1.00	0.00	0.00	1.00	1.00	1.00	3.00
TRINITY_DN45881_c0_g1_i1	0.00	0.00	0.00	3.00	1.00	0.00	7.00
TRINITY_DN57922_c0_g1_i1	5.00	0.00	0.00	5.00	2.00	6.00	1.00
TRINITY_DN34891_c5_g1_i1	0.00	0.00	0.00	2.00	3.00	4.86	0.00
TRINITY_DN16190_c0_g1_i1	49.00	194.00	151.00	54.00	84.00	75.00	47.00
TRINITY_DN35274_c9_g3_i1	3.61	19.11	0.00	3.03	5.17	6.45	6.26
TRINITY_DN34109_c7_g2_i1	4.00	15.00	6.00	8.00	12.00	7.00	13.00
TRINITY_DN80163_c0_g1_i1	1.00	0.00	0.00	4.00	0.00	2.00	8.00
TRINITY_DN28501_c1_g1_i1	2.00	0.00	2.00	2.00	5.00	0.00	3.00
TRINITY_DN36982_c3_g1_i2	499.23	47.58	60.67	273.58	195.04	141.26	139.19
TRINITY_DN36295_c2_g1_i1	0.00	0.00	0.00	2.41	3.07	3.06	0.00
TRINITY_DN41300_c0_g1_i1	5.00	0.00	3.00	12.00	18.39	6.00	3.00
TRINITY_DN31901_c0_g1_i3	19.68	25.81	29.99	37.76	0.00	67.70	36.05
TRINITY_DN77861_c0_g1_i1	3.00	14.00	0.00	1.00	0.00	0.00	0.00
TRINITY_DN55853_c0_g1_i1	0.00	5.00	4.00	0.00	6.74	5.00	5.00
TRINITY_DN74315_c0_g1_i1	1.00	0.00	0.00	1.38	1.00	0.00	1.00
TRINITY_DN65034_c0_g1_i1	1.00	3.00	0.00	0.00	0.00	2.00	0.00
TRINITY_DN27409_c1_g1_i2	1990.44	3273.65	2413.55	3808.99	3573.90	3296.76	3827.61
TRINITY_DN41364_c0_g1_i1	8.00	0.00	0.00	1.00	1.00	1.00	3.00
TRINITY_DN29788_c0_g1_i1	0.00	0.00	1.14	1.51	3.77	5.58	0.00
TRINITY_DN19796_c0_g1_i1	490.00	486.00	321.00	390.00	364.00	268.00	355.00
TRINITY_DN45656_c0_g1_i1	0.00	0.00	0.00	4.00	0.00	1.00	1.00
TRINITY_DN15900_c0_g1_i2	44.34	36.00	0.00	47.11	55.00	0.00	64.82
TRINITY_DN36368_c2_g1_i7	3.00	0.00	8.00	3.27	3.00	1.00	3.16
TRINITY_DN13665_c0_g1_i1	1.00	0.00	0.00	1.00	4.00	0.00	0.00
TRINITY_DN29974_c0_g1_i4	0.00	0.00	0.00	1.00	0.00	1.00	0.00
TRINITY_DN14430_c0_g1_i1	0.00	0.00	9.00	0.00	0.00	0.00	1.00
TRINITY_DN9435_c0_g1_i1	7.00	3.00	0.00	3.00	2.00	3.00	1.00
TRINITY_DN31448_c1_g1_i9	30.73	0.00	0.00	40.11	34.03	19.93	0.00
TRINITY_DN36676_c0_g1_i1	364.00	372.00	374.00	528.00	548.00	319.00	326.00
TRINITY_DN61844_c0_g1_i1	0.00	0.00	0.00	1.00	2.00	2.00	0.00
TRINITY_DN9694_c0_g1_i1	0.00	0.00	0.00	5.00	5.00	2.00	0.00
TRINITY_DN5620_c0_g1_i1	5.00	0.00	0.00	0.00	3.00	0.00	0.00
TRINITY_DN9320_c0_g1_i1	133.01	29.00	84.00	22.00	26.00	16.00	20.00
TRINITY_DN54787_c0_g1_i1	4.00	4.00	0.00	4.91	0.00	1.00	4.00
TRINITY_DN13675_c0_g1_i1	18.00	10.00	0.00	5.00	10.00	9.00	4.00
TRINITY_DN51085_c0_g1_i1	20.51	54.00	33.00	24.90	20.03	42.29	81.22
TRINITY_DN33206_c6_g2_i2	134.75	199.65	51.24	57.89	31.93	17.41	80.31
TRINITY_DN37536_c0_g1_i1	3.00	0.00	0.00	0.00	1.00	4.00	0.00
TRINITY_DN34607_c0_g1_i4	69.69	4.48	30.29	37.61	29.03	43.28	12.08
TRINITY_DN66949_c0_g1_i1	6.00	0.00	0.00	1.00	1.00	0.00	4.00
TRINITY_DN35059_c0_g1_i17	11.30	0.00	0.00	6.50	0.00	0.00	0.00
TRINITY_DN18224_c0_g1_i1	3.00	0.00	0.00	26.00	29.30	26.85	49.03
TRINITY_DN60490_c0_g1_i1	1.00	0.00	12.00	2.00	0.00	0.00	1.00
TRINITY_DN67828_c0_g1_i1	3.00	0.00	0.00	0.00	2.00	1.00	2.00
TRINITY_DN22850_c1_g1_i1	3.00	0.00	0.00	1.00	5.00	3.00	3.00
TRINITY_DN34485_c4_g2_i1	23.71	57.59	93.83	0.00	49.28	28.55	0.00
TRINITY_DN14759_c0_g1_i1	0.00	17.00	14.00	3.00	1.00	31.00	3.00
TRINITY_DN29268_c1_g1_i3	0.00	0.00	13.00	1.73	0.00	0.00	0.00
TRINITY_DN40475_c0_g1_i1	0.00	19.00	0.00	0.00	0.00	0.00	0.00
TRINITY_DN21835_c0_g2_i1	6.00	0.00	0.00	2.00	0.00	2.00	5.00
TRINITY_DN31269_c0_g1_i2	0.00	0.00	0.00	0.00	0.00	3.42	2.61
TRINITY_DN37074_c3_g2_i4	1.78	0.00	0.00	12.23	1.83	16.57	12.10
TRINITY_DN21634_c0_g1_i1	554.00	809.63	506.93	772.16	336.00	4.79	755.73
TRINITY_DN827_c0_g1_i1	2.00	0.00	0.00	1.00	2.00	0.00	0.00
TRINITY_DN38740_c0_g1_i1	2.00	0.00	0.00	1.00	2.00	1.00	0.00
TRINITY_DN18554_c0_g2_i3	0.00	131.46	0.00	0.00	0.00	0.62	0.00
TRINITY_DN78858_c0_g1_i1	0.00	0.00	0.00	2.00	2.00	1.00	0.00
TRINITY_DN44586_c0_g1_i1	0.00	0.00	0.00	1.00	1.00	1.00	2.00
TRINITY_DN38617_c0_g1_i1	7.00	12.00	3.00	4.00	3.00	3.00	4.04
TRINITY_DN68352_c0_g1_i1	1.00	0.00	2.00	1.00	1.00	0.00	0.00
TRINITY_DN50588_c0_g1_i1	4.00	0.00	0.00	4.00	9.00	6.00	4.00
TRINITY_DN35005_c0_g1_i2	423.23	162.07	266.13	235.68	242.96	70.77	54.63
TRINITY_DN919_c0_g1_i1	4.00	4.00	4.00	5.00	33.00	16.00	20.00
TRINITY_DN32828_c0_g1_i1	10.71	0.00	9.00	12.63	15.85	17.22	39.26
TRINITY_DN29823_c0_g1_i5	196.64	54.06	134.03	164.02	145.53	124.75	152.41
TRINITY_DN33875_c0_g1_i1	23.31	3.19	5.52	18.24	18.11	20.48	25.74
TRINITY_DN22683_c0_g1_i2	8.23	0.00	0.00	0.00	0.00	0.00	0.89
TRINITY_DN70818_c0_g1_i1	2.00	0.00	0.00	0.00	2.00	2.00	3.00
TRINITY_DN49516_c0_g1_i1	0.00	4.00	0.00	2.00	1.00	0.00	0.00
TRINITY_DN5154_c0_g1_i1	7.04	0.00	0.00	4.05	3.01	6.03	2.01
TRINITY_DN29350_c0_g1_i1	2691.28	0.00	0.00	2252.95	1669.62	936.91	772.34
TRINITY_DN19410_c0_g1_i1	66.00	39.00	63.00	55.00	34.00	36.00	23.00
TRINITY_DN55494_c0_g1_i1	2.00	0.00	0.00	5.00	5.00	12.00	2.00
TRINITY_DN36176_c1_g1_i1	3.00	0.00	1.00	0.00	0.00	0.00	0.00
TRINITY_DN25539_c0_g2_i2	208.00	313.00	241.86	273.00	208.00	103.00	137.00
TRINITY_DN27564_c0_g1_i1	13.92	0.00	0.98	7.58	0.00	20.64	36.38
TRINITY_DN1226_c0_g1_i2	4.58	16.00	10.00	2.68	0.00	3.00	0.00
TRINITY_DN33092_c0_g1_i4	2.00	0.00	0.00	0.55	2.00	0.50	1.00
TRINITY_DN44782_c0_g1_i1	4.00	0.00	0.00	6.00	0.00	3.00	2.00
TRINITY_DN29175_c0_g1_i2	1.00	0.00	0.00	0.00	1.53	5.00	0.00
TRINITY_DN34952_c4_g1_i6	0.00	0.00	0.00	588.72	792.73	0.00	1073.15
TRINITY_DN36196_c3_g1_i1	0.00	0.00	12.40	15.42	19.09	19.66	26.54
TRINITY_DN26574_c0_g1_i1	39.24	23.44	23.76	25.36	0.00	0.00	37.21
TRINITY_DN29149_c0_g1_i1	8.00	0.00	9.00	1.00	10.00	7.00	6.00
TRINITY_DN37230_c1_g1_i3	0.00	86.55	0.00	23.53	10.84	22.84	2.29
TRINITY_DN21326_c0_g1_i1	3.00	6.00	4.00	2.00	1.00	2.00	1.00
TRINITY_DN36176_c2_g1_i4	23.40	35.95	0.00	123.49	35.05	28.42	92.25
TRINITY_DN25042_c0_g1_i4	6.39	0.00	0.00	0.00	0.00	0.00	0.00
TRINITY_DN78375_c0_g1_i1	5.01	3.00	0.00	0.00	1.78	5.00	5.72
TRINITY_DN76134_c0_g1_i1	0.00	71.00	0.00	0.00	2.00	0.00	0.00
TRINITY_DN30153_c0_g1_i1	615.00	177.00	331.00	299.00	244.00	186.00	126.00
TRINITY_DN30072_c0_g1_i3	0.00	0.00	0.00	54.56	36.38	0.00	54.59
TRINITY_DN14262_c0_g1_i1	3.00	2.00	3.00	1.76	2.00	0.00	7.00
TRINITY_DN60920_c0_g1_i1	8.00	0.00	0.00	3.00	0.00	0.00	1.00
TRINITY_DN73984_c0_g1_i1	2.00	0.00	2.00	2.00	1.00	2.00	1.00
TRINITY_DN37228_c8_g1_i9	114.55	0.00	26.86	107.45	134.23	115.46	163.73
TRINITY_DN34382_c0_g1_i5	149.00	64.98	0.00	56.50	55.91	18.84	64.57
TRINITY_DN53419_c0_g1_i1	4.00	0.00	0.00	7.00	4.00	1.00	3.00
TRINITY_DN33906_c0_g1_i1	1.68	0.00	0.00	4.45	25.16	18.39	5.64
TRINITY_DN77508_c0_g1_i1	0.00	0.00	0.00	2.00	1.00	1.00	2.00
TRINITY_DN28123_c1_g1_i1	9.47	0.00	2.00	5.76	10.41	0.00	3.00
TRINITY_DN49883_c0_g1_i1	11.00	11.00	40.00	4.00	2.00	5.00	13.00
TRINITY_DN31566_c0_g1_i2	0.00	0.00	0.00	0.00	0.00	0.00	5.00
TRINITY_DN67422_c0_g1_i1	0.00	0.00	0.00	1.00	1.00	0.00	4.00
TRINITY_DN12819_c0_g1_i1	6.00	0.00	0.00	1.00	8.00	5.00	0.00
TRINITY_DN35265_c4_g1_i1	2.00	0.00	7.00	1.14	2.00	2.00	0.00
TRINITY_DN28308_c0_g1_i1	33.50	111.65	61.00	23.25	10.99	54.63	18.83
TRINITY_DN35065_c0_g1_i2	368.09	463.83	266.07	397.14	478.85	332.26	322.13
TRINITY_DN10473_c0_g1_i1	1.00	0.00	3.00	2.00	0.00	1.00	3.00
TRINITY_DN42888_c0_g1_i1	1.00	0.00	0.00	2.00	1.00	1.00	1.00
TRINITY_DN35557_c0_g1_i4	83.24	18.49	38.77	28.69	23.50	0.00	4.06
TRINITY_DN26645_c0_g1_i1	0.00	22.06	74.36	94.71	5.19	94.16	46.48
TRINITY_DN5022_c0_g1_i1	30.60	12.99	18.11	46.75	40.48	37.25	60.51
TRINITY_DN36567_c1_g2_i3	46.41	23.85	18.44	28.36	26.19	25.03	30.48
TRINITY_DN36904_c3_g2_i1	239.17	19.00	2.00	221.77	261.02	120.03	102.41
TRINITY_DN20087_c0_g1_i1	13.00	15.00	9.00	4.00	4.00	4.00	4.00
TRINITY_DN37053_c3_g1_i1	3.45	0.00	0.00	40.78	42.28	34.55	2.36
TRINITY_DN18510_c0_g1_i2	1.00	0.00	0.00	1.00	4.00	0.00	1.00
TRINITY_DN80509_c0_g1_i1	3.00	0.00	0.00	2.00	2.00	3.00	2.00
TRINITY_DN20336_c0_g1_i1	13.00	3.00	13.00	27.00	20.00	19.00	11.00
TRINITY_DN37139_c10_g1_i2	0.00	0.00	0.00	0.00	2.00	0.00	0.00
TRINITY_DN63726_c0_g1_i1	1.00	0.00	0.00	1.00	2.00	2.00	1.00
TRINITY_DN61340_c0_g1_i1	3.00	0.00	0.00	2.00	1.00	0.00	0.00
TRINITY_DN32503_c0_g1_i1	12.41	21.31	0.00	137.99	118.57	74.99	71.43
TRINITY_DN36718_c3_g2_i2	12.58	35.24	0.00	0.00	0.00	8.86	4.82
TRINITY_DN24572_c0_g1_i1	22.00	27.00	15.00	9.00	14.00	6.00	12.00
TRINITY_DN43769_c0_g1_i1	1.00	0.00	11.00	2.00	0.00	3.00	2.00
TRINITY_DN65972_c0_g1_i1	10.00	2.00	6.00	15.00	15.00	8.00	2.00
TRINITY_DN21680_c0_g1_i1	4.00	0.00	0.00	2.00	7.00	6.00	1.00
TRINITY_DN32010_c2_g1_i6	66.38	6.58	0.00	18.20	25.03	11.63	45.49
TRINITY_DN33850_c0_g1_i2	13.00	11.00	21.50	24.71	21.00	33.13	6.95
TRINITY_DN18149_c0_g1_i1	0.00	0.00	0.00	2.00	2.00	6.00	0.00
TRINITY_DN31486_c0_g1_i1	261.00	310.00	258.00	281.00	340.00	223.00	255.00
TRINITY_DN47665_c0_g1_i1	0.00	0.00	0.00	4.00	0.00	0.00	1.00
TRINITY_DN34697_c8_g1_i4	17.48	0.00	7.00	10.29	6.36	5.31	11.38
TRINITY_DN24761_c0_g1_i2	172.26	301.00	0.00	109.12	116.53	0.00	139.62
TRINITY_DN35363_c1_g1_i3	6.70	173.92	171.39	162.45	92.76	0.00	161.54
TRINITY_DN33250_c7_g1_i4	0.00	0.00	0.00	20.47	5.79	29.48	0.00
TRINITY_DN66008_c0_g1_i1	5.00	0.00	0.00	1.00	2.00	1.00	0.00
TRINITY_DN71243_c0_g1_i1	0.00	14.00	0.00	9.00	0.00	1.00	1.00
TRINITY_DN80233_c0_g1_i1	0.00	4.00	0.00	1.00	1.00	1.00	1.00
TRINITY_DN63402_c0_g1_i1	1.00	0.00	0.00	1.00	1.00	0.00	2.00
TRINITY_DN1506_c0_g1_i1	2.00	0.00	12.00	2.00	2.00	1.00	2.00
TRINITY_DN9618_c0_g1_i1	8.00	16.00	5.00	13.00	3.00	2.00	4.00
TRINITY_DN35249_c0_g1_i4	271.86	136.09	658.89	148.28	409.42	160.49	298.13
TRINITY_DN9712_c0_g1_i2	1.90	12.02	12.00	0.00	0.00	0.00	0.00
TRINITY_DN79336_c0_g1_i1	0.00	0.00	0.00	0.00	3.00	1.00	0.00
TRINITY_DN75424_c0_g1_i1	0.00	0.00	0.00	0.00	1.00	7.00	0.00
TRINITY_DN10127_c0_g1_i1	0.00	0.00	0.00	1.00	4.00	0.00	3.00
TRINITY_DN30716_c1_g1_i3	2.65	9.00	0.00	1.44	0.00	0.00	0.00
TRINITY_DN15304_c0_g1_i8	0.00	0.00	0.00	0.00	0.00	0.00	5.79
TRINITY_DN7940_c0_g1_i1	14.00	7.00	5.00	0.00	1.00	0.00	1.00
TRINITY_DN34011_c0_g1_i2	14.34	0.00	9.30	0.00	15.59	8.44	4.81
TRINITY_DN32515_c0_g1_i1	66.00	53.00	30.00	32.00	12.00	19.00	12.00
TRINITY_DN7300_c0_g1_i1	0.00	0.00	5.00	3.00	1.00	1.00	1.00
TRINITY_DN35792_c0_g1_i3	37.66	73.35	50.38	25.51	7.49	34.72	0.00
TRINITY_DN47205_c0_g1_i1	1.00	0.00	0.00	0.00	2.00	1.00	0.00
TRINITY_DN24688_c1_g1_i1	0.00	0.00	0.00	4.00	1.00	3.00	2.00
TRINITY_DN61728_c0_g1_i1	0.00	0.00	0.00	0.00	2.00	1.00	3.00
TRINITY_DN72388_c0_g1_i1	3.00	0.00	0.00	3.00	0.00	0.00	1.00
TRINITY_DN27387_c0_g1_i8	10.34	12.00	0.00	2.14	0.00	7.17	9.55
TRINITY_DN67256_c0_g1_i1	6.00	0.00	0.00	2.00	1.00	1.00	1.00
TRINITY_DN31434_c0_g1_i1	320.73	293.10	274.26	222.31	289.71	176.34	288.30
TRINITY_DN44650_c0_g1_i1	3.00	0.00	0.00	3.00	11.00	12.00	4.00
TRINITY_DN36208_c2_g1_i2	22.90	0.00	0.00	7.74	0.00	9.64	9.68
TRINITY_DN6075_c0_g1_i1	7.00	0.00	2.00	17.00	9.00	23.00	4.00
TRINITY_DN27547_c0_g1_i2	0.00	13.00	16.00	5.76	0.00	9.51	6.07
TRINITY_DN13335_c0_g1_i3	0.00	19.28	6.00	0.00	0.00	0.00	0.00
TRINITY_DN30758_c0_g1_i1	0.00	58.57	19.34	3.14	6.00	0.00	6.13
TRINITY_DN32314_c0_g1_i7	452.20	0.00	0.00	485.69	0.00	160.53	389.31
TRINITY_DN36618_c2_g2_i1	0.00	14.80	6.08	16.12	0.00	3.57	8.92
TRINITY_DN2210_c0_g1_i1	1.00	0.00	0.00	1.00	1.00	1.00	1.00
TRINITY_DN36174_c2_g2_i8	48.03	6.05	57.36	17.30	20.94	19.83	45.53
TRINITY_DN36958_c3_g1_i2	62.51	2.00	47.00	39.80	25.58	32.75	83.33
TRINITY_DN859_c0_g1_i1	11.00	0.00	0.00	0.00	0.00	0.00	0.00
TRINITY_DN31410_c0_g1_i1	11.42	0.00	0.00	3.89	0.00	3.06	4.67
TRINITY_DN51297_c0_g1_i1	5.00	0.00	0.00	9.00	2.00	9.00	1.00
TRINITY_DN37530_c0_g1_i1	3.00	0.00	2.00	1.00	0.00	3.00	3.00
TRINITY_DN35493_c6_g1_i6	65.48	0.00	29.38	53.62	16.73	10.48	0.00
TRINITY_DN41659_c0_g1_i1	11.00	0.00	0.00	5.00	0.00	0.00	0.00
TRINITY_DN7158_c0_g1_i1	3.00	0.00	0.00	2.00	4.00	1.00	6.00
TRINITY_DN32592_c1_g1_i1	1.00	0.00	0.00	2.00	3.00	0.00	0.00
TRINITY_DN34758_c0_g3_i3	0.00	24.00	18.63	0.00	0.00	0.00	0.00
TRINITY_DN30685_c2_g1_i1	0.00	0.00	0.00	2.00	2.00	2.00	1.00
TRINITY_DN14803_c0_g1_i1	19.00	0.00	9.00	12.00	23.00	18.00	12.00
TRINITY_DN77623_c0_g1_i1	1.00	0.00	0.00	1.00	2.00	3.00	1.00
TRINITY_DN34132_c0_g1_i4	5.15	0.00	0.00	0.00	0.00	3.96	0.00
TRINITY_DN60496_c0_g1_i1	1.00	0.00	15.00	1.00	0.00	3.00	2.00
TRINITY_DN28391_c0_g1_i2	0.00	188.00	112.33	1.76	0.00	23.36	0.00
TRINITY_DN37125_c1_g1_i3	11.31	0.00	0.00	6.07	1.09	0.00	3.25
TRINITY_DN20961_c0_g1_i2	0.00	0.00	6.00	0.00	0.00	1.00	0.00
TRINITY_DN37316_c9_g4_i1	47.31	12.00	24.00	29.63	31.85	50.08	71.48
TRINITY_DN30213_c2_g1_i8	47.94	70.57	48.64	84.98	62.68	136.76	47.06
TRINITY_DN19488_c0_g1_i1	4.00	0.00	4.00	13.00	2.00	1.00	5.00
TRINITY_DN37111_c4_g1_i2	7.89	0.00	0.00	0.00	0.00	4.41	0.00
TRINITY_DN77993_c0_g1_i1	1.00	0.00	0.00	1.00	0.00	3.00	6.00
TRINITY_DN13377_c0_g1_i2	31.92	0.00	51.78	86.99	81.29	60.39	87.37
TRINITY_DN34267_c0_g1_i8	0.00	43.38	0.00	0.00	0.00	0.00	1.60
TRINITY_DN64470_c0_g1_i1	1.00	0.00	0.00	4.00	2.00	4.00	0.00
TRINITY_DN33414_c0_g2_i25	227.05	140.15	93.95	149.71	97.56	69.95	163.37
TRINITY_DN28768_c1_g1_i1	29.00	15.00	13.00	32.00	40.00	34.00	20.00
TRINITY_DN18941_c0_g1_i1	6.00	0.00	0.00	8.00	17.00	1.00	1.00
TRINITY_DN4846_c0_g1_i1	1.00	0.00	0.00	1.00	4.00	3.00	0.00
TRINITY_DN37897_c0_g1_i1	1.00	0.00	0.00	1.00	2.00	1.00	0.00
TRINITY_DN17533_c0_g1_i1	1.00	0.00	4.00	3.00	2.00	3.00	0.00
TRINITY_DN37200_c1_g2_i4	16.51	0.00	0.00	0.00	7.19	28.37	0.00
TRINITY_DN34059_c1_g1_i19	208.12	541.18	318.54	200.13	173.53	161.85	218.36
TRINITY_DN37093_c3_g1_i4	104.84	0.00	313.26	201.95	264.49	176.97	31.77
TRINITY_DN39836_c0_g1_i1	7.00	0.00	0.00	3.00	0.00	2.00	2.00
TRINITY_DN32222_c0_g2_i2	125.65	92.33	50.39	49.40	69.26	141.87	272.44
TRINITY_DN39961_c0_g1_i1	1.00	0.00	1.00	0.00	1.00	1.00	0.00
TRINITY_DN23688_c0_g1_i1	2.00	19.00	6.00	34.00	79.00	24.00	3.00
TRINITY_DN27388_c0_g1_i2	16.98	0.00	0.00	12.84	19.50	20.00	4.37
TRINITY_DN63401_c0_g1_i1	3.00	0.00	0.00	2.00	6.00	0.00	0.00
TRINITY_DN36624_c2_g1_i12	36.73	27.27	33.56	32.03	22.05	5.15	11.95
TRINITY_DN37037_c0_g1_i8	0.00	0.00	0.00	5.22	0.00	0.00	5.06
TRINITY_DN27722_c0_g1_i1	468.13	192.00	70.00	322.93	237.08	95.00	474.10
TRINITY_DN35695_c0_g1_i27	128.28	89.74	143.48	206.19	291.87	264.01	174.17
TRINITY_DN35882_c2_g1_i9	53.94	298.34	297.07	0.00	85.79	66.51	0.00
TRINITY_DN9158_c0_g1_i1	42.00	19.00	8.00	31.00	21.00	12.00	9.00
TRINITY_DN76605_c0_g1_i1	3.00	0.00	6.00	2.00	5.00	5.00	6.00
TRINITY_DN49425_c0_g1_i1	7.00	0.00	0.00	21.00	82.03	32.00	25.00
TRINITY_DN25321_c0_g1_i2	9.57	0.00	0.00	9.08	8.59	3.00	11.89
TRINITY_DN30554_c0_g1_i2	23.92	5.21	0.00	29.19	13.70	8.81	24.16
TRINITY_DN75669_c0_g1_i1	0.00	4.00	0.00	0.00	1.00	1.00	0.00
TRINITY_DN12246_c0_g1_i1	1.00	4.00	0.00	2.14	1.00	7.00	3.00
TRINITY_DN26823_c0_g1_i3	19.00	472.60	99.55	0.00	0.00	0.00	0.00
TRINITY_DN4868_c0_g1_i2	14.01	61.87	111.53	0.00	0.00	0.00	0.00
TRINITY_DN61881_c0_g1_i1	0.00	0.00	4.00	1.00	1.00	0.00	2.00
TRINITY_DN73902_c0_g1_i1	2.00	0.00	0.00	6.00	7.00	2.00	9.00
TRINITY_DN29472_c2_g2_i1	29.00	128.00	118.00	76.00	0.00	99.00	47.00
TRINITY_DN33214_c0_g1_i1	0.00	4.46	148.56	0.00	27.44	16.48	0.00
TRINITY_DN36608_c0_g2_i5	2673.12	3262.01	2938.58	3783.57	3172.52	2624.01	4547.81
TRINITY_DN36903_c5_g2_i6	0.00	0.00	0.00	0.00	0.00	0.00	0.00
TRINITY_DN80428_c0_g1_i1	2.00	0.00	0.00	0.00	0.00	2.00	2.00
TRINITY_DN78323_c0_g1_i1	3.00	0.00	6.00	0.00	4.00	9.00	0.00
TRINITY_DN63105_c0_g1_i1	1.00	0.00	0.00	0.00	1.00	1.00	1.00
TRINITY_DN35810_c1_g1_i1	0.00	0.00	0.00	0.00	100.38	0.00	0.00
TRINITY_DN33982_c1_g1_i2	2.76	3.00	4.00	3.00	3.00	1.00	8.93
TRINITY_DN19452_c0_g1_i3	1205.33	760.61	828.52	1359.75	1610.17	870.03	507.22
TRINITY_DN29249_c0_g1_i3	0.00	29.60	48.18	0.00	0.00	0.00	0.00
TRINITY_DN46626_c0_g1_i1	0.00	0.00	0.00	0.00	2.00	4.00	0.00
TRINITY_DN37245_c1_g1_i19	22.60	17.39	0.00	11.75	29.55	17.10	23.48
TRINITY_DN32945_c0_g1_i1	0.00	37.16	0.00	17.33	8.40	16.42	5.52
TRINITY_DN80672_c0_g1_i1	3.00	0.00	0.00	2.00	0.00	0.00	2.00
TRINITY_DN36659_c0_g1_i2	511.19	697.05	503.00	493.29	683.72	588.25	404.66
TRINITY_DN43947_c0_g1_i1	11.00	0.00	0.00	1.00	2.00	0.00	2.00
TRINITY_DN26531_c0_g1_i2	3.58	0.00	0.00	3.84	0.00	5.47	2.42
TRINITY_DN27623_c1_g2_i1	1.00	0.00	0.00	0.00	7.00	5.00	1.00
TRINITY_DN31463_c0_g1_i2	0.00	292.67	264.01	0.00	0.00	0.00	0.00
TRINITY_DN33041_c1_g1_i1	3.00	0.00	0.00	5.00	0.00	1.00	0.00
TRINITY_DN38595_c0_g1_i1	2.00	0.00	0.00	1.00	2.00	1.00	0.00
TRINITY_DN48636_c0_g1_i1	1.00	0.00	0.00	0.00	0.00	2.00	1.00
TRINITY_DN76247_c0_g1_i1	1.00	0.00	0.00	0.00	0.00	3.00	1.00
TRINITY_DN38422_c0_g1_i1	5.00	0.00	0.00	2.00	5.00	4.00	7.00
TRINITY_DN35837_c1_g1_i5	0.00	0.62	0.00	0.00	1.27	0.00	11.48
TRINITY_DN34853_c3_g1_i5	0.00	54.90	0.00	0.00	0.00	0.00	0.00
TRINITY_DN45504_c0_g1_i1	1.00	0.00	0.00	0.00	3.00	1.00	2.00
TRINITY_DN80173_c0_g1_i1	1.00	0.00	0.00	1.00	2.00	0.00	0.00
TRINITY_DN33959_c0_g3_i2	1.77	0.00	10.00	3.26	0.00	4.90	1.72
TRINITY_DN36984_c1_g1_i8	0.00	5.01	1.45	0.00	1.99	0.00	12.72
TRINITY_DN27304_c1_g1_i2	1.00	0.00	0.00	1.00	3.00	4.00	4.00
TRINITY_DN35265_c4_g3_i1	5.30	12.00	19.00	7.41	23.28	30.28	3.00
TRINITY_DN37242_c9_g1_i2	9.24	0.00	0.00	6.65	6.69	3.54	6.99
TRINITY_DN29220_c0_g1_i1	1017.83	60.44	293.51	600.73	733.40	297.90	293.91
TRINITY_DN226_c0_g1_i1	40.00	7.00	11.00	67.00	88.00	69.00	57.00
TRINITY_DN34720_c0_g2_i3	103.33	112.00	82.00	108.77	32.50	81.00	116.00
TRINITY_DN34722_c0_g2_i3	0.00	379.26	172.16	3034.36	4571.68	4693.26	4244.11
TRINITY_DN64294_c0_g1_i1	4.00	0.00	0.00	23.00	8.00	21.23	17.00
TRINITY_DN8841_c0_g1_i2	0.00	4.00	0.00	5.39	0.00	0.00	0.00
TRINITY_DN26461_c0_g1_i1	356.25	210.54	202.67	167.73	296.25	115.09	91.02
TRINITY_DN32616_c0_g1_i3	0.00	57.00	50.00	21.18	17.80	0.00	18.99
TRINITY_DN36480_c0_g1_i3	83.24	0.00	81.44	209.63	461.67	482.18	168.01
TRINITY_DN9395_c0_g1_i1	2.00	0.00	0.00	0.00	2.00	0.00	3.00
TRINITY_DN50631_c0_g1_i1	4.00	0.00	1.00	4.00	2.00	2.00	0.00
TRINITY_DN36164_c3_g1_i11	5.49	0.00	0.00	7.96	2.00	9.32	2.15
TRINITY_DN33891_c0_g1_i2	220.49	21.87	0.00	15.61	5.69	51.00	38.00
TRINITY_DN647_c0_g1_i2	13.08	4.00	20.00	0.00	8.00	6.94	3.00
TRINITY_DN34867_c0_g1_i9	84.15	92.96	115.48	17.61	4.93	17.57	6.45
TRINITY_DN36620_c4_g2_i5	4.03	0.00	0.00	7.92	6.43	8.32	4.63
TRINITY_DN6767_c0_g1_i1	0.00	0.00	0.00	0.00	1.00	1.00	4.00
TRINITY_DN37229_c2_g3_i3	0.00	0.00	0.00	2.20	3.01	0.00	58.05
TRINITY_DN32888_c5_g1_i1	36.00	0.00	0.00	14.00	31.00	18.00	10.00
TRINITY_DN57223_c0_g1_i1	1.00	0.00	0.00	6.00	2.00	1.00	0.00
TRINITY_DN33577_c1_g2_i2	4.00	0.00	0.00	3.00	0.00	2.00	3.31
TRINITY_DN72347_c0_g1_i1	0.00	8.00	0.00	0.00	3.00	1.00	0.00
TRINITY_DN36624_c2_g1_i5	2772.06	3468.70	2695.84	2373.80	1821.68	1389.56	1531.35
TRINITY_DN76932_c0_g1_i1	2.00	0.00	0.00	1.00	0.00	2.00	0.00
TRINITY_DN37325_c27_g3_i1	758.89	118.00	325.00	720.57	867.31	777.51	852.97
TRINITY_DN36514_c1_g2_i8	50.60	135.66	0.00	56.35	54.91	74.82	69.55
TRINITY_DN79232_c0_g1_i1	2.00	0.00	0.00	2.00	5.00	2.00	2.00
TRINITY_DN25575_c0_g1_i1	31.00	4.00	5.00	23.00	19.00	9.00	43.00
TRINITY_DN64235_c0_g1_i1	0.00	0.00	7.00	1.00	1.00	0.00	0.00
TRINITY_DN69772_c0_g1_i1	2.00	3.00	1.00	6.00	3.00	8.00	7.00
TRINITY_DN36229_c3_g3_i4	28.18	23.44	8.01	8.68	26.38	10.15	2.49
TRINITY_DN11049_c0_g1_i1	14.00	4.00	0.00	9.00	9.00	1.00	8.00
TRINITY_DN3908_c0_g1_i1	70.00	21.00	39.00	64.00	75.37	54.00	51.00
TRINITY_DN74569_c0_g1_i1	35.27	19.00	19.00	46.62	11.45	13.87	48.03
TRINITY_DN37160_c1_g1_i2	0.00	0.00	0.00	0.00	0.91	0.00	4.52
TRINITY_DN37242_c13_g1_i12	46.41	10.00	39.00	46.07	31.86	30.89	32.83
TRINITY_DN26522_c0_g1_i4	5.02	0.00	0.00	21.75	2.17	44.55	29.06
TRINITY_DN27200_c0_g1_i1	2339.40	1356.41	1196.00	1051.51	710.95	362.36	481.40
TRINITY_DN31942_c2_g1_i1	0.00	0.00	84.00	0.00	0.00	0.00	0.00
TRINITY_DN35598_c0_g1_i3	133.76	1710.11	1014.95	334.63	279.02	423.73	249.12
TRINITY_DN45838_c0_g1_i1	0.00	0.00	0.00	2.00	0.00	1.00	1.00
TRINITY_DN33585_c2_g1_i6	9.32	0.00	0.00	4.87	15.12	3.72	13.05
TRINITY_DN16598_c0_g1_i3	2.56	0.00	16.00	0.24	0.00	3.00	0.00
TRINITY_DN20865_c0_g2_i1	4.00	0.00	0.00	3.00	0.00	2.00	0.00
TRINITY_DN13069_c0_g1_i3	0.00	0.00	0.00	1.32	7.48	5.05	12.13
TRINITY_DN43909_c0_g1_i1	2.00	0.00	0.00	5.00	3.00	7.00	3.00
TRINITY_DN27650_c1_g1_i1	0.00	0.00	0.00	1.00	3.00	0.00	1.00
TRINITY_DN20102_c0_g1_i1	43.59	84.43	39.06	13.97	18.75	18.70	0.00
TRINITY_DN36825_c0_g1_i3	20.97	18.00	0.00	26.43	0.00	41.14	27.90
TRINITY_DN36222_c1_g1_i2	0.00	0.00	5.39	1.76	0.00	0.00	0.09
TRINITY_DN74102_c0_g1_i1	9.00	5.00	0.00	6.00	5.00	3.00	5.00
TRINITY_DN2078_c0_g1_i1	20.00	60.00	34.00	6.08	18.00	11.34	16.22
TRINITY_DN5851_c0_g2_i1	4959.30	1605.54	2011.91	3848.24	2770.37	2592.95	2408.06
TRINITY_DN29189_c0_g1_i10	5.13	0.00	2.00	2.30	6.47	3.52	3.58
TRINITY_DN37049_c3_g2_i13	0.00	112.26	162.17	116.38	212.47	142.94	34.18
TRINITY_DN50566_c0_g1_i1	1.00	12.00	0.00	1.00	2.00	0.00	2.00
TRINITY_DN37293_c6_g1_i9	11.61	4.00	14.00	10.06	9.96	9.26	7.27
TRINITY_DN26792_c0_g1_i4	36.30	15.01	0.00	17.12	16.12	16.11	2.00
TRINITY_DN50258_c0_g1_i1	10.00	0.00	9.00	3.00	4.00	3.00	4.00
TRINITY_DN35248_c3_g1_i4	69.96	13.13	40.16	34.49	35.01	37.78	26.11
TRINITY_DN31286_c0_g1_i5	0.15	0.00	27.36	1.27	16.67	18.92	58.36
TRINITY_DN31054_c0_g1_i3	28.15	4.50	15.43	48.24	13.21	15.96	20.07
TRINITY_DN33205_c2_g3_i6	0.00	0.00	0.00	12.05	5.69	32.28	14.68
TRINITY_DN19850_c0_g1_i1	5.95	14.00	0.00	5.30	10.00	5.78	0.00
TRINITY_DN35882_c2_g1_i14	103.19	216.51	1.85	346.08	61.98	52.58	148.21
TRINITY_DN30263_c0_g1_i7	109.20	145.99	206.39	304.70	117.61	101.83	203.78
TRINITY_DN21064_c2_g1_i1	1.00	0.00	0.00	2.00	4.00	2.00	1.00
TRINITY_DN29005_c1_g1_i1	3.00	0.00	0.00	1.00	4.00	1.00	2.00
TRINITY_DN27936_c0_g3_i1	1.00	0.00	7.00	3.00	1.00	0.00	0.00
TRINITY_DN36045_c1_g1_i1	0.00	0.00	135.23	0.00	0.00	0.00	0.00
TRINITY_DN35290_c2_g1_i4	301.40	257.46	0.00	103.67	0.00	0.00	0.00
TRINITY_DN5094_c0_g1_i1	3.00	0.00	0.00	2.00	3.00	0.00	0.00
TRINITY_DN26957_c0_g1_i1	188.00	144.00	197.00	170.00	177.00	182.00	245.00
TRINITY_DN78322_c0_g1_i1	1.00	3.00	6.00	0.00	0.00	1.00	0.00
TRINITY_DN36055_c1_g1_i3	178.44	5.64	3.45	200.72	181.24	114.94	931.72
TRINITY_DN8094_c0_g1_i1	3.00	0.00	0.00	1.00	1.00	0.00	6.00
TRINITY_DN79585_c0_g1_i1	0.00	0.00	0.00	0.00	6.00	6.00	0.00
TRINITY_DN31235_c0_g1_i3	18.68	8.56	0.00	56.83	258.88	153.33	0.00
TRINITY_DN69595_c0_g1_i1	2.00	0.00	0.00	6.00	2.00	3.00	1.00
TRINITY_DN52249_c0_g1_i1	1.00	0.00	0.00	0.00	0.00	0.00	3.00
TRINITY_DN74342_c0_g1_i1	0.00	0.00	0.00	2.00	5.00	4.00	2.00
TRINITY_DN53660_c0_g1_i1	3.00	0.00	0.00	1.00	3.00	1.00	4.00
TRINITY_DN36840_c2_g1_i24	0.00	0.00	27.00	0.00	13.16	31.18	2.00
TRINITY_DN20383_c0_g1_i1	8.00	24.00	17.00	21.00	45.00	13.00	2.00
TRINITY_DN38818_c0_g1_i1	7.00	9.00	14.00	5.00	5.43	1.99	4.00
TRINITY_DN37245_c1_g1_i8	0.00	0.00	0.00	2.22	0.00	0.00	0.00
TRINITY_DN32943_c0_g1_i5	13.12	7.17	0.00	9.97	18.42	24.61	14.13
TRINITY_DN45984_c0_g1_i1	2.00	4.00	5.00	1.00	0.00	2.00	1.00
TRINITY_DN37001_c2_g1_i1	482.00	885.00	1277.00	2379.00	3078.00	1953.00	4095.00
TRINITY_DN77503_c0_g1_i1	3.00	0.00	0.00	1.00	1.00	0.00	2.00
TRINITY_DN28125_c0_g1_i4	0.00	0.00	0.00	1.65	1.01	0.00	0.00
TRINITY_DN46932_c0_g1_i1	3.00	0.00	4.00	0.00	0.00	0.00	0.00
TRINITY_DN37126_c9_g1_i1	3.00	3.00	7.00	1.00	2.00	0.00	0.00
TRINITY_DN18105_c0_g1_i2	1.67	0.00	6.00	0.00	0.00	0.00	0.00
TRINITY_DN47797_c0_g1_i1	0.00	0.00	0.00	1.00	1.00	2.00	0.00
TRINITY_DN35315_c2_g2_i3	0.00	138.02	0.00	67.63	0.00	116.34	48.17
TRINITY_DN34053_c1_g2_i3	0.00	23.55	0.00	0.00	0.00	0.00	0.00
TRINITY_DN48497_c0_g1_i1	6.00	0.00	0.00	0.00	1.00	0.00	1.00
TRINITY_DN22693_c0_g1_i2	0.00	0.00	0.00	6.92	13.80	0.00	0.00
TRINITY_DN34679_c0_g1_i1	55.00	67.00	84.66	50.00	39.00	32.00	106.00
TRINITY_DN30553_c0_g1_i1	14.00	0.00	5.00	7.00	5.55	5.07	13.29
TRINITY_DN33878_c0_g1_i2	149.00	89.77	75.32	57.57	123.00	33.35	9.67
TRINITY_DN72570_c0_g1_i1	1.00	0.00	0.00	3.00	0.00	2.00	0.00
TRINITY_DN36168_c2_g2_i5	25.41	8.00	8.00	34.10	53.82	51.32	8.17
TRINITY_DN65119_c0_g1_i1	0.00	0.00	0.00	0.00	2.00	1.00	2.00
TRINITY_DN31533_c4_g1_i1	0.00	7.00	0.00	8.00	7.00	3.00	6.00
TRINITY_DN9628_c0_g1_i1	7.00	11.00	0.00	1.00	0.00	0.00	2.00
TRINITY_DN26612_c1_g1_i2	14.79	60.30	0.00	0.00	171.62	123.83	0.00
TRINITY_DN31483_c0_g1_i1	352.58	76.27	0.00	95.65	129.66	29.72	90.16
TRINITY_DN50951_c0_g1_i1	7.00	0.00	0.00	0.00	3.00	3.00	7.00
TRINITY_DN34474_c5_g4_i1	1.00	0.00	0.00	0.00	1.00	1.00	0.00
TRINITY_DN36985_c4_g1_i1	851.00	944.00	761.00	1042.00	1007.00	813.00	417.05
TRINITY_DN44923_c0_g1_i1	2.00	0.00	0.00	0.00	9.00	6.00	0.00
TRINITY_DN40508_c0_g1_i1	0.00	21.00	0.00	0.00	0.00	1.00	0.00
TRINITY_DN58591_c0_g1_i1	3.00	0.00	0.00	1.00	2.00	1.00	1.00
TRINITY_DN24554_c0_g1_i1	3.00	0.00	1.00	11.58	42.00	34.00	12.00
TRINITY_DN34026_c0_g2_i1	2.00	0.00	0.00	0.00	1.00	2.00	0.00
TRINITY_DN24490_c1_g1_i2	17.48	25.06	131.37	0.00	0.00	0.00	0.00
TRINITY_DN33582_c1_g1_i2	31.33	43.36	33.74	1287.08	1217.74	2113.70	4617.28
TRINITY_DN26055_c0_g1_i2	56.30	0.00	0.00	16.18	17.98	0.00	0.00
TRINITY_DN31291_c0_g1_i2	294.20	208.02	333.69	161.72	145.81	82.42	67.15
TRINITY_DN36754_c1_g1_i34	8.89	0.00	0.00	40.87	31.11	16.75	74.74
TRINITY_DN9827_c0_g1_i1	13.00	0.00	5.00	10.00	15.00	6.00	10.00
TRINITY_DN36813_c4_g1_i1	119.07	0.00	0.00	0.00	45.16	77.22	0.00
TRINITY_DN77555_c0_g1_i1	0.00	0.00	0.00	0.00	7.00	7.00	0.00
TRINITY_DN36266_c5_g1_i3	11713.64	6716.37	5632.78	2244.54	1699.95	1117.21	533.21
TRINITY_DN22341_c0_g1_i1	1447.00	591.00	448.00	448.00	427.00	268.00	361.00
TRINITY_DN34356_c1_g1_i17	0.00	0.00	0.00	0.00	1.81	0.00	0.00
TRINITY_DN36783_c7_g1_i6	244.70	317.67	339.04	0.00	246.39	270.58	0.00
TRINITY_DN32998_c0_g1_i1	481.00	365.00	508.00	378.00	362.00	237.00	126.00
TRINITY_DN59420_c0_g1_i1	6.00	0.00	0.00	0.00	2.00	3.00	1.00
TRINITY_DN45999_c0_g1_i1	1.00	2.00	0.00	0.00	0.00	0.00	0.00
TRINITY_DN35832_c0_g1_i1	0.00	0.00	10.00	20.92	17.59	16.40	2.53
TRINITY_DN36503_c0_g1_i3	0.00	0.00	0.00	0.00	0.00	2.92	14.80
TRINITY_DN35282_c8_g2_i1	3.40	0.00	0.00	15.00	11.00	7.56	5.00
TRINITY_DN27519_c0_g1_i1	6.00	1.00	0.00	10.00	0.00	0.00	9.00
TRINITY_DN30140_c0_g1_i1	358.00	280.00	202.00	252.00	241.00	161.00	350.00
TRINITY_DN17806_c0_g1_i2	9.00	0.00	0.00	6.08	2.00	9.98	7.15
TRINITY_DN30082_c0_g1_i2	2.37	0.00	12.91	3.00	0.00	0.00	0.00
TRINITY_DN27764_c0_g1_i3	0.21	0.00	6.02	0.00	0.00	0.00	8.95
TRINITY_DN65415_c0_g1_i1	1.00	0.00	0.00	0.00	2.00	0.00	2.00
TRINITY_DN51939_c0_g1_i1	1.00	0.00	10.00	3.00	2.00	1.00	1.00
TRINITY_DN26706_c0_g1_i6	0.00	43.54	16.19	43.62	45.82	77.92	25.15
TRINITY_DN36082_c0_g2_i1	360.00	274.00	426.00	146.00	143.00	146.00	150.00
TRINITY_DN16649_c0_g1_i2	0.00	2.00	4.00	8.88	4.97	5.94	0.00
TRINITY_DN35148_c0_g1_i1	10.00	45.00	70.00	48.00	30.00	140.76	505.12
TRINITY_DN30560_c0_g1_i2	181.70	898.00	651.00	273.18	0.00	322.74	176.03
TRINITY_DN27532_c1_g1_i2	11.00	4.00	6.19	9.00	16.00	4.00	5.00
TRINITY_DN35261_c6_g1_i4	327.34	587.99	257.31	155.96	110.21	211.58	35.01
TRINITY_DN36127_c2_g1_i1	98.47	62.00	88.00	170.21	203.52	237.46	250.90
TRINITY_DN72673_c0_g1_i1	0.00	0.00	0.00	0.00	1.00	0.00	4.00
TRINITY_DN29413_c0_g2_i1	3.00	6.00	2.00	7.00	8.00	18.56	5.00
TRINITY_DN56293_c0_g1_i1	1.00	0.00	0.00	1.00	3.00	2.00	1.00
TRINITY_DN40029_c0_g1_i1	1.00	4.00	0.00	0.00	0.00	0.00	0.00
TRINITY_DN33769_c2_g1_i2	12.97	32.06	20.61	26.99	12.77	19.35	25.06
TRINITY_DN34792_c0_g1_i1	9.80	102.00	0.00	0.00	77.82	27.21	0.00
TRINITY_DN45600_c0_g1_i1	3.94	0.00	0.00	6.26	6.39	0.00	4.99
TRINITY_DN24169_c0_g1_i1	7.00	0.00	1.00	6.82	5.00	10.00	4.00
TRINITY_DN63642_c0_g1_i1	2.00	0.00	0.00	2.00	4.00	4.00	3.00
TRINITY_DN37272_c3_g1_i4	1.76	6.29	0.00	2.49	0.00	0.00	20.29
TRINITY_DN67484_c0_g1_i1	3.00	0.00	0.00	2.00	1.00	0.00	1.00
TRINITY_DN58277_c0_g1_i1	7.00	0.00	0.00	7.00	1.00	2.00	4.00
TRINITY_DN26885_c0_g1_i5	0.00	0.00	10.04	0.00	0.00	2.93	0.00
TRINITY_DN16101_c0_g1_i2	28.38	0.00	22.00	13.71	77.77	90.74	60.00
TRINITY_DN35300_c3_g2_i5	5.98	0.00	0.00	8.57	9.00	9.45	1.31
TRINITY_DN35374_c0_g1_i1	0.00	0.00	64.00	4.49	3.37	14.18	0.00
TRINITY_DN28866_c0_g1_i2	9.00	0.00	0.00	0.00	0.00	0.00	9.00
TRINITY_DN25440_c0_g1_i3	80.97	166.39	55.17	113.36	19.85	59.06	113.22
TRINITY_DN25947_c0_g1_i3	0.00	0.00	3.07	44.66	53.32	13.60	22.51
TRINITY_DN21091_c0_g1_i2	4.00	0.00	0.00	3.00	0.00	1.00	0.00
TRINITY_DN67097_c0_g1_i1	5.00	1.00	0.00	3.00	9.00	5.00	5.00
TRINITY_DN36662_c0_g1_i11	1.99	0.00	0.00	0.00	4.00	2.98	10.80
TRINITY_DN32070_c0_g1_i1	1.98	0.00	0.00	2.69	13.74	8.00	2.00
TRINITY_DN25921_c1_g1_i2	0.00	0.00	63.82	0.00	0.00	0.00	0.00
TRINITY_DN34108_c4_g1_i6	8.01	0.00	1.86	6.91	0.00	3.87	0.10
TRINITY_DN22335_c0_g1_i3	0.00	0.00	0.00	0.00	0.00	0.00	6.79
TRINITY_DN19287_c0_g1_i1	2.00	0.00	1.00	2.00	7.00	4.00	1.15
TRINITY_DN35813_c0_g1_i5	0.00	0.00	5.85	0.00	0.00	0.00	6.23
TRINITY_DN21016_c0_g1_i1	4.00	0.00	2.00	5.00	6.00	3.00	6.00
TRINITY_DN29247_c0_g1_i1	0.00	0.00	31.00	18.52	22.00	25.00	21.00
TRINITY_DN60028_c0_g1_i1	9.00	0.00	0.00	5.00	8.00	1.00	0.00
TRINITY_DN57348_c0_g1_i1	3.00	0.00	0.00	4.00	0.00	1.00	0.00
TRINITY_DN19413_c0_g1_i2	0.00	809.40	0.00	3.65	1279.85	1220.32	3.63
TRINITY_DN33176_c0_g1_i1	0.00	0.00	0.00	16.12	4.83	3.63	0.00
TRINITY_DN34050_c3_g2_i2	239.56	9.66	4.97	140.16	57.98	0.00	507.04
TRINITY_DN30704_c3_g1_i5	0.02	82.37	124.53	0.03	203.45	0.00	0.00
TRINITY_DN29406_c0_g1_i2	0.00	22.27	7.00	0.00	0.00	0.00	0.00
TRINITY_DN36825_c1_g1_i14	27.53	0.00	50.54	32.75	0.00	37.76	9.64
TRINITY_DN35967_c6_g1_i4	0.00	0.00	0.00	6.22	4.26	1.88	0.00
TRINITY_DN6502_c0_g1_i1	1.00	0.00	8.00	2.00	2.00	4.00	3.00
TRINITY_DN34846_c0_g1_i1	28.92	0.00	16.81	24.32	22.95	7.27	20.44
TRINITY_DN47403_c0_g1_i1	0.00	0.00	0.00	1.00	2.00	1.00	2.00
TRINITY_DN36798_c0_g1_i1	4.00	23.40	110.99	49.52	3.47	234.29	23.28
TRINITY_DN65327_c0_g1_i1	5.00	0.00	0.00	10.00	4.00	4.00	4.00
TRINITY_DN2837_c0_g1_i1	2.00	0.00	0.00	5.00	3.00	5.00	1.00
TRINITY_DN33315_c0_g3_i1	32.00	0.00	3.00	19.09	12.00	23.00	7.00
TRINITY_DN76552_c0_g1_i1	2.00	0.00	16.00	1.00	2.00	1.00	2.00
TRINITY_DN80264_c0_g1_i1	3.00	0.00	0.00	0.00	0.00	2.00	3.00
TRINITY_DN8126_c0_g1_i1	24.00	8.00	26.98	2.00	7.99	3.98	0.00
TRINITY_DN18103_c0_g1_i1	0.00	0.00	0.00	1.52	8.00	4.00	0.00
TRINITY_DN27252_c0_g1_i7	6.00	0.00	0.00	3.38	0.00	2.00	3.19
TRINITY_DN35067_c1_g1_i2	954.71	0.00	674.01	135.96	206.23	227.98	487.29
TRINITY_DN33108_c0_g1_i2	0.00	87.89	30.28	0.00	0.00	23.00	0.00
TRINITY_DN22668_c0_g1_i1	2.00	5.00	0.00	3.00	1.00	2.00	7.00
TRINITY_DN33931_c0_g1_i2	31.36	0.00	84.52	13.39	11.44	22.23	11.59
TRINITY_DN35516_c1_g1_i1	857.39	3123.85	3978.57	13.72	1708.25	2092.47	9.07
TRINITY_DN36819_c6_g3_i1	2248.26	3382.10	2496.13	3033.17	2982.83	2840.36	1425.12
TRINITY_DN68828_c0_g1_i1	7.00	3.00	0.00	9.00	6.00	7.00	5.00
TRINITY_DN71964_c0_g1_i1	0.00	0.00	0.00	2.00	1.00	0.00	1.00
TRINITY_DN33246_c0_g1_i2	13.39	0.00	0.00	21.96	0.00	14.33	0.00
TRINITY_DN43761_c0_g1_i1	0.00	0.00	0.00	0.00	0.00	0.00	0.00
TRINITY_DN22319_c0_g2_i1	3.00	0.00	0.00	0.00	2.00	1.00	3.00
TRINITY_DN37084_c3_g1_i19	1.40	0.00	6.00	3.23	1.59	0.00	0.00
TRINITY_DN23521_c0_g1_i2	7.10	3.21	0.00	2.02	4.72	5.01	17.75
TRINITY_DN33833_c0_g1_i1	0.00	0.00	0.00	0.00	9.72	0.00	0.00
TRINITY_DN33073_c0_g1_i4	0.00	0.00	0.00	0.00	201.00	25.85	0.00
TRINITY_DN16649_c0_g1_i1	0.00	0.00	0.00	1.12	5.03	3.06	1.00
TRINITY_DN15318_c0_g1_i2	2.54	5.00	0.00	0.00	3.00	2.00	2.67
TRINITY_DN45845_c0_g1_i1	2.00	0.00	0.00	2.00	1.00	3.00	3.00
TRINITY_DN36059_c2_g1_i1	0.00	0.00	0.00	0.00	0.00	1.00	1.00
TRINITY_DN74973_c0_g1_i1	0.00	1.00	0.00	2.00	3.00	4.00	8.00
TRINITY_DN37799_c0_g1_i1	1.00	0.00	0.00	2.00	4.00	5.00	10.00
TRINITY_DN34753_c0_g1_i1	269.00	150.00	359.00	847.00	1206.00	1284.00	681.00
TRINITY_DN34279_c7_g4_i2	104.14	210.68	89.91	74.19	57.45	142.08	103.96
TRINITY_DN51823_c0_g1_i1	10.00	0.00	0.00	6.00	1.00	1.00	3.00
TRINITY_DN29952_c0_g1_i1	13.00	0.00	9.00	15.11	16.00	16.49	0.00
TRINITY_DN75955_c0_g1_i1	4.00	5.00	0.00	5.00	4.00	0.00	0.00
TRINITY_DN27259_c0_g1_i1	70.55	0.00	12.00	27.99	21.70	15.00	16.05
TRINITY_DN19736_c0_g1_i1	24.00	31.00	40.00	85.00	85.00	69.00	68.00
TRINITY_DN23956_c0_g1_i5	0.00	0.00	0.00	0.00	4.78	0.06	1.60
TRINITY_DN6193_c0_g1_i1	0.00	0.00	0.00	0.00	0.71	5.00	0.00
TRINITY_DN12505_c0_g1_i1	0.00	0.00	8.00	0.00	1.00	0.00	1.00
TRINITY_DN31956_c0_g1_i1	23.92	0.00	11.44	35.77	80.83	24.57	33.16
TRINITY_DN24300_c0_g1_i1	0.00	0.00	0.00	2.00	5.00	2.00	1.00
TRINITY_DN35207_c0_g1_i2	3.17	0.00	14.14	0.00	9.88	2.39	0.00
TRINITY_DN22676_c0_g1_i1	17.00	24.00	9.00	3.00	2.00	2.00	4.00
TRINITY_DN77106_c0_g1_i1	3.00	8.00	0.00	2.00	5.00	0.00	0.00
TRINITY_DN43226_c0_g1_i1	0.00	7.00	0.00	11.00	3.00	4.00	0.00
TRINITY_DN4222_c0_g1_i1	4.00	7.00	0.00	4.00	3.00	20.00	4.00
TRINITY_DN60572_c0_g1_i1	7.00	0.00	4.00	13.00	9.00	10.00	10.00
TRINITY_DN79165_c0_g1_i1	1.00	1.00	0.00	8.00	1.00	1.00	7.00
TRINITY_DN31931_c1_g1_i2	4288.96	2916.38	3030.35	2816.32	2959.73	2071.81	1798.04
TRINITY_DN12258_c0_g1_i1	5.00	0.00	0.00	5.00	2.00	6.00	1.00
TRINITY_DN72735_c0_g1_i1	1.00	0.00	0.00	1.00	1.00	2.00	0.00
TRINITY_DN68442_c0_g1_i1	2.00	0.00	0.00	11.00	4.00	3.00	2.96
TRINITY_DN33246_c0_g1_i3	141.71	0.00	16.50	107.14	102.84	61.30	120.85
TRINITY_DN36645_c2_g1_i2	62.66	1.00	0.00	3.15	1.07	3.15	6.17
TRINITY_DN59501_c0_g1_i1	4.00	0.00	0.00	4.00	1.00	0.00	5.00
TRINITY_DN38031_c0_g1_i1	0.00	0.00	0.00	1.00	1.00	5.00	2.00
TRINITY_DN39707_c0_g1_i1	4.00	0.00	0.00	0.00	3.00	0.00	0.00
TRINITY_DN36417_c1_g1_i1	1446.85	614.25	608.48	1551.97	1291.09	1064.00	1460.00
TRINITY_DN36953_c3_g1_i7	3.01	2.00	0.00	0.99	0.00	2.91	1.00
TRINITY_DN34855_c0_g1_i1	282.70	295.59	177.79	361.60	352.50	301.53	522.26
TRINITY_DN23686_c0_g1_i3	0.00	0.00	91.71	0.00	13.20	46.87	64.85
TRINITY_DN68237_c0_g1_i1	0.00	0.00	25.00	0.00	0.00	0.00	0.00
TRINITY_DN25551_c0_g1_i1	1032.66	640.30	294.36	586.34	744.58	324.49	319.83
TRINITY_DN34047_c0_g1_i1	124.00	149.00	112.00	84.00	87.00	65.00	79.00
TRINITY_DN25465_c0_g1_i3	40.61	12.08	27.08	78.37	55.74	33.66	49.16
TRINITY_DN33858_c2_g3_i1	259.98	437.00	336.00	318.00	378.00	333.00	336.94
TRINITY_DN18273_c0_g1_i1	3.75	5.00	0.00	0.00	1.00	0.00	0.00
TRINITY_DN535_c0_g1_i1	16.00	7.00	7.00	3.00	1.00	4.00	2.00
TRINITY_DN63135_c0_g1_i1	5.00	0.00	5.00	11.00	28.00	11.00	11.00
TRINITY_DN63767_c0_g1_i1	1.00	0.00	0.00	1.00	1.00	3.00	0.00
TRINITY_DN35939_c0_g1_i3	9.89	53.23	0.00	0.00	9.91	0.00	0.00
TRINITY_DN32417_c0_g1_i1	763.49	471.00	463.00	1193.88	1112.35	910.62	503.00
TRINITY_DN40692_c0_g1_i1	0.00	0.00	7.00	0.00	0.00	0.00	0.00
TRINITY_DN58116_c0_g1_i1	1.00	0.00	5.00	0.00	0.00	0.00	0.00
TRINITY_DN28568_c0_g1_i1	319.00	296.00	321.00	432.00	403.00	336.00	629.00
TRINITY_DN30259_c1_g1_i1	0.00	2.00	0.00	10.00	8.00	5.00	4.00
TRINITY_DN1202_c0_g1_i1	14.11	0.00	0.00	8.82	14.17	15.08	12.05
TRINITY_DN37563_c0_g1_i1	0.00	0.00	8.00	5.00	2.00	9.00	1.00
TRINITY_DN43363_c0_g1_i1	1.00	0.00	2.00	0.00	0.00	1.00	2.00
TRINITY_DN40856_c0_g1_i1	1.00	0.00	0.00	1.00	1.00	0.00	2.00
TRINITY_DN35946_c6_g1_i7	0.00	14.00	0.00	0.00	7.21	2.50	0.00
TRINITY_DN56926_c0_g1_i1	42.00	4.00	41.00	85.00	144.00	138.00	86.00
TRINITY_DN37111_c3_g3_i1	13.00	0.00	8.00	10.75	5.36	12.00	4.00
TRINITY_DN70583_c0_g1_i1	10.00	0.00	6.00	1.00	3.00	2.00	0.00
TRINITY_DN44540_c0_g1_i1	0.00	0.00	0.00	3.00	1.00	0.00	2.00
TRINITY_DN37237_c3_g1_i2	4000.97	2269.00	2581.21	6180.51	5170.68	6121.80	3709.40
TRINITY_DN26260_c1_g1_i2	7.31	0.00	0.00	6.99	6.00	1.00	3.00
TRINITY_DN32684_c0_g1_i4	48.16	77.69	1.21	35.74	12.62	24.38	49.41
TRINITY_DN23533_c0_g1_i1	5.00	0.00	0.00	0.00	0.00	1.00	1.00
TRINITY_DN19579_c0_g1_i1	375.00	125.00	148.00	78.00	81.00	133.00	27.00
TRINITY_DN13653_c0_g1_i1	25.44	48.00	36.00	40.05	33.93	35.32	48.28
TRINITY_DN79395_c0_g1_i1	4.00	0.00	0.00	7.00	5.00	3.00	1.00
TRINITY_DN44534_c0_g1_i1	2.00	0.00	0.00	0.00	2.00	9.00	1.00
TRINITY_DN56048_c0_g1_i1	6.00	0.00	0.00	3.00	4.00	0.00	0.00
TRINITY_DN22366_c0_g2_i2	0.00	0.00	7.00	0.00	0.00	0.00	0.00
TRINITY_DN18190_c0_g1_i2	62.17	0.00	0.00	53.55	47.07	0.00	55.74
TRINITY_DN36721_c10_g1_i9	1672.64	902.37	1064.96	866.55	664.60	632.46	1201.94
TRINITY_DN62046_c0_g1_i1	5.00	0.00	0.00	2.00	0.00	1.00	0.00
TRINITY_DN7420_c0_g1_i1	1.00	0.00	0.00	3.00	2.00	2.00	5.00
TRINITY_DN37212_c1_g1_i8	6.14	14.55	0.00	38.47	38.33	91.03	174.58
TRINITY_DN54269_c0_g1_i1	4.00	0.00	0.00	4.00	10.00	3.00	0.00
TRINITY_DN48720_c0_g1_i1	2.00	0.00	0.00	3.00	3.00	1.00	0.00
TRINITY_DN54612_c0_g1_i1	0.00	0.00	8.00	2.00	3.00	3.00	0.00
TRINITY_DN47574_c0_g1_i1	1.00	0.00	0.00	0.00	4.00	1.00	4.00
TRINITY_DN28673_c0_g1_i2	372.31	260.61	274.00	395.00	503.51	347.30	473.00
TRINITY_DN69802_c0_g1_i1	0.00	0.00	0.00	0.00	4.34	0.02	0.00
TRINITY_DN54957_c0_g1_i1	0.00	0.00	0.00	1.00	0.00	0.00	16.00
TRINITY_DN24568_c0_g2_i1	110.00	0.00	22.27	63.00	0.00	50.00	98.00
TRINITY_DN33755_c0_g1_i4	64.12	0.00	0.00	102.01	157.48	155.89	126.12
TRINITY_DN61439_c0_g1_i1	2.00	0.00	4.00	0.00	0.00	0.00	0.00
TRINITY_DN36879_c2_g2_i12	0.00	0.00	86.90	0.00	69.66	29.87	15.70
TRINITY_DN79068_c0_g1_i1	1.00	0.00	0.00	1.00	1.00	0.00	2.00
TRINITY_DN36274_c6_g1_i1	0.00	0.00	5.00	0.00	0.00	2.00	0.00
TRINITY_DN44536_c0_g1_i1	18.00	17.00	0.00	22.00	35.00	15.00	18.00
TRINITY_DN36654_c4_g1_i7	12.03	2.00	8.00	9.11	12.34	9.58	1.62
TRINITY_DN35386_c6_g1_i18	89.24	7.43	5.79	26.55	31.75	53.49	31.38
TRINITY_DN58519_c0_g1_i1	2.00	0.00	0.00	1.00	1.00	1.00	0.00
TRINITY_DN60874_c0_g1_i1	4.00	8.00	0.00	4.00	0.00	8.00	3.00
TRINITY_DN20806_c0_g1_i2	0.00	0.00	74.69	161.96	228.00	159.00	70.35
TRINITY_DN50633_c0_g1_i1	18.00	0.00	4.00	10.00	11.00	7.00	6.00
TRINITY_DN36638_c0_g1_i1	23.00	8.00	0.00	15.00	18.10	15.14	26.78
TRINITY_DN59928_c0_g1_i1	1.00	0.00	0.00	0.00	1.00	0.00	4.00
TRINITY_DN37139_c10_g1_i20	5.72	0.00	0.00	7.60	4.28	3.60	5.16
TRINITY_DN4825_c0_g1_i1	9.00	0.00	4.00	6.00	7.00	3.00	3.00
TRINITY_DN34417_c2_g1_i16	0.00	0.00	0.00	0.00	0.00	0.00	7.02
TRINITY_DN20488_c0_g1_i1	3.00	0.00	0.00	12.00	3.00	5.00	6.00
TRINITY_DN10690_c0_g1_i1	4.00	0.00	0.00	5.00	1.00	5.00	4.97
TRINITY_DN36416_c0_g1_i1	139.72	68.00	80.00	125.00	127.00	64.00	44.00
TRINITY_DN30288_c0_g1_i2	3.13	0.00	0.00	0.00	0.00	1.10	1.00
TRINITY_DN52634_c0_g1_i1	0.00	0.00	0.00	0.00	0.00	0.00	9.00
TRINITY_DN36597_c1_g1_i11	0.00	0.00	0.00	0.52	2.52	7.00	12.71
TRINITY_DN36384_c0_g2_i1	32.00	0.00	12.00	5.00	1.00	6.00	3.74
TRINITY_DN42678_c0_g1_i1	2.00	0.00	0.00	6.00	4.00	0.00	5.00
TRINITY_DN71675_c0_g1_i1	1.00	1.00	0.00	2.00	1.00	1.00	3.00
TRINITY_DN72280_c0_g1_i1	10.00	0.00	0.00	0.00	0.00	0.00	0.00
TRINITY_DN36390_c5_g1_i5	0.00	3.77	0.00	10.39	0.00	0.00	0.00
TRINITY_DN34279_c6_g8_i1	6.12	9.00	0.00	6.06	5.34	7.00	1.98
TRINITY_DN48020_c0_g1_i1	2.00	0.00	5.00	0.00	1.00	0.00	0.00
TRINITY_DN22486_c0_g1_i1	52.00	12.00	5.00	2.00	3.00	1.00	1.00
TRINITY_DN29449_c0_g1_i1	2195.13	2257.89	1992.86	1475.20	1544.84	1806.00	3197.31
TRINITY_DN34555_c10_g3_i2	143.06	73.00	104.00	166.93	223.52	169.87	108.69
TRINITY_DN69445_c0_g1_i1	1.00	11.00	0.00	0.00	0.00	0.00	0.00
TRINITY_DN36395_c1_g1_i3	273.07	60.29	0.00	288.47	218.43	132.79	96.78
TRINITY_DN27647_c0_g1_i5	7.28	0.00	0.00	0.00	3.16	11.22	3.47
TRINITY_DN76761_c0_g1_i1	0.00	0.00	0.00	0.00	0.00	6.00	0.00
TRINITY_DN29425_c0_g2_i1	0.00	0.00	6.00	0.00	0.00	0.00	0.00
TRINITY_DN34662_c1_g1_i1	1785.00	1499.00	1089.28	666.89	281.21	672.43	1342.05
TRINITY_DN42251_c0_g1_i3	39.78	27.00	0.00	0.00	18.36	14.84	8.84
TRINITY_DN34002_c0_g2_i16	19.77	3.04	0.00	2.44	27.18	5.26	0.00
TRINITY_DN26490_c0_g1_i1	215.00	166.00	114.00	125.00	115.00	63.00	68.00
TRINITY_DN9105_c0_g1_i1	1.00	0.00	0.00	3.00	0.00	1.00	5.00
TRINITY_DN20968_c1_g1_i1	0.00	0.00	0.00	0.00	3.00	0.00	6.00
TRINITY_DN49589_c0_g1_i1	2.00	0.00	0.00	3.00	4.00	0.00	0.00
TRINITY_DN35184_c1_g2_i7	185.83	9.10	17.94	0.00	37.65	186.55	95.42
TRINITY_DN37131_c6_g1_i8	88.40	0.00	0.82	99.36	82.54	63.25	84.19
TRINITY_DN36304_c1_g1_i14	0.00	20.49	0.00	0.00	0.00	13.37	3.23
TRINITY_DN50858_c0_g1_i1	5.00	2.00	0.00	10.00	10.00	8.00	12.00
TRINITY_DN34498_c1_g1_i5	0.00	0.00	0.00	0.00	0.00	0.00	0.00
TRINITY_DN27832_c0_g1_i2	5.00	0.00	9.00	4.00	2.04	0.00	5.99
TRINITY_DN34449_c3_g3_i8	10.40	0.00	9.00	5.88	0.00	4.08	2.70
TRINITY_DN19444_c0_g2_i1	64.00	22.00	40.00	29.00	33.00	43.00	27.00
TRINITY_DN37290_c10_g1_i10	1.47	0.00	3.00	2.22	0.00	1.42	1.69
TRINITY_DN54630_c0_g1_i1	2.00	0.00	0.00	0.00	1.00	3.00	2.00
TRINITY_DN61042_c0_g1_i1	1.00	0.00	0.00	0.00	5.00	3.00	0.00
TRINITY_DN35594_c0_g1_i7	5.96	0.00	0.00	0.00	0.00	0.00	4.14
TRINITY_DN29321_c0_g1_i1	617.92	102.08	96.22	352.21	385.90	402.44	104.01
TRINITY_DN11351_c0_g1_i1	9.29	0.00	0.00	0.00	0.00	0.00	0.00
TRINITY_DN55075_c0_g1_i1	1.00	0.00	0.00	0.00	1.00	0.00	14.01
TRINITY_DN26266_c0_g1_i7	1.48	0.00	0.00	0.00	2.53	0.00	0.00
TRINITY_DN36083_c7_g1_i6	33.60	19.62	21.35	10.33	2.46	2.01	61.74
TRINITY_DN26592_c0_g1_i1	3.63	11.00	0.00	2.22	9.49	17.90	2.46
TRINITY_DN62286_c0_g1_i1	1.00	4.00	0.00	0.00	4.00	2.00	5.02
TRINITY_DN37028_c3_g1_i11	23.11	0.00	7.10	23.22	23.95	23.57	21.02
TRINITY_DN35081_c0_g3_i5	28.94	14.83	0.00	41.64	46.47	51.78	111.19
TRINITY_DN35512_c2_g1_i1	1.00	0.00	0.00	3.00	1.00	2.00	0.00
TRINITY_DN35923_c6_g2_i4	2.36	1.54	0.00	0.00	8.28	18.08	11.74
TRINITY_DN20378_c0_g1_i1	22.51	0.00	16.43	0.00	22.10	16.39	0.00
TRINITY_DN35821_c3_g1_i10	3.18	0.00	8.00	6.76	0.00	4.38	5.92
TRINITY_DN29458_c0_g1_i2	86.30	35.00	15.38	57.46	29.46	30.35	46.16
TRINITY_DN37217_c2_g1_i1	0.00	40.00	0.00	0.00	60.04	51.00	1.00
TRINITY_DN13613_c0_g1_i1	5.00	0.00	0.00	3.00	4.00	5.00	3.00
TRINITY_DN34201_c8_g1_i1	41.22	27.00	15.00	38.07	38.97	34.61	10.00
TRINITY_DN78635_c0_g1_i1	1.00	0.00	0.00	0.00	5.00	5.00	4.00
TRINITY_DN21591_c0_g2_i1	2.00	0.00	6.00	3.99	0.00	0.00	0.00
TRINITY_DN33581_c0_g1_i3	0.00	44.80	99.41	60.82	0.00	44.45	122.46
TRINITY_DN22706_c0_g1_i2	11.79	5.00	11.00	39.30	26.00	27.00	60.86
TRINITY_DN22002_c0_g1_i2	22.00	7.00	0.00	31.09	15.90	23.89	3.00
TRINITY_DN45729_c0_g1_i1	4.00	0.00	0.00	10.00	4.00	6.00	5.00
TRINITY_DN11283_c0_g1_i1	0.00	13.00	0.00	2.00	2.00	4.00	9.00
TRINITY_DN80956_c0_g1_i1	0.00	0.00	0.00	1.00	3.00	1.00	0.00
TRINITY_DN61920_c0_g1_i1	2.00	0.00	0.00	0.00	3.00	0.00	0.00
TRINITY_DN40011_c0_g1_i1	1.00	3.00	0.00	0.00	1.00	2.00	0.00
TRINITY_DN36302_c0_g1_i4	11.56	21.30	1.81	12.07	10.76	19.66	32.24
TRINITY_DN49174_c0_g1_i1	0.00	0.00	0.00	1.00	2.00	2.00	0.00
TRINITY_DN33004_c0_g1_i2	23.63	105.37	72.82	23.60	8.02	30.29	34.50
TRINITY_DN13847_c2_g1_i1	1.00	0.00	2.00	3.00	0.00	0.00	0.00
TRINITY_DN37021_c3_g1_i17	568.16	1629.14	1206.86	954.66	1463.92	1181.38	854.20
TRINITY_DN29490_c0_g1_i2	11.13	6.27	5.00	0.00	2.48	2.84	0.00
TRINITY_DN35771_c3_g1_i4	38.18	0.00	0.00	9.93	11.38	0.96	10.65
TRINITY_DN34549_c2_g1_i1	66.07	103.03	50.04	154.25	226.31	116.22	42.10
TRINITY_DN48161_c0_g1_i1	1.00	0.00	10.00	1.00	0.00	0.00	1.00
TRINITY_DN23589_c0_g1_i1	0.00	0.00	0.00	7.62	23.00	19.00	7.00
TRINITY_DN46743_c0_g1_i1	3.00	0.00	0.00	2.00	2.00	1.00	1.00
TRINITY_DN37058_c5_g1_i5	888.77	551.30	762.16	0.00	640.41	36.26	17.77
TRINITY_DN39556_c0_g1_i1	0.00	0.00	4.00	0.00	0.00	0.00	0.00
TRINITY_DN70743_c0_g1_i1	2.00	0.00	0.00	0.00	0.00	2.00	1.00
TRINITY_DN17470_c0_g1_i1	76.88	14.00	14.00	37.44	56.45	25.00	2.00
TRINITY_DN5291_c0_g1_i1	141.00	28.00	20.00	97.00	159.00	191.00	128.00
TRINITY_DN656_c0_g1_i1	9.00	0.00	5.00	12.00	29.00	28.00	18.00
TRINITY_DN46573_c0_g1_i1	3.00	0.00	0.00	1.00	3.00	1.00	1.00
TRINITY_DN36662_c0_g2_i1	4.00	0.00	0.00	2.00	1.00	2.00	3.00
TRINITY_DN41749_c0_g1_i1	1.00	0.00	0.00	2.00	1.00	1.00	2.00
TRINITY_DN30930_c0_g1_i2	0.00	3.97	46.75	0.00	0.00	14.40	0.00
TRINITY_DN24431_c0_g1_i2	0.00	0.00	27.40	0.00	0.00	13.79	0.00
TRINITY_DN79828_c0_g1_i1	0.00	0.00	0.00	1.00	3.00	0.00	1.00
TRINITY_DN26062_c0_g1_i6	97.40	4.00	0.00	49.12	124.13	136.36	151.31
TRINITY_DN35789_c0_g1_i2	0.00	0.00	164.75	0.00	48.87	0.00	0.00
TRINITY_DN37063_c4_g1_i21	0.00	0.00	0.00	0.00	6.30	0.00	3.01
TRINITY_DN56399_c0_g1_i1	0.00	7.00	0.00	2.00	4.00	6.00	4.00
TRINITY_DN36708_c3_g2_i1	4.00	0.00	6.00	4.00	5.00	12.82	9.00
TRINITY_DN75499_c0_g1_i1	1.00	0.00	0.00	1.00	1.00	1.00	4.00
TRINITY_DN35788_c3_g3_i1	48.85	11.33	20.04	28.25	55.96	21.25	27.75
TRINITY_DN23945_c0_g1_i4	0.00	0.00	0.00	1.97	0.47	0.00	2.00
TRINITY_DN404_c0_g1_i1	1.00	0.00	0.00	2.00	1.00	0.00	4.00
TRINITY_DN65595_c1_g1_i1	3.00	38.00	21.00	24.33	15.65	60.00	78.24
TRINITY_DN31659_c0_g1_i4	663.59	217.71	351.12	1412.86	566.22	347.47	970.68
TRINITY_DN33536_c1_g1_i1	5.00	0.00	0.00	0.00	3.45	3.00	0.00
TRINITY_DN34645_c5_g1_i2	46.87	213.36	99.03	50.94	0.00	23.84	14.70
TRINITY_DN41729_c0_g1_i1	3.01	6.00	3.00	1.00	1.01	1.00	2.01
TRINITY_DN51253_c0_g1_i1	2.00	0.00	0.00	2.00	4.00	3.00	0.00
TRINITY_DN42471_c0_g1_i1	0.00	10.00	0.00	0.00	2.00	0.00	0.00
TRINITY_DN61329_c0_g1_i1	1.00	0.00	3.00	1.00	1.00	0.00	1.00
TRINITY_DN66067_c0_g1_i1	0.00	0.00	0.00	2.00	4.00	1.00	1.00
TRINITY_DN36498_c0_g1_i3	66.55	37.70	0.00	38.12	30.30	36.79	29.90
TRINITY_DN26007_c0_g1_i5	14.22	0.00	6.20	10.88	15.53	16.66	17.99
TRINITY_DN9150_c0_g1_i1	114.00	139.00	147.00	115.00	111.00	73.00	115.00
TRINITY_DN36919_c2_g1_i1	2889.85	11262.00	10482.00	5441.55	5419.01	3609.00	1544.00
TRINITY_DN43273_c0_g1_i1	1.00	0.00	0.00	0.00	3.00	1.00	7.00
TRINITY_DN69664_c0_g1_i1	0.00	0.00	0.00	0.00	1.00	3.00	2.00
TRINITY_DN78101_c0_g1_i1	1.00	0.00	0.00	4.00	1.00	2.00	0.00
TRINITY_DN32030_c1_g1_i4	0.00	0.00	0.00	0.00	116.40	0.00	0.00
TRINITY_DN25805_c1_g1_i1	59.19	0.00	133.11	87.19	83.28	0.00	31.09
TRINITY_DN33147_c1_g1_i4	0.00	41.00	0.00	38.84	111.22	340.00	93.24
TRINITY_DN36033_c8_g1_i6	2.16	0.00	0.00	1.87	4.18	0.00	4.50
TRINITY_DN81074_c0_g1_i1	0.00	1.00	0.00	2.00	0.00	1.00	0.00
TRINITY_DN37129_c2_g1_i6	122.72	256.10	205.94	162.62	152.78	323.25	1930.63
TRINITY_DN78145_c0_g1_i1	0.00	0.00	0.00	0.00	0.00	5.00	0.00
TRINITY_DN64988_c0_g1_i1	1.00	2.00	0.00	2.00	0.00	0.00	4.00
TRINITY_DN17539_c0_g1_i1	0.00	0.00	0.00	0.00	0.00	0.00	8.00
TRINITY_DN41218_c0_g1_i1	3.00	0.00	2.00	4.00	3.00	0.00	1.00
TRINITY_DN36115_c0_g1_i5	0.00	59.80	0.00	0.27	34.12	77.62	0.00
TRINITY_DN1011_c0_g1_i1	10.00	0.00	0.00	4.00	3.00	4.00	10.00
TRINITY_DN37326_c26_g1_i15	2.52	0.00	0.00	5.99	6.39	9.63	7.51
TRINITY_DN18080_c0_g1_i1	3.00	9.00	7.00	10.00	12.00	6.00	1.00
TRINITY_DN14437_c0_g1_i1	8.00	0.00	0.00	1.00	2.00	0.00	0.00
TRINITY_DN5782_c0_g1_i1	1.00	0.00	1.00	1.00	0.00	0.00	4.00
TRINITY_DN71787_c0_g1_i1	4.00	0.00	0.00	3.00	1.00	0.00	0.00
TRINITY_DN54889_c0_g1_i1	1.00	0.00	0.00	3.00	2.00	4.00	2.00
TRINITY_DN29273_c0_g2_i1	1.00	205.00	34.00	8.00	9.00	31.00	12.00
TRINITY_DN33482_c0_g1_i3	22.45	0.00	111.43	5.57	9.62	0.96	17.86
TRINITY_DN16719_c0_g1_i1	3.00	0.00	0.00	1.00	6.00	8.00	1.00
TRINITY_DN11666_c0_g1_i1	10.00	3.00	0.00	8.01	6.00	10.00	8.00
TRINITY_DN76968_c0_g1_i1	8.00	8.00	0.00	1.00	1.00	3.00	8.00
TRINITY_DN6708_c0_g1_i1	2.00	0.00	3.00	0.00	3.00	1.00	1.00
TRINITY_DN49840_c0_g1_i1	11.00	0.00	0.00	6.00	6.00	11.00	1.00
TRINITY_DN43310_c0_g1_i1	0.00	0.00	0.00	0.00	3.00	1.00	15.00
TRINITY_DN46941_c0_g1_i1	0.00	0.00	0.00	2.00	2.00	1.00	0.00
TRINITY_DN65695_c0_g1_i1	7.00	13.00	15.00	19.00	15.38	1.00	23.00
TRINITY_DN32706_c2_g1_i1	9.04	20.00	13.00	3.30	3.00	5.00	0.00
TRINITY_DN35002_c0_g1_i5	2.86	17.00	0.00	14.68	11.99	4.52	12.52
TRINITY_DN26501_c0_g1_i10	31.83	34.23	0.00	0.00	7.50	4.21	0.00
TRINITY_DN13018_c0_g1_i1	140.00	26.42	25.22	147.82	152.53	153.00	59.00
TRINITY_DN34339_c1_g2_i1	23.67	0.00	0.00	2.19	1.61	1.96	14.91
TRINITY_DN36478_c0_g1_i3	141.45	477.76	547.77	0.00	236.00	114.31	89.05
TRINITY_DN37162_c5_g1_i14	13.16	0.00	0.00	12.37	0.00	9.47	13.04
TRINITY_DN32065_c0_g1_i2	88.51	124.00	38.39	82.42	72.85	0.00	31.42
TRINITY_DN23844_c0_g1_i3	591.23	596.16	408.68	664.14	0.00	0.00	392.70
TRINITY_DN67115_c0_g1_i1	0.00	0.00	12.00	0.00	0.00	0.00	0.00
TRINITY_DN33859_c0_g1_i1	982.62	550.00	698.00	1487.91	2092.72	2305.60	289.50
TRINITY_DN12524_c0_g1_i2	0.00	0.00	2.00	0.00	0.00	0.00	0.00
TRINITY_DN24706_c0_g1_i2	152.67	146.72	0.00	49.67	1.63	116.79	122.44
TRINITY_DN34164_c0_g1_i17	22.69	0.00	0.00	14.51	6.95	19.91	10.66
TRINITY_DN31418_c0_g1_i1	3308.00	1321.00	1221.00	1869.00	1814.00	1496.00	1343.00
TRINITY_DN66760_c0_g1_i1	5.00	0.00	0.00	2.00	1.00	0.00	1.00
TRINITY_DN37118_c0_g1_i22	0.00	119.45	0.00	0.00	0.00	0.00	0.00
TRINITY_DN36435_c0_g1_i1	13.36	18.21	9.75	14.57	25.49	23.95	30.14
TRINITY_DN39600_c0_g1_i1	1.00	0.00	0.00	1.00	2.00	2.00	0.00
TRINITY_DN42210_c0_g1_i1	2.00	0.00	0.00	0.00	2.00	1.00	1.00
TRINITY_DN19705_c0_g1_i1	7.25	0.00	51.71	6.67	0.00	14.29	11.27
TRINITY_DN36052_c5_g1_i23	10.34	0.00	0.00	9.89	9.89	16.59	11.94
TRINITY_DN36736_c2_g1_i6	7.00	0.00	0.00	4.00	6.75	1.97	0.00
TRINITY_DN5939_c0_g1_i1	3.00	0.00	1.00	2.00	10.00	1.00	4.00
TRINITY_DN31408_c0_g1_i1	14.98	19.20	16.91	21.77	25.29	28.48	20.77
TRINITY_DN43180_c0_g1_i1	81.52	67.00	127.00	81.24	46.32	33.98	107.17
TRINITY_DN44097_c0_g1_i1	4.00	0.00	10.00	0.00	1.00	3.00	4.00
TRINITY_DN36168_c2_g1_i14	6.20	30.25	0.00	0.00	0.00	2.43	0.00
TRINITY_DN21989_c0_g1_i1	3.00	1.00	3.00	18.00	20.00	30.02	9.00
TRINITY_DN71020_c0_g1_i1	4.00	0.00	0.00	3.00	0.00	1.00	0.00
TRINITY_DN78987_c0_g1_i1	1.00	0.00	0.00	0.00	3.00	1.00	6.00
TRINITY_DN36307_c1_g1_i1	21.73	14.56	2.78	149.78	362.41	187.99	141.73
TRINITY_DN6373_c0_g1_i1	6.00	5.00	11.00	20.00	11.00	13.00	34.00
TRINITY_DN1481_c0_g1_i1	7.00	2.00	0.00	5.00	11.00	6.00	6.00
TRINITY_DN34444_c4_g1_i1	58.04	155.50	64.57	464.16	515.48	556.04	202.49
TRINITY_DN72872_c0_g1_i1	6.00	0.00	0.00	2.00	3.00	3.00	0.00
TRINITY_DN76857_c0_g1_i1	61.00	7.00	11.00	2.00	6.00	1.00	0.00
TRINITY_DN35626_c1_g2_i2	36.65	253.77	58.46	48.08	43.07	30.55	64.76
TRINITY_DN36503_c0_g1_i5	0.17	0.00	0.00	4.34	2.72	0.00	0.00
TRINITY_DN63546_c0_g1_i1	4.00	0.00	0.00	1.00	5.00	1.00	3.00
TRINITY_DN27954_c0_g1_i3	6.00	0.00	11.00	7.01	0.00	0.00	16.00
TRINITY_DN33461_c0_g1_i1	75.21	15.21	14.29	38.69	63.14	37.50	13.80
TRINITY_DN56758_c0_g1_i1	3.00	0.00	0.00	2.00	0.00	0.00	0.00
TRINITY_DN34952_c5_g1_i1	0.00	0.00	0.00	0.00	0.00	0.00	106.00
TRINITY_DN50321_c0_g1_i1	5.00	1.00	25.00	8.00	0.00	1.00	0.00
TRINITY_DN40059_c0_g1_i1	7.00	0.00	3.00	5.00	4.00	8.00	0.00
TRINITY_DN29467_c0_g1_i2	0.00	0.00	0.00	5.84	20.93	46.52	8.03
TRINITY_DN5243_c0_g1_i1	3.00	0.00	2.00	1.00	4.00	0.00	1.00
TRINITY_DN14129_c0_g1_i1	16.00	12.00	3.00	9.00	17.00	13.00	3.00
TRINITY_DN28872_c0_g1_i10	32.54	17.70	6.89	29.44	0.00	7.61	37.92
TRINITY_DN77972_c0_g1_i1	0.00	0.00	0.00	0.00	4.00	4.00	0.00
TRINITY_DN36475_c0_g2_i5	30.42	0.00	0.00	42.65	52.11	0.00	24.15
TRINITY_DN34490_c2_g2_i2	7.25	0.00	0.00	0.00	0.00	0.00	0.00
TRINITY_DN36618_c1_g1_i1	16.45	0.00	0.00	2.26	17.35	0.00	9.67
TRINITY_DN52417_c0_g1_i1	0.00	11.00	0.00	0.00	1.00	4.00	0.00
TRINITY_DN30399_c0_g1_i1	1507.00	840.78	940.62	1324.00	1480.94	1100.17	1286.51
TRINITY_DN72420_c0_g1_i1	1.00	0.00	0.00	3.00	1.00	2.00	4.00
TRINITY_DN35363_c0_g1_i3	99.92	21.39	23.33	0.00	30.68	54.73	1.63
TRINITY_DN31327_c0_g1_i2	1359.54	768.26	911.13	523.56	1009.83	420.38	339.00
TRINITY_DN32727_c0_g1_i3	23.12	21.01	0.00	3.91	0.00	0.00	0.00
TRINITY_DN33286_c0_g1_i3	31.25	27.65	47.45	82.13	228.27	202.00	9.39
TRINITY_DN5453_c0_g1_i1	15.00	0.00	0.00	5.00	1.00	5.00	5.00
TRINITY_DN76335_c0_g1_i1	2.00	0.00	0.00	1.00	2.00	1.00	0.00
TRINITY_DN2116_c0_g1_i1	3.65	0.00	0.00	0.00	1.00	2.00	1.00
TRINITY_DN24314_c0_g1_i1	4.78	2.01	6.00	7.02	1.00	1.00	13.06
TRINITY_DN36674_c1_g1_i4	135.20	131.45	234.41	137.04	58.32	48.60	88.20
TRINITY_DN34757_c1_g1_i1	0.00	0.00	7.06	0.00	0.00	0.00	13.43
TRINITY_DN74977_c0_g1_i1	0.00	0.00	4.00	2.00	1.00	1.00	0.00
TRINITY_DN35973_c2_g1_i1	0.00	12.00	16.00	18.73	11.54	11.00	6.52
TRINITY_DN28128_c0_g1_i4	22.32	0.00	21.50	18.15	31.23	38.54	15.43
TRINITY_DN35771_c6_g1_i1	21.00	2.00	0.00	22.00	23.00	8.00	9.00
TRINITY_DN34572_c7_g1_i3	13.46	56.00	56.63	16.64	63.15	11.74	2.72
TRINITY_DN33266_c0_g1_i7	1779.31	1051.64	1309.79	1521.19	1666.92	1310.34	2361.16
TRINITY_DN34404_c4_g1_i2	20.22	599.97	1268.70	15.04	27.91	165.97	2122.91
TRINITY_DN39251_c0_g1_i1	2.00	1.00	0.00	6.00	3.00	9.00	3.00
TRINITY_DN65020_c0_g1_i1	0.00	0.00	0.00	1.00	6.00	0.00	0.00
TRINITY_DN28878_c1_g1_i7	0.00	0.00	20.00	9.15	7.56	4.73	0.00
TRINITY_DN76144_c1_g1_i1	1.00	0.00	0.00	1.00	0.00	1.00	11.00
TRINITY_DN79652_c0_g1_i1	0.00	0.00	0.00	1.00	1.00	1.00	2.00
TRINITY_DN33143_c0_g1_i2	862.11	205.31	662.13	1205.79	1272.44	1010.06	351.26
TRINITY_DN14276_c0_g1_i1	9.00	0.00	0.00	1.00	0.00	1.25	2.39
TRINITY_DN30310_c0_g1_i1	56.00	33.00	30.00	16.00	21.00	29.00	8.00
TRINITY_DN33280_c0_g1_i1	0.00	131.47	94.63	128.57	0.00	68.10	158.69
TRINITY_DN34999_c0_g1_i2	176.00	117.00	57.00	266.00	214.00	172.00	194.86
TRINITY_DN27152_c0_g1_i2	10.36	8.00	9.00	9.15	15.56	5.44	5.44
TRINITY_DN20834_c0_g1_i1	0.00	0.00	0.00	16.89	10.87	16.74	12.04
TRINITY_DN38593_c0_g1_i1	1.00	0.00	0.00	2.00	2.00	0.00	2.00
TRINITY_DN36206_c2_g1_i20	0.00	0.00	4.33	2.28	2.83	1.74	0.00
TRINITY_DN52229_c0_g1_i1	1.00	0.00	7.00	3.00	4.00	2.00	2.00
TRINITY_DN34307_c3_g1_i6	1.75	0.00	0.00	9.69	7.57	6.41	0.00
TRINITY_DN80367_c0_g1_i1	8.00	0.00	0.00	0.00	5.00	0.00	1.00
TRINITY_DN30587_c0_g2_i1	31.95	9.00	26.93	17.77	22.00	16.00	21.00
TRINITY_DN33123_c3_g1_i3	3.74	0.00	2.66	0.00	0.00	2.38	0.00
TRINITY_DN60424_c0_g1_i1	1.00	0.00	0.00	0.00	4.00	0.00	1.00
TRINITY_DN71865_c0_g1_i1	1.00	0.00	0.00	5.00	1.00	1.00	1.00
TRINITY_DN59752_c0_g1_i1	0.00	4.00	1.00	0.00	2.00	5.00	0.00
TRINITY_DN66554_c0_g1_i1	2.00	0.00	1.00	1.00	4.00	4.00	1.00
TRINITY_DN36541_c2_g1_i1	0.00	0.00	0.00	1.29	0.00	8.95	24.49
TRINITY_DN13537_c0_g1_i1	1.99	0.00	0.00	27.86	3.43	7.61	7.00
TRINITY_DN36946_c1_g1_i1	0.00	0.00	143.63	577.00	619.00	0.00	1262.72
TRINITY_DN55566_c0_g1_i1	1.00	12.00	0.00	1.00	2.00	0.00	1.00
TRINITY_DN35104_c2_g1_i1	15.71	6.80	12.96	23.51	0.00	29.29	4.06
TRINITY_DN58110_c0_g1_i1	0.00	24.00	6.00	1.00	12.00	2.00	1.00
TRINITY_DN71278_c0_g1_i1	0.00	12.00	0.00	1.00	0.00	1.00	1.00
TRINITY_DN40127_c0_g1_i1	2.00	3.00	0.00	2.00	1.00	1.00	10.00
TRINITY_DN24971_c1_g1_i3	641.53	457.15	463.00	682.88	546.18	415.44	659.45
TRINITY_DN35479_c5_g1_i6	3.23	70.84	16.20	0.00	0.00	0.00	0.00
TRINITY_DN66232_c0_g1_i1	4.00	0.00	4.00	3.00	2.00	2.00	0.00
TRINITY_DN77507_c0_g1_i1	5.00	0.00	0.00	5.00	2.00	0.00	0.00
TRINITY_DN11876_c0_g1_i1	0.00	35.00	18.00	0.00	0.00	0.00	0.00
TRINITY_DN37219_c0_g1_i1	15.00	4.00	3.00	1.00	2.00	1.00	3.00
TRINITY_DN72188_c0_g1_i1	1.00	17.00	0.00	1.00	3.00	4.00	0.00
TRINITY_DN36462_c1_g2_i2	4.46	0.00	7.99	0.00	1.51	1.57	2.11
TRINITY_DN47587_c0_g1_i1	2.00	6.00	4.00	2.00	1.00	1.00	1.00
TRINITY_DN31809_c0_g1_i4	181.09	0.00	182.48	96.85	78.23	172.49	0.00
TRINITY_DN33630_c0_g1_i11	4.47	0.00	0.00	0.00	2.02	3.77	22.73
TRINITY_DN15547_c0_g1_i2	18.00	1.00	0.00	30.00	13.00	15.36	31.95
TRINITY_DN68847_c0_g1_i1	6.00	29.00	0.00	0.00	3.00	11.00	0.00
TRINITY_DN36018_c4_g3_i1	13.71	0.00	20.00	5.00	4.00	16.00	3.00
TRINITY_DN35169_c2_g1_i2	0.00	0.00	0.00	2.00	0.00	4.00	6.00
TRINITY_DN25736_c0_g1_i2	4.51	0.00	0.00	8.00	22.42	6.69	0.00
TRINITY_DN30817_c1_g1_i1	0.00	0.00	3.00	1.00	6.54	6.49	4.48
TRINITY_DN21681_c0_g1_i1	5.12	0.00	0.00	1.58	0.60	1.00	2.00
TRINITY_DN22059_c0_g1_i1	6.00	0.00	27.00	0.00	13.84	20.00	0.00
TRINITY_DN37326_c28_g2_i11	0.00	0.00	0.00	0.00	0.00	0.00	0.00
TRINITY_DN14576_c0_g1_i1	4.00	6.00	13.00	3.00	2.00	2.00	3.00
TRINITY_DN34294_c0_g1_i8	0.00	24.03	0.00	0.00	0.00	0.00	21.68
TRINITY_DN24414_c0_g1_i3	18.59	0.00	30.12	12.65	0.00	12.85	0.00
TRINITY_DN37139_c15_g1_i1	4.00	0.00	0.00	3.00	3.00	2.00	2.00
TRINITY_DN42982_c0_g1_i1	25.00	3.00	0.00	1.00	1.00	1.00	1.00
TRINITY_DN72993_c0_g1_i1	0.00	0.00	6.00	1.00	1.00	0.00	1.00
TRINITY_DN37174_c1_g1_i16	31.00	6.68	5.66	29.30	38.79	87.50	12.67
TRINITY_DN37249_c3_g1_i1	29.00	0.00	0.00	5.00	4.97	5.00	10.16
TRINITY_DN50480_c0_g1_i1	0.00	0.00	14.00	1.00	2.00	1.00	4.00
TRINITY_DN30697_c0_g1_i1	855.00	228.00	354.00	561.00	615.00	570.00	162.00
TRINITY_DN31624_c0_g1_i3	3.64	0.00	0.00	2.82	0.00	2.19	3.78
TRINITY_DN9835_c0_g1_i1	3.00	0.00	3.00	4.00	5.00	1.00	3.00
TRINITY_DN22003_c0_g1_i2	38.78	45.10	32.23	18.27	39.80	29.36	31.37
TRINITY_DN41288_c0_g1_i1	4.00	0.00	0.00	1.00	3.00	0.00	0.00
TRINITY_DN20373_c0_g1_i1	68.11	165.00	0.00	62.00	0.00	43.82	54.00
TRINITY_DN35306_c0_g1_i3	0.95	49.23	62.30	0.00	0.00	20.82	23.74
TRINITY_DN36442_c2_g2_i3	9.00	0.00	6.00	2.03	0.00	0.00	6.03
TRINITY_DN36740_c2_g1_i14	57.04	122.10	0.00	125.48	99.20	132.92	112.29
TRINITY_DN34909_c3_g1_i14	60.61	1.67	5.05	8.80	24.79	87.38	76.37
TRINITY_DN1127_c0_g1_i1	1.00	0.00	4.00	1.00	1.00	2.00	0.00
TRINITY_DN33250_c7_g4_i1	4.00	0.00	0.00	1.00	0.00	0.00	0.00
TRINITY_DN68447_c0_g1_i1	2.00	0.00	0.00	2.00	2.00	1.00	2.00
TRINITY_DN41045_c0_g1_i1	11.00	2.00	1.00	6.00	0.00	4.00	11.00
TRINITY_DN31604_c3_g1_i21	0.00	0.00	0.00	0.00	0.00	0.00	0.00
TRINITY_DN34118_c5_g1_i6	106.03	33.63	97.61	53.95	34.01	56.60	53.22
TRINITY_DN36121_c0_g1_i5	36.41	0.00	26.43	20.96	44.49	29.90	32.43
TRINITY_DN37152_c4_g1_i12	2.08	0.00	1.00	7.60	13.00	3.00	387.85
TRINITY_DN33100_c0_g1_i2	0.00	0.00	10.63	80.65	54.08	27.63	0.00
TRINITY_DN33833_c0_g1_i5	0.00	0.00	73.58	54.56	0.00	68.60	54.80
TRINITY_DN74921_c0_g1_i1	1.00	0.00	0.00	0.00	0.00	0.00	3.00
TRINITY_DN19803_c0_g1_i1	13.56	12.00	14.00	12.00	54.39	39.37	20.23
TRINITY_DN26658_c0_g1_i1	44.00	12.00	46.00	44.00	29.00	28.01	59.01
TRINITY_DN10249_c0_g1_i1	1.00	0.00	0.00	2.00	1.00	2.00	3.00
TRINITY_DN33909_c0_g1_i5	0.00	31.68	0.00	11.22	3.85	8.28	35.33
TRINITY_DN65136_c0_g1_i1	3.00	0.00	0.00	0.00	0.00	1.00	0.00
TRINITY_DN30217_c0_g1_i2	63.92	100.18	114.86	41.55	29.83	47.43	32.44
TRINITY_DN12842_c0_g1_i1	3.00	0.00	0.00	4.00	2.00	4.00	3.00
TRINITY_DN57032_c0_g1_i2	17.39	33.00	0.00	19.26	7.24	9.88	21.52
TRINITY_DN35962_c1_g4_i1	2.00	0.00	0.00	1.00	1.00	1.00	2.00
TRINITY_DN37287_c1_g1_i12	0.00	0.00	0.00	0.00	0.00	0.00	0.00
TRINITY_DN32651_c1_g2_i1	86.00	59.00	51.00	90.00	56.00	38.00	79.00
TRINITY_DN22005_c0_g2_i2	4.03	5.00	8.00	4.05	2.00	1.00	6.00
TRINITY_DN1288_c0_g1_i1	6.00	0.00	0.00	4.00	4.00	2.00	7.00
TRINITY_DN31346_c0_g1_i2	6.00	2.03	0.00	2.01	5.05	0.00	3.02
TRINITY_DN25520_c1_g1_i2	0.00	0.00	0.00	0.00	2.00	0.00	6.63
TRINITY_DN30328_c0_g1_i1	80.00	97.87	101.91	40.33	58.00	52.06	63.02
TRINITY_DN46123_c0_g1_i1	4.00	0.00	0.00	4.00	4.00	2.00	5.00
TRINITY_DN58290_c0_g1_i1	1.00	3.00	0.00	1.00	3.00	1.00	1.00
TRINITY_DN11570_c0_g1_i1	5.00	0.00	0.00	3.00	0.00	2.00	7.00
TRINITY_DN36802_c2_g1_i2	192.76	101.45	227.64	401.97	453.32	424.01	302.19
TRINITY_DN42173_c0_g1_i1	0.00	0.00	0.00	2.00	1.00	6.00	0.00
TRINITY_DN16135_c0_g1_i1	0.00	0.00	7.00	1.00	2.00	0.00	1.00
TRINITY_DN20672_c1_g1_i1	1.00	0.00	0.00	1.00	0.00	1.00	1.00
TRINITY_DN22364_c1_g1_i1	0.00	0.00	0.00	0.00	1.00	1.00	0.00
TRINITY_DN31507_c1_g1_i2	0.00	1.10	0.89	0.00	2.88	18.27	3.02
TRINITY_DN13417_c0_g1_i1	0.00	0.00	9.00	0.00	1.00	0.00	21.00
TRINITY_DN33068_c0_g1_i2	745.60	858.55	1083.37	557.35	497.92	497.77	30.98
TRINITY_DN35012_c0_g1_i1	228.00	255.00	258.00	220.60	207.83	179.00	238.79
TRINITY_DN64459_c0_g1_i1	2.00	0.00	10.00	2.00	0.00	0.00	1.00
TRINITY_DN33041_c0_g1_i1	3.00	0.00	1.00	5.00	5.00	2.00	1.01
TRINITY_DN37030_c2_g1_i7	13.92	0.00	0.00	2.98	13.09	7.12	5.09
TRINITY_DN33172_c0_g1_i2	166.27	241.00	149.00	142.16	144.11	104.86	300.03
TRINITY_DN29631_c0_g2_i1	3.00	0.00	9.00	8.00	7.00	1.00	3.00
TRINITY_DN35493_c1_g1_i2	5.54	0.00	0.00	3.43	13.10	32.06	4.15
TRINITY_DN68583_c0_g1_i1	0.00	0.00	16.00	1.00	0.00	0.00	0.00
TRINITY_DN10234_c0_g1_i1	6.00	0.00	12.00	2.00	3.00	7.00	0.00
TRINITY_DN8801_c0_g1_i1	17.43	11.00	3.00	11.00	0.00	17.46	4.00
TRINITY_DN36218_c0_g4_i10	7.34	0.00	4.06	0.00	0.00	0.07	0.00
TRINITY_DN28359_c3_g2_i1	2.00	0.00	0.00	8.00	2.00	21.00	0.00
TRINITY_DN36306_c4_g1_i2	7.76	0.00	4.00	8.18	6.39	12.71	15.83
TRINITY_DN57933_c0_g1_i1	5.00	4.00	0.00	0.00	0.00	0.00	1.00
TRINITY_DN34465_c2_g1_i5	2.10	10.00	0.00	0.00	0.00	1.23	0.00
TRINITY_DN78524_c0_g1_i1	0.00	0.00	0.00	0.00	0.00	0.00	6.00
TRINITY_DN41876_c0_g1_i1	5.00	0.00	0.00	1.00	0.00	1.00	0.00
TRINITY_DN73711_c0_g1_i1	5.00	0.00	0.00	3.00	4.00	3.00	0.00
TRINITY_DN1894_c0_g1_i1	1.00	4.00	0.00	4.00	0.00	6.00	3.00
TRINITY_DN34561_c0_g1_i2	0.00	40.50	12.06	34.16	0.00	10.60	14.40
TRINITY_DN25338_c1_g1_i1	20.62	1.49	27.54	10.20	8.09	9.92	7.35
TRINITY_DN68221_c0_g1_i1	0.00	0.00	0.00	0.00	0.00	0.00	6.00
TRINITY_DN65498_c0_g1_i1	4.00	11.00	0.00	6.00	24.00	12.00	7.00
TRINITY_DN20304_c0_g1_i3	9.80	0.00	0.00	0.00	0.00	0.00	0.00
TRINITY_DN9719_c0_g1_i2	0.00	0.00	0.00	3.00	0.00	0.00	0.00
TRINITY_DN67129_c0_g1_i1	3.00	0.00	0.00	1.00	2.00	1.00	0.00
TRINITY_DN37070_c1_g1_i10	52.99	21.03	159.28	54.11	0.00	37.74	14.06
TRINITY_DN37219_c1_g1_i17	32.74	11.02	11.06	14.40	11.40	7.28	2.28
TRINITY_DN24803_c0_g1_i3	3477.66	2152.97	2065.85	1253.71	3337.68	1402.99	743.44
TRINITY_DN35355_c2_g1_i2	1.20	6.00	0.00	0.00	0.00	0.00	1.15
TRINITY_DN16900_c0_g1_i1	4.00	0.00	0.00	0.00	3.00	1.00	0.00
TRINITY_DN3697_c0_g1_i1	101.69	0.00	8.49	98.52	18.90	7.78	10.04
TRINITY_DN45712_c0_g1_i1	0.00	16.00	0.00	0.00	0.00	0.00	0.00
TRINITY_DN2080_c0_g1_i1	2.00	0.00	0.00	4.00	3.00	2.00	3.00
TRINITY_DN4484_c0_g1_i1	12.00	6.00	1.00	27.00	48.00	32.00	35.00
TRINITY_DN29519_c0_g2_i1	1.00	16.00	6.00	0.00	0.00	1.00	0.00
TRINITY_DN36620_c4_g4_i1	7.38	9.00	0.00	10.00	10.00	4.00	14.00
TRINITY_DN24160_c0_g1_i3	0.00	0.00	0.00	0.00	6.00	2.00	0.00
TRINITY_DN35694_c2_g1_i7	6.26	0.00	3.31	14.60	38.00	15.00	25.83
TRINITY_DN35954_c3_g2_i1	3.00	0.00	0.00	0.00	6.00	2.00	0.00
TRINITY_DN37093_c1_g1_i2	152.55	0.00	0.00	1068.03	0.00	552.47	962.13
TRINITY_DN31226_c1_g1_i1	4.00	0.00	0.00	4.00	4.00	1.00	3.00
TRINITY_DN15402_c0_g1_i1	22.00	7.00	16.00	13.00	36.00	12.00	10.00
TRINITY_DN18603_c0_g1_i1	11.00	3.00	18.00	0.00	0.00	4.00	7.54
TRINITY_DN6782_c0_g1_i1	5.00	0.00	2.00	3.00	0.00	0.00	3.00
TRINITY_DN53131_c0_g1_i1	2.00	0.00	3.00	1.00	3.00	9.00	0.00
TRINITY_DN4913_c0_g1_i1	3.00	0.00	7.00	3.21	0.00	2.00	0.00
TRINITY_DN26250_c0_g1_i1	5.13	0.00	8.00	2.70	13.77	0.00	0.00
TRINITY_DN53646_c0_g1_i1	5.00	0.00	0.00	5.00	0.00	5.00	5.00
TRINITY_DN66870_c0_g1_i1	2.00	0.00	0.00	1.00	1.00	5.00	6.00
TRINITY_DN34412_c7_g2_i4	0.00	26.66	0.00	0.00	0.00	0.00	0.00
TRINITY_DN35402_c0_g1_i14	4.84	0.00	0.00	0.00	1.73	2.88	0.00
TRINITY_DN74629_c0_g1_i1	43.00	20.00	50.00	41.00	49.00	16.00	7.00
TRINITY_DN36881_c1_g2_i2	18.80	0.00	18.00	11.61	41.72	16.25	5.62
TRINITY_DN33132_c0_g2_i1	127.96	34.78	69.56	145.03	112.02	65.98	315.43
TRINITY_DN35853_c0_g1_i1	0.00	0.00	30.35	0.00	0.00	0.00	0.00
TRINITY_DN60519_c0_g1_i2	13.51	21.53	0.00	15.51	0.00	3.93	37.15
TRINITY_DN27276_c0_g1_i6	8.24	0.00	0.00	3.63	1.56	13.66	3.89
TRINITY_DN26046_c0_g1_i4	22.37	0.00	23.53	26.26	11.26	0.00	0.00
TRINITY_DN36874_c3_g1_i8	112.45	37.09	57.36	26.57	49.29	32.86	27.29
TRINITY_DN64541_c0_g1_i1	1.00	0.00	0.00	0.00	1.00	4.00	2.00
TRINITY_DN5594_c0_g1_i1	15.07	0.00	0.00	3.04	7.18	8.25	19.09
TRINITY_DN36176_c3_g1_i1	16.00	5.00	0.00	0.00	2.00	2.00	0.00
TRINITY_DN23739_c0_g1_i5	7.03	0.00	0.00	4.02	7.03	1.99	2.01
TRINITY_DN34783_c1_g1_i1	854.00	502.00	459.00	818.00	805.00	553.00	1585.00
TRINITY_DN37524_c0_g1_i1	111.00	59.00	39.00	84.00	100.00	62.00	72.00
TRINITY_DN36591_c3_g1_i4	0.00	0.00	0.00	0.00	0.00	0.00	0.00
TRINITY_DN36077_c0_g3_i19	0.00	0.00	0.00	6.49	7.27	11.09	7.37
TRINITY_DN27927_c0_g1_i2	14.01	0.00	19.60	1.48	10.78	2.77	0.00
TRINITY_DN38771_c0_g1_i1	0.00	0.00	0.00	8.00	4.00	4.00	0.00
TRINITY_DN43675_c0_g1_i1	2.00	0.00	0.00	1.00	0.00	0.00	8.00
TRINITY_DN32340_c1_g2_i6	5.00	0.00	0.00	8.42	1.27	1.35	0.00
TRINITY_DN32719_c2_g2_i1	290.88	104.96	0.00	1277.28	645.60	324.20	744.71
TRINITY_DN16907_c1_g1_i1	3.00	0.00	0.00	3.00	5.00	5.00	1.00
TRINITY_DN2456_c0_g1_i1	3.00	0.00	9.00	1.00	0.00	6.00	1.00
TRINITY_DN19105_c0_g1_i1	10.00	0.00	0.00	13.00	4.00	7.00	5.00
TRINITY_DN8739_c0_g1_i1	31.40	0.00	5.00	9.00	6.00	1.00	12.00
TRINITY_DN19495_c0_g1_i1	10.83	0.00	15.40	9.00	14.77	6.00	10.56
TRINITY_DN25747_c0_g1_i3	0.00	0.00	0.00	2.84	0.00	4.45	12.93
TRINITY_DN15203_c0_g1_i4	6.81	0.00	2.00	4.87	4.00	4.63	0.00
TRINITY_DN6231_c0_g1_i1	4.00	0.00	5.00	3.00	3.00	1.00	1.00
TRINITY_DN58701_c0_g1_i1	3.00	0.00	0.00	1.00	0.00	1.00	1.00
TRINITY_DN57238_c0_g1_i1	6.00	0.00	0.00	1.00	2.00	0.00	2.00
TRINITY_DN48579_c0_g1_i1	2.00	0.00	7.00	0.00	2.00	0.00	0.00
TRINITY_DN31862_c0_g1_i1	167.00	1171.00	453.00	134.00	209.00	189.00	142.00
TRINITY_DN11079_c0_g1_i1	4.00	0.00	0.00	2.00	5.00	0.00	1.00
TRINITY_DN34286_c0_g1_i1	0.00	42.00	12.00	12.12	3.01	34.56	2.02
TRINITY_DN7832_c0_g1_i2	6.01	0.00	0.00	3.01	0.00	2.26	1.29
TRINITY_DN65261_c0_g1_i1	9.00	2.00	4.00	2.00	2.00	1.00	0.00
TRINITY_DN33132_c0_g2_i2	299.90	129.24	140.88	219.46	410.24	372.33	736.55
TRINITY_DN27035_c0_g1_i2	698.68	459.56	517.16	422.27	1126.00	823.00	252.01
TRINITY_DN36923_c3_g1_i5	22.19	22.00	10.00	18.23	21.85	26.77	5.00
TRINITY_DN54399_c0_g1_i1	1.00	0.00	0.00	2.00	1.00	2.00	1.00
TRINITY_DN25368_c0_g2_i1	66.54	25.00	33.00	20.08	29.15	23.07	43.15
TRINITY_DN68180_c0_g1_i1	4.00	0.00	4.00	1.00	3.00	0.00	1.00
TRINITY_DN65899_c0_g1_i1	1.00	0.00	0.00	2.00	1.00	0.00	3.00
TRINITY_DN35327_c3_g1_i5	0.00	32.13	0.00	42.30	8.10	0.00	21.15
TRINITY_DN55176_c0_g1_i1	1.00	0.00	0.00	0.00	0.00	5.00	10.00
TRINITY_DN36468_c0_g3_i1	787.18	525.00	636.00	757.91	798.00	497.73	851.68
TRINITY_DN7846_c0_g1_i2	3.63	0.00	0.00	10.37	4.23	0.00	8.00
TRINITY_DN72447_c0_g1_i1	0.00	0.00	2.00	0.00	4.00	0.00	0.00
TRINITY_DN35732_c0_g3_i5	0.00	0.00	0.00	12.63	3.86	11.38	5.27
TRINITY_DN17989_c0_g1_i1	12.00	17.00	39.00	3.00	5.00	5.00	22.00
TRINITY_DN73467_c0_g1_i1	0.00	0.00	4.00	0.00	0.00	0.00	0.00
TRINITY_DN33671_c0_g1_i10	4.05	10.97	0.00	4.72	0.00	2.16	21.93
TRINITY_DN69484_c0_g1_i1	0.00	0.00	0.00	1.00	3.00	1.00	5.00
TRINITY_DN65213_c0_g1_i2	0.00	0.00	0.00	0.00	3.11	0.00	0.89
TRINITY_DN73673_c0_g1_i1	4.00	4.00	0.00	0.00	9.13	2.63	0.00
TRINITY_DN22798_c1_g1_i1	6.00	0.00	0.00	4.00	4.00	8.00	3.00
TRINITY_DN32064_c0_g1_i19	63.57	0.00	0.00	49.78	3.65	2.47	104.77
TRINITY_DN65040_c0_g1_i1	1.00	0.00	0.00	4.01	3.00	3.00	2.00
TRINITY_DN35964_c1_g2_i1	0.00	6.00	13.65	3.82	5.43	6.16	1.86
TRINITY_DN6668_c0_g1_i1	5.00	5.00	0.00	1.00	1.00	0.00	7.00
TRINITY_DN66241_c0_g1_i1	6.00	0.00	0.00	5.00	0.00	0.00	1.00
TRINITY_DN41083_c1_g1_i2	2.93	9.60	0.00	0.00	0.00	0.00	0.00
TRINITY_DN71870_c0_g1_i1	0.00	0.00	0.00	0.00	0.00	3.00	1.00
TRINITY_DN58365_c0_g1_i1	1.00	5.00	0.00	2.00	0.00	2.00	1.00
TRINITY_DN18074_c0_g1_i1	0.00	0.00	0.00	0.00	0.00	9.00	1.00
TRINITY_DN37207_c6_g2_i1	33.49	4.47	8.00	65.74	78.98	58.56	77.19
TRINITY_DN24329_c0_g1_i1	133.00	66.00	110.00	92.00	76.00	159.00	56.00
TRINITY_DN57412_c0_g1_i1	5.87	0.00	0.00	0.00	0.00	0.00	0.00
TRINITY_DN43004_c0_g1_i1	0.00	8.00	33.00	0.00	0.00	0.00	0.00
TRINITY_DN37089_c3_g1_i2	6.23	0.00	1.41	0.00	0.00	0.00	0.00
TRINITY_DN36266_c8_g1_i19	0.00	187.49	179.06	534.71	0.00	788.77	350.56
TRINITY_DN17720_c0_g1_i1	10.00	0.00	0.00	4.00	4.00	2.00	3.00
TRINITY_DN61185_c0_g1_i1	0.00	0.00	0.00	1.00	1.00	3.00	1.00
TRINITY_DN35785_c1_g1_i10	13.16	0.00	3.11	1.44	5.41	0.79	4.71
TRINITY_DN33228_c0_g1_i12	0.00	62.63	32.52	5.31	28.23	0.00	15.78
TRINITY_DN15237_c0_g1_i1	0.00	16.00	8.00	1.93	7.00	4.00	0.00
TRINITY_DN36488_c0_g1_i2	22.11	127.14	91.00	44.23	19.16	85.61	116.63
TRINITY_DN21541_c0_g1_i1	97.99	120.00	94.00	505.55	743.35	1012.01	666.98
TRINITY_DN33643_c0_g1_i1	146.00	113.00	177.00	235.00	313.00	361.00	206.00
TRINITY_DN19684_c0_g1_i1	6.00	5.00	0.00	22.00	26.00	20.00	12.00
TRINITY_DN53457_c0_g1_i1	2.00	1.00	0.00	2.00	2.00	1.00	1.00
TRINITY_DN54489_c0_g1_i1	3.00	0.00	0.00	1.00	1.00	0.00	3.00
TRINITY_DN35554_c0_g1_i1	858.00	415.00	342.00	670.00	588.00	337.00	384.00
TRINITY_DN43329_c0_g1_i1	6.00	0.00	6.00	1.00	0.00	1.00	1.00
TRINITY_DN6144_c0_g1_i1	12.00	16.00	17.00	0.00	20.00	14.00	0.00
TRINITY_DN27160_c0_g1_i1	288.00	794.00	720.00	386.00	343.00	288.00	575.00
TRINITY_DN61702_c0_g1_i1	1.00	0.00	0.00	1.00	1.00	0.00	2.00
TRINITY_DN19662_c0_g1_i2	0.00	17.00	0.00	0.00	0.00	1.00	1.17
TRINITY_DN42354_c0_g1_i1	4.00	0.00	0.00	0.00	4.00	1.00	0.00
TRINITY_DN51525_c0_g1_i1	1.00	0.00	0.00	0.00	2.00	0.00	4.00
TRINITY_DN1333_c0_g1_i1	10.00	5.00	0.00	4.00	7.00	2.00	3.00
TRINITY_DN26711_c0_g1_i5	0.00	0.00	0.00	0.00	0.00	0.00	0.00
TRINITY_DN35338_c0_g1_i1	236.00	94.00	97.00	86.00	63.00	47.00	123.00
TRINITY_DN36084_c3_g1_i1	1.00	2.00	0.00	4.00	7.00	4.00	0.00
TRINITY_DN36801_c18_g1_i1	1.00	0.00	1.00	0.00	0.00	0.00	1.00
TRINITY_DN35733_c0_g1_i5	8.99	0.00	0.00	55.94	0.00	3.08	22.10
TRINITY_DN26007_c0_g1_i2	245.83	494.67	239.09	253.18	201.96	239.82	596.31
TRINITY_DN42152_c0_g1_i1	8.00	0.00	10.00	3.00	4.00	2.00	4.00
TRINITY_DN66994_c0_g1_i1	0.00	2.00	4.00	1.00	3.00	2.00	3.00
TRINITY_DN47480_c0_g1_i1	8.00	0.00	0.00	6.00	2.00	4.00	0.00
TRINITY_DN25253_c0_g1_i2	1130.39	43.05	305.51	751.06	371.67	360.13	504.28
TRINITY_DN74021_c0_g1_i1	1.00	14.00	0.00	1.00	121.00	93.00	1.00
TRINITY_DN36834_c0_g1_i1	10.00	0.00	0.00	2.00	2.00	0.00	2.00
TRINITY_DN33843_c0_g1_i2	16.02	0.00	49.06	6.76	6.21	3.87	0.00
TRINITY_DN26645_c0_g1_i2	2.23	0.00	3.44	5.89	7.15	3.35	0.80
TRINITY_DN36927_c6_g1_i17	78.20	0.00	0.00	0.00	2.72	6.23	0.00
TRINITY_DN29421_c1_g1_i1	725.95	467.66	379.25	359.44	0.00	0.00	166.58
TRINITY_DN18604_c0_g1_i1	25.00	9.08	0.00	2.55	3.00	0.00	5.10
TRINITY_DN8013_c0_g1_i1	5.00	13.00	0.00	3.00	0.00	5.00	22.00
TRINITY_DN73297_c0_g1_i1	1.00	0.00	0.00	0.00	3.00	0.00	2.00
TRINITY_DN64228_c0_g1_i1	0.00	5.00	2.00	1.00	0.00	0.00	1.00
TRINITY_DN80901_c0_g1_i1	1.00	0.00	0.00	1.00	0.00	1.00	1.00
TRINITY_DN70186_c0_g1_i1	1.00	4.00	5.00	1.00	1.00	3.00	0.00
TRINITY_DN30677_c1_g1_i3	113.70	0.00	0.00	59.40	0.00	38.06	73.76
TRINITY_DN80190_c0_g1_i1	4.00	5.00	0.00	2.00	1.00	5.00	0.00
TRINITY_DN35844_c0_g1_i8	261.24	88.45	0.00	159.55	128.00	51.70	134.39
TRINITY_DN33671_c0_g1_i6	6.03	17.03	0.00	7.70	0.00	8.18	32.78
TRINITY_DN21742_c0_g1_i1	146.58	176.00	191.00	78.13	75.63	55.01	63.33
TRINITY_DN6358_c0_g1_i1	311.00	553.00	389.00	591.00	585.00	456.00	205.00
TRINITY_DN35390_c3_g2_i2	0.00	0.00	0.00	2.00	4.00	5.00	5.00
TRINITY_DN80836_c0_g1_i1	2.00	0.00	0.00	2.00	3.00	4.00	1.00
TRINITY_DN56738_c0_g1_i1	4.00	0.00	0.00	0.00	1.00	1.00	0.00
TRINITY_DN36971_c3_g3_i2	0.00	134.00	53.61	226.13	250.69	272.02	182.28
TRINITY_DN36452_c4_g2_i4	0.27	80.42	0.00	1.40	0.00	2.23	0.00
TRINITY_DN23437_c0_g1_i2	238.84	190.37	92.34	231.24	197.11	131.96	124.14
TRINITY_DN29881_c2_g1_i2	1416.03	1483.00	1093.00	853.80	690.40	598.24	1095.62
TRINITY_DN55408_c0_g1_i1	3.00	0.00	0.00	3.00	2.00	0.00	0.00
TRINITY_DN47607_c0_g1_i1	8.00	3.00	0.00	1.00	3.00	1.00	4.00
TRINITY_DN37903_c0_g1_i1	9.00	4.00	0.00	2.00	3.00	0.00	3.00
TRINITY_DN31717_c0_g1_i2	31.62	9.55	18.63	19.19	39.19	27.74	54.99
TRINITY_DN68062_c0_g1_i1	0.00	0.00	0.00	4.00	4.00	0.00	1.00
TRINITY_DN32593_c1_g2_i6	14.80	125.87	0.00	104.34	82.01	70.40	60.52
TRINITY_DN16971_c0_g1_i1	698.70	242.00	187.70	195.69	173.06	110.68	105.76
TRINITY_DN51653_c0_g1_i1	8.00	0.00	0.00	2.00	6.00	4.00	7.00
TRINITY_DN60670_c0_g1_i1	3.00	0.00	3.00	1.00	3.00	0.00	1.00
TRINITY_DN36937_c4_g2_i3	78.62	43.04	30.01	84.46	80.26	67.96	61.32
TRINITY_DN66071_c0_g1_i1	5.00	0.00	0.00	0.00	2.00	2.00	1.00
TRINITY_DN34853_c3_g1_i2	18.35	6.60	0.00	0.00	0.00	0.00	0.00
TRINITY_DN24375_c0_g1_i2	0.46	0.00	55.92	0.94	0.31	0.24	3.66
TRINITY_DN37014_c2_g3_i3	2.37	31.96	7.44	0.00	12.40	21.39	2.27
TRINITY_DN35306_c0_g1_i9	130.75	0.01	67.54	22.63	0.00	0.00	119.88
TRINITY_DN63685_c0_g1_i1	3.00	0.00	0.00	2.00	0.00	0.00	2.00
TRINITY_DN80972_c0_g1_i1	1.00	0.00	0.00	0.00	0.00	2.00	2.00
TRINITY_DN5132_c0_g1_i1	3.00	0.00	13.00	1.00	0.00	1.00	0.00
TRINITY_DN60398_c0_g1_i1	13.00	5.00	13.00	15.00	0.00	8.00	8.00
TRINITY_DN29168_c0_g1_i3	11.86	24.00	0.00	11.07	0.00	18.34	10.57
TRINITY_DN26103_c1_g1_i1	0.00	0.00	0.00	1.00	0.00	0.00	5.00
TRINITY_DN66946_c0_g1_i1	11.00	11.00	0.00	0.00	1.00	1.00	3.00
TRINITY_DN22305_c0_g1_i2	5.00	0.00	0.00	5.00	0.00	1.00	0.00
TRINITY_DN41361_c0_g1_i1	5.00	10.00	13.00	2.00	0.00	1.00	0.00
TRINITY_DN34394_c3_g1_i2	6.00	0.00	0.00	0.00	2.00	0.00	0.00
TRINITY_DN28981_c0_g1_i1	227.37	178.00	225.70	250.41	244.00	160.74	324.31
TRINITY_DN37238_c0_g1_i25	0.00	0.00	0.86	0.00	115.31	100.24	9.14
TRINITY_DN4809_c0_g1_i1	9.00	37.00	38.00	33.18	38.17	23.00	10.29
TRINITY_DN36655_c0_g1_i11	24.26	0.00	0.00	47.31	0.00	21.71	18.63
TRINITY_DN35209_c1_g1_i5	1.05	0.00	2.00	0.00	0.00	0.00	0.00
TRINITY_DN37139_c5_g1_i2	7.61	0.00	0.00	0.00	0.00	0.00	1.44
TRINITY_DN20688_c0_g1_i1	11.00	1.00	17.00	2.00	2.00	9.00	27.00
TRINITY_DN68437_c0_g1_i1	2.00	0.00	1.00	3.00	0.00	2.00	3.00
TRINITY_DN75202_c0_g1_i1	1.00	0.00	0.00	0.00	2.00	1.00	1.00
TRINITY_DN25619_c0_g1_i1	3.39	8.49	19.32	2.55	4.53	3.34	0.00
TRINITY_DN57945_c0_g1_i1	0.00	146.00	13.00	6.00	0.00	10.00	3.00
TRINITY_DN74697_c0_g1_i1	4.00	0.00	0.00	6.00	16.00	7.00	3.00
TRINITY_DN32181_c0_g1_i1	132.90	0.00	0.00	54.27	84.77	155.81	11.06
TRINITY_DN33511_c4_g1_i11	156.53	69.66	103.88	36.97	270.50	101.42	111.96
TRINITY_DN43440_c0_g1_i1	4.00	0.00	0.00	3.00	3.00	7.00	2.00
TRINITY_DN63468_c0_g1_i1	1.00	0.00	0.00	2.00	1.00	2.00	0.00
TRINITY_DN18630_c0_g1_i1	0.00	14.00	60.00	0.00	0.00	0.00	0.00
TRINITY_DN2898_c0_g1_i2	1.00	0.00	0.00	3.00	2.00	0.00	2.00
TRINITY_DN21064_c1_g1_i1	5.00	18.00	17.00	3.00	6.00	5.00	0.00
TRINITY_DN3823_c0_g1_i1	3.00	4.00	1.00	4.00	5.00	2.00	2.00
TRINITY_DN23538_c0_g1_i1	34.00	91.00	45.00	32.00	54.00	36.00	25.00
TRINITY_DN35045_c2_g1_i1	44.62	42.57	21.59	8.83	13.48	30.26	22.07
TRINITY_DN53139_c0_g1_i1	0.00	14.00	0.00	0.00	0.00	0.00	0.00
TRINITY_DN1767_c0_g1_i1	2.00	0.00	5.00	5.00	4.00	5.00	10.47
TRINITY_DN32769_c0_g1_i6	3.48	0.00	186.38	41.69	24.25	21.75	55.27
TRINITY_DN21956_c0_g1_i1	2.00	0.00	0.00	1.00	4.00	0.00	2.00
TRINITY_DN40206_c0_g1_i1	2.00	0.00	0.00	4.00	0.00	0.00	2.00
TRINITY_DN35863_c0_g1_i5	150.28	375.59	114.37	230.57	0.00	0.00	295.43
TRINITY_DN25586_c0_g1_i1	1.00	16.00	5.00	0.00	1.11	1.45	1.36
TRINITY_DN37024_c1_g1_i12	11.56	17.37	9.00	6.75	12.63	17.77	12.47
TRINITY_DN33129_c1_g1_i1	502.60	839.87	660.46	606.54	345.56	413.56	505.21
TRINITY_DN28156_c0_g1_i3	0.00	0.00	32.11	40.10	0.00	23.61	6.22
TRINITY_DN33304_c0_g1_i1	0.00	71.29	0.00	146.59	235.92	94.85	113.01
TRINITY_DN36128_c0_g1_i11	152.32	0.00	0.00	77.28	62.07	44.88	45.86
TRINITY_DN50067_c0_g1_i1	260.89	191.00	277.00	561.84	504.37	399.96	325.70
TRINITY_DN31731_c0_g1_i1	11.95	0.00	0.00	95.05	209.87	0.00	107.90
TRINITY_DN66724_c0_g1_i1	1.00	5.00	1.00	0.00	0.00	1.00	9.00
TRINITY_DN34493_c4_g1_i1	80.00	38.00	34.00	127.00	172.00	106.00	78.00
TRINITY_DN21651_c0_g1_i2	2.85	5.00	0.00	1.00	3.00	0.00	1.58
TRINITY_DN36078_c2_g1_i5	26.00	9.74	0.00	46.30	0.00	50.97	10.04
TRINITY_DN11183_c0_g1_i1	0.00	4.00	10.00	0.00	0.00	0.00	4.00
TRINITY_DN28768_c0_g1_i1	0.00	0.00	0.00	0.00	8.88	27.55	31.13
TRINITY_DN37867_c0_g1_i1	0.00	0.00	0.00	1.00	8.00	3.00	0.00
TRINITY_DN70361_c0_g1_i1	1.00	0.00	0.00	2.00	1.00	1.00	0.00
TRINITY_DN30083_c0_g1_i2	0.00	0.00	23.77	0.00	0.02	1.19	1.20
TRINITY_DN61323_c0_g1_i1	3.00	0.00	0.00	1.00	2.00	0.00	0.00
TRINITY_DN34109_c7_g1_i5	6.26	21.98	0.00	18.05	0.00	10.92	16.75
TRINITY_DN35478_c0_g1_i8	61.06	60.96	55.92	61.35	38.61	49.80	88.10
TRINITY_DN36725_c5_g2_i12	19.18	9.78	12.69	3.02	4.79	7.83	376.16
TRINITY_DN30762_c0_g1_i2	217.03	444.00	289.00	0.00	214.00	67.01	0.00
TRINITY_DN65190_c0_g1_i1	1.00	0.00	0.00	1.00	6.00	4.00	1.00
TRINITY_DN1711_c0_g1_i1	0.00	0.00	0.00	0.00	1.00	0.00	9.98
TRINITY_DN6607_c0_g2_i1	10.00	0.00	1.00	1.00	0.00	2.00	1.00
TRINITY_DN71860_c0_g1_i1	3.00	0.00	0.00	5.00	11.00	6.00	6.00
TRINITY_DN61588_c0_g1_i1	5.00	0.00	2.00	0.00	3.00	2.00	3.00
TRINITY_DN61749_c0_g1_i1	1.00	0.00	0.00	1.00	3.00	2.00	1.00
TRINITY_DN37152_c4_g1_i1	0.00	0.00	0.00	0.00	0.00	0.00	10.00
TRINITY_DN80521_c0_g1_i1	0.00	3.00	1.00	3.00	1.00	4.00	6.00
TRINITY_DN25067_c0_g1_i1	21.11	0.00	0.00	0.00	2.35	5.49	3.64
TRINITY_DN44551_c0_g1_i1	4.00	0.00	0.00	1.00	2.00	1.00	2.00
TRINITY_DN54139_c0_g1_i1	0.00	0.00	0.00	1.00	3.00	1.00	0.00
TRINITY_DN24770_c1_g1_i1	13.23	0.00	5.00	31.00	21.50	7.32	30.00
TRINITY_DN62038_c0_g1_i1	4.00	0.00	0.00	1.00	2.00	0.00	0.00
TRINITY_DN29902_c0_g1_i2	0.00	0.00	0.00	0.00	0.00	0.00	251.69
TRINITY_DN46578_c0_g1_i1	8.00	0.00	6.00	1.00	0.00	1.00	0.00
TRINITY_DN47339_c0_g1_i1	10.00	0.00	0.00	1.00	0.00	0.00	0.00
TRINITY_DN34784_c0_g1_i4	0.00	0.00	29.92	136.92	25.56	127.45	207.84
TRINITY_DN53360_c0_g1_i1	1.00	0.00	0.00	1.00	3.00	2.00	1.00
TRINITY_DN10692_c0_g1_i1	42.97	15.00	9.00	20.17	14.07	6.00	12.33
TRINITY_DN6058_c1_g1_i1	4.00	0.00	0.00	0.00	0.00	0.00	1.00
TRINITY_DN3404_c0_g1_i2	3.00	32.55	33.48	0.00	0.00	1.00	0.00
TRINITY_DN74981_c0_g1_i1	29.00	13.00	15.00	15.00	24.00	14.27	32.54
TRINITY_DN33507_c0_g1_i1	41.35	0.00	0.00	28.09	0.00	18.05	46.99
TRINITY_DN34709_c1_g1_i5	0.00	73.57	102.80	0.00	9.58	15.86	0.00
TRINITY_DN66564_c0_g1_i1	26.82	8.00	8.00	48.06	59.39	24.00	16.00
TRINITY_DN77340_c0_g1_i1	1.00	0.00	8.00	0.00	2.00	0.00	1.00
TRINITY_DN8261_c0_g1_i1	3.00	0.00	0.00	4.00	2.00	0.00	0.00
TRINITY_DN36127_c4_g1_i10	18.24	50.65	0.00	12.46	3.83	6.31	7.22
TRINITY_DN28646_c0_g1_i1	8.00	0.00	0.00	10.00	10.00	14.00	7.00
TRINITY_DN33430_c0_g1_i4	2.40	3.00	5.00	2.97	4.21	1.96	1.01
TRINITY_DN25054_c0_g1_i2	166.44	252.03	464.17	142.20	226.86	193.67	142.98
TRINITY_DN19635_c0_g1_i4	0.00	2.18	0.00	0.00	0.00	2.14	0.00
TRINITY_DN12685_c0_g1_i1	0.00	0.00	5.00	1.00	3.00	0.00	1.00
TRINITY_DN78520_c0_g1_i1	1.00	4.00	0.00	0.00	0.00	0.00	1.00
TRINITY_DN34839_c0_g3_i1	127.63	78.78	58.00	73.09	91.41	104.55	88.85
TRINITY_DN36567_c1_g1_i3	275.05	636.28	314.17	202.91	139.60	123.86	251.24
TRINITY_DN9692_c0_g2_i1	1.00	0.00	0.00	3.00	0.00	0.00	2.00
TRINITY_DN32127_c0_g1_i4	0.00	0.00	34.61	0.01	0.00	0.05	86.12
TRINITY_DN37098_c2_g4_i2	9.18	8.17	0.00	10.28	0.00	9.54	7.15
TRINITY_DN37064_c4_g3_i2	8.09	0.00	6.12	7.82	28.57	18.94	2.47
TRINITY_DN14124_c1_g1_i1	729.34	195.00	321.00	1191.00	1623.00	1212.00	887.78
TRINITY_DN7521_c0_g1_i1	4.00	0.00	0.00	5.00	3.00	2.00	13.00
TRINITY_DN66982_c0_g1_i1	4.00	5.00	1.00	0.00	0.00	1.00	2.00
TRINITY_DN35819_c2_g1_i20	345.46	452.13	486.46	0.00	481.56	395.86	0.00
TRINITY_DN25708_c0_g1_i1	16.00	1.00	18.00	15.00	3.00	3.00	6.00
TRINITY_DN28063_c0_g1_i2	6.00	0.00	3.00	1.70	2.50	0.00	12.37
TRINITY_DN34323_c11_g1_i6	1.00	0.00	0.00	2.19	0.00	0.00	1.00
TRINITY_DN36248_c0_g2_i1	0.00	3.00	2.00	4.00	5.00	2.00	2.00
TRINITY_DN36446_c1_g1_i2	232.48	214.44	163.91	268.96	285.92	174.25	149.12
TRINITY_DN39763_c0_g1_i1	5.00	0.00	7.00	2.00	1.00	0.00	0.00
TRINITY_DN37936_c0_g1_i1	0.00	0.00	2.00	1.00	3.00	2.00	1.00
TRINITY_DN63098_c0_g1_i1	1.00	0.00	0.00	3.00	4.00	2.00	3.00
TRINITY_DN34552_c3_g1_i2	51.82	19.94	21.93	24.29	43.16	25.95	38.79
TRINITY_DN78993_c0_g1_i1	5.00	0.00	0.00	3.00	0.00	1.00	0.00
TRINITY_DN35049_c1_g1_i5	7.21	0.00	0.00	2.92	6.55	4.38	0.00
TRINITY_DN35494_c0_g1_i3	0.00	41.41	54.08	30.04	162.14	43.24	38.80
TRINITY_DN41903_c0_g1_i1	5.00	0.00	0.00	4.00	4.00	2.00	2.00
TRINITY_DN52026_c0_g1_i1	1.00	0.00	0.00	0.00	1.00	0.00	2.00
TRINITY_DN41897_c0_g1_i1	5.00	0.00	2.00	6.00	1.00	5.00	4.00
TRINITY_DN36459_c1_g1_i14	0.00	0.00	0.00	18.40	0.00	0.00	22.69
TRINITY_DN53993_c0_g1_i1	2.00	0.00	0.00	0.00	0.00	3.00	3.00
TRINITY_DN37152_c4_g1_i4	1.01	0.00	0.00	0.00	0.00	0.00	20.57
TRINITY_DN79267_c0_g1_i1	2.00	0.00	0.00	2.00	2.00	0.00	0.00
TRINITY_DN35937_c2_g1_i4	1.19	0.00	0.00	0.00	0.00	4.21	1.68
TRINITY_DN52418_c0_g1_i1	1.00	0.00	0.00	5.00	5.00	3.00	4.00
TRINITY_DN37279_c7_g1_i11	6.02	11.00	0.00	0.00	0.00	15.38	0.00
TRINITY_DN81193_c0_g1_i1	1.00	0.00	0.00	2.00	1.00	0.00	1.00
TRINITY_DN8305_c0_g1_i1	2.00	0.00	0.00	2.00	8.00	2.00	4.00
TRINITY_DN2775_c0_g1_i1	2.00	0.00	10.00	2.00	0.00	1.00	1.00
TRINITY_DN9300_c0_g1_i1	0.00	0.00	2.00	4.00	6.00	9.00	1.00
TRINITY_DN60378_c0_g1_i1	4.00	0.00	0.00	4.00	2.00	1.00	2.00
TRINITY_DN31771_c1_g1_i1	189.00	7.14	74.44	77.00	28.00	53.00	120.00
TRINITY_DN9684_c0_g1_i1	15.00	17.00	9.00	14.00	8.00	9.00	1.00
TRINITY_DN47414_c0_g1_i1	0.00	0.00	0.00	1.00	3.00	2.00	3.00
TRINITY_DN35589_c0_g1_i4	0.00	0.00	9.75	364.82	137.24	50.85	208.47
TRINITY_DN32142_c0_g1_i1	3.00	1.79	0.00	5.26	7.06	12.62	19.34
TRINITY_DN34123_c0_g1_i1	11.20	0.00	1.99	9.75	8.07	9.25	3.01
TRINITY_DN36854_c2_g2_i1	17.82	20.31	0.00	31.86	0.00	5.90	1864.14
TRINITY_DN1102_c0_g1_i1	1.00	0.00	0.00	2.00	6.00	5.00	2.00
TRINITY_DN22437_c0_g1_i1	24.00	58.00	27.00	65.00	75.00	49.00	53.00
TRINITY_DN36719_c5_g1_i7	90.74	36.61	69.40	56.23	36.03	46.54	18.70
TRINITY_DN28357_c0_g1_i2	713.46	180.11	436.77	627.45	365.91	531.93	344.90
TRINITY_DN36989_c7_g1_i9	40.58	47.18	0.00	7.39	40.08	30.04	11.30
TRINITY_DN36304_c1_g1_i9	0.00	0.00	0.00	0.00	0.00	0.00	0.00
TRINITY_DN57115_c0_g1_i1	6.00	0.00	1.00	0.00	4.00	3.00	0.00
TRINITY_DN37379_c0_g1_i1	1.00	4.00	0.00	0.00	0.00	2.00	1.00
TRINITY_DN11180_c0_g1_i1	4.00	0.00	0.00	1.00	4.00	10.00	8.00
TRINITY_DN61397_c0_g1_i1	5.00	0.00	3.00	2.00	0.00	0.00	0.00
TRINITY_DN33311_c1_g1_i11	3.37	0.00	0.00	1.11	0.00	0.00	0.39
TRINITY_DN78021_c0_g1_i1	3.00	0.00	0.00	1.00	1.00	0.00	2.00
TRINITY_DN29528_c1_g1_i2	250.35	0.00	0.00	113.54	101.57	123.98	147.04
TRINITY_DN78301_c0_g1_i1	6.00	14.00	0.00	6.00	15.00	8.00	7.00
TRINITY_DN30240_c1_g1_i1	58.00	0.00	7.00	68.05	166.02	133.00	24.01
TRINITY_DN36708_c3_g1_i24	39.08	423.20	1431.96	464.37	90.55	1248.94	5014.88
TRINITY_DN36528_c0_g1_i8	3.34	0.00	4.06	0.00	2.00	1.00	0.00
TRINITY_DN15983_c0_g1_i1	323.00	219.00	143.00	161.00	105.00	83.00	149.00
TRINITY_DN34097_c0_g1_i5	0.00	0.00	0.00	15.23	10.81	0.00	0.00
TRINITY_DN61676_c0_g1_i1	3.00	0.00	0.00	0.00	0.00	2.00	2.00
TRINITY_DN36754_c1_g1_i29	20.63	0.00	0.00	2.88	0.71	0.00	25.30
TRINITY_DN11575_c0_g1_i1	1.00	0.00	8.00	1.00	1.00	1.00	0.00
TRINITY_DN59229_c0_g1_i1	0.00	0.00	0.00	0.00	0.00	0.00	27.00
TRINITY_DN21528_c0_g1_i1	2.00	10.00	0.00	15.00	6.00	21.00	7.00
TRINITY_DN30609_c0_g1_i3	663.53	5083.63	5151.25	2761.50	2249.72	1858.68	4473.82
TRINITY_DN711_c0_g1_i1	1.00	0.00	0.00	5.00	3.00	1.00	5.00
TRINITY_DN37098_c1_g1_i4	111.79	115.71	0.00	140.03	104.99	96.92	83.93
TRINITY_DN27474_c0_g1_i1	3.00	0.00	0.00	3.00	10.00	4.00	2.00
TRINITY_DN37074_c3_g2_i10	7.29	0.00	19.37	0.00	0.00	20.66	0.00
TRINITY_DN61793_c0_g1_i1	11.00	3.00	0.00	3.00	3.00	0.00	0.00
TRINITY_DN26847_c0_g1_i1	4.00	0.00	0.00	6.00	3.61	10.76	0.00
TRINITY_DN35351_c11_g1_i6	352.85	460.52	537.80	453.31	393.83	392.28	524.09
TRINITY_DN35021_c0_g1_i6	32.36	0.00	0.00	0.29	0.97	0.00	37.27
TRINITY_DN35339_c0_g1_i1	43.00	26.00	21.98	27.00	36.60	25.37	40.15
TRINITY_DN73051_c0_g1_i1	5.00	0.00	0.00	1.00	0.00	0.00	3.00
TRINITY_DN31691_c4_g3_i3	1.38	0.00	0.00	0.00	0.00	0.00	5.39
TRINITY_DN50381_c0_g1_i1	2.00	2.00	1.00	0.00	0.00	0.00	2.00
TRINITY_DN3736_c1_g1_i1	2.00	0.00	0.00	0.00	1.00	0.00	1.00
TRINITY_DN41963_c0_g1_i1	0.00	0.00	1.00	0.00	1.00	1.00	2.00
TRINITY_DN22755_c0_g1_i1	25.00	0.00	27.00	19.00	12.00	31.00	19.00
TRINITY_DN66529_c0_g1_i1	4.00	0.00	0.00	1.00	0.00	1.00	1.00
TRINITY_DN33351_c0_g1_i2	0.00	0.00	0.00	0.00	4.16	1.41	0.00
TRINITY_DN36175_c3_g1_i3	66.05	23.00	33.00	20.85	41.00	14.24	4.01
TRINITY_DN36804_c1_g1_i5	41.19	59.25	18.08	42.72	15.48	34.38	61.10
TRINITY_DN36914_c4_g2_i6	0.00	0.00	0.15	10.70	0.00	8.33	10.52
TRINITY_DN73772_c0_g1_i1	0.00	0.00	0.00	0.00	1.00	1.00	5.00
TRINITY_DN21709_c0_g1_i3	4.89	0.00	0.00	39.19	30.88	0.00	17.08
TRINITY_DN33492_c1_g1_i1	0.00	195.00	0.00	84.37	0.00	53.69	62.97
TRINITY_DN79063_c0_g1_i1	1.00	0.00	0.00	3.00	0.00	3.00	0.00
TRINITY_DN63617_c0_g1_i1	1.00	0.00	0.00	0.00	4.00	0.00	1.00
TRINITY_DN58274_c0_g1_i1	11.00	0.00	0.00	12.00	7.00	30.00	12.00
TRINITY_DN34300_c3_g1_i13	3.29	0.00	8.00	8.21	2.20	2.07	3.26
TRINITY_DN31883_c0_g1_i7	1435.61	671.21	896.43	2572.78	2514.87	2388.35	2154.60
TRINITY_DN34913_c0_g1_i2	6.89	0.00	0.00	7.61	5.68	2.56	9.54
TRINITY_DN31828_c0_g1_i4	17.98	64.53	0.00	18.04	71.86	38.30	54.90
TRINITY_DN37244_c3_g2_i3	25.75	0.00	0.00	0.00	15.96	0.00	5.05
TRINITY_DN27125_c0_g1_i1	0.00	0.00	86.83	49.91	44.95	0.00	108.66
TRINITY_DN36338_c0_g1_i1	110.49	92.00	59.91	108.57	0.00	0.00	48.15
TRINITY_DN34988_c3_g1_i10	45.70	0.00	0.00	7.34	5.69	4.45	7.61
TRINITY_DN74958_c0_g1_i1	4.00	0.00	0.00	0.00	0.00	1.00	0.00
TRINITY_DN33579_c1_g2_i3	165.81	76.85	0.00	238.52	112.03	57.06	281.09
TRINITY_DN10339_c0_g1_i1	5.05	0.00	0.00	8.05	8.08	5.90	2.99
TRINITY_DN34548_c5_g1_i5	0.00	7.00	9.00	4.68	2.11	7.98	6.51
TRINITY_DN28418_c0_g1_i1	1175.00	1028.00	1038.00	1121.00	934.00	720.00	1032.00
TRINITY_DN50165_c1_g1_i1	16.83	22.00	3.00	8.06	16.64	16.92	15.11
TRINITY_DN1886_c0_g1_i1	1.00	0.00	0.00	1.00	0.00	0.00	2.00
TRINITY_DN31022_c0_g1_i1	376.00	349.00	271.00	285.00	202.00	168.00	243.00
TRINITY_DN43755_c0_g1_i1	4.00	0.00	0.00	3.00	0.00	1.00	0.00
TRINITY_DN63352_c0_g1_i1	1.00	5.00	0.00	0.00	0.00	0.00	0.00
TRINITY_DN35797_c5_g1_i10	0.00	0.00	0.00	2.99	0.00	0.00	5.00
TRINITY_DN52510_c0_g1_i1	0.00	0.00	1.00	1.00	0.00	1.00	1.00
TRINITY_DN20119_c0_g1_i2	0.00	11.00	1.00	0.00	2.00	2.50	3.00
TRINITY_DN32699_c0_g1_i6	82.08	24.12	0.00	123.27	83.77	0.00	35.51
TRINITY_DN36879_c1_g1_i2	5.42	10.00	0.00	3.74	2.94	1.00	0.00
TRINITY_DN29771_c0_g1_i4	0.00	0.00	0.00	102.82	0.00	55.02	36.80
TRINITY_DN54794_c0_g1_i1	5.00	0.00	2.00	1.00	4.00	5.00	3.54
TRINITY_DN40045_c0_g1_i1	2.00	0.00	0.00	3.00	4.00	0.00	2.00
TRINITY_DN35785_c1_g1_i6	4.51	0.00	0.00	0.00	0.00	5.34	0.00
TRINITY_DN34446_c1_g1_i1	14.34	0.00	0.00	4.99	7.32	5.09	6.18
TRINITY_DN26656_c0_g1_i2	391.98	325.47	469.22	379.30	378.55	443.46	415.07
TRINITY_DN35649_c0_g2_i5	7.86	3.95	6.00	5.35	9.38	17.78	2.83
TRINITY_DN30192_c1_g1_i1	3.00	0.00	0.00	0.00	1.00	0.00	0.00
TRINITY_DN52455_c0_g1_i1	3.00	0.00	0.00	1.00	1.00	0.00	0.00
TRINITY_DN34952_c4_g2_i2	0.00	0.00	0.00	0.00	0.00	0.00	0.00
TRINITY_DN19507_c0_g1_i2	11.00	0.00	13.00	14.93	15.00	21.81	18.09
TRINITY_DN35962_c1_g2_i1	1.00	0.00	3.00	0.99	3.00	1.02	3.00
TRINITY_DN58130_c0_g1_i1	33.00	12.00	0.00	15.00	13.00	15.00	9.00
TRINITY_DN13498_c0_g1_i1	1.00	0.00	0.00	0.00	0.00	0.00	0.00
TRINITY_DN64156_c0_g1_i1	6.00	0.00	0.00	0.00	4.00	2.00	5.00
TRINITY_DN41441_c0_g1_i1	2.00	0.00	0.00	0.00	2.00	1.00	1.00
TRINITY_DN31885_c0_g1_i1	187.00	111.00	68.00	47.00	75.84	91.12	135.00
TRINITY_DN59691_c0_g1_i1	1.00	0.00	0.00	2.00	2.00	0.00	2.00
TRINITY_DN35398_c0_g1_i2	1909.00	764.00	1010.00	1418.01	1449.00	949.01	1333.01
TRINITY_DN65769_c0_g1_i1	0.00	0.00	0.00	2.01	2.01	0.00	9.07
TRINITY_DN47445_c0_g1_i1	7.00	2.00	0.00	1.00	2.00	0.00	0.00
TRINITY_DN37287_c1_g2_i7	29.51	14.67	4.41	9.65	16.39	10.63	46.71
TRINITY_DN31614_c2_g2_i2	15.66	13.00	0.00	15.00	28.82	24.37	13.76
TRINITY_DN26134_c0_g1_i1	3.93	0.00	0.00	2.00	3.00	2.49	0.00
TRINITY_DN56290_c0_g1_i1	4.00	1.00	0.00	0.00	0.00	0.00	0.00
TRINITY_DN40419_c0_g1_i1	6.00	3.00	0.00	0.00	1.00	1.00	1.00
TRINITY_DN35842_c0_g1_i2	275.00	281.00	339.00	164.71	156.00	145.00	427.00
TRINITY_DN61763_c0_g1_i1	0.00	0.00	6.00	0.00	0.00	1.00	1.00
TRINITY_DN4406_c0_g1_i1	8.00	0.00	0.00	0.00	3.00	0.00	0.00
TRINITY_DN61372_c0_g1_i1	1.00	0.00	0.00	2.00	3.00	1.00	2.00
TRINITY_DN64433_c0_g1_i1	0.00	0.00	0.00	2.00	3.00	2.00	0.00
TRINITY_DN32114_c0_g1_i4	4.00	0.00	0.00	17.00	28.00	15.00	17.99
TRINITY_DN2829_c0_g1_i1	45.00	4.00	5.00	2.00	1.00	0.00	1.00
TRINITY_DN36651_c3_g1_i1	0.00	1.00	0.00	3.21	7.62	0.00	10.88
TRINITY_DN37326_c26_g1_i7	53.46	0.00	0.00	48.60	65.62	63.75	36.16
TRINITY_DN36528_c0_g1_i13	0.00	0.00	0.00	0.00	0.00	0.00	6.83
TRINITY_DN33597_c1_g1_i1	236.00	42.00	108.00	221.00	164.00	125.93	341.00
TRINITY_DN67807_c0_g1_i1	4.00	0.00	0.00	0.00	3.00	0.00	2.00
TRINITY_DN11915_c0_g1_i1	0.00	0.00	0.00	0.00	3.00	3.00	3.00
TRINITY_DN1471_c0_g1_i1	8.13	3.00	9.00	1.31	1.75	0.00	0.00
TRINITY_DN51499_c0_g1_i1	4.00	19.00	0.00	3.00	13.00	11.00	6.00
TRINITY_DN44658_c0_g1_i1	2.00	0.00	0.00	3.00	7.00	2.00	5.00
TRINITY_DN33657_c0_g1_i1	137.00	69.00	55.00	54.00	67.00	42.00	87.00
TRINITY_DN36744_c1_g1_i4	0.00	9.40	16.64	19.49	24.04	4.59	28.78
TRINITY_DN1861_c0_g1_i1	0.00	6.00	0.00	3.00	2.00	5.00	0.00
TRINITY_DN31703_c0_g1_i3	3.10	0.00	6.00	3.17	2.29	6.23	6.68
TRINITY_DN9084_c0_g1_i1	3.00	17.00	0.00	2.00	1.00	1.00	7.00
TRINITY_DN37221_c12_g1_i1	70.49	334.00	295.00	54.00	0.00	151.00	19.00
TRINITY_DN37092_c0_g3_i3	17.13	0.00	8.73	4.91	24.44	24.64	36.09
TRINITY_DN33362_c0_g1_i1	31.00	45.00	17.00	55.00	25.00	60.00	13.00
TRINITY_DN76470_c0_g1_i1	6.00	0.00	2.00	6.00	0.00	2.00	1.00
TRINITY_DN75163_c0_g1_i1	1.00	0.00	0.00	1.00	3.00	7.00	4.00
TRINITY_DN25692_c0_g1_i2	0.00	0.00	0.00	13.46	21.04	22.10	26.24
TRINITY_DN36003_c0_g1_i1	7.47	0.00	1.00	13.48	15.68	9.72	4.79
TRINITY_DN47365_c0_g1_i1	0.00	0.00	0.00	2.00	2.00	2.00	2.00
TRINITY_DN59505_c0_g1_i1	3.00	0.00	0.00	2.00	0.00	4.00	0.00
TRINITY_DN37307_c1_g2_i5	26.41	9.00	5.01	31.83	74.21	74.09	85.70
TRINITY_DN35681_c0_g1_i2	0.00	0.00	8.00	7.98	15.28	14.00	10.00
TRINITY_DN16568_c0_g1_i1	3.00	0.00	0.00	21.00	1.00	30.00	19.00
TRINITY_DN50173_c0_g1_i1	0.00	0.00	0.00	0.00	7.00	2.00	1.00
TRINITY_DN11098_c0_g1_i2	0.00	0.00	0.00	0.00	0.00	0.00	9.00
TRINITY_DN9705_c1_g1_i1	7.06	57.06	29.87	5.00	3.07	3.04	10.12
TRINITY_DN48796_c0_g1_i1	3.00	0.00	0.00	0.00	1.00	3.00	0.00
TRINITY_DN29831_c1_g1_i1	6.00	0.00	0.00	1.00	3.00	3.00	1.00
TRINITY_DN34269_c0_g3_i1	18.68	65.15	21.60	13.73	4.92	13.06	4.23
TRINITY_DN44780_c0_g1_i1	5.00	15.00	0.00	0.00	1.00	0.00	0.00
TRINITY_DN37248_c3_g6_i1	19.00	0.00	6.00	21.00	58.00	16.05	4.00
TRINITY_DN35669_c0_g1_i3	0.00	22.31	9.14	6.35	0.00	0.00	0.00
TRINITY_DN32037_c1_g1_i1	4.71	0.00	0.00	3.67	3.00	1.49	11.02
TRINITY_DN10950_c0_g1_i1	18.00	19.00	23.00	2.00	9.00	3.00	3.00
TRINITY_DN66650_c0_g1_i1	44.00	12.00	0.00	1.00	1.00	5.00	0.00
TRINITY_DN13816_c0_g1_i1	18.00	3.00	24.00	6.00	7.00	6.00	10.00
TRINITY_DN12418_c0_g1_i1	2.00	0.00	0.00	1.00	1.00	2.00	4.00
TRINITY_DN28520_c0_g1_i2	34.15	8.18	0.00	30.46	60.22	67.16	78.88
TRINITY_DN36464_c8_g1_i2	2.80	0.00	0.00	0.00	0.00	2.25	6.85
TRINITY_DN80925_c0_g1_i1	0.00	8.00	5.00	0.00	1.00	0.00	2.00
TRINITY_DN31957_c2_g1_i1	524.55	230.69	0.00	175.29	31.79	179.66	68.81
TRINITY_DN47150_c0_g1_i1	5.00	0.00	0.00	4.00	5.00	6.00	4.00
TRINITY_DN28444_c0_g2_i1	1.12	0.00	0.00	0.00	3.26	1.10	1.10
TRINITY_DN13279_c0_g1_i1	0.00	0.00	0.00	1.00	3.00	1.00	2.00
TRINITY_DN14586_c0_g1_i3	0.00	0.00	0.00	0.00	0.00	0.00	0.00
TRINITY_DN35147_c0_g1_i1	65.00	62.00	72.00	52.00	55.00	37.00	136.00
TRINITY_DN75495_c0_g1_i1	12.00	6.00	4.00	3.00	2.00	3.00	3.00
TRINITY_DN33496_c1_g1_i3	48.29	0.00	2.66	9.58	5.15	5.71	15.82
TRINITY_DN68216_c0_g1_i1	3.00	0.00	0.00	0.00	2.00	3.00	0.00
TRINITY_DN33670_c0_g1_i1	21.00	0.00	0.00	32.00	52.80	16.00	26.67
TRINITY_DN43350_c0_g1_i1	0.00	0.00	28.00	0.00	0.00	0.00	0.00
TRINITY_DN27117_c0_g1_i2	118.00	24.58	81.00	93.00	130.00	184.00	69.00
TRINITY_DN48239_c0_g1_i1	11.00	0.00	0.00	8.00	9.00	4.00	2.00
TRINITY_DN16644_c0_g1_i1	4.00	0.00	6.00	6.00	13.00	2.00	1.00
TRINITY_DN34960_c4_g1_i1	0.00	0.00	5.00	0.00	0.00	0.00	1.00
TRINITY_DN70192_c0_g1_i1	1.00	0.00	9.00	2.00	1.00	0.00	2.00
TRINITY_DN11732_c1_g1_i1	4.00	0.00	0.00	6.00	8.00	4.00	0.00
TRINITY_DN29685_c0_g1_i1	71.20	123.00	34.50	70.12	29.48	43.37	88.00
TRINITY_DN27475_c0_g1_i3	5.00	34.04	0.00	3.01	1.00	2.00	2.23
TRINITY_DN28113_c0_g1_i3	11.18	0.00	0.00	13.10	0.00	6.52	8.88
TRINITY_DN34328_c0_g1_i7	233.03	116.68	135.40	137.82	63.76	28.23	115.68
TRINITY_DN47413_c0_g1_i1	0.00	0.00	0.00	0.00	1.00	3.00	3.00
TRINITY_DN35651_c0_g1_i1	31.00	20.00	4.00	46.00	18.00	9.00	29.00
TRINITY_DN32775_c1_g1_i1	32.00	9.00	0.00	19.00	8.00	9.00	9.00
TRINITY_DN23719_c0_g2_i1	7.00	1.00	3.00	7.00	10.00	6.00	3.00
TRINITY_DN59093_c0_g1_i1	2.00	0.00	0.00	5.00	1.00	3.00	3.00
TRINITY_DN37111_c4_g1_i16	12.65	0.00	0.00	0.00	9.53	0.00	4.19
TRINITY_DN10621_c0_g1_i1	11.00	0.00	13.00	2.00	1.00	2.00	0.00
TRINITY_DN53737_c0_g1_i1	0.00	0.00	0.00	5.00	2.00	0.00	0.00
TRINITY_DN787_c0_g1_i1	1.00	0.00	3.00	1.00	0.00	4.00	7.00
TRINITY_DN16937_c0_g1_i1	9.00	0.00	0.00	1.00	12.00	1.00	1.00
TRINITY_DN33442_c1_g1_i4	750.92	1375.10	422.44	789.04	1276.57	1244.28	508.50
TRINITY_DN22234_c0_g1_i1	18.00	7.00	12.00	13.00	8.00	6.00	0.00
TRINITY_DN36384_c2_g1_i2	1076.00	2375.00	830.55	0.00	0.00	789.00	0.00
TRINITY_DN31686_c2_g1_i3	8.73	8.73	0.00	13.92	12.89	10.24	6.24
TRINITY_DN20213_c0_g1_i2	71.81	64.76	67.58	101.55	113.73	35.31	31.21
TRINITY_DN40765_c0_g1_i1	0.00	0.00	0.00	2.00	1.00	3.00	2.00
TRINITY_DN46854_c0_g1_i1	1.00	0.00	0.00	1.00	1.00	2.00	5.00
TRINITY_DN13188_c0_g1_i1	18.00	46.00	24.00	25.00	32.00	29.00	18.00
TRINITY_DN41176_c0_g1_i1	5.00	0.00	0.00	1.00	1.00	0.00	1.00
TRINITY_DN35517_c0_g1_i2	298.00	182.00	26.69	76.72	50.69	61.82	127.97
TRINITY_DN51359_c0_g1_i1	0.00	310.00	40.00	61.00	8.00	135.00	14.00
TRINITY_DN27145_c0_g1_i1	98.76	107.26	167.69	56.03	0.00	0.00	60.85
TRINITY_DN27832_c0_g1_i1	27.51	5.91	3.00	30.74	24.49	44.99	12.00
TRINITY_DN36878_c3_g1_i2	14.48	0.00	0.00	7.46	6.32	9.38	17.25
TRINITY_DN34837_c6_g1_i8	0.00	0.00	0.00	5.48	34.05	28.22	24.24
TRINITY_DN10215_c0_g1_i1	2.00	0.00	0.00	4.00	2.00	2.00	6.00
TRINITY_DN44203_c0_g1_i1	0.00	0.00	0.00	5.00	1.00	0.00	2.00
TRINITY_DN26864_c0_g2_i1	248.76	10.57	40.07	138.29	146.29	57.78	77.54
TRINITY_DN36941_c4_g1_i2	1.26	0.00	0.00	1.78	0.00	4.31	3.10
TRINITY_DN39214_c0_g1_i1	0.00	0.00	3.00	2.00	1.00	1.00	1.00
TRINITY_DN28089_c0_g1_i1	151.24	0.00	0.00	26.49	0.00	0.00	24.45
TRINITY_DN20645_c0_g1_i2	26.00	14.00	12.00	38.71	14.00	26.46	41.00
TRINITY_DN34182_c0_g1_i1	0.00	30.19	0.00	0.00	2.35	0.00	0.00
TRINITY_DN6907_c0_g1_i1	0.00	0.00	0.00	1.00	4.00	3.00	39.00
TRINITY_DN25296_c0_g1_i2	0.00	0.00	0.00	1.69	1.28	0.00	0.00
TRINITY_DN19725_c0_g1_i1	210.00	781.00	395.00	407.00	568.00	334.00	355.00
TRINITY_DN6742_c0_g1_i1	11.00	0.00	0.00	11.00	32.00	30.00	22.00
TRINITY_DN47256_c0_g1_i1	0.00	0.00	0.00	4.00	0.00	0.00	0.00
TRINITY_DN35156_c1_g1_i2	41.04	16.21	14.63	39.26	25.02	21.40	28.17
TRINITY_DN32069_c0_g1_i3	69.60	13.88	0.00	0.45	38.58	0.00	0.00
TRINITY_DN33987_c4_g1_i1	0.00	81.92	56.85	2.15	40.73	39.58	11.31
TRINITY_DN75322_c0_g1_i1	1.00	0.00	0.00	1.00	2.00	2.00	0.00
TRINITY_DN34134_c0_g1_i1	0.00	22.00	26.00	8.00	2.00	8.00	4.00
TRINITY_DN28337_c1_g2_i2	209.00	156.26	109.00	174.09	140.00	119.57	500.90
TRINITY_DN36974_c6_g1_i6	329.14	0.00	0.00	306.09	774.21	379.35	241.75
TRINITY_DN23576_c0_g1_i1	0.00	0.00	0.00	8.44	7.73	0.00	5.24
TRINITY_DN47798_c0_g1_i1	0.00	0.00	0.00	3.00	4.00	0.00	2.00
TRINITY_DN55809_c0_g1_i1	3.00	0.00	1.00	12.00	0.00	0.00	8.00
TRINITY_DN23851_c0_g1_i2	16.39	0.00	0.00	6.11	11.32	5.27	29.12
TRINITY_DN4298_c0_g1_i1	4.00	0.00	0.00	1.00	1.00	8.00	1.00
TRINITY_DN36831_c2_g1_i2	71.89	51.00	0.00	42.26	26.21	22.49	6.46
TRINITY_DN44887_c0_g1_i1	3.00	0.00	0.00	0.00	1.00	0.00	1.00
TRINITY_DN36134_c1_g1_i4	1.50	0.00	0.00	0.00	5.25	0.00	1.86
TRINITY_DN44568_c0_g1_i1	3.00	0.00	1.00	2.00	3.00	1.00	1.00
TRINITY_DN36867_c1_g1_i6	34.61	0.00	0.00	88.31	68.15	114.38	61.07
TRINITY_DN73739_c0_g1_i1	1.00	0.00	0.00	5.00	2.00	4.00	1.00
TRINITY_DN16834_c0_g1_i1	0.00	0.00	0.00	0.00	0.00	6.07	6.43
TRINITY_DN36157_c3_g2_i3	23.40	0.00	31.55	24.13	48.14	13.74	54.36
TRINITY_DN43972_c0_g1_i1	0.00	0.00	0.00	3.00	3.00	2.00	0.00
TRINITY_DN33786_c0_g1_i3	2.66	0.00	0.00	4.38	0.00	5.39	5.76
TRINITY_DN36613_c0_g1_i8	0.00	255.08	122.74	798.08	661.07	485.80	1140.54
TRINITY_DN36971_c3_g1_i1	5.67	0.00	1.00	3.25	9.20	9.99	7.95
TRINITY_DN35372_c6_g1_i9	176.65	0.00	0.00	95.41	113.63	63.43	0.00
[truncated: 139,620 more rows]
