# Supplementary material for: Delayed differentiation of epidermal cells walls can underlie pedomorphosis in plants: the case of pedomorphic petals in the hummingbird-pollinated Caiophora hibiscifolia (Loasaceae, subfam. Loasoideae) species
Source: EvoDevo. 2022 Jan 3;13:1. doi: 10.1186/s13227-021-00186-x (PMC8725396; doi:10.1186/s13227-021-00186-x)
Supplement: Supplementary file 11 — Additional file 11. Loasa heterophylla blastx vs. Camptotheca acuminata peptides. [file 13227_2021_186_MOESM11_ESM.outfmt6]

TRINITY_DN20742_c0_g1_i1	Cac_g025590.t1	92.90	169	12	0	507	1	116	284	5e-116	343
TRINITY_DN20780_c0_g1_i1	Cac_g018123.t1	69.88	166	49	1	191	685	128	293	9e-66	214
TRINITY_DN20769_c0_g1_i1	Cac_g014137.t1	62.16	37	14	0	374	264	96	132	2e-07	48.9
TRINITY_DN20769_c0_g2_i1	Cac_g014137.t1	65.05	329	110	3	1418	435	2	326	9e-132	391
TRINITY_DN20769_c0_g2_i2	Cac_g014137.t1	65.05	329	110	3	1414	431	2	326	8e-132	391
TRINITY_DN20769_c0_g2_i3	Cac_g014137.t1	81.07	169	32	0	941	435	158	326	3e-93	285
TRINITY_DN20760_c0_g1_i1	Cac_g002360.t1	73.08	104	28	0	2	313	744	847	4e-46	162
TRINITY_DN20760_c0_g1_i2	Cac_g002360.t1	73.08	104	28	0	2	313	744	847	3e-46	162
TRINITY_DN20795_c1_g1_i1	Cac_g015303.t1	44.44	54	28	2	160	2	58	110	1e-04	40.4
TRINITY_DN20789_c0_g1_i1	Cac_g025732.t1	90.48	21	2	0	418	480	25	45	1e-10	42.7
TRINITY_DN20789_c0_g1_i1	Cac_g025732.t1	89.47	19	2	0	273	329	7	25	1e-10	39.7
TRINITY_DN20789_c0_g1_i2	Cac_g025931.t1	95.24	21	1	0	515	577	25	45	3e-10	45.1
TRINITY_DN20789_c0_g1_i2	Cac_g025931.t1	80.00	20	4	0	367	426	6	25	3e-10	36.6
TRINITY_DN20789_c0_g1_i3	Cac_g025931.t1	72.73	121	3	1	3	365	19	109	2e-52	177
TRINITY_DN20789_c0_g1_i4	Cac_g025931.t1	95.15	103	5	0	370	678	7	109	2e-62	209
TRINITY_DN20789_c0_g1_i5	Cac_g025931.t1	95.15	103	5	0	273	581	7	109	7e-63	209
TRINITY_DN20794_c0_g1_i1	Cac_g006712.t2	78.70	432	74	2	1355	60	1	414	0.0	636
TRINITY_DN20708_c0_g1_i1	Cac_g000550.t1	57.53	365	125	5	1409	336	1	342	2e-116	351
TRINITY_DN20708_c0_g1_i2	Cac_g000550.t1	57.53	365	125	5	1322	249	1	342	8e-117	351
TRINITY_DN20757_c0_g1_i1	Cac_g020224.t1	69.08	304	79	4	1160	285	689	989	2e-124	389
TRINITY_DN20757_c0_g1_i2	Cac_g020224.t1	70.65	293	75	3	1139	285	700	989	7e-124	387
TRINITY_DN20763_c0_g1_i1	Cac_g024308.t1	40.38	104	59	1	2	304	140	243	1e-12	63.9
TRINITY_DN20763_c0_g1_i2	Cac_g014286.t1	74.05	158	40	1	94	567	1	157	7e-82	246
TRINITY_DN20763_c0_g1_i2	Cac_g014286.t1	39.13	138	80	2	575	979	182	318	7e-82	76.6
TRINITY_DN20763_c0_g1_i2	Cac_g014286.t1	40.28	144	82	3	632	1057	321	462	1e-17	84.3
TRINITY_DN20763_c0_g1_i3	Cac_g014286.t1	57.37	319	131	3	94	1041	1	317	2e-111	346
TRINITY_DN20763_c0_g1_i3	Cac_g014286.t1	40.28	144	82	3	697	1122	321	462	6e-18	85.9
TRINITY_DN20768_c0_g1_i1	Cac_g029138.t1	62.50	120	43	1	77	436	21	138	5e-45	157
TRINITY_DN20777_c0_g1_i1	Cac_g001619.t1	61.79	123	33	3	83	409	55	177	5e-42	144
TRINITY_DN20761_c0_g1_i1	Cac_g001780.t1	54.25	153	52	4	627	211	1	149	9e-36	129
TRINITY_DN20714_c0_g1_i1	Cac_g026153.t1	91.67	48	4	0	146	3	1	48	6e-26	96.3
TRINITY_DN20731_c0_g1_i1	Cac_g012246.t2	69.17	253	78	0	3	761	46	298	4e-122	365
TRINITY_DN20731_c0_g1_i1	Cac_g012246.t2	30.52	249	155	5	3	725	149	387	3e-33	128
TRINITY_DN20722_c0_g1_i1	Cac_g025885.t1	38.71	93	49	3	275	3	800	886	1e-05	43.1
TRINITY_DN20792_c0_g1_i1	Cac_g030194.t1	84.62	26	4	0	241	318	53	78	4e-13	46.6
TRINITY_DN20792_c0_g1_i1	Cac_g030194.t1	63.64	33	12	0	53	151	20	52	4e-13	43.5
TRINITY_DN20792_c0_g1_i2	Cac_g030194.t1	54.84	31	14	0	53	145	20	50	6e-04	37.0
TRINITY_DN20737_c0_g1_i1	Cac_g014282.t1	82.12	520	83	3	156	1691	1	518	0.0	839
TRINITY_DN20754_c0_g1_i1	Cac_g000103.t1	58.33	204	85	0	3	614	314	517	1e-76	247
TRINITY_DN20776_c0_g1_i1	Cac_g020970.t1	48.29	292	129	4	1064	225	61	342	3e-78	247
TRINITY_DN20755_c0_g1_i1	Cac_g012729.t1	31.17	77	53	0	1	231	129	205	6e-11	56.6
TRINITY_DN20755_c0_g1_i2	Cac_g012729.t1	32.81	64	43	0	1	192	129	192	2e-09	52.4
TRINITY_DN20709_c0_g1_i1	Cac_g008144.t1	38.74	111	55	5	302	6	33	142	5e-11	60.1
TRINITY_DN20703_c0_g1_i1	Cac_g029345.t1	53.88	219	85	6	620	3	1	216	1e-70	226
TRINITY_DN20799_c0_g1_i1	Cac_g018803.t1	61.43	70	27	0	559	350	743	812	5e-26	106
TRINITY_DN20764_c0_g1_i1	Cac_g007160.t1	68.29	246	71	1	759	22	306	544	2e-112	341
TRINITY_DN20764_c0_g1_i3	Cac_g007160.t1	73.38	293	66	3	861	16	50	341	3e-143	418
TRINITY_DN20773_c0_g1_i1	Cac_g001923.t1	89.60	125	13	0	25	399	19	143	1e-68	208
TRINITY_DN20773_c0_g1_i2	Cac_g001923.t1	90.20	102	10	0	25	330	19	120	4e-53	168
TRINITY_DN20749_c0_g2_i1	Cac_g033950.t1	84.44	302	30	1	1162	308	44	345	0.0	536
TRINITY_DN20710_c0_g1_i1	Cac_g014533.t1	59.09	44	18	0	132	1	1	44	3e-10	54.3
TRINITY_DN20701_c0_g1_i1	Cac_g031821.t1	90.70	86	8	0	550	293	97	182	6e-51	166
TRINITY_DN20720_c0_g1_i1	Cac_g015303.t1	26.09	69	50	1	5	208	63	131	3e-04	37.4
TRINITY_DN20729_c0_g1_i1	Cac_g015246.t1	86.05	129	18	0	789	403	1397	1525	2e-68	232
TRINITY_DN20728_c0_g1_i1	Cac_g025671.t1	63.83	47	17	0	202	62	799	845	6e-11	60.5
TRINITY_DN20786_c0_g1_i1	Cac_g022622.t1	61.97	213	55	4	675	106	25	234	3e-78	243
TRINITY_DN20711_c0_g1_i1	Cac_g000414.t1	70.61	313	86	1	1112	174	48	354	2e-157	452
TRINITY_DN20750_c0_g1_i1	Cac_g005984.t1	74.51	51	11	1	3	155	196	244	5e-19	81.3
TRINITY_DN20778_c0_g1_i1	Cac_g013368.t1	56.79	162	60	3	64	522	18	178	6e-40	138
TRINITY_DN20778_c0_g1_i2	Cac_g013368.t1	60.00	110	43	1	290	619	70	178	4e-30	113
TRINITY_DN20778_c0_g1_i3	Cac_g013368.t1	59.32	177	66	2	1	516	3	178	2e-53	173
TRINITY_DN20778_c0_g2_i1	Cac_g013368.t1	65.09	169	47	3	42	521	2	167	8e-70	216
TRINITY_DN20778_c0_g1_i4	Cac_g003313.t1	59.52	126	43	2	64	441	21	138	3e-30	116
TRINITY_DN20778_c0_g1_i5	Cac_g013368.t1	61.45	83	31	1	284	532	70	151	2e-30	87.8
TRINITY_DN20778_c0_g1_i5	Cac_g013368.t1	54.41	68	26	1	1	189	3	70	2e-30	63.2
TRINITY_DN20778_c0_g1_i6	Cac_g003313.t1	56.63	83	35	1	290	538	57	138	2e-21	80.9
TRINITY_DN20778_c0_g1_i6	Cac_g003313.t1	63.64	44	9	1	64	195	21	57	2e-21	40.0
TRINITY_DN20778_c0_g2_i2	Cac_g013368.t1	65.09	169	47	3	42	521	2	167	8e-69	216
TRINITY_DN20778_c0_g1_i7	Cac_g013368.t1	60.00	110	43	1	284	613	70	178	3e-38	113
TRINITY_DN20778_c0_g1_i7	Cac_g013368.t1	54.41	68	26	1	1	189	3	70	3e-38	63.2
TRINITY_DN20778_c0_g2_i3	Cac_g013368.t1	76.12	67	16	0	90	290	101	167	3e-30	113
TRINITY_DN20778_c0_g1_i8	Cac_g013368.t1	39.47	114	38	2	22	363	96	178	2e-17	76.6
TRINITY_DN20778_c0_g1_i9	Cac_g013368.t1	60.00	150	54	2	1	435	3	151	1e-42	146
TRINITY_DN20744_c0_g1_i1	Cac_g032949.t1	49.07	108	39	1	589	314	28	135	6e-22	92.8
TRINITY_DN20719_c0_g1_i1	Cac_g010364.t1	50.64	235	103	3	6	674	58	291	2e-77	243
TRINITY_DN20719_c0_g1_i2	Cac_g010364.t1	55.35	159	69	2	92	565	134	291	9e-55	183
TRINITY_DN20759_c0_g1_i1	Cac_g029032.t1	92.55	564	41	1	185	1876	1	563	0.0	1009
TRINITY_DN20752_c0_g1_i1	Cac_g001805.t1	66.67	24	8	0	266	337	136	159	8e-07	47.4
TRINITY_DN20753_c0_g1_i1	Cac_g017430.t1	57.99	319	111	5	1064	156	1	312	1e-129	380
TRINITY_DN20751_c0_g1_i1	Cac_g018851.t1	65.79	38	13	0	348	235	457	494	3e-09	54.3
TRINITY_DN20724_c0_g1_i1	Cac_g021194.t2	79.71	207	41	1	2	619	56	262	7e-94	281
TRINITY_DN20724_c0_g1_i2	Cac_g021194.t1	79.52	210	42	1	2	628	56	265	3e-95	286
TRINITY_DN20705_c0_g1_i1	Cac_g011882.t1	71.12	187	53	1	1062	502	1	186	4e-92	283
TRINITY_DN20705_c0_g1_i2	Cac_g011882.t1	71.12	187	53	1	1062	502	1	186	2e-92	283
TRINITY_DN20784_c0_g1_i1	Cac_g016292.t1	57.53	186	66	3	40	573	1	181	9e-59	186
TRINITY_DN20784_c0_g1_i2	Cac_g016292.t1	55.43	92	36	2	54	329	95	181	1e-20	84.0
TRINITY_DN20775_c0_g1_i1	Cac_g007812.t1	47.65	170	84	1	495	1	101	270	5e-41	144
TRINITY_DN20785_c0_g1_i1	Cac_g003550.t1	75.44	57	14	0	172	2	100	156	5e-24	94.4
TRINITY_DN20781_c0_g1_i1	Cac_g004340.t1	75.07	345	83	2	1248	214	9	350	2e-165	481
TRINITY_DN60761_c0_g1_i1	Cac_g021715.t3	52.38	63	20	3	1	165	676	736	2e-09	54.7
TRINITY_DN60786_c0_g1_i1	Cac_g010783.t1	82.76	87	15	0	212	472	23	109	2e-42	147
TRINITY_DN60709_c0_g1_i1	Cac_g021250.t1	68.83	77	24	0	237	7	475	551	6e-29	110
TRINITY_DN60799_c0_g1_i1	Cac_g023966.t1	48.19	83	34	4	283	35	341	414	2e-07	48.5
TRINITY_DN60795_c0_g1_i1	Cac_g012916.t1	43.84	73	39	1	650	438	3502	3574	8e-07	49.7
TRINITY_DN60763_c0_g1_i1	Cac_g013167.t1	78.81	151	31	1	455	3	66	215	1e-84	259
TRINITY_DN60716_c0_g1_i1	Cac_g014637.t1	46.36	110	38	4	4	273	9	117	1e-21	85.9
TRINITY_DN60765_c0_g1_i1	Cac_g007618.t1	43.59	39	22	0	92	208	57	95	1e-04	39.7
TRINITY_DN60788_c0_g1_i1	Cac_g020924.t2	77.30	185	39	3	2	556	41	222	1e-96	287
TRINITY_DN60775_c0_g1_i1	Cac_g001581.t1	86.59	82	11	0	248	3	29	110	3e-43	149
TRINITY_DN60751_c0_g1_i1	Cac_g017891.t1	73.97	73	19	0	1	219	305	377	4e-31	115
TRINITY_DN60752_c0_g1_i1	Cac_g021328.t1	71.82	110	31	0	330	1	406	515	6e-49	166
TRINITY_DN60744_c0_g1_i1	Cac_g014338.t1	86.96	69	9	0	68	274	1	69	8e-37	123
TRINITY_DN60797_c0_g1_i1	Cac_g013388.t1	78.57	154	32	1	101	562	1	153	7e-81	249
TRINITY_DN60756_c0_g1_i1	Cac_g033203.t1	71.43	35	10	0	10	114	1549	1583	2e-09	55.1
TRINITY_DN64365_c0_g1_i1	Cac_g014705.t1	73.79	103	27	0	1	309	101	203	3e-45	151
TRINITY_DN64377_c0_g1_i1	Cac_g007653.t1	90.43	94	9	0	2	283	294	387	7e-53	179
TRINITY_DN64319_c0_g1_i1	Cac_g023595.t2	45.78	83	43	2	246	1	466	547	2e-14	68.6
TRINITY_DN64328_c0_g1_i1	Cac_g030918.t2	64.21	95	24	3	260	3	310	403	1e-33	123
TRINITY_DN64346_c0_g1_i1	Cac_g020563.t1	88.66	97	11	0	3	293	117	213	2e-57	185
TRINITY_DN64380_c0_g1_i1	Cac_g010777.t2	80.85	47	7	1	143	3	51	95	2e-21	84.7
TRINITY_DN64350_c0_g1_i1	Cac_g024009.t1	62.11	95	36	0	288	4	57	151	2e-39	137
TRINITY_DN64316_c0_g1_i1	Cac_g021770.t1	68.97	29	8	1	84	1	850	878	7e-05	40.8
TRINITY_DN64341_c0_g1_i1	Cac_g015303.t1	35.29	68	44	0	208	5	57	124	1e-07	47.4
TRINITY_DN64376_c0_g1_i1	Cac_g019320.t1	53.75	80	28	3	2	223	387	463	6e-14	67.0
TRINITY_DN64373_c0_g1_i1	Cac_g012845.t2	86.49	74	10	0	224	3	260	333	4e-38	136
TRINITY_DN64335_c0_g1_i1	Cac_g017564.t2	75.00	68	17	0	2	205	304	371	3e-33	120
TRINITY_DN64335_c0_g1_i1	Cac_g017564.t2	37.50	64	38	2	5	193	375	437	5e-06	43.5
TRINITY_DN64389_c0_g1_i1	Cac_g031129.t2	80.00	20	4	0	1	60	179	198	4e-04	38.1
TRINITY_DN64364_c0_g1_i1	Cac_g018614.t1	91.84	98	8	0	2	295	141	238	1e-58	188
TRINITY_DN837_c0_g1_i1	Cac_g024415.t1	37.31	67	37	1	201	1	9	70	1e-06	45.8
TRINITY_DN849_c0_g1_i1	Cac_g007421.t1	100.00	22	0	0	104	169	59	80	3e-08	49.3
TRINITY_DN849_c0_g1_i2	Cac_g006796.t2	88.75	80	9	0	151	390	1	80	5e-19	82.0
TRINITY_DN824_c0_g1_i1	Cac_g020508.t1	79.75	158	32	0	478	5	354	511	1e-89	274
TRINITY_DN892_c0_g1_i1	Cac_g023709.t1	58.62	116	48	0	47	394	196	311	4e-38	137
TRINITY_DN892_c0_g1_i2	Cac_g023709.t1	47.46	59	31	0	50	226	197	255	4e-12	62.0
TRINITY_DN868_c0_g1_i1	Cac_g020495.t1	72.00	50	13	1	17	166	112	160	1e-15	71.6
TRINITY_DN868_c0_g1_i1	Cac_g020495.t1	72.00	50	13	1	227	376	112	160	1e-15	71.6
TRINITY_DN802_c0_g1_i1	Cac_g001830.t1	99.41	169	1	0	1	507	197	365	5e-115	337
TRINITY_DN802_c0_g1_i2	Cac_g001830.t1	96.09	128	5	0	312	695	238	365	1e-79	249
TRINITY_DN802_c0_g1_i2	Cac_g001830.t1	74.63	67	15	1	1	201	197	261	8e-22	94.0
TRINITY_DN806_c0_g1_i1	Cac_g004127.t1	87.50	72	7	1	230	21	745	816	4e-36	130
TRINITY_DN806_c0_g1_i2	Cac_g004127.t1	89.66	58	4	1	188	21	759	816	4e-27	106
TRINITY_DN891_c0_g1_i1	Cac_g024042.t1	80.56	36	7	0	219	326	62	97	6e-17	63.9
TRINITY_DN891_c0_g1_i1	Cac_g024042.t1	75.86	29	7	0	397	483	97	125	6e-17	41.2
TRINITY_DN859_c0_g1_i1	Cac_g010164.t1	64.29	28	10	0	9	92	187	214	2e-04	38.5
TRINITY_DN881_c0_g1_i1	Cac_g033558.t1	68.33	60	19	0	214	35	20	79	9e-21	87.8
TRINITY_DN832_c0_g1_i1	Cac_g013167.t1	79.38	97	20	0	7	297	232	328	3e-49	164
TRINITY_DN867_c0_g1_i1	Cac_g030971.t1	88.71	62	7	0	335	150	78	139	5e-33	115
TRINITY_DN830_c0_g1_i1	Cac_g012487.t1	51.28	117	45	3	1	318	421	536	1e-29	113
TRINITY_DN812_c0_g1_i1	Cac_g022051.t1	70.37	162	48	0	487	2	293	454	9e-77	242
TRINITY_DN812_c0_g1_i1	Cac_g022051.t1	23.13	147	113	0	484	44	364	510	1e-06	47.8
TRINITY_DN812_c0_g1_i1	Cac_g022051.t1	20.91	110	87	0	337	8	273	382	8e-04	39.3
TRINITY_DN872_c0_g1_i1	Cac_g008144.t1	87.13	101	13	0	9	311	278	378	6e-55	185
TRINITY_DN845_c0_g1_i1	Cac_g026226.t1	93.75	16	1	0	234	281	88	103	3e-04	38.1
TRINITY_DN845_c0_g1_i2	Cac_g026226.t1	93.75	16	1	0	235	282	88	103	3e-04	38.5
TRINITY_DN845_c0_g1_i2	Cac_g026226.t1	94.12	17	1	0	1	51	70	86	9e-04	37.0
TRINITY_DN882_c0_g1_i1	Cac_g013753.t1	71.70	53	15	0	159	1	1	53	1e-19	84.3
TRINITY_DN825_c1_g1_i2	Cac_g001217.t1	77.70	148	30	1	632	198	1	148	5e-76	231
TRINITY_DN825_c1_g1_i3	Cac_g001217.t1	77.70	148	30	1	631	197	1	148	5e-76	231
TRINITY_DN863_c0_g1_i1	Cac_g029086.t1	73.15	149	40	0	2	448	460	608	5e-65	214
TRINITY_DN860_c0_g1_i1	Cac_g020388.t1	76.69	133	31	0	3	401	17	149	6e-72	216
TRINITY_DN858_c0_g1_i1	Cac_g002546.t1	66.67	45	9	1	264	148	278	322	1e-10	58.2
TRINITY_DN835_c0_g1_i1	Cac_g028576.t1	52.63	38	6	1	398	285	311	336	5e-04	38.9
TRINITY_DN894_c0_g1_i1	Cac_g008149.t1	90.77	65	5	1	375	181	102	165	5e-37	127
TRINITY_DN843_c0_g1_i1	Cac_g010321.t1	76.47	68	16	0	209	6	236	303	4e-29	110
TRINITY_DN843_c0_g1_i1	Cac_g010321.t1	39.71	68	41	0	209	6	139	206	3e-09	53.5
TRINITY_DN843_c0_g1_i1	Cac_g010321.t1	42.65	68	39	0	209	6	428	495	1e-08	52.0
TRINITY_DN843_c0_g1_i1	Cac_g010321.t1	42.03	69	40	0	209	3	332	400	2e-08	50.8
TRINITY_DN843_c0_g1_i1	Cac_g010321.t1	35.29	68	44	0	209	6	476	543	5e-08	49.7
TRINITY_DN843_c0_g1_i1	Cac_g010321.t1	33.82	68	45	0	209	6	524	591	6e-05	40.8
TRINITY_DN843_c0_g1_i1	Cac_g010321.t1	39.66	58	35	0	209	36	163	220	2e-04	39.3
TRINITY_DN803_c0_g1_i1	Cac_g003322.t1	68.09	47	15	0	275	415	93	139	1e-16	75.9
TRINITY_DN890_c0_g1_i1	Cac_g003071.t2	62.50	32	12	0	180	85	347	378	3e-08	43.5
TRINITY_DN890_c0_g1_i1	Cac_g003071.t2	66.67	18	6	0	55	2	407	424	3e-08	29.6
TRINITY_DN865_c0_g1_i1	Cac_g014401.t1	95.65	23	1	0	1	69	80	102	3e-09	51.6
TRINITY_DN878_c0_g1_i1	Cac_g015921.t1	62.07	116	39	1	337	5	222	337	2e-39	139
TRINITY_DN877_c0_g1_i1	Cac_g015242.t1	85.71	70	10	0	457	248	146	215	2e-50	129
TRINITY_DN877_c0_g1_i1	Cac_g015242.t1	93.33	45	3	0	162	28	216	260	2e-50	87.0
TRINITY_DN48248_c0_g1_i1	Cac_g010032.t1	57.14	42	10	2	268	143	355	388	0.001	37.0
TRINITY_DN48289_c0_g1_i1	Cac_g025976.t1	92.31	78	6	0	236	3	6	83	7e-32	115
TRINITY_DN48261_c0_g1_i1	Cac_g029443.t1	81.16	69	13	0	106	312	83	151	4e-35	124
TRINITY_DN48205_c0_g1_i1	Cac_g029655.t2	60.71	28	11	0	126	209	443	470	8e-05	40.0
TRINITY_DN48234_c0_g1_i1	Cac_g007801.t1	39.53	86	17	2	65	217	1	86	6e-11	57.8
TRINITY_DN48277_c0_g1_i1	Cac_g028553.t1	52.50	80	37	1	256	17	674	752	9e-18	78.6
TRINITY_DN48220_c0_g1_i1	Cac_g024251.t1	51.19	84	41	0	254	3	45	128	4e-18	76.3
TRINITY_DN48267_c0_g1_i1	Cac_g011700.t1	60.61	99	38	1	3	296	789	887	7e-36	131
TRINITY_DN48299_c0_g1_i1	Cac_g007042.t1	58.70	92	37	1	2	274	231	322	1e-29	112
TRINITY_DN48282_c0_g1_i1	Cac_g025921.t1	74.79	119	25	2	28	372	1	118	2e-53	170
TRINITY_DN48210_c0_g1_i1	Cac_g012830.t1	55.00	40	14	1	201	94	229	268	1e-05	42.4
TRINITY_DN48252_c0_g1_i1	Cac_g030722.t1	70.83	96	27	1	4	291	90	184	1e-30	116
TRINITY_DN48280_c0_g1_i1	Cac_g007288.t2	63.08	65	24	0	5	199	604	668	3e-23	93.6
TRINITY_DN48280_c0_g1_i1	Cac_g007288.t2	38.46	65	40	0	5	199	499	563	2e-08	50.8
TRINITY_DN48280_c0_g1_i1	Cac_g007288.t2	34.38	64	42	0	8	199	535	598	2e-08	50.4
TRINITY_DN48280_c0_g1_i1	Cac_g007288.t2	40.00	65	38	1	5	199	465	528	3e-06	44.7
TRINITY_DN48280_c0_g1_i1	Cac_g007288.t2	44.19	43	24	0	71	199	382	424	3e-06	44.3
TRINITY_DN48280_c0_g1_i1	Cac_g007288.t2	31.75	63	42	1	5	190	813	875	3e-06	44.3
TRINITY_DN48280_c0_g1_i1	Cac_g007288.t2	32.79	61	41	0	17	199	713	773	2e-04	38.9
TRINITY_DN48280_c0_g1_i1	Cac_g007288.t2	32.81	64	43	0	8	199	745	808	3e-04	38.5
TRINITY_DN48280_c0_g1_i1	Cac_g007288.t2	34.55	55	36	0	35	199	579	633	9e-04	37.0
TRINITY_DN48296_c0_g1_i1	Cac_g008379.t1	84.29	70	11	0	212	3	442	511	1e-33	123
TRINITY_DN48207_c0_g1_i1	Cac_g028239.t1	83.33	66	11	0	200	3	812	877	2e-33	122
TRINITY_DN65716_c0_g1_i1	Cac_g024280.t1	87.93	58	7	0	84	257	1	58	6e-28	107
TRINITY_DN65703_c0_g1_i1	Cac_g016467.t1	95.45	22	1	0	66	1	10	31	1e-08	51.2
TRINITY_DN65750_c0_g1_i1	Cac_g029106.t1	89.47	19	2	0	1	57	325	343	3e-06	44.7
TRINITY_DN65751_c0_g1_i1	Cac_g015105.t1	83.33	18	3	0	3	56	324	341	9e-04	37.7
TRINITY_DN65793_c0_g1_i1	Cac_g000487.t1	75.95	79	14	1	469	248	1610	1688	3e-28	112
TRINITY_DN65786_c0_g1_i1	Cac_g012739.t1	67.16	67	22	0	408	208	5	71	5e-23	90.1
TRINITY_DN65780_c0_g1_i1	Cac_g013829.t2	89.81	108	11	0	357	34	247	354	1e-55	180
TRINITY_DN65798_c0_g1_i1	Cac_g032982.t1	89.81	216	22	0	100	747	6	221	4e-141	403
TRINITY_DN65727_c0_g1_i1	Cac_g004634.t1	63.25	166	53	3	675	193	3	165	2e-65	204
TRINITY_DN65745_c0_g1_i1	Cac_g001488.t1	87.10	62	8	0	392	207	73	134	6e-20	81.6
TRINITY_DN65788_c0_g1_i1	Cac_g025318.t1	83.59	195	32	0	637	53	134	328	5e-117	341
TRINITY_DN65728_c0_g1_i1	Cac_g009716.t1	56.11	221	79	3	146	760	17	235	6e-76	238
TRINITY_DN65728_c0_g1_i2	Cac_g009716.t1	56.11	221	79	3	284	898	17	235	3e-75	238
TRINITY_DN65753_c0_g1_i1	Cac_g013637.t1	56.34	71	31	0	213	1	1	71	9e-17	75.1
TRINITY_DN65785_c0_g1_i1	Cac_g025408.t2	91.30	23	2	0	470	402	845	867	6e-06	45.4
TRINITY_DN65783_c0_g1_i1	Cac_g031209.t1	69.27	589	174	3	248	2002	1	586	0.0	782
TRINITY_DN65740_c0_g1_i1	Cac_g021579.t1	63.46	52	17	2	319	164	371	420	5e-11	59.3
TRINITY_DN65742_c0_g1_i1	Cac_g009565.t1	73.21	56	14	1	28	192	6	61	5e-23	90.1
TRINITY_DN65749_c0_g1_i1	Cac_g002955.t1	41.86	43	25	0	531	403	177	219	3e-04	40.8
TRINITY_DN65719_c0_g1_i1	Cac_g020436.t4	90.48	21	2	0	340	402	1323	1343	1e-04	41.2
TRINITY_DN65794_c0_g1_i1	Cac_g009731.t1	77.23	101	23	0	305	3	156	256	2e-47	164
TRINITY_DN65794_c0_g1_i1	Cac_g009731.t1	34.48	58	35	1	242	78	648	705	2e-04	39.7
TRINITY_DN65705_c0_g1_i1	Cac_g033734.t1	39.21	431	208	11	276	1418	101	527	2e-72	243
TRINITY_DN65760_c0_g1_i1	Cac_g020852.t1	53.09	194	88	3	21	596	340	532	9e-59	198
TRINITY_DN65774_c0_g1_i1	Cac_g033754.t1	52.08	48	22	1	235	92	177	223	1e-07	48.9
TRINITY_DN65766_c0_g1_i1	Cac_g031524.t1	64.08	103	35	1	3	311	189	289	5e-28	105
TRINITY_DN65744_c0_g1_i1	Cac_g009145.t1	49.15	118	56	2	2	355	605	718	9e-28	109
TRINITY_DN65744_c0_g1_i1	Cac_g009145.t1	36.97	119	71	2	2	358	807	921	2e-18	82.0
TRINITY_DN65744_c0_g1_i1	Cac_g009145.t1	34.68	124	77	2	2	373	706	825	3e-18	81.6
TRINITY_DN65744_c0_g1_i1	Cac_g009145.t1	32.76	116	73	3	5	352	506	616	5e-12	63.5
TRINITY_DN65744_c0_g1_i1	Cac_g009145.t1	31.43	105	68	2	59	373	423	523	3e-10	58.2
TRINITY_DN65761_c0_g1_i1	Cac_g027971.t1	52.38	147	44	5	377	3	129	271	5e-24	95.1
TRINITY_DN65721_c0_g1_i1	Cac_g005307.t1	87.85	107	13	0	362	42	358	464	2e-64	206
TRINITY_DN65709_c0_g1_i1	Cac_g011462.t1	43.06	72	41	0	1	216	155	226	2e-13	66.2
TRINITY_DN65763_c0_g1_i1	Cac_g005877.t2	94.74	19	1	0	1001	1057	474	492	2e-05	46.6
TRINITY_DN58022_c0_g1_i1	Cac_g031524.t1	67.24	116	38	0	2	349	10	125	5e-32	116
TRINITY_DN58009_c0_g1_i1	Cac_g014286.t1	53.21	327	137	5	1283	306	432	743	1e-89	292
TRINITY_DN58036_c0_g1_i1	Cac_g031365.t4	44.94	89	38	5	602	862	254	333	1e-04	43.9
TRINITY_DN58068_c0_g1_i1	Cac_g026363.t6	38.89	36	22	0	91	198	309	344	7e-04	37.0
TRINITY_DN58049_c0_g1_i1	Cac_g016212.t1	64.91	57	20	0	3	173	66	122	1e-18	78.6
TRINITY_DN58032_c0_g1_i1	Cac_g008260.t1	53.85	39	12	1	410	294	524	556	5e-05	42.4
TRINITY_DN58092_c0_g1_i1	Cac_g013637.t1	83.75	160	26	0	1	480	447	606	3e-93	287
TRINITY_DN58087_c0_g1_i1	Cac_g031521.t1	85.00	20	3	0	290	349	112	131	2e-05	42.4
TRINITY_DN58069_c0_g1_i1	Cac_g029451.t1	60.94	64	23	2	60	245	3	66	2e-12	63.2
TRINITY_DN58023_c0_g1_i1	Cac_g012816.t1	41.79	67	39	0	298	98	125	191	2e-12	63.2
TRINITY_DN58021_c0_g1_i1	Cac_g010526.t1	83.10	142	23	1	1	426	314	454	4e-69	222
TRINITY_DN58046_c0_g1_i1	Cac_g030908.t1	36.92	130	75	3	77	448	28	156	4e-18	76.3
TRINITY_DN58046_c0_g1_i1	Cac_g030908.t1	48.15	27	14	0	1	81	3	29	4e-18	31.6
TRINITY_DN58015_c0_g1_i1	Cac_g001702.t1	72.41	87	22	1	1	261	333	417	5e-31	114
TRINITY_DN58089_c0_g1_i1	Cac_g030251.t1	60.29	68	19	2	201	404	1	60	5e-17	76.6
TRINITY_DN58041_c0_g1_i1	Cac_g009537.t1	73.53	34	9	0	265	164	340	373	4e-09	53.1
TRINITY_DN12563_c0_g1_i1	Cac_g019134.t2	69.77	43	13	0	4	132	459	501	3e-16	73.9
TRINITY_DN12560_c0_g1_i1	Cac_g003578.t1	100.00	20	0	0	61	2	123	142	8e-05	39.7
TRINITY_DN12541_c0_g1_i1	Cac_g009581.t2	68.42	38	12	0	3	116	14	51	3e-13	62.0
TRINITY_DN12541_c0_g1_i1	Cac_g009581.t2	50.00	22	11	0	115	180	91	112	3e-13	29.3
TRINITY_DN12528_c0_g1_i1	Cac_g032079.t1	45.65	184	92	4	750	205	8	185	5e-49	164
TRINITY_DN12598_c0_g1_i1	Cac_g026423.t1	82.86	70	12	0	211	2	78	147	1e-34	124
TRINITY_DN12533_c0_g1_i1	Cac_g023596.t1	37.74	106	62	2	20	334	156	258	3e-09	54.3
TRINITY_DN12580_c0_g1_i1	Cac_g006305.t1	58.18	220	80	4	791	138	1213	1422	2e-62	215
TRINITY_DN12566_c0_g1_i1	Cac_g032602.t1	57.58	99	35	1	299	3	1	92	4e-32	120
TRINITY_DN12514_c0_g1_i1	Cac_g010980.t2	48.84	43	21	1	195	320	513	555	5e-05	42.0
TRINITY_DN12514_c0_g1_i2	Cac_g010980.t1	41.94	62	32	2	195	368	513	574	3e-06	45.8
TRINITY_DN12506_c0_g1_i1	Cac_g011794.t1	94.12	17	1	0	203	253	307	323	4e-05	41.2
TRINITY_DN12594_c0_g1_i1	Cac_g001969.t1	85.71	91	13	0	273	1	168	258	6e-48	161
TRINITY_DN12537_c0_g1_i1	Cac_g007954.t1	41.03	156	69	4	179	583	784	937	2e-19	87.4
TRINITY_DN12537_c0_g1_i1	Cac_g007954.t1	36.36	77	35	1	50	238	605	681	6e-05	43.5
TRINITY_DN12543_c0_g1_i1	Cac_g023672.t1	66.22	74	21	1	322	113	453	526	2e-26	103
TRINITY_DN12538_c0_g1_i1	Cac_g016668.t1	97.44	39	1	0	358	242	119	157	2e-09	52.8
TRINITY_DN12561_c0_g1_i1	Cac_g021603.t1	73.00	300	79	2	1126	230	1	299	2e-154	442
TRINITY_DN12591_c0_g1_i1	Cac_g005867.t3	85.25	244	36	0	732	1	433	676	8e-145	429
TRINITY_DN12577_c0_g1_i1	Cac_g023985.t1	35.62	73	41	3	298	95	9	80	1e-06	45.1
TRINITY_DN12577_c0_g1_i2	Cac_g032952.t1	55.17	58	26	0	234	407	847	904	2e-11	62.4
TRINITY_DN12577_c0_g1_i2	Cac_g032952.t1	52.63	57	27	0	234	404	916	972	1e-09	56.6
TRINITY_DN12516_c0_g1_i1	Cac_g007288.t2	66.97	109	36	0	327	1	723	831	1e-43	153
TRINITY_DN12516_c0_g1_i1	Cac_g007288.t2	34.58	107	70	0	324	4	619	725	6e-18	80.5
TRINITY_DN12516_c0_g1_i1	Cac_g007288.t2	34.86	109	71	0	327	1	583	691	3e-16	75.1
TRINITY_DN12516_c0_g1_i1	Cac_g007288.t2	32.08	106	72	0	324	7	514	619	8e-16	74.3
TRINITY_DN12516_c0_g1_i1	Cac_g007288.t2	30.56	108	75	0	324	1	340	447	4e-14	68.9
TRINITY_DN12516_c0_g1_i1	Cac_g007288.t2	30.84	107	74	0	321	1	550	656	1e-13	67.8
TRINITY_DN12516_c0_g1_i1	Cac_g007288.t2	30.48	105	73	0	327	13	653	757	1e-12	64.7
TRINITY_DN12516_c0_g1_i1	Cac_g007288.t2	34.09	88	57	1	267	4	499	585	4e-12	63.2
TRINITY_DN12516_c0_g1_i1	Cac_g007288.t2	31.25	112	70	2	327	1	444	551	1e-11	62.0
TRINITY_DN12516_c0_g1_i1	Cac_g007288.t2	32.93	82	55	0	324	79	794	875	1e-10	58.9
TRINITY_DN12516_c0_g1_i1	Cac_g007288.t2	32.99	97	65	0	321	31	376	472	9e-10	56.2
TRINITY_DN12516_c0_g1_i1	Cac_g007288.t2	21.50	107	84	0	324	4	235	341	2e-05	42.7
TRINITY_DN12516_c0_g1_i1	Cac_g007288.t2	36.67	60	38	0	207	28	309	368	7e-05	41.2
TRINITY_DN12516_c0_g1_i1	Cac_g007288.t2	31.37	51	35	0	327	175	828	878	0.001	37.7
TRINITY_DN12509_c0_g1_i1	Cac_g021261.t1	88.89	18	2	0	315	368	71	88	3e-04	39.3
TRINITY_DN12587_c0_g1_i1	Cac_g024224.t1	54.02	87	40	0	1	261	430	516	1e-29	112
TRINITY_DN12557_c0_g1_i1	Cac_g015754.t2	96.55	87	3	0	1	261	326	412	1e-50	172
TRINITY_DN12540_c0_g1_i1	Cac_g010170.t2	60.00	40	15	1	382	498	196	235	3e-07	49.3
TRINITY_DN61385_c0_g1_i1	Cac_g006078.t1	53.16	158	56	3	507	40	1	142	7e-42	140
TRINITY_DN61383_c0_g1_i1	Cac_g002123.t1	48.24	170	55	4	412	2	1	170	3e-30	114
TRINITY_DN61311_c0_g1_i1	Cac_g021982.t1	79.17	72	15	0	2	217	372	443	1e-33	123
TRINITY_DN61300_c0_g1_i1	Cac_g019237.t1	48.39	62	32	0	310	125	95	156	3e-15	68.9
TRINITY_DN61335_c0_g1_i1	Cac_g003693.t1	69.23	39	12	0	117	1	1	39	2e-10	56.2
TRINITY_DN61316_c0_g1_i1	Cac_g023048.t1	42.86	98	50	3	3	281	81	177	9e-16	70.1
TRINITY_DN61398_c0_g1_i1	Cac_g028462.t1	45.59	68	36	1	396	196	147	214	3e-06	46.2
TRINITY_DN61398_c0_g1_i1	Cac_g028462.t1	32.89	149	51	4	480	169	58	202	2e-05	43.5
TRINITY_DN61327_c0_g1_i1	Cac_g020372.t1	59.15	71	24	2	35	235	48	117	6e-16	73.2
TRINITY_DN61338_c0_g1_i1	Cac_g001702.t1	81.01	158	30	0	2	475	194	351	2e-89	270
TRINITY_DN61352_c0_g1_i1	Cac_g003430.t1	67.82	87	28	0	417	157	588	674	1e-33	125
TRINITY_DN61371_c0_g1_i1	Cac_g007003.t1	84.35	115	18	0	1	345	170	284	2e-70	216
TRINITY_DN61384_c0_g1_i1	Cac_g011560.t1	80.36	112	22	0	42	377	81	192	2e-61	192
TRINITY_DN61384_c0_g1_i2	Cac_g011560.t1	78.12	192	42	0	92	667	1	192	1e-107	313
TRINITY_DN61369_c0_g1_i1	Cac_g023363.t1	72.50	120	28	2	349	2	21	139	4e-37	133
TRINITY_DN61329_c0_g1_i1	Cac_g010277.t2	87.14	70	9	0	2	211	463	532	2e-40	140
TRINITY_DN61351_c0_g1_i1	Cac_g029649.t1	30.77	65	44	1	2	193	78	142	3e-04	38.9
TRINITY_DN61333_c0_g1_i1	Cac_g007470.t1	70.09	107	29	2	1	315	257	362	5e-36	128
TRINITY_DN61330_c0_g1_i1	Cac_g006135.t2	71.07	121	33	2	479	117	703	821	6e-46	161
TRINITY_DN80904_c0_g1_i1	Cac_g006416.t1	37.68	69	33	2	209	3	85	143	7e-04	37.4
TRINITY_DN80990_c0_g1_i1	Cac_g031450.t1	81.18	85	13	1	2	256	453	534	4e-44	154
TRINITY_DN80921_c0_g1_i1	Cac_g003651.t1	79.17	24	5	0	1	72	527	550	3e-04	39.3
TRINITY_DN80900_c0_g1_i1	Cac_g023042.t1	60.00	75	28	1	229	5	77	149	7e-21	87.4
TRINITY_DN9373_c0_g1_i1	Cac_g013263.t1	46.15	117	62	1	203	550	56	172	1e-32	119
TRINITY_DN9373_c0_g1_i2	Cac_g013263.t1	46.15	117	62	1	203	550	56	172	1e-32	119
TRINITY_DN9381_c0_g1_i1	Cac_g006310.t1	59.50	121	47	2	3	365	1054	1172	1e-36	138
TRINITY_DN9387_c0_g1_i1	Cac_g010284.t1	63.89	108	26	2	289	2	39	145	1e-36	133
TRINITY_DN9325_c0_g1_i1	Cac_g019015.t1	75.18	278	69	0	849	16	290	567	7e-147	436
TRINITY_DN9303_c0_g1_i1	Cac_g033530.t1	69.33	75	23	0	3	227	287	361	3e-30	111
TRINITY_DN9397_c0_g1_i1	Cac_g021343.t1	66.67	60	20	0	156	335	7	66	5e-23	92.0
TRINITY_DN9397_c0_g1_i2	Cac_g021343.t1	66.67	60	20	0	91	270	7	66	3e-23	92.0
TRINITY_DN9340_c0_g1_i1	Cac_g017394.t1	82.86	70	11	1	2	211	494	562	6e-29	110
TRINITY_DN9336_c0_g1_i1	Cac_g032035.t1	90.91	22	2	0	66	1	23	44	1e-05	44.7
TRINITY_DN9342_c0_g1_i1	Cac_g017934.t1	78.57	28	6	0	463	546	122	149	4e-08	52.4
TRINITY_DN9378_c0_g1_i1	Cac_g016288.t1	88.24	17	2	0	2	52	180	196	2e-04	38.1
TRINITY_DN9386_c0_g1_i1	Cac_g016986.t1	61.48	122	44	2	17	382	1	119	2e-35	124
TRINITY_DN9386_c0_g1_i2	Cac_g016986.t1	60.33	121	45	2	20	382	2	119	7e-33	118
TRINITY_DN9315_c0_g1_i1	Cac_g007754.t1	90.82	98	9	0	2	295	338	435	2e-55	185
TRINITY_DN9315_c0_g1_i2	Cac_g007754.t1	92.73	55	4	0	2	166	381	435	2e-27	105
TRINITY_DN9328_c0_g1_i1	Cac_g021372.t1	84.55	110	17	0	1	330	189	298	3e-63	206
TRINITY_DN9328_c0_g1_i1	Cac_g021372.t1	34.58	107	70	0	4	324	470	576	2e-15	72.4
TRINITY_DN9328_c0_g1_i1	Cac_g021372.t1	34.78	92	60	0	40	315	272	363	1e-12	64.3
TRINITY_DN9328_c0_g1_i1	Cac_g021372.t1	28.71	101	72	0	28	330	443	543	3e-10	57.8
TRINITY_DN9328_c0_g1_i1	Cac_g021372.t1	31.37	102	70	0	10	315	332	433	3e-10	57.8
TRINITY_DN9328_c0_g1_i1	Cac_g021372.t1	28.57	112	77	1	4	330	502	613	9e-09	53.1
TRINITY_DN9328_c0_g1_i1	Cac_g021372.t1	32.63	95	58	2	10	285	297	388	1e-08	52.8
TRINITY_DN9328_c0_g1_i1	Cac_g021372.t1	30.10	103	72	0	19	327	370	472	1e-07	49.7
TRINITY_DN9328_c0_g1_i1	Cac_g021372.t1	28.97	107	73	1	4	315	397	503	4e-07	48.1
TRINITY_DN9328_c0_g1_i1	Cac_g021372.t1	29.21	89	63	0	19	285	545	633	7e-07	47.4
TRINITY_DN9390_c0_g1_i1	Cac_g021489.t1	51.09	184	49	3	6	440	100	281	1e-46	160
TRINITY_DN9331_c0_g1_i1	Cac_g012951.t1	58.97	78	24	2	3	212	71	148	8e-22	86.7
TRINITY_DN9311_c0_g1_i1	Cac_g026701.t1	86.11	180	22	2	633	103	1	180	3e-112	324
TRINITY_DN9320_c0_g1_i1	Cac_g005665.t1	72.24	353	95	1	2	1060	132	481	2e-172	497
TRINITY_DN9352_c0_g1_i1	Cac_g019923.t1	51.10	182	57	5	627	178	6	187	6e-42	143
TRINITY_DN9354_c0_g1_i1	Cac_g027023.t1	93.10	87	6	0	1	261	131	217	6e-55	173
TRINITY_DN9309_c0_g1_i1	Cac_g023978.t1	62.28	114	41	1	337	2	524	637	1e-39	140
TRINITY_DN9349_c0_g1_i1	Cac_g013898.t1	32.31	130	44	4	10	267	179	308	9e-07	47.4
TRINITY_DN9399_c0_g1_i1	Cac_g012276.t1	98.84	86	1	0	259	2	109	194	3e-41	141
TRINITY_DN9333_c0_g1_i1	Cac_g027695.t1	83.21	137	23	0	2	412	69	205	2e-70	234
TRINITY_DN9333_c0_g1_i2	Cac_g027695.t1	83.76	117	19	0	311	661	89	205	8e-58	203
TRINITY_DN9333_c0_g1_i3	Cac_g027695.t1	85.37	82	12	0	414	659	89	170	5e-41	148
TRINITY_DN9333_c0_g1_i4	Cac_g027695.t1	83.76	117	19	0	414	764	89	205	2e-57	203
TRINITY_DN9333_c0_g1_i5	Cac_g027695.t1	83.76	117	19	0	371	721	89	205	1e-57	203
TRINITY_DN9364_c0_g1_i1	Cac_g007839.t1	85.45	213	26	1	1076	438	47	254	8e-94	287
TRINITY_DN9361_c0_g1_i1	Cac_g031667.t1	80.11	176	35	0	537	10	103	278	2e-101	298
TRINITY_DN9361_c0_g1_i2	Cac_g027333.t1	96.26	107	4	0	475	155	1081	1187	3e-64	215
TRINITY_DN9347_c0_g1_i1	Cac_g020268.t1	83.54	577	91	2	2	1732	3	575	0.0	947
TRINITY_DN9318_c0_g1_i1	Cac_g017900.t1	89.36	94	10	0	1	282	173	266	5e-57	183
TRINITY_DN45363_c0_g1_i1	Cac_g002674.t1	100.00	15	0	0	1	45	352	366	8e-04	37.7
TRINITY_DN45377_c0_g1_i1	Cac_g027260.t1	55.84	77	27	2	1	210	37	113	1e-15	68.9
TRINITY_DN45368_c0_g1_i1	Cac_g019174.t1	86.54	52	7	0	1	156	784	835	2e-23	97.4
TRINITY_DN45361_c0_g1_i1	Cac_g006064.t1	62.12	66	25	0	3	200	290	355	9e-25	96.7
TRINITY_DN45365_c0_g1_i1	Cac_g004760.t1	78.70	108	23	0	3	326	246	353	1e-41	145
TRINITY_DN45391_c0_g1_i1	Cac_g004501.t1	57.89	38	16	0	227	114	246	283	1e-08	51.2
TRINITY_DN45329_c0_g1_i1	Cac_g002827.t1	73.74	99	26	0	299	3	298	396	9e-48	160
TRINITY_DN45369_c0_g1_i1	Cac_g007618.t1	31.58	76	52	0	270	43	62	137	3e-05	41.6
TRINITY_DN45364_c0_g1_i1	Cac_g017564.t2	69.00	100	31	0	2	301	208	307	8e-46	156
TRINITY_DN45364_c0_g1_i1	Cac_g017564.t2	35.48	93	59	1	23	298	284	376	2e-10	57.8
TRINITY_DN45364_c0_g1_i1	Cac_g017564.t2	26.44	87	63	1	41	298	325	411	6e-06	43.9
TRINITY_DN45359_c0_g1_i1	Cac_g001217.t1	67.03	91	23	2	264	1	1	87	3e-25	94.7
TRINITY_DN45380_c0_g1_i1	Cac_g030924.t1	50.00	108	48	2	192	506	26	130	5e-25	99.8
TRINITY_DN45308_c0_g1_i1	Cac_g020227.t1	81.40	43	8	0	7	135	229	271	2e-28	72.4
TRINITY_DN45308_c0_g1_i1	Cac_g020227.t1	67.44	43	14	0	246	374	291	333	2e-28	60.8
TRINITY_DN45308_c0_g1_i1	Cac_g020227.t1	72.22	18	5	0	185	238	272	289	2e-28	30.0
TRINITY_DN45306_c0_g1_i1	Cac_g019813.t1	86.36	22	3	0	386	321	316	337	9e-06	43.9
TRINITY_DN45376_c0_g1_i1	Cac_g019098.t1	70.21	47	10	3	141	278	28	71	1e-11	59.3
TRINITY_DN45351_c0_g1_i1	Cac_g022476.t2	50.65	77	37	1	2	229	276	352	4e-18	79.0
TRINITY_DN45358_c0_g1_i1	Cac_g008826.t1	76.64	137	32	0	412	2	2	138	4e-70	226
TRINITY_DN45349_c0_g1_i1	Cac_g002695.t1	85.56	90	12	1	3	272	245	333	2e-44	155
TRINITY_DN45336_c0_g1_i1	Cac_g019221.t1	51.72	58	22	1	428	273	179	236	2e-07	51.2
TRINITY_DN70213_c0_g1_i1	Cac_g000779.t1	73.53	102	26	1	1	306	375	475	3e-47	161
TRINITY_DN70213_c0_g1_i1	Cac_g000779.t1	34.94	83	53	1	49	294	287	369	3e-09	54.3
TRINITY_DN70213_c0_g1_i1	Cac_g000779.t1	35.82	67	43	0	43	243	223	289	4e-07	47.8
TRINITY_DN70213_c0_g1_i1	Cac_g000779.t1	34.18	79	50	1	7	243	182	258	4e-05	41.6
TRINITY_DN70270_c0_g1_i1	Cac_g032181.t1	79.10	134	28	0	1	402	527	660	1e-69	224
TRINITY_DN70217_c0_g1_i1	Cac_g011519.t1	70.87	103	30	0	311	3	97	199	2e-48	163
TRINITY_DN70242_c0_g1_i1	Cac_g017673.t2	59.09	88	33	1	324	70	437	524	5e-26	103
TRINITY_DN70242_c0_g1_i1	Cac_g017673.t2	55.17	58	26	0	324	151	1100	1157	4e-14	69.3
TRINITY_DN70224_c0_g1_i1	Cac_g030908.t1	44.83	58	32	0	174	1	7	64	2e-09	51.6
TRINITY_DN70224_c0_g1_i1	Cac_g030908.t1	100.00	9	0	0	181	155	1	9	2e-09	25.4
TRINITY_DN70203_c0_g1_i1	Cac_g024963.t1	35.21	71	42	2	361	149	175	241	3e-10	57.0
TRINITY_DN70225_c0_g1_i1	Cac_g001764.t1	75.47	106	26	0	4	321	120	225	3e-50	170
TRINITY_DN70274_c0_g1_i1	Cac_g009088.t1	71.72	99	25	1	484	188	251	346	5e-43	149
TRINITY_DN70223_c0_g1_i1	Cac_g021465.t1	76.19	126	30	0	24	401	1	126	1e-59	194
TRINITY_DN70230_c0_g1_i1	Cac_g018476.t1	90.08	121	12	0	423	61	1	121	1e-68	227
TRINITY_DN70215_c0_g1_i1	Cac_g015956.t1	92.11	76	6	0	1	228	26	101	3e-45	145
TRINITY_DN70281_c0_g1_i1	Cac_g015075.t1	77.06	109	19	1	528	220	11	119	4e-52	167
TRINITY_DN70296_c0_g1_i1	Cac_g003625.t1	85.71	21	3	0	64	2	100	120	9e-07	46.6
TRINITY_DN70210_c0_g1_i1	Cac_g020046.t1	48.65	111	48	4	346	14	1	102	3e-18	80.9
TRINITY_DN70200_c0_g1_i1	Cac_g019009.t1	50.68	73	31	3	55	273	110	177	1e-14	67.0
TRINITY_DN60492_c0_g1_i1	Cac_g016719.t1	58.73	63	25	1	194	6	1	62	9e-15	69.7
TRINITY_DN60465_c0_g1_i1	Cac_g003965.t1	73.59	231	52	6	756	76	268	493	2e-110	331
TRINITY_DN60454_c0_g1_i1	Cac_g017821.t1	83.87	31	5	0	3	95	338	368	3e-10	56.6
TRINITY_DN60490_c0_g1_i1	Cac_g024794.t1	67.89	109	35	0	1	327	201	309	1e-47	162
TRINITY_DN60490_c0_g1_i1	Cac_g024794.t1	35.29	102	60	3	31	327	320	418	1e-09	55.5
TRINITY_DN60490_c0_g1_i1	Cac_g024794.t1	35.53	76	46	2	1	228	417	489	2e-04	39.7
TRINITY_DN60452_c0_g1_i1	Cac_g024602.t1	82.03	128	23	0	5	388	477	604	3e-70	228
TRINITY_DN60408_c0_g1_i1	Cac_g021889.t1	58.54	41	12	1	83	190	1	41	7e-05	40.0
TRINITY_DN60495_c0_g1_i1	Cac_g030908.t1	27.42	124	86	2	12	377	56	177	6e-08	50.1
TRINITY_DN60440_c0_g1_i1	Cac_g014494.t2	48.72	78	30	3	224	6	36	108	2e-08	50.8
TRINITY_DN60432_c0_g1_i1	Cac_g012561.t1	64.58	96	34	0	3	290	226	321	9e-38	131
TRINITY_DN60476_c0_g1_i1	Cac_g008708.t1	95.65	46	2	0	2	139	317	362	1e-22	91.3
TRINITY_DN60483_c0_g1_i1	Cac_g005165.t1	74.29	35	9	0	3	107	98	132	1e-12	63.2
TRINITY_DN60420_c0_g1_i1	Cac_g011366.t1	41.07	56	33	0	23	190	1	56	6e-05	40.8
TRINITY_DN60425_c0_g1_i1	Cac_g022142.t1	33.33	102	62	2	22	318	23	121	3e-09	51.2
TRINITY_DN60423_c0_g1_i1	Cac_g007004.t2	58.62	174	60	3	5	490	138	311	2e-59	200
TRINITY_DN60421_c0_g1_i1	Cac_g002867.t1	84.07	113	15	2	341	3	411	520	6e-57	191
TRINITY_DN60477_c0_g1_i1	Cac_g017881.t1	66.67	39	13	0	4	120	565	603	6e-13	48.5
TRINITY_DN60477_c0_g1_i1	Cac_g017881.t1	56.25	32	13	1	117	212	603	633	6e-13	40.8
TRINITY_DN60481_c0_g1_i1	Cac_g023658.t1	50.85	59	29	0	386	210	43	101	5e-12	59.7
TRINITY_DN60415_c0_g1_i1	Cac_g012672.t1	62.26	53	16	2	1	159	22	70	1e-09	52.8
TRINITY_DN1677_c0_g1_i1	Cac_g001314.t1	41.49	94	2	1	283	2	648	688	5e-11	59.7
TRINITY_DN1641_c0_g1_i1	Cac_g030908.t1	51.11	45	22	0	59	193	2	46	6e-08	48.5
TRINITY_DN1620_c0_g1_i1	Cac_g023745.t4	100.00	17	0	0	290	240	431	447	3e-04	38.9
TRINITY_DN1607_c0_g1_i1	Cac_g007488.t1	81.25	112	21	0	337	2	554	665	1e-61	202
TRINITY_DN1652_c0_g1_i1	Cac_g022569.t1	76.56	64	15	0	36	227	77	140	1e-30	111
TRINITY_DN1628_c0_g1_i1	Cac_g006763.t1	80.13	307	60	1	1178	258	1	306	0.0	530
TRINITY_DN1623_c0_g1_i1	Cac_g032204.t1	91.60	119	10	0	360	4	1	119	7e-75	244
TRINITY_DN1632_c0_g1_i1	Cac_g016622.t1	100.00	20	0	0	1	60	294	313	7e-07	46.6
TRINITY_DN1632_c0_g1_i2	Cac_g016622.t1	100.00	21	0	0	1	63	294	314	2e-07	48.5
TRINITY_DN1671_c0_g1_i1	Cac_g013816.t1	52.08	48	23	0	84	227	282	329	6e-09	54.7
TRINITY_DN1646_c0_g1_i1	Cac_g020956.t1	75.00	112	26	1	88	417	1	112	2e-50	172
TRINITY_DN1658_c0_g1_i1	Cac_g019732.t1	100.00	16	0	0	48	1	126	141	4e-04	38.1
TRINITY_DN1654_c0_g1_i1	Cac_g028553.t1	63.03	238	87	1	714	1	361	597	9e-88	278
TRINITY_DN1685_c0_g1_i1	Cac_g008023.t3	50.41	490	205	12	1834	449	1	480	4e-139	420
TRINITY_DN1664_c0_g1_i1	Cac_g031299.t1	83.56	505	83	0	157	1671	1	505	0.0	740
TRINITY_DN1692_c0_g1_i1	Cac_g033997.t1	65.79	190	42	2	1	501	13	202	9e-78	244
TRINITY_DN1610_c0_g1_i1	Cac_g004951.t1	66.67	60	20	0	324	145	294	353	4e-21	87.0
TRINITY_DN1661_c0_g1_i1	Cac_g013401.t1	92.19	64	5	0	52	243	127	190	1e-33	122
TRINITY_DN1661_c0_g1_i2	Cac_g013401.t1	80.22	91	11	1	3	254	100	190	1e-42	147
TRINITY_DN1663_c0_g1_i1	Cac_g002041.t5	55.14	107	48	0	330	10	405	511	1e-27	107
TRINITY_DN1683_c0_g1_i1	Cac_g019272.t2	47.22	72	7	1	1	216	130	170	1e-14	67.0
TRINITY_DN1666_c0_g1_i1	Cac_g001025.t1	67.62	105	34	0	316	2	205	309	6e-46	154
TRINITY_DN1687_c0_g1_i1	Cac_g012712.t2	61.64	146	52	2	257	688	8	151	4e-51	174
TRINITY_DN1631_c0_g1_i1	Cac_g015354.t1	63.89	144	52	0	432	1	435	578	1e-52	178
TRINITY_DN1631_c0_g1_i1	Cac_g015354.t1	32.00	150	96	1	432	1	184	333	6e-19	84.3
TRINITY_DN1631_c0_g1_i1	Cac_g015354.t1	31.94	144	98	0	432	1	295	438	3e-16	76.3
TRINITY_DN1631_c0_g1_i1	Cac_g015354.t1	34.81	135	88	0	432	28	330	464	2e-15	73.9
TRINITY_DN1631_c0_g1_i1	Cac_g015354.t1	28.67	150	101	1	432	1	114	263	1e-09	56.6
TRINITY_DN1631_c0_g1_i1	Cac_g015354.t1	24.09	137	104	0	429	19	506	642	6e-05	42.0
TRINITY_DN71109_c0_g1_i1	Cac_g032253.t1	57.89	38	16	0	2	115	540	577	4e-08	51.6
TRINITY_DN71168_c0_g1_i1	Cac_g025885.t1	66.67	87	23	3	2	250	788	872	4e-32	120
TRINITY_DN71193_c0_g1_i1	Cac_g013812.t1	85.00	20	3	0	61	2	272	291	2e-06	45.4
TRINITY_DN71102_c0_g1_i1	Cac_g022707.t1	73.85	65	17	0	200	6	294	358	2e-27	104
TRINITY_DN71105_c0_g1_i1	Cac_g017445.t1	77.66	94	21	0	2	283	383	476	1e-36	130
TRINITY_DN71104_c0_g1_i1	Cac_g019637.t2	43.24	74	17	4	3	170	214	280	1e-06	45.1
TRINITY_DN71148_c0_g1_i1	Cac_g018410.t1	85.71	168	23	1	533	30	314	480	1e-86	270
TRINITY_DN71150_c0_g1_i1	Cac_g024832.t1	80.43	92	18	0	3	278	458	549	2e-46	159
TRINITY_DN71150_c0_g1_i1	Cac_g024832.t1	32.73	55	37	0	3	167	109	163	8e-04	37.4
TRINITY_DN71143_c0_g1_i1	Cac_g022852.t1	90.62	32	3	0	98	3	1	32	9e-13	62.4
TRINITY_DN71141_c0_g1_i1	Cac_g029495.t1	45.10	51	27	1	205	53	38	87	2e-06	42.4
TRINITY_DN71162_c0_g1_i1	Cac_g014940.t1	63.33	30	11	0	106	17	322	351	1e-05	42.4
TRINITY_DN71114_c0_g1_i1	Cac_g031585.t1	68.00	125	37	1	7	372	22	146	1e-56	181
TRINITY_DN71119_c0_g1_i1	Cac_g015354.t1	70.00	30	9	0	2	91	610	639	3e-07	47.8
TRINITY_DN71124_c0_g1_i1	Cac_g006565.t1	60.98	41	13	1	116	3	262	302	3e-08	51.6
TRINITY_DN74177_c0_g1_i1	Cac_g005983.t1	79.23	130	27	0	391	2	82	211	8e-70	220
TRINITY_DN74170_c0_g1_i1	Cac_g030738.t1	86.21	58	8	0	175	2	1	58	3e-31	114
TRINITY_DN74112_c0_g1_i1	Cac_g024058.t1	35.29	51	31	1	253	107	56	106	5e-04	36.2
TRINITY_DN74134_c0_g1_i1	Cac_g033077.t2	88.58	254	29	0	3	764	646	899	5e-146	441
TRINITY_DN74122_c0_g1_i1	Cac_g032208.t1	73.20	97	22	2	282	1	1	96	2e-39	140
TRINITY_DN74193_c0_g1_i1	Cac_g027046.t1	100.00	60	0	0	180	1	1	60	3e-37	124
TRINITY_DN74193_c0_g1_i2	Cac_g027046.t1	100.00	74	0	0	224	3	1	74	2e-47	151
TRINITY_DN74140_c0_g1_i1	Cac_g016268.t1	53.57	84	31	3	237	1	1119	1199	1e-28	71.6
TRINITY_DN74140_c0_g1_i1	Cac_g016268.t1	56.16	73	22	3	424	236	1040	1112	1e-28	71.2
TRINITY_DN74161_c0_g1_i1	Cac_g018164.t1	100.00	74	0	0	240	461	1	74	3e-47	155
TRINITY_DN74111_c0_g1_i1	Cac_g012082.t1	87.61	218	27	0	1042	389	842	1059	1e-131	405
TRINITY_DN74138_c0_g1_i1	Cac_g005805.t1	71.78	287	79	2	14	871	489	774	3e-123	377
TRINITY_DN74165_c0_g1_i1	Cac_g005683.t1	80.12	171	30	2	663	160	1	170	1e-80	244
TRINITY_DN74165_c0_g1_i2	Cac_g005683.t1	80.12	171	30	2	100	603	1	170	1e-78	244
TRINITY_DN74165_c0_g1_i2	Cac_g005683.t1	80.12	171	30	2	1115	612	1	170	1e-78	244
TRINITY_DN74139_c0_g1_i1	Cac_g008677.t2	97.77	179	4	0	582	46	200	378	2e-121	362
TRINITY_DN74188_c0_g1_i1	Cac_g021736.t2	81.21	149	28	0	2	448	474	622	3e-84	265
TRINITY_DN74101_c0_g1_i1	Cac_g022658.t1	35.63	87	56	0	99	359	9	95	3e-11	58.2
TRINITY_DN74116_c0_g1_i1	Cac_g020631.t1	54.42	215	67	3	114	665	34	248	4e-54	180
TRINITY_DN74192_c0_g1_i1	Cac_g006447.t1	94.44	18	1	0	319	266	13	30	7e-04	38.1
TRINITY_DN74176_c0_g1_i1	Cac_g006830.t1	68.63	102	32	0	308	3	186	287	4e-36	129
TRINITY_DN74128_c0_g1_i1	Cac_g024714.t1	87.93	174	21	0	5	526	340	513	3e-108	331
TRINITY_DN74148_c0_g1_i1	Cac_g023797.t1	96.72	61	2	0	93	275	1	61	8e-36	128
TRINITY_DN74166_c0_g1_i1	Cac_g011555.t1	89.57	115	12	0	3	347	558	672	1e-58	197
TRINITY_DN74190_c0_g1_i1	Cac_g001288.t1	71.26	87	25	0	1	261	363	449	3e-39	140
TRINITY_DN74190_c0_g1_i1	Cac_g001288.t1	41.86	86	50	0	4	261	263	348	3e-16	74.3
TRINITY_DN74190_c0_g1_i1	Cac_g001288.t1	36.36	88	55	1	1	261	464	551	3e-13	65.9
TRINITY_DN74190_c0_g1_i1	Cac_g001288.t1	37.35	83	51	1	13	258	63	145	5e-10	56.2
TRINITY_DN74190_c0_g1_i1	Cac_g001288.t1	34.12	85	56	0	4	258	162	246	1e-09	55.5
TRINITY_DN74190_c0_g1_i1	Cac_g001288.t1	38.46	65	34	2	52	237	583	644	3e-07	48.1
TRINITY_DN68419_c0_g1_i1	Cac_g025229.t1	73.86	88	23	0	279	16	70	157	3e-42	139
TRINITY_DN68444_c0_g1_i1	Cac_g020960.t1	77.32	97	17	2	1	276	251	347	2e-34	125
TRINITY_DN68466_c0_g1_i1	Cac_g013937.t2	48.63	146	51	5	2	373	7	150	3e-22	92.8
TRINITY_DN68403_c0_g1_i1	Cac_g005134.t1	87.50	24	3	0	1	72	894	917	2e-06	45.8
TRINITY_DN68410_c0_g1_i1	Cac_g005641.t1	85.71	21	3	0	8	70	76	96	9e-06	43.5
TRINITY_DN68472_c0_g1_i1	Cac_g030689.t1	61.07	149	52	3	451	5	19	161	2e-32	122
TRINITY_DN68498_c0_g1_i1	Cac_g009493.t1	65.96	94	31	1	280	2	174	267	5e-40	138
TRINITY_DN68426_c0_g1_i1	Cac_g019241.t1	67.78	90	29	0	270	1	11	100	2e-37	132
TRINITY_DN68448_c0_g1_i1	Cac_g018261.t1	63.16	171	60	1	2	514	160	327	2e-69	221
TRINITY_DN68433_c0_g1_i1	Cac_g026245.t1	45.28	53	29	0	217	59	392	444	7e-09	52.4
TRINITY_DN68415_c0_g1_i1	Cac_g017178.t1	64.29	42	15	0	515	390	1	42	2e-11	58.5
TRINITY_DN68447_c0_g1_i1	Cac_g014659.t1	62.16	74	26	1	222	1	10	81	2e-14	67.8
TRINITY_DN68452_c0_g1_i1	Cac_g029873.t1	59.15	71	29	0	49	261	57	127	4e-11	58.5
TRINITY_DN68492_c0_g1_i1	Cac_g001731.t1	88.64	44	5	0	134	3	529	572	1e-20	86.7
TRINITY_DN68487_c0_g1_i1	Cac_g014541.t1	85.03	187	23	2	4	552	393	578	1e-105	319
TRINITY_DN68454_c0_g1_i1	Cac_g027299.t1	66.15	195	55	1	7	558	23	217	6e-87	275
TRINITY_DN68434_c0_g1_i1	Cac_g022395.t2	82.19	146	26	0	1	438	188	333	9e-83	261
TRINITY_DN68434_c0_g1_i1	Cac_g022395.t2	33.33	84	56	0	187	438	495	578	1e-11	63.2
TRINITY_DN68434_c0_g1_i1	Cac_g022395.t2	28.83	111	76	1	106	438	541	648	2e-11	62.0
TRINITY_DN68434_c0_g1_i1	Cac_g022395.t2	29.82	114	80	0	88	429	602	715	2e-09	55.8
TRINITY_DN68434_c0_g1_i1	Cac_g022395.t2	21.53	144	113	0	4	435	539	682	4e-08	52.0
TRINITY_DN68434_c0_g1_i1	Cac_g022395.t2	21.58	139	102	1	28	423	470	608	4e-07	48.9
TRINITY_DN68434_c0_g1_i1	Cac_g022395.t2	28.81	118	79	2	85	438	431	543	1e-06	47.4
TRINITY_DN68434_c0_g1_i1	Cac_g022395.t2	28.00	125	86	2	10	378	611	733	3e-06	46.2
TRINITY_DN66312_c0_g1_i1	Cac_g018341.t1	59.62	104	31	1	289	11	73	176	4e-39	137
TRINITY_DN66312_c0_g1_i1	Cac_g018341.t1	31.33	83	56	1	286	38	279	360	1e-06	46.2
TRINITY_DN66312_c0_g1_i1	Cac_g018341.t1	40.00	55	33	0	286	122	379	433	2e-05	42.7
TRINITY_DN66313_c0_g1_i1	Cac_g007274.t1	96.70	91	3	0	1	273	802	892	4e-54	182
TRINITY_DN66361_c0_g1_i1	Cac_g008953.t1	52.38	126	48	5	347	3	20	144	3e-24	99.0
TRINITY_DN66335_c0_g1_i1	Cac_g008768.t1	77.00	487	102	3	1603	167	5	489	0.0	733
TRINITY_DN66308_c0_g1_i1	Cac_g000074.t1	72.46	69	18	1	352	146	188	255	2e-30	113
TRINITY_DN66319_c0_g1_i1	Cac_g013723.t1	89.29	84	9	0	301	552	1	84	5e-49	166
TRINITY_DN66365_c0_g1_i1	Cac_g028866.t1	88.64	88	10	0	265	2	18	105	6e-48	163
TRINITY_DN66380_c0_g1_i1	Cac_g004719.t2	94.12	17	1	0	2	52	115	131	0.001	38.1
TRINITY_DN66370_c0_g1_i1	Cac_g023745.t4	68.67	83	23	1	296	48	255	334	1e-23	89.7
TRINITY_DN66370_c0_g1_i1	Cac_g023745.t4	92.86	14	1	0	42	1	337	350	1e-23	35.8
TRINITY_DN66376_c0_g1_i1	Cac_g023423.t1	49.53	107	50	1	323	3	28	130	4e-24	97.1
TRINITY_DN66366_c0_g1_i1	Cac_g004602.t1	82.58	155	26	1	531	70	30	184	2e-73	228
TRINITY_DN66346_c0_g1_i1	Cac_g024789.t1	92.00	100	8	0	311	12	1	100	2e-60	190
TRINITY_DN66359_c0_g1_i1	Cac_g021671.t1	43.42	76	43	0	304	77	25	100	5e-12	60.5
TRINITY_DN66351_c0_g1_i1	Cac_g006969.t1	66.67	75	24	1	4	225	15	89	8e-29	108
TRINITY_DN66316_c0_g1_i1	Cac_g030717.t1	51.68	149	55	5	1200	778	28	167	4e-31	124
TRINITY_DN66315_c0_g1_i1	Cac_g026262.t1	90.85	153	14	0	2	460	34	186	5e-94	275
TRINITY_DN66315_c0_g1_i2	Cac_g026262.t1	92.86	70	5	0	1	210	117	186	6e-35	120
TRINITY_DN66321_c0_g1_i1	Cac_g016764.t1	64.58	96	34	0	1	288	94	189	1e-41	142
TRINITY_DN66309_c0_g1_i1	Cac_g008518.t1	48.57	70	27	1	1	183	368	437	5e-12	62.0
TRINITY_DN66356_c0_g1_i1	Cac_g010321.t1	70.83	48	14	0	146	3	323	370	2e-16	74.3
TRINITY_DN66356_c0_g1_i1	Cac_g010321.t1	47.62	63	33	0	203	15	472	534	3e-06	44.3
TRINITY_DN66356_c0_g1_i1	Cac_g010321.t1	40.00	45	27	0	137	3	133	177	2e-05	41.6
TRINITY_DN66356_c0_g1_i1	Cac_g010321.t1	40.91	44	26	0	134	3	231	274	3e-04	38.5
TRINITY_DN66356_c0_g1_i1	Cac_g010321.t1	44.19	43	24	0	143	15	588	630	3e-04	38.1
TRINITY_DN66356_c0_g1_i1	Cac_g010321.t1	40.30	67	40	0	203	3	400	466	4e-04	38.1
TRINITY_DN66356_c0_g1_i1	Cac_g010321.t1	42.86	42	24	0	140	15	517	558	4e-04	38.1
TRINITY_DN66337_c0_g1_i1	Cac_g015889.t1	26.32	76	55	1	57	281	53	128	1e-04	38.9
TRINITY_DN66330_c0_g1_i1	Cac_g002395.t1	80.35	173	34	0	646	128	1	173	3e-98	288
TRINITY_DN66330_c0_g1_i2	Cac_g002395.t1	80.35	173	34	0	643	125	1	173	3e-98	288
TRINITY_DN66354_c0_g1_i1	Cac_g022145.t1	32.14	56	38	0	223	56	112	167	4e-05	40.0
TRINITY_DN66333_c0_g1_i1	Cac_g029577.t1	38.58	127	69	4	78	437	319	443	1e-19	85.1
TRINITY_DN66364_c0_g1_i1	Cac_g030151.t1	81.11	90	17	0	3	272	749	838	6e-43	151
TRINITY_DN66328_c0_g1_i1	Cac_g020218.t1	95.74	47	2	0	24	164	94	140	7e-27	99.0
TRINITY_DN66379_c0_g1_i1	Cac_g026229.t1	59.27	248	99	2	383	1120	202	449	1e-87	290
TRINITY_DN66379_c0_g1_i1	Cac_g026229.t1	37.50	112	70	0	767	1102	403	514	8e-11	64.3
TRINITY_DN66379_c0_g1_i1	Cac_g026229.t1	31.88	138	86	2	704	1105	519	652	7e-07	52.0
TRINITY_DN73981_c0_g1_i1	Cac_g018212.t1	54.23	142	49	3	8	394	1	139	2e-29	109
TRINITY_DN73905_c0_g1_i1	Cac_g000110.t1	61.82	55	16	1	68	217	466	520	3e-07	49.7
TRINITY_DN73923_c0_g1_i1	Cac_g021887.t1	70.00	80	24	0	3	242	100	179	8e-27	102
TRINITY_DN73947_c0_g1_i1	Cac_g011270.t1	69.79	96	24	3	287	3	104	195	4e-38	130
TRINITY_DN73961_c0_g1_i1	Cac_g006422.t1	79.01	648	135	1	2254	314	1	648	0.0	1076
TRINITY_DN73961_c0_g1_i2	Cac_g006422.t1	81.71	421	77	0	1576	314	228	648	0.0	733
TRINITY_DN73961_c0_g1_i2	Cac_g006422.t1	73.09	223	59	1	2241	1576	1	223	0.0	335
TRINITY_DN73961_c0_g1_i3	Cac_g006422.t1	79.56	411	83	1	1262	33	1	411	0.0	685
TRINITY_DN73913_c0_g1_i1	Cac_g014082.t1	34.48	87	57	0	286	26	14	100	3e-06	43.5
TRINITY_DN73952_c0_g1_i1	Cac_g017403.t1	75.00	136	32	2	563	162	1	136	6e-54	173
TRINITY_DN73908_c0_g1_i1	Cac_g023914.t1	100.00	79	0	0	237	1	188	266	2e-50	166
TRINITY_DN73962_c0_g1_i1	Cac_g003759.t1	85.71	21	3	0	64	2	1	21	2e-06	44.7
TRINITY_DN73962_c0_g1_i2	Cac_g003759.t1	85.71	21	3	0	64	2	1	21	5e-06	44.7
TRINITY_DN73987_c0_g1_i1	Cac_g033754.t1	56.06	66	27	2	6	197	626	691	8e-10	55.1
TRINITY_DN73987_c0_g1_i1	Cac_g033754.t1	60.34	58	22	1	6	176	506	563	9e-10	55.1
TRINITY_DN73975_c0_g1_i1	Cac_g025502.t1	85.00	120	18	0	622	263	395	514	1e-67	220
TRINITY_DN73941_c0_g1_i1	Cac_g012416.t1	77.81	365	75	2	1081	2	6	369	0.0	548
TRINITY_DN73930_c0_g1_i1	Cac_g004711.t1	91.23	57	5	0	1	171	243	299	3e-30	116
TRINITY_DN73998_c0_g1_i1	Cac_g018459.t1	88.00	25	3	0	701	627	105	129	1e-07	50.1
TRINITY_DN73998_c0_g1_i1	Cac_g018459.t1	81.48	27	5	0	483	403	105	131	1e-05	44.7
TRINITY_DN73986_c0_g1_i1	Cac_g027320.t1	95.00	20	1	0	457	516	358	377	9e-05	42.4
TRINITY_DN73929_c0_g1_i1	Cac_g033042.t1	84.62	91	14	0	273	1	490	580	3e-53	179
TRINITY_DN73904_c0_g1_i1	Cac_g015828.t1	61.54	78	28	2	7	240	80	155	1e-26	100
TRINITY_DN73909_c0_g1_i1	Cac_g005524.t1	78.34	937	200	2	2836	26	1	934	0.0	1485
TRINITY_DN73974_c0_g1_i1	Cac_g022339.t2	63.21	106	31	2	1	300	207	310	3e-21	86.7
TRINITY_DN73953_c0_g1_i1	Cac_g005435.t1	52.94	68	26	2	185	388	99	160	2e-22	65.9
TRINITY_DN73953_c0_g1_i1	Cac_g005435.t1	54.35	46	21	0	60	197	46	91	2e-22	51.2
TRINITY_DN73953_c0_g1_i1	Cac_g005435.t1	77.27	22	5	0	4	69	27	48	2e-22	25.0
TRINITY_DN8436_c0_g1_i1	Cac_g014696.t1	88.00	25	3	0	248	174	909	933	4e-07	49.7
TRINITY_DN8463_c0_g1_i1	Cac_g013336.t1	91.30	23	2	0	3	71	85	107	6e-08	50.4
TRINITY_DN8463_c0_g1_i2	Cac_g013336.t1	91.30	23	2	0	3	71	85	107	1e-07	50.4
TRINITY_DN8423_c0_g1_i1	Cac_g023914.t1	96.81	94	3	0	282	1	158	251	1e-58	189
TRINITY_DN8490_c0_g1_i1	Cac_g015259.t2	61.54	52	15	2	3	149	548	597	7e-12	62.4
TRINITY_DN8425_c0_g1_i1	Cac_g017557.t1	91.73	133	11	0	52	450	16	148	2e-84	252
TRINITY_DN8425_c0_g1_i2	Cac_g017557.t1	93.79	145	9	0	105	539	4	148	4e-94	278
TRINITY_DN8400_c0_g1_i1	Cac_g005715.t1	90.81	185	16	1	2	556	797	980	1e-113	352
TRINITY_DN8458_c0_g1_i1	Cac_g031980.t1	81.49	281	52	0	4	846	93	373	8e-179	505
TRINITY_DN8455_c0_g1_i1	Cac_g018701.t1	49.37	79	39	1	237	1	1469	1546	4e-17	78.2
TRINITY_DN8498_c0_g1_i1	Cac_g004714.t1	89.47	19	2	0	60	4	353	371	4e-05	42.4
TRINITY_DN8424_c0_g1_i1	Cac_g010471.t1	71.79	78	22	0	3	236	304	381	2e-39	138
TRINITY_DN8493_c0_g1_i1	Cac_g013753.t1	61.22	49	17	1	93	233	16	64	1e-18	65.1
TRINITY_DN8493_c0_g1_i1	Cac_g013753.t1	84.21	19	3	0	266	322	85	103	1e-18	38.1
TRINITY_DN8493_c0_g1_i1	Cac_g013753.t1	68.42	19	5	1	310	363	100	118	1e-18	25.4
TRINITY_DN8442_c0_g1_i1	Cac_g027814.t1	74.19	93	22	1	1	279	483	573	6e-40	140
TRINITY_DN8422_c0_g1_i1	Cac_g011220.t2	49.30	71	32	2	3	215	82	148	2e-08	50.4
TRINITY_DN8422_c0_g1_i2	Cac_g011220.t2	50.00	28	14	0	3	86	82	109	2e-04	30.0
TRINITY_DN8422_c0_g1_i2	Cac_g011220.t2	48.84	43	19	1	74	202	109	148	2e-04	30.0
TRINITY_DN8454_c0_g1_i1	Cac_g033445.t1	68.38	351	109	1	120	1172	1	349	7e-174	494
TRINITY_DN8435_c0_g1_i1	Cac_g034150.t1	70.80	250	71	2	2	751	20	267	2e-126	369
TRINITY_DN8435_c0_g1_i1	Cac_g034150.t1	73.33	45	12	0	509	643	298	342	2e-15	75.9
TRINITY_DN8420_c0_g1_i1	Cac_g010946.t1	73.08	26	6	1	6	83	86	110	4e-04	36.6
TRINITY_DN8480_c0_g1_i1	Cac_g012190.t1	71.15	52	14	1	582	427	436	486	1e-13	69.7
TRINITY_DN8468_c0_g1_i1	Cac_g009553.t1	40.74	54	31	1	159	1	84	137	1e-04	38.9
TRINITY_DN8401_c0_g1_i1	Cac_g028590.t1	82.76	87	15	0	1	261	114	200	2e-41	143
TRINITY_DN8429_c0_g1_i1	Cac_g006153.t1	81.16	69	13	0	212	6	957	1025	1e-34	126
TRINITY_DN8453_c0_g1_i1	Cac_g021659.t1	70.59	85	25	0	1	255	230	314	4e-35	126
TRINITY_DN8453_c0_g1_i1	Cac_g021659.t1	40.00	75	45	0	7	231	333	407	3e-14	68.2
TRINITY_DN8453_c0_g1_i1	Cac_g021659.t1	26.58	79	58	0	10	246	132	210	2e-06	45.1
TRINITY_DN8453_c0_g1_i1	Cac_g021659.t1	30.67	75	52	0	1	225	1	75	4e-06	44.7
TRINITY_DN8453_c0_g1_i1	Cac_g021659.t1	30.65	62	43	0	70	255	55	116	2e-04	39.7
TRINITY_DN8482_c0_g1_i1	Cac_g018064.t1	35.47	344	220	2	1759	731	33	375	7e-69	235
TRINITY_DN8481_c0_g1_i1	Cac_g006876.t1	79.08	153	32	0	461	3	1017	1169	2e-80	260
TRINITY_DN8426_c0_g1_i1	Cac_g016397.t1	66.07	112	38	0	2	337	40	151	3e-39	141
TRINITY_DN8434_c0_g1_i1	Cac_g000568.t2	87.67	219	26	1	1	654	256	474	3e-136	400
TRINITY_DN8406_c0_g1_i1	Cac_g029293.t1	91.53	236	20	0	710	3	1	236	2e-139	419
TRINITY_DN34074_c0_g1_i1	Cac_g029117.t1	65.55	717	206	10	2404	344	1	706	0.0	892
TRINITY_DN34074_c0_g1_i2	Cac_g029117.t1	65.55	717	206	10	2415	355	1	706	0.0	892
TRINITY_DN34088_c0_g1_i1	Cac_g022205.t2	61.37	611	176	11	265	1950	1	600	0.0	586
TRINITY_DN34088_c0_g1_i2	Cac_g022205.t2	61.98	455	116	10	1648	2856	151	600	3e-133	420
TRINITY_DN34088_c0_g1_i2	Cac_g022205.t2	58.79	165	62	2	265	759	1	159	3e-45	174
TRINITY_DN34079_c0_g2_i1	Cac_g033294.t1	70.00	40	12	0	120	1	486	525	1e-18	64.3
TRINITY_DN34079_c0_g2_i1	Cac_g033294.t1	57.58	33	12	1	230	132	448	478	1e-18	44.3
TRINITY_DN34079_c0_g3_i1	Cac_g033294.t1	72.55	51	14	0	155	3	450	500	2e-20	85.5
TRINITY_DN34079_c0_g1_i2	Cac_g013133.t1	52.94	34	16	0	570	469	67	100	2e-04	41.6
TRINITY_DN34079_c0_g1_i3	Cac_g024637.t1	67.86	28	9	0	176	93	70	97	1e-07	42.0
TRINITY_DN34079_c0_g1_i3	Cac_g024637.t1	50.00	34	16	1	259	161	41	74	1e-07	31.6
TRINITY_DN34022_c0_g1_i1	Cac_g027085.t1	50.89	1014	391	22	4423	1664	620	1620	0.0	721
TRINITY_DN34022_c0_g1_i1	Cac_g027085.t1	60.24	83	33	0	4927	4679	467	549	3e-04	46.2
TRINITY_DN34022_c0_g1_i2	Cac_g027085.t1	50.89	1014	391	22	3418	659	620	1620	0.0	721
TRINITY_DN34022_c0_g1_i2	Cac_g027085.t1	60.24	83	33	0	3922	3674	467	549	3e-04	46.2
TRINITY_DN34022_c0_g1_i3	Cac_g027085.t1	50.89	1014	391	22	3330	571	620	1620	0.0	721
TRINITY_DN34022_c0_g1_i3	Cac_g027085.t1	60.24	83	33	0	3834	3586	467	549	3e-04	46.2
TRINITY_DN34030_c0_g1_i1	Cac_g011521.t1	91.49	94	8	0	284	3	818	911	2e-53	181
TRINITY_DN34030_c0_g1_i2	Cac_g011521.t1	90.10	313	31	0	1106	168	818	1130	0.0	581
TRINITY_DN34059_c1_g1_i1	Cac_g028489.t1	96.97	66	2	0	200	3	55	120	2e-41	135
TRINITY_DN34059_c1_g1_i2	Cac_g002276.t1	87.23	47	6	0	142	2	70	116	3e-25	93.6
TRINITY_DN34059_c1_g1_i2	Cac_g002276.t1	83.33	18	3	0	185	132	57	74	3e-25	37.7
TRINITY_DN34059_c1_g1_i3	Cac_g002276.t1	96.20	79	3	0	239	3	59	137	1e-49	160
TRINITY_DN34059_c1_g1_i4	Cac_g028489.t1	96.81	94	3	0	284	3	53	146	6e-62	189
TRINITY_DN34059_c1_g1_i5	Cac_g002276.t1	95.77	71	3	0	215	3	59	129	3e-44	145
TRINITY_DN34059_c1_g1_i6	Cac_g002276.t1	96.20	79	3	0	239	3	59	137	8e-50	160
TRINITY_DN34059_c1_g1_i7	Cac_g028489.t1	78.76	113	22	1	341	3	19	129	9e-46	149
TRINITY_DN34059_c1_g1_i8	Cac_g028489.t1	80.17	121	22	1	365	3	19	137	1e-51	164
TRINITY_DN34059_c1_g1_i9	Cac_g002276.t1	73.85	65	17	0	527	333	57	121	9e-25	96.7
TRINITY_DN34059_c1_g1_i9	Cac_g002276.t1	97.14	35	1	0	388	284	115	149	2e-14	68.2
TRINITY_DN34059_c1_g1_i10	Cac_g028489.t1	79.49	117	22	1	353	3	24	138	1e-52	166
TRINITY_DN34059_c1_g1_i11	Cac_g002276.t1	90.00	60	6	0	181	2	57	116	5e-34	119
TRINITY_DN34059_c1_g1_i12	Cac_g002276.t1	93.33	90	6	0	272	3	57	146	3e-56	174
TRINITY_DN34059_c1_g1_i13	Cac_g002276.t1	90.00	60	6	0	181	2	57	116	6e-34	119
TRINITY_DN34059_c1_g1_i14	Cac_g028489.t1	97.18	71	2	0	215	3	68	138	1e-45	145
TRINITY_DN34059_c1_g1_i15	Cac_g002276.t1	90.00	60	6	0	181	2	57	116	5e-34	119
TRINITY_DN34059_c1_g1_i16	Cac_g002276.t1	96.20	79	3	0	239	3	59	137	4e-50	160
TRINITY_DN34059_c1_g1_i17	Cac_g028489.t1	97.14	70	2	0	212	3	68	137	1e-44	143
TRINITY_DN34059_c1_g1_i18	Cac_g002276.t1	96.00	75	3	0	399	175	75	149	5e-45	147
TRINITY_DN34059_c1_g1_i19	Cac_g028489.t1	96.51	86	3	0	260	3	53	138	4e-56	173
TRINITY_DN34059_c1_g1_i20	Cac_g028489.t1	91.11	45	4	0	136	2	72	116	5e-26	92.8
TRINITY_DN34059_c1_g1_i20	Cac_g028489.t1	60.34	58	21	1	305	132	19	74	5e-26	40.8
TRINITY_DN34059_c1_g1_i21	Cac_g002276.t1	96.20	79	3	0	239	3	59	137	7e-50	160
TRINITY_DN34053_c0_g1_i1	Cac_g003700.t1	78.32	429	92	1	217	1503	1	428	0.0	632
TRINITY_DN34053_c0_g1_i2	Cac_g003700.t1	78.32	429	92	1	195	1481	1	428	0.0	632
TRINITY_DN34053_c1_g1_i1	Cac_g007537.t2	86.23	305	40	2	1231	320	1	304	3e-148	429
TRINITY_DN34053_c1_g2_i1	Cac_g017495.t1	62.77	462	135	10	1748	432	1	448	2e-148	440
TRINITY_DN34053_c1_g2_i2	Cac_g017495.t2	53.74	147	40	6	1159	782	1	140	3e-21	94.4
TRINITY_DN34053_c1_g2_i2	Cac_g017495.t2	60.87	69	22	2	702	505	200	266	3e-16	70.9
TRINITY_DN34053_c1_g2_i2	Cac_g017495.t2	38.24	34	21	0	463	362	287	320	3e-16	32.7
TRINITY_DN34053_c1_g1_i2	Cac_g007537.t2	84.09	44	7	0	400	269	127	170	4e-18	79.0
TRINITY_DN34053_c1_g1_i3	Cac_g007537.t1	76.15	130	29	2	515	129	1	129	6e-40	142
TRINITY_DN34076_c0_g2_i3	Cac_g009643.t1	32.73	55	37	0	331	495	38	92	1e-04	41.6
TRINITY_DN34076_c0_g2_i4	Cac_g009643.t1	32.73	55	37	0	543	707	38	92	3e-04	41.6
TRINITY_DN34097_c0_g1_i1	Cac_g004605.t1	58.49	730	247	13	2101	2	1	704	0.0	624
TRINITY_DN34097_c0_g1_i2	Cac_g004605.t1	57.10	704	232	13	1972	2	24	704	0.0	585
TRINITY_DN34097_c0_g1_i3	Cac_g004605.t1	57.50	727	239	13	2041	2	1	704	0.0	616
TRINITY_DN34097_c0_g1_i4	Cac_g004605.t1	58.52	716	237	13	2005	2	1	704	0.0	622
TRINITY_DN34097_c0_g1_i5	Cac_g004605.t1	58.15	693	230	13	1936	2	24	704	0.0	590
TRINITY_DN34097_c0_g1_i6	Cac_g004605.t1	59.20	696	238	13	1996	2	24	704	0.0	599
TRINITY_DN34097_c0_g1_i7	Cac_g004605.t1	59.53	719	245	13	2065	2	1	704	0.0	631
TRINITY_DN34097_c0_g1_i8	Cac_g004605.t1	58.13	707	240	13	2032	2	24	704	0.0	593
TRINITY_DN34036_c0_g1_i1	Cac_g024930.t1	64.94	385	87	10	2	1021	46	427	6e-148	447
TRINITY_DN34036_c0_g2_i1	Cac_g024930.t1	52.24	201	78	6	1008	454	421	619	2e-48	176
TRINITY_DN34036_c0_g2_i2	Cac_g024930.t1	52.24	201	78	6	938	384	421	619	1e-48	176
TRINITY_DN34036_c0_g1_i2	Cac_g024930.t1	63.92	388	90	10	2	1033	46	427	8e-146	442
TRINITY_DN34036_c0_g2_i3	Cac_g024930.t1	55.88	170	67	4	680	192	451	619	2e-48	174
TRINITY_DN34036_c0_g2_i4	Cac_g024930.t1	55.88	170	67	4	750	262	451	619	5e-48	174
TRINITY_DN34036_c0_g2_i5	Cac_g024930.t1	60.32	504	171	9	1771	320	548	1042	0.0	572
TRINITY_DN34036_c0_g2_i5	Cac_g024930.t1	52.24	201	78	6	2662	2108	421	619	6e-47	182
TRINITY_DN34036_c0_g2_i6	Cac_g024930.t1	60.32	504	171	9	1771	320	548	1042	0.0	571
TRINITY_DN34028_c0_g1_i2	Cac_g013654.t1	87.76	335	41	0	217	1221	8	342	0.0	630
TRINITY_DN34028_c0_g1_i2	Cac_g013654.t1	87.23	329	41	1	1689	2675	343	670	0.0	571
TRINITY_DN34028_c0_g1_i2	Cac_g013654.t1	27.49	171	111	4	712	1221	285	443	2e-10	65.1
TRINITY_DN34028_c0_g1_i2	Cac_g013654.t1	32.70	159	85	9	1683	2114	178	329	3e-09	61.6
TRINITY_DN34028_c0_g2_i1	Cac_g016645.t2	97.83	46	1	0	140	3	343	388	2e-25	102
TRINITY_DN34028_c0_g2_i1	Cac_g016645.t2	42.55	47	26	1	143	3	179	224	1e-04	40.4
TRINITY_DN34028_c0_g1_i3	Cac_g013654.t1	87.50	664	82	1	217	2208	8	670	0.0	1198
TRINITY_DN34070_c2_g1_i1	Cac_g017160.t1	62.24	429	130	5	506	1726	1	419	2e-159	468
TRINITY_DN34070_c2_g2_i1	Cac_g029384.t1	87.85	107	13	0	551	231	1	107	3e-65	202
TRINITY_DN34070_c2_g3_i1	Cac_g001487.t1	85.87	92	13	0	519	244	41	132	4e-38	135
TRINITY_DN34070_c2_g2_i2	Cac_g000208.t1	87.01	77	10	0	461	231	31	107	2e-41	145
TRINITY_DN34070_c2_g3_i2	Cac_g001487.t1	87.50	24	3	0	422	351	109	132	4e-08	49.3
TRINITY_DN34070_c2_g3_i3	Cac_g001487.t1	86.36	132	18	0	639	244	1	132	3e-69	213
TRINITY_DN34070_c2_g2_i4	Cac_g000208.t1	87.01	77	10	0	461	231	31	107	8e-41	145
TRINITY_DN34070_c2_g3_i4	Cac_g001487.t1	87.50	48	6	0	144	1	1	48	7e-26	95.5
TRINITY_DN34070_c2_g3_i5	Cac_g001487.t1	86.36	132	18	0	639	244	1	132	3e-69	213
TRINITY_DN34070_c2_g2_i5	Cac_g000208.t1	87.01	77	10	0	461	231	31	107	7e-41	145
TRINITY_DN34008_c1_g1_i1	Cac_g014904.t1	72.59	1007	269	2	213	3224	1	1003	0.0	1499
TRINITY_DN34008_c1_g1_i1	Cac_g014904.t1	24.40	545	374	11	1677	3230	125	658	6e-29	125
TRINITY_DN34008_c1_g1_i2	Cac_g014904.t1	72.69	1007	268	2	213	3224	1	1003	0.0	1501
TRINITY_DN34008_c1_g1_i2	Cac_g014904.t1	24.40	545	374	11	1677	3230	125	658	5e-29	125
TRINITY_DN34096_c0_g1_i2	Cac_g029610.t1	51.47	68	31	1	370	173	922	989	5e-17	78.6
TRINITY_DN34049_c0_g1_i1	Cac_g022455.t1	66.36	648	193	12	428	2356	1	628	0.0	747
TRINITY_DN34049_c0_g1_i2	Cac_g022455.t1	66.36	648	193	12	375	2303	1	628	0.0	747
TRINITY_DN34017_c0_g1_i1	Cac_g013253.t1	81.55	786	142	3	195	2552	1	783	0.0	1189
TRINITY_DN34017_c0_g1_i2	Cac_g013253.t1	81.55	786	142	3	209	2566	1	783	0.0	1189
TRINITY_DN34017_c0_g1_i4	Cac_g013253.t2	79.69	635	127	2	10	1914	19	651	0.0	942
TRINITY_DN34082_c0_g1_i1	Cac_g010509.t1	67.94	471	92	13	324	1601	1	457	3e-174	509
TRINITY_DN34082_c1_g1_i1	Cac_g021089.t2	75.94	424	100	2	1551	283	1	423	0.0	656
TRINITY_DN34078_c1_g1_i1	Cac_g026472.t3	66.23	77	25	1	46	276	190	265	3e-24	98.6
TRINITY_DN34078_c1_g1_i2	Cac_g004701.t1	78.95	266	48	2	618	1394	1	265	5e-148	432
TRINITY_DN34078_c1_g1_i3	Cac_g004701.t1	80.63	191	30	1	618	1169	1	191	3e-107	322
TRINITY_DN34078_c1_g1_i4	Cac_g004701.t1	84.27	267	35	1	618	1397	1	267	2e-164	473
TRINITY_DN34078_c1_g1_i5	Cac_g004701.t1	76.35	148	28	1	618	1040	1	148	3e-73	243
TRINITY_DN34078_c1_g1_i5	Cac_g004701.t1	70.20	151	42	3	1663	2109	116	265	1e-56	197
TRINITY_DN34034_c0_g1_i1	Cac_g015292.t1	72.84	81	22	0	439	197	423	503	3e-28	110
TRINITY_DN34034_c0_g1_i2	Cac_g015292.t1	76.67	510	99	5	1687	197	1	503	0.0	781
TRINITY_DN34034_c0_g1_i3	Cac_g001776.t2	75.52	429	86	5	1456	206	78	499	0.0	635
TRINITY_DN34047_c0_g1_i1	Cac_g008053.t1	71.89	249	65	2	195	935	1	246	6e-129	376
TRINITY_DN34047_c0_g2_i2	Cac_g009211.t2	69.74	347	66	5	263	1228	1	333	7e-147	430
TRINITY_DN34026_c0_g1_i1	Cac_g008617.t1	71.05	228	65	1	975	295	119	346	1e-112	336
TRINITY_DN34026_c0_g1_i2	Cac_g008617.t1	77.27	220	50	0	1005	346	1	220	5e-118	351
TRINITY_DN34026_c0_g1_i4	Cac_g008617.t1	73.41	346	91	1	1329	295	1	346	5e-180	513
TRINITY_DN34051_c0_g1_i1	Cac_g017981.t1	60.73	331	125	2	1015	35	136	465	3e-129	383
TRINITY_DN34051_c0_g1_i2	Cac_g002839.t1	57.69	78	27	2	269	48	353	428	2e-24	97.8
TRINITY_DN34051_c0_g1_i3	Cac_g002839.t1	57.39	805	324	8	2549	180	17	817	0.0	911
TRINITY_DN34021_c0_g1_i1	Cac_g017640.t1	63.37	172	52	4	175	675	310	475	4e-64	212
TRINITY_DN34021_c0_g1_i2	Cac_g017640.t1	73.49	479	115	4	199	1611	1	475	0.0	728
TRINITY_DN34021_c0_g2_i1	Cac_g007965.t1	47.70	239	91	6	854	222	53	285	2e-37	138
TRINITY_DN34021_c0_g1_i3	Cac_g017640.t1	73.49	479	115	4	125	1537	1	475	0.0	728
TRINITY_DN34035_c0_g1_i1	Cac_g011851.t1	75.17	294	57	4	1219	380	1	292	4e-132	387
TRINITY_DN34011_c0_g1_i1	Cac_g008430.t2	65.74	108	36	1	58	381	268	374	7e-39	142
TRINITY_DN34011_c0_g1_i1	Cac_g008430.t2	42.11	76	40	1	160	375	226	301	1e-10	61.2
TRINITY_DN34011_c0_g1_i1	Cac_g008430.t2	58.33	36	15	0	55	162	338	373	8e-04	40.8
TRINITY_DN34011_c0_g1_i2	Cac_g008430.t2	67.69	130	41	1	3	392	246	374	3e-51	175
TRINITY_DN34011_c0_g1_i2	Cac_g008430.t2	42.11	76	40	1	171	386	226	301	3e-10	60.5
TRINITY_DN34011_c0_g1_i3	Cac_g008430.t2	60.93	302	102	7	315	1205	84	374	6e-115	350
TRINITY_DN34011_c0_g1_i4	Cac_g008430.t2	59.12	181	64	4	533	1066	201	374	4e-58	200
TRINITY_DN34011_c0_g1_i4	Cac_g008430.t2	62.71	59	21	1	315	488	84	142	2e-15	78.6
TRINITY_DN34063_c0_g1_i1	Cac_g013667.t2	84.41	449	67	2	1514	177	582	1030	0.0	667
TRINITY_DN34063_c0_g1_i1	Cac_g013667.t2	43.00	100	25	4	2627	2424	1	100	7e-11	67.0
TRINITY_DN34063_c0_g1_i2	Cac_g013667.t1	85.19	243	36	0	905	177	66	308	7e-135	389
TRINITY_DN34063_c0_g1_i3	Cac_g016640.t1	83.20	125	17	2	438	76	451	575	2e-48	174
TRINITY_DN34048_c0_g1_i1	Cac_g015822.t1	60.51	157	55	4	115	582	1	151	5e-45	154
TRINITY_DN34048_c2_g2_i1	Cac_g019960.t1	72.15	79	22	0	245	9	263	341	2e-34	122
TRINITY_DN34048_c2_g3_i1	Cac_g013723.t1	63.17	315	97	5	1225	332	47	359	3e-109	329
TRINITY_DN34048_c2_g2_i2	Cac_g019960.t1	73.15	365	90	4	1530	448	1	361	7e-164	476
TRINITY_DN34048_c2_g2_i3	Cac_g019960.t1	72.88	365	91	4	1451	369	1	361	2e-171	494
TRINITY_DN34048_c2_g2_i4	Cac_g019960.t1	69.29	280	78	4	1274	447	86	361	3e-102	313
TRINITY_DN34048_c2_g2_i5	Cac_g013723.t2	62.11	95	33	2	675	391	283	374	1e-29	108
TRINITY_DN34048_c2_g2_i5	Cac_g013723.t2	59.26	27	11	0	869	789	258	284	1e-29	39.7
TRINITY_DN34039_c0_g1_i1	Cac_g025677.t1	74.52	365	93	0	553	1647	4	368	0.0	576
TRINITY_DN34039_c0_g1_i2	Cac_g025677.t1	72.68	205	56	0	553	1167	4	208	1e-100	310
TRINITY_DN34039_c0_g2_i1	Cac_g001943.t1	56.27	327	102	11	600	1529	190	492	2e-80	266
TRINITY_DN34039_c0_g3_i1	Cac_g025677.t1	79.41	34	6	1	1477	1578	81	113	7e-08	55.1
TRINITY_DN34039_c0_g2_i2	Cac_g001943.t1	57.45	235	63	10	290	967	286	492	2e-66	223
TRINITY_DN34039_c0_g3_i2	Cac_g025677.t1	79.41	34	6	1	1455	1556	81	113	7e-08	55.1
TRINITY_DN34062_c0_g1_i1	Cac_g021190.t1	76.31	747	155	13	573	2783	52	786	0.0	1054
TRINITY_DN34062_c0_g1_i2	Cac_g021190.t1	74.84	636	138	13	573	2450	52	675	0.0	862
TRINITY_DN34062_c0_g1_i2	Cac_g021190.t1	90.62	32	3	0	2540	2635	674	705	1e-09	62.8
TRINITY_DN34089_c0_g1_i1	Cac_g024410.t1	65.75	292	74	3	48	914	28	296	3e-106	318
TRINITY_DN34089_c0_g1_i2	Cac_g024410.t1	68.03	319	76	3	201	1148	1	296	9e-124	364
TRINITY_DN34089_c0_g1_i3	Cac_g024410.t1	68.03	319	76	3	201	1148	1	296	3e-123	364
TRINITY_DN34089_c1_g1_i1	Cac_g002129.t3	95.24	21	1	0	449	511	161	181	9e-08	51.2
TRINITY_DN34089_c1_g2_i1	Cac_g002130.t1	75.86	29	7	0	136	50	29	57	5e-08	48.1
TRINITY_DN34089_c1_g2_i2	Cac_g002129.t3	90.78	651	57	2	143	2086	10	660	0.0	1248
TRINITY_DN34089_c1_g2_i3	Cac_g002129.t3	90.78	651	57	2	143	2086	10	660	0.0	1249
TRINITY_DN34089_c2_g1_i1	Cac_g029279.t1	70.46	325	65	5	1256	288	2	297	1e-120	359
TRINITY_DN34084_c1_g1_i1	Cac_g021734.t1	89.86	138	14	0	688	275	391	528	1e-78	252
TRINITY_DN34084_c1_g1_i1	Cac_g021734.t1	57.14	42	7	1	798	673	364	394	4e-05	45.4
TRINITY_DN34084_c1_g1_i1	Cac_g021734.t1	87.50	16	2	0	870	823	276	291	8e-05	34.3
TRINITY_DN34084_c1_g1_i1	Cac_g021734.t1	81.25	16	3	0	917	870	252	267	8e-05	30.0
TRINITY_DN34084_c1_g1_i2	Cac_g021734.t1	93.02	344	24	0	1413	382	185	528	0.0	659
TRINITY_DN34084_c1_g1_i3	Cac_g021734.t1	89.86	138	14	0	688	275	391	528	1e-78	252
TRINITY_DN34084_c1_g1_i3	Cac_g021734.t1	80.77	26	5	0	900	823	266	291	2e-05	46.6
TRINITY_DN34084_c1_g1_i3	Cac_g021734.t1	51.11	45	18	1	738	604	373	413	2e-05	46.2
TRINITY_DN34084_c1_g1_i4	Cac_g005663.t1	76.92	26	6	0	247	170	266	291	3e-06	44.7
TRINITY_DN34084_c1_g1_i4	Cac_g005663.t1	54.76	42	8	1	145	20	364	394	9e-06	42.0
TRINITY_DN34084_c1_g1_i4	Cac_g005663.t1	90.91	11	1	0	35	3	391	401	9e-06	23.1
TRINITY_DN34084_c1_g1_i5	Cac_g021734.t1	89.86	138	14	0	795	382	391	528	3e-77	252
TRINITY_DN34084_c1_g1_i5	Cac_g021734.t1	91.57	83	7	0	1225	977	185	267	1e-41	155
TRINITY_DN34084_c1_g1_i5	Cac_g021734.t1	55.56	45	9	1	914	780	361	394	2e-05	47.4
TRINITY_DN34084_c1_g1_i6	Cac_g005663.t1	83.33	24	4	0	247	176	268	291	1e-06	45.8
TRINITY_DN34084_c1_g1_i7	Cac_g021734.t1	89.86	138	14	0	688	275	391	528	2e-78	252
TRINITY_DN34084_c1_g1_i8	Cac_g005663.t1	88.61	79	9	0	238	2	185	263	4e-41	142
TRINITY_DN34084_c2_g1_i1	Cac_g028918.t1	98.82	85	1	0	1	255	187	271	5e-54	176
TRINITY_DN34073_c0_g1_i1	Cac_g023811.t2	84.50	342	53	0	1293	268	1	342	0.0	603
TRINITY_DN34073_c0_g1_i2	Cac_g023811.t2	84.80	342	52	0	1221	196	1	342	0.0	607
TRINITY_DN34073_c0_g1_i3	Cac_g023811.t2	84.80	342	52	0	1334	309	1	342	0.0	607
TRINITY_DN34073_c0_g1_i4	Cac_g023811.t2	90.21	143	14	0	531	103	1	143	4e-88	269
TRINITY_DN34064_c2_g1_i1	Cac_g012426.t1	72.59	518	137	2	139	1683	4	519	0.0	757
TRINITY_DN34012_c0_g1_i1	Cac_g002558.t1	87.50	128	16	0	742	359	175	302	9e-94	233
TRINITY_DN34012_c0_g1_i1	Cac_g002558.t1	61.26	111	29	2	1068	739	61	158	9e-94	130
TRINITY_DN34012_c0_g1_i2	Cac_g002558.t1	87.50	128	16	0	912	529	175	302	2e-93	232
TRINITY_DN34012_c0_g1_i2	Cac_g002558.t1	61.26	111	29	2	1238	909	61	158	2e-93	130
TRINITY_DN34012_c0_g1_i3	Cac_g002558.t1	87.50	128	16	0	742	359	175	302	7e-91	233
TRINITY_DN34012_c0_g1_i3	Cac_g002558.t1	72.50	80	21	1	975	739	79	158	7e-91	120
TRINITY_DN34012_c0_g1_i4	Cac_g002558.t1	87.50	128	16	0	912	529	175	302	1e-90	232
TRINITY_DN34012_c0_g1_i4	Cac_g002558.t1	72.50	80	21	1	1145	909	79	158	1e-90	120
TRINITY_DN34012_c0_g1_i5	Cac_g002558.t1	71.33	150	29	2	515	69	61	197	1e-66	209
TRINITY_DN34012_c0_g1_i6	Cac_g002558.t1	83.48	224	36	1	1197	529	79	302	2e-132	387
TRINITY_DN34012_c0_g1_i7	Cac_g002558.t1	71.97	132	31	1	924	529	177	302	3e-59	197
TRINITY_DN34012_c0_g1_i7	Cac_g002558.t1	69.32	88	26	1	1081	821	79	166	1e-31	123
TRINITY_DN34012_c0_g1_i8	Cac_g002558.t1	71.97	132	31	1	754	359	177	302	3e-60	198
TRINITY_DN34012_c0_g1_i8	Cac_g002558.t1	69.32	88	26	1	911	651	79	166	5e-32	123
TRINITY_DN34012_c0_g1_i9	Cac_g002558.t1	71.97	132	31	1	754	359	177	302	3e-60	198
TRINITY_DN34012_c0_g1_i9	Cac_g002558.t1	59.66	119	34	2	1004	651	61	166	1e-35	134
TRINITY_DN34012_c0_g1_i10	Cac_g002558.t1	77.25	255	44	2	1120	359	61	302	2e-137	398
TRINITY_DN34012_c0_g1_i11	Cac_g002558.t1	71.97	132	31	1	924	529	177	302	4e-59	197
TRINITY_DN34012_c0_g1_i11	Cac_g002558.t1	59.66	119	34	2	1174	821	61	166	3e-35	134
TRINITY_DN34012_c0_g1_i12	Cac_g002558.t1	80.28	71	14	0	571	359	232	302	9e-33	122
TRINITY_DN34012_c0_g1_i13	Cac_g002558.t1	87.50	128	16	0	599	216	175	302	5e-91	233
TRINITY_DN34012_c0_g1_i13	Cac_g002558.t1	72.50	80	21	1	832	596	79	158	5e-91	120
TRINITY_DN34012_c0_g1_i14	Cac_g002558.t1	77.25	255	44	2	1290	529	61	302	4e-136	397
TRINITY_DN34012_c0_g1_i15	Cac_g002558.t1	87.50	128	16	0	599	216	175	302	7e-94	233
TRINITY_DN34012_c0_g1_i15	Cac_g002558.t1	61.26	111	29	2	925	596	61	158	7e-94	130
TRINITY_DN34012_c0_g1_i16	Cac_g002558.t1	77.25	255	44	2	977	216	61	302	2e-138	399
TRINITY_DN34012_c0_g1_i17	Cac_g002558.t1	81.51	119	21	1	422	69	79	197	7e-63	199
TRINITY_DN34012_c0_g1_i18	Cac_g002558.t1	83.48	224	36	1	884	216	79	302	1e-134	389
TRINITY_DN34012_c0_g1_i19	Cac_g002558.t1	83.48	224	36	1	1027	359	79	302	1e-133	388
TRINITY_DN34057_c0_g1_i1	Cac_g000203.t1	80.86	371	63	4	2	1102	1	367	0.0	615
TRINITY_DN34057_c0_g1_i2	Cac_g000203.t1	80.86	371	63	4	2	1102	1	367	0.0	615
TRINITY_DN34057_c0_g2_i1	Cac_g000203.t1	83.80	358	56	1	26	1099	5	360	0.0	624
TRINITY_DN34057_c0_g2_i2	Cac_g000203.t1	83.01	365	60	1	26	1120	5	367	0.0	633
TRINITY_DN34066_c0_g1_i1	Cac_g014090.t1	71.65	127	36	0	382	2	3	129	2e-55	187
TRINITY_DN34066_c0_g1_i2	Cac_g014090.t1	75.27	93	23	0	280	2	37	129	3e-39	142
TRINITY_DN34066_c0_g1_i3	Cac_g008360.t1	63.88	335	120	1	1181	177	80	413	8e-143	417
TRINITY_DN34066_c0_g1_i4	Cac_g008360.t1	62.68	343	127	1	1169	141	80	421	5e-143	417
TRINITY_DN34066_c0_g1_i5	Cac_g008360.t1	62.01	308	116	1	1088	165	107	413	8e-121	365
TRINITY_DN34066_c0_g1_i6	Cac_g008360.t1	62.01	308	116	1	1100	177	107	413	1e-120	365
TRINITY_DN34066_c0_g1_i7	Cac_g008360.t1	62.01	308	116	1	1088	165	107	413	3e-120	365
TRINITY_DN34066_c0_g2_i1	Cac_g008360.t1	82.05	39	7	0	464	348	71	109	8e-16	74.3
TRINITY_DN34066_c0_g1_i8	Cac_g008360.t1	62.01	308	116	1	1100	177	107	413	3e-120	365
TRINITY_DN34029_c0_g1_i1	Cac_g014392.t1	86.38	323	44	0	1297	329	170	492	0.0	573
TRINITY_DN34029_c0_g1_i1	Cac_g014392.t1	84.97	173	23	1	2680	2162	1	170	9e-68	237
TRINITY_DN34060_c0_g1_i1	Cac_g016358.t1	38.53	353	144	12	1271	261	16	311	5e-39	147
TRINITY_DN34060_c0_g1_i2	Cac_g016358.t1	38.53	353	144	12	1271	261	16	311	4e-39	147
TRINITY_DN34044_c0_g1_i1	Cac_g020631.t1	59.50	363	108	9	162	1157	1	355	2e-98	305
TRINITY_DN34044_c0_g1_i2	Cac_g020631.t1	62.26	363	107	8	162	1184	1	355	8e-110	334
TRINITY_DN34044_c0_g1_i3	Cac_g020631.t1	44.64	112	43	4	109	390	1	111	1e-10	58.9
TRINITY_DN34044_c0_g1_i4	Cac_g020631.t1	62.26	363	107	8	162	1184	1	355	6e-110	334
TRINITY_DN34013_c0_g1_i2	Cac_g023051.t1	78.25	377	75	2	90	1199	1	377	0.0	607
TRINITY_DN34065_c0_g1_i1	Cac_g026647.t1	70.25	679	169	8	335	2314	135	799	0.0	909
TRINITY_DN34065_c0_g1_i1	Cac_g026647.t1	57.14	70	26	2	129	338	41	106	4e-12	70.1
TRINITY_DN34065_c0_g1_i2	Cac_g026647.t1	69.24	777	202	10	129	2402	41	799	0.0	1019
TRINITY_DN34004_c0_g1_i1	Cac_g001286.t1	72.69	542	146	2	1690	65	1	540	0.0	750
TRINITY_DN34004_c0_g1_i2	Cac_g001285.t2	67.14	852	249	7	4186	1721	1	851	0.0	1043
TRINITY_DN34001_c0_g1_i1	Cac_g004023.t1	58.97	156	54	5	984	1427	146	299	2e-44	162
TRINITY_DN34001_c0_g2_i1	Cac_g008945.t1	67.21	244	66	4	93	785	51	293	2e-110	327
TRINITY_DN34001_c0_g2_i2	Cac_g004023.t1	92.13	89	7	0	223	489	60	148	2e-61	173
TRINITY_DN34001_c0_g2_i2	Cac_g004023.t1	80.00	45	9	0	75	209	2	46	2e-61	83.2
TRINITY_DN34001_c0_g2_i2	Cac_g004023.t1	49.35	154	61	4	1210	1620	146	299	9e-36	138
TRINITY_DN34001_c0_g2_i3	Cac_g008945.t1	70.31	293	73	4	75	914	2	293	4e-145	420
TRINITY_DN34001_c0_g2_i4	Cac_g008945.t1	70.77	284	69	4	1	813	11	293	3e-142	408
TRINITY_DN34001_c0_g2_i5	Cac_g008945.t1	67.50	240	64	4	211	891	55	293	6e-108	322
TRINITY_DN34001_c0_g2_i5	Cac_g008945.t1	67.21	61	19	1	75	257	2	61	4e-19	86.3
TRINITY_DN34001_c0_g3_i1	Cac_g000938.t1	49.71	171	68	4	1	462	146	315	4e-47	159
TRINITY_DN34001_c0_g1_i2	Cac_g004023.t1	56.25	80	32	1	984	1214	146	225	9e-14	73.2
TRINITY_DN34001_c0_g2_i6	Cac_g008945.t1	89.73	146	15	0	75	512	2	147	1e-88	283
TRINITY_DN34001_c0_g2_i6	Cac_g008945.t1	49.66	149	63	3	1233	1643	145	293	2e-36	140
TRINITY_DN34001_c0_g2_i7	Cac_g008945.t1	90.72	97	9	0	93	383	51	147	2e-53	187
TRINITY_DN34001_c0_g2_i7	Cac_g008945.t1	50.67	150	60	4	1104	1514	145	293	2e-37	142
TRINITY_DN34001_c0_g1_i3	Cac_g008945.t1	80.73	218	40	1	130	783	4	219	4e-107	331
TRINITY_DN34001_c0_g1_i3	Cac_g008945.t1	63.64	77	22	3	1475	1690	218	293	8e-20	91.7
TRINITY_DN34001_c0_g1_i4	Cac_g004023.t1	64.94	77	21	3	129	344	224	299	1e-23	98.2
TRINITY_DN34001_c0_g1_i5	Cac_g008945.t1	80.73	218	40	1	130	783	4	219	1e-108	331
TRINITY_DN34001_c0_g1_i6	Cac_g008945.t1	92.62	149	9	1	115	561	1	147	8e-97	291
TRINITY_DN34001_c0_g2_i8	Cac_g008945.t1	89.73	146	15	0	75	512	2	147	1e-88	283
TRINITY_DN34001_c0_g2_i8	Cac_g008945.t1	50.67	150	60	4	1244	1654	145	293	1e-36	140
TRINITY_DN34001_c0_g1_i7	Cac_g008945.t1	75.92	299	61	6	115	996	1	293	7e-143	416
TRINITY_DN34001_c0_g1_i8	Cac_g004023.t1	64.94	77	21	3	1906	2121	224	299	1e-21	97.8
TRINITY_DN34001_c0_g1_i8	Cac_g004023.t1	56.25	80	32	1	984	1214	146	225	1e-13	73.2
TRINITY_DN34001_c0_g1_i9	Cac_g008945.t1	86.32	190	24	1	115	684	1	188	3e-107	321
TRINITY_DN34081_c1_g1_i1	Cac_g031706.t2	85.00	20	3	0	487	428	253	272	0.001	39.3
TRINITY_DN34081_c1_g1_i2	Cac_g030334.t1	40.96	83	15	1	5	151	120	202	3e-11	58.5
TRINITY_DN34081_c2_g1_i1	Cac_g011346.t1	55.33	150	64	3	80	520	30	179	2e-46	157
TRINITY_DN34081_c3_g1_i1	Cac_g030431.t1	52.63	133	55	4	526	131	52	177	6e-29	111
TRINITY_DN34081_c3_g1_i2	Cac_g030431.t1	50.57	87	37	3	400	143	52	133	7e-15	70.9
TRINITY_DN34081_c3_g1_i4	Cac_g030431.t1	52.63	133	55	4	1003	608	52	177	7e-28	111
TRINITY_DN34081_c3_g1_i6	Cac_g030431.t1	52.63	133	55	4	859	464	52	177	4e-28	111
TRINITY_DN34081_c3_g3_i1	Cac_g030431.t1	57.50	40	16	1	147	31	61	100	1e-09	52.8
TRINITY_DN34081_c3_g4_i1	Cac_g030431.t1	70.93	86	24	1	260	3	71	155	4e-35	122
TRINITY_DN34081_c5_g1_i1	Cac_g032448.t1	85.00	20	3	0	60	1	287	306	2e-06	44.3
TRINITY_DN34009_c1_g1_i1	Cac_g029403.t1	93.46	872	57	0	144	2759	1	872	0.0	1674
TRINITY_DN34009_c1_g2_i1	Cac_g029403.t1	90.62	96	9	0	1	288	645	740	7e-57	189
TRINITY_DN34009_c1_g1_i2	Cac_g029403.t1	93.46	872	57	0	144	2759	1	872	0.0	1674
TRINITY_DN34009_c1_g1_i3	Cac_g029403.t1	92.71	768	56	0	99	2402	2	769	0.0	1494
TRINITY_DN34009_c1_g1_i4	Cac_g029403.t1	93.35	872	58	0	144	2759	1	872	0.0	1704
TRINITY_DN34009_c1_g1_i5	Cac_g029403.t1	93.35	872	58	0	100	2715	1	872	0.0	1703
TRINITY_DN34009_c1_g1_i6	Cac_g029403.t1	93.35	872	58	0	144	2759	1	872	0.0	1703
TRINITY_DN34009_c2_g1_i1	Cac_g029403.t1	92.93	311	22	0	2	934	23	333	0.0	582
TRINITY_DN34071_c0_g2_i1	Cac_g003660.t1	74.18	759	151	7	2582	312	49	764	0.0	1054
TRINITY_DN34071_c0_g2_i2	Cac_g003660.t1	76.79	586	126	5	2063	312	187	764	0.0	830
TRINITY_DN34071_c0_g2_i3	Cac_g003660.t2	47.17	53	17	3	149	3	1	46	4e-05	41.2
TRINITY_DN34071_c0_g2_i4	Cac_g003660.t1	76.27	590	126	6	2075	312	187	764	0.0	824
TRINITY_DN34071_c0_g2_i5	Cac_g003660.t1	73.91	253	63	3	1070	312	515	764	2e-153	377
TRINITY_DN34071_c0_g2_i5	Cac_g003660.t1	83.33	120	20	0	1513	1154	395	514	2e-153	186
TRINITY_DN34071_c0_g2_i6	Cac_g003660.t1	73.11	807	168	9	2714	312	1	764	0.0	1101
TRINITY_DN34071_c0_g2_i7	Cac_g003660.t1	76.20	773	169	8	2612	312	1	764	0.0	1120
TRINITY_DN34071_c0_g2_i8	Cac_g003660.t1	78.07	675	138	5	2330	312	98	764	0.0	999
TRINITY_DN34071_c0_g2_i10	Cac_g003660.t1	77.61	679	138	6	2342	312	98	764	0.0	994
TRINITY_DN34071_c0_g2_i11	Cac_g003660.t1	75.80	777	169	9	2624	312	1	764	0.0	1114
TRINITY_DN34071_c0_g2_i13	Cac_g003660.t1	74.57	755	151	6	2570	312	49	764	0.0	1060
TRINITY_DN34056_c0_g1_i3	Cac_g033582.t1	57.41	270	95	3	85	843	1	267	4e-64	230
TRINITY_DN34056_c0_g1_i4	Cac_g033582.t1	57.41	270	95	3	186	944	1	267	1e-64	228
TRINITY_DN34056_c0_g1_i5	Cac_g033582.t1	57.41	270	95	3	85	843	1	267	6e-65	228
TRINITY_DN34056_c0_g1_i7	Cac_g033582.t1	57.41	270	95	3	186	944	1	267	7e-64	230
TRINITY_DN34023_c0_g1_i1	Cac_g017709.t1	59.12	773	214	12	174	2192	3	773	0.0	807
TRINITY_DN34023_c0_g1_i2	Cac_g017709.t1	51.12	223	66	5	174	716	3	224	1e-35	142
TRINITY_DN34023_c0_g1_i2	Cac_g017709.t1	32.91	79	53	0	522	758	231	309	3e-04	43.9
TRINITY_DN34023_c0_g1_i3	Cac_g017709.t1	51.12	223	66	5	174	716	3	224	2e-35	142
TRINITY_DN34023_c0_g1_i3	Cac_g017709.t1	32.91	79	53	0	522	758	231	309	3e-04	43.9
TRINITY_DN34023_c0_g1_i4	Cac_g017709.t1	64.02	517	136	7	212	1615	231	746	0.0	642
TRINITY_DN34052_c0_g1_i1	Cac_g023318.t1	46.07	89	35	5	477	241	116	201	7e-08	51.2
TRINITY_DN34046_c0_g1_i1	Cac_g026384.t1	69.75	238	57	4	10	687	55	289	1e-113	335
TRINITY_DN34046_c0_g1_i2	Cac_g026384.t1	69.93	296	69	6	10	849	55	346	8e-141	409
TRINITY_DN34046_c0_g1_i3	Cac_g026384.t1	71.43	63	13	2	137	313	285	346	1e-19	85.5
TRINITY_DN34045_c1_g1_i1	Cac_g019765.t1	85.34	341	48	1	156	1178	22	360	0.0	560
TRINITY_DN34045_c1_g1_i2	Cac_g014581.t1	77.29	251	54	2	90	842	1	248	1e-117	346
TRINITY_DN34019_c0_g1_i1	Cac_g033509.t1	93.48	322	20	1	204	1169	16	336	0.0	562
TRINITY_DN34019_c0_g1_i2	Cac_g033509.t1	85.44	886	121	5	150	2798	326	1206	0.0	1582
TRINITY_DN34019_c0_g1_i3	Cac_g033509.t1	89.50	743	64	1	204	2390	16	758	0.0	1335
TRINITY_DN34019_c0_g1_i3	Cac_g033509.t1	84.92	431	59	4	2389	3672	779	1206	0.0	750
TRINITY_DN34019_c0_g1_i4	Cac_g033509.t1	87.69	1194	127	5	204	3734	16	1206	0.0	2116
TRINITY_DN34019_c0_g1_i5	Cac_g033509.t1	86.00	700	92	4	1432	3522	510	1206	0.0	1251
TRINITY_DN34019_c0_g1_i5	Cac_g033509.t1	89.86	424	29	1	204	1433	16	439	0.0	735
TRINITY_DN34075_c0_g1_i1	Cac_g001808.t1	87.08	1540	190	2	5216	618	1	1538	0.0	2669
TRINITY_DN34075_c0_g1_i2	Cac_g001808.t1	87.08	1540	190	2	5216	618	1	1538	0.0	2666
TRINITY_DN34075_c0_g1_i3	Cac_g001808.t1	87.08	1540	190	2	5216	618	1	1538	0.0	2666
TRINITY_DN34007_c0_g1_i1	Cac_g026725.t1	84.57	687	105	1	125	2185	1	686	0.0	1217
TRINITY_DN34041_c0_g1_i1	Cac_g034027.t1	63.81	362	127	3	2901	3977	102	462	2e-137	442
TRINITY_DN34041_c0_g1_i2	Cac_g012638.t2	46.12	206	104	2	64	672	7	208	5e-53	191
TRINITY_DN34041_c0_g1_i2	Cac_g012638.t2	30.63	111	72	2	313	636	232	340	2e-05	47.8
TRINITY_DN34041_c0_g1_i3	Cac_g034027.t1	63.81	362	127	3	279	1355	102	462	2e-147	442
TRINITY_DN34041_c0_g1_i4	Cac_g024099.t1	54.41	68	28	2	2421	2621	216	281	7e-13	73.2
TRINITY_DN34041_c0_g1_i5	Cac_g012638.t3	53.85	65	27	2	164	355	305	367	2e-11	62.8
TRINITY_DN34041_c0_g1_i6	Cac_g012638.t1	53.03	694	305	12	195	2240	31	715	0.0	679
TRINITY_DN34041_c0_g2_i1	Cac_g034027.t1	62.54	291	106	2	259	1122	172	462	1e-119	367
TRINITY_DN34041_c0_g2_i1	Cac_g034027.t1	59.46	74	26	2	5	220	42	113	6e-18	85.9
TRINITY_DN34041_c0_g1_i7	Cac_g012638.t2	46.12	206	104	2	64	672	7	208	2e-53	191
TRINITY_DN34041_c0_g1_i7	Cac_g012638.t2	30.63	111	72	2	313	636	232	340	9e-06	48.5
TRINITY_DN34041_c0_g1_i8	Cac_g012638.t2	54.74	506	215	10	2421	3911	215	715	2e-156	493
TRINITY_DN34041_c0_g1_i8	Cac_g012638.t2	26.90	145	100	3	2451	2876	128	269	1e-06	53.5
TRINITY_DN34041_c0_g1_i8	Cac_g012638.t2	27.13	129	89	3	2475	2858	91	215	5e-05	48.1
TRINITY_DN34041_c0_g1_i9	Cac_g012638.t2	52.87	157	68	4	2421	2885	215	367	5e-35	144
TRINITY_DN34041_c0_g1_i9	Cac_g012638.t2	26.90	145	100	3	2451	2876	128	269	3e-06	51.6
TRINITY_DN34041_c0_g1_i9	Cac_g012638.t2	27.13	129	89	3	2475	2858	91	215	1e-04	46.6
TRINITY_DN34041_c0_g2_i2	Cac_g034027.t1	62.54	291	106	2	150	1013	172	462	1e-120	368
TRINITY_DN34041_c0_g1_i10	Cac_g034027.t1	63.81	362	127	3	317	1393	102	462	3e-147	442
TRINITY_DN34041_c0_g1_i11	Cac_g012638.t3	52.09	718	323	12	64	2181	7	715	0.0	688
TRINITY_DN34054_c1_g1_i1	Cac_g010429.t1	86.92	237	31	0	1144	434	1	237	2e-150	430
TRINITY_DN34054_c1_g1_i2	Cac_g010429.t1	85.37	123	18	0	370	2	51	173	4e-74	224
TRINITY_DN34054_c1_g1_i3	Cac_g010429.t1	73.81	168	41	1	1399	905	1	168	2e-82	259
TRINITY_DN34054_c1_g1_i3	Cac_g010429.t1	67.21	61	20	0	253	71	129	189	3e-19	87.8
TRINITY_DN34054_c1_g1_i4	Cac_g031982.t1	96.43	28	1	0	1199	1116	246	273	3e-10	61.2
TRINITY_DN34054_c1_g1_i5	Cac_g010429.t1	73.81	168	41	1	1906	1412	1	168	9e-81	259
TRINITY_DN34054_c1_g1_i5	Cac_g010429.t1	79.82	109	22	0	760	434	129	237	7e-52	181
TRINITY_DN34054_c1_g1_i6	Cac_g010429.t1	87.23	94	12	0	352	71	96	189	5e-43	144
TRINITY_DN34054_c1_g1_i7	Cac_g010429.t1	73.81	168	41	1	1692	1198	1	168	2e-81	259
TRINITY_DN34054_c1_g1_i7	Cac_g010429.t1	78.90	109	23	0	546	220	129	237	1e-50	177
TRINITY_DN34054_c1_g1_i8	Cac_g010429.t1	86.50	237	32	0	930	220	1	237	3e-150	427
TRINITY_DN34054_c1_g1_i9	Cac_g031982.t1	96.30	27	1	0	1227	1147	246	272	6e-10	60.5
TRINITY_DN34025_c0_g1_i1	Cac_g033210.t1	62.62	305	93	5	108	980	1	298	2e-93	287
TRINITY_DN34025_c0_g1_i2	Cac_g033210.t1	62.62	305	93	5	108	980	1	298	1e-93	287
TRINITY_DN34043_c0_g1_i1	Cac_g005362.t1	85.20	331	47	1	1140	148	210	538	0.0	580
TRINITY_DN34043_c0_g1_i2	Cac_g005362.t1	72.24	508	120	3	1899	439	23	530	0.0	724
TRINITY_DN34040_c0_g1_i1	Cac_g002059.t1	73.02	189	51	0	777	211	293	481	2e-97	298
TRINITY_DN34040_c0_g1_i2	Cac_g002059.t1	78.50	107	23	0	322	2	17	123	1e-51	174
TRINITY_DN34040_c0_g1_i3	Cac_g002059.t1	77.45	102	23	0	390	85	17	118	2e-47	164
TRINITY_DN34040_c0_g1_i4	Cac_g002059.t1	75.96	366	88	0	1308	211	116	481	0.0	597
TRINITY_DN34040_c0_g1_i4	Cac_g002059.t1	77.00	100	23	0	1616	1317	17	116	0.0	159
TRINITY_DN34040_c0_g1_i5	Cac_g002059.t1	76.56	465	109	0	1605	211	17	481	0.0	753
TRINITY_DN34094_c0_g1_i1	Cac_g010110.t2	80.65	31	6	0	261	169	102	132	8e-10	52.8
TRINITY_DN34094_c0_g1_i1	Cac_g010110.t2	75.00	16	4	0	172	125	143	158	8e-10	26.2
TRINITY_DN34094_c0_g1_i2	Cac_g010110.t2	39.42	104	26	5	385	74	186	252	1e-05	45.8
TRINITY_DN34094_c0_g1_i3	Cac_g004573.t1	61.76	68	23	2	334	134	153	218	6e-10	54.7
TRINITY_DN34094_c0_g1_i4	Cac_g004573.t1	63.33	60	19	2	429	253	153	210	3e-09	53.5
TRINITY_DN34094_c0_g1_i5	Cac_g010110.t2	69.15	94	28	1	2473	2192	90	182	4e-30	123
TRINITY_DN34094_c0_g1_i5	Cac_g010110.t2	80.65	31	6	0	2651	2559	102	132	1e-08	53.5
TRINITY_DN34094_c0_g1_i5	Cac_g010110.t2	63.16	19	7	0	2562	2506	143	161	1e-08	25.8
TRINITY_DN34094_c0_g1_i6	Cac_g004573.t1	58.82	68	25	2	340	140	153	218	2e-08	50.8
TRINITY_DN34094_c0_g2_i1	Cac_g010110.t1	65.42	107	34	2	381	64	166	270	6e-29	108
TRINITY_DN34094_c0_g1_i7	Cac_g004573.t1	58.22	213	78	5	867	253	1	210	4e-60	196
TRINITY_DN34094_c0_g1_i7	Cac_g004573.t1	80.65	31	6	0	1069	977	5	35	5e-08	53.1
TRINITY_DN34050_c1_g1_i1	Cac_g027805.t1	77.51	209	35	3	593	3	1	209	9e-107	318
TRINITY_DN34050_c1_g1_i2	Cac_g027805.t1	77.51	209	35	3	593	3	1	209	4e-106	318
TRINITY_DN34050_c1_g1_i3	Cac_g027805.t1	72.03	143	28	3	397	5	1	143	8e-60	194
TRINITY_DN34050_c3_g1_i1	Cac_g015217.t1	73.37	169	37	2	901	404	2	165	8e-75	236
TRINITY_DN34050_c3_g1_i2	Cac_g015217.t1	75.60	250	53	2	1073	333	2	246	6e-130	379
TRINITY_DN34050_c3_g1_i3	Cac_g015217.t1	79.27	82	17	0	578	333	165	246	1e-40	147
TRINITY_DN34050_c3_g1_i4	Cac_g015217.t1	79.27	82	17	0	578	333	165	246	1e-40	147
TRINITY_DN34006_c0_g1_i1	Cac_g020797.t1	71.85	650	124	8	2115	286	1	631	0.0	872
TRINITY_DN34006_c0_g1_i2	Cac_g020797.t1	72.00	650	123	8	2113	284	1	631	0.0	874
TRINITY_DN34093_c0_g1_i1	Cac_g002001.t1	89.47	190	17	1	2	562	206	395	6e-120	353
TRINITY_DN34093_c1_g1_i1	Cac_g002001.t1	89.23	195	21	0	139	723	17	211	4e-125	369
TRINITY_DN34093_c3_g1_i1	Cac_g025455.t1	93.33	150	10	0	3	452	165	314	7e-99	297
TRINITY_DN34093_c3_g2_i1	Cac_g002001.t1	93.02	487	34	0	288	1748	17	503	0.0	885
TRINITY_DN34020_c0_g1_i1	Cac_g013184.t1	57.39	115	40	2	233	577	1	106	7e-33	130
TRINITY_DN34020_c0_g1_i2	Cac_g013184.t1	50.77	195	83	7	3383	3955	115	300	3e-36	145
TRINITY_DN34020_c0_g1_i2	Cac_g013184.t1	57.39	115	40	2	239	583	1	106	1e-31	130
TRINITY_DN34020_c0_g1_i3	Cac_g013184.t1	57.39	115	40	2	239	583	1	106	1e-31	130
TRINITY_DN34020_c0_g1_i3	Cac_g013184.t1	52.30	174	70	7	3527	4036	136	300	3e-31	129
TRINITY_DN34020_c0_g1_i4	Cac_g013184.t1	57.39	115	40	2	239	583	1	106	1e-31	130
TRINITY_DN34020_c0_g1_i4	Cac_g013184.t1	52.30	174	70	7	3529	4038	136	300	3e-31	129
TRINITY_DN34020_c0_g1_i5	Cac_g013184.t1	57.39	115	40	2	239	583	1	106	8e-32	130
TRINITY_DN34020_c0_g1_i6	Cac_g013184.t1	50.77	195	83	7	3381	3953	115	300	3e-36	145
TRINITY_DN34020_c0_g1_i6	Cac_g013184.t1	57.39	115	40	2	239	583	1	106	1e-31	130
TRINITY_DN34020_c0_g1_i7	Cac_g013184.t1	58.94	151	53	2	239	691	1	142	4e-54	182
TRINITY_DN34058_c0_g1_i1	Cac_g000749.t1	75.61	492	119	1	1823	351	1	492	0.0	717
TRINITY_DN34087_c0_g1_i1	Cac_g012040.t1	59.84	645	196	10	2150	342	1	624	0.0	616
TRINITY_DN34067_c4_g1_i1	Cac_g001958.t4	90.94	254	23	0	1114	353	1	254	2e-172	488
TRINITY_DN34067_c5_g1_i1	Cac_g025681.t1	77.63	447	94	4	116	1450	1	443	0.0	693
TRINITY_DN34067_c5_g1_i2	Cac_g033420.t1	67.61	497	104	6	137	1627	3	442	0.0	635
TRINITY_DN34067_c5_g1_i3	Cac_g025681.t1	81.80	445	76	3	116	1441	1	443	0.0	741
TRINITY_DN34067_c5_g1_i4	Cac_g013961.t1	64.60	500	115	6	116	1597	1	444	0.0	619
TRINITY_DN34067_c5_g1_i6	Cac_g025681.t1	78.60	444	89	4	116	1432	1	443	0.0	702
TRINITY_DN34067_c5_g1_i7	Cac_g033420.t1	65.99	494	112	6	137	1615	3	441	0.0	619
TRINITY_DN34067_c5_g1_i8	Cac_g033420.t1	67.68	495	101	6	137	1609	3	442	0.0	643
TRINITY_DN34067_c5_g1_i9	Cac_g025681.t1	80.80	448	81	3	116	1459	1	443	0.0	731
TRINITY_DN34067_c6_g1_i1	Cac_g001958.t4	87.10	31	4	0	340	248	236	266	2e-10	56.6
TRINITY_DN34067_c6_g1_i2	Cac_g001958.t4	91.32	219	19	0	657	1	1	219	2e-149	425
TRINITY_DN34067_c6_g1_i3	Cac_g001958.t4	92.91	141	10	0	495	73	1	141	1e-95	286
TRINITY_DN34067_c6_g1_i4	Cac_g001958.t4	92.59	189	14	0	1605	1039	1	189	3e-125	375
TRINITY_DN34067_c6_g1_i4	Cac_g001958.t4	85.71	49	7	0	1048	902	218	266	1e-18	87.0
TRINITY_DN34067_c6_g1_i5	Cac_g001958.t4	85.19	54	8	0	409	248	213	266	9e-24	94.7
TRINITY_DN34067_c6_g2_i1	Cac_g001958.t4	68.42	38	12	0	281	168	184	221	1e-10	57.8
TRINITY_DN34067_c6_g1_i6	Cac_g001958.t4	92.91	141	10	0	523	101	1	141	2e-95	286
TRINITY_DN34067_c6_g1_i6	Cac_g001958.t4	74.29	35	9	0	105	1	184	218	1e-08	55.1
TRINITY_DN34067_c7_g1_i1	Cac_g004796.t1	77.00	574	83	4	63	1781	1	526	0.0	872
TRINITY_DN34067_c7_g1_i2	Cac_g004796.t1	82.77	534	83	4	63	1661	1	526	0.0	885
TRINITY_DN34067_c7_g1_i4	Cac_g004796.t1	80.64	346	64	2	63	1097	1	344	0.0	556
TRINITY_DN34067_c7_g1_i4	Cac_g004796.t1	76.32	38	9	0	1719	1832	337	374	2e-11	67.0
TRINITY_DN34067_c7_g1_i5	Cac_g004796.t1	83.55	529	83	3	63	1646	1	526	0.0	892
TRINITY_DN34067_c7_g1_i6	Cac_g004796.t1	71.36	391	64	3	63	1232	1	344	0.0	537
TRINITY_DN34067_c7_g1_i6	Cac_g004796.t1	76.32	38	9	0	1854	1967	337	374	2e-11	67.0
TRINITY_DN34067_c7_g1_i7	Cac_g004796.t1	85.79	366	51	1	538	1635	162	526	0.0	659
TRINITY_DN34067_c7_g1_i7	Cac_g004796.t1	77.58	165	34	2	63	554	1	163	0.0	234
TRINITY_DN34003_c1_g1_i1	Cac_g019702.t1	74.47	188	45	1	108	671	1	185	9e-92	282
TRINITY_DN34003_c1_g1_i2	Cac_g019702.t1	67.55	188	41	2	108	620	1	185	7e-78	245
TRINITY_DN34003_c3_g1_i1	Cac_g020054.t1	70.32	347	96	4	2	1033	3	345	5e-179	505
TRINITY_DN34003_c4_g2_i1	Cac_g015186.t1	72.93	266	62	5	1091	306	1	260	5e-117	345
TRINITY_DN34003_c4_g2_i2	Cac_g015186.t1	70.94	265	69	3	1115	330	1	260	2e-115	342
TRINITY_DN34003_c4_g2_i3	Cac_g015186.t1	88.46	26	3	0	205	128	195	220	1e-20	61.6
TRINITY_DN34003_c4_g2_i3	Cac_g015186.t1	88.46	26	3	0	80	3	221	246	1e-20	53.9
TRINITY_DN34003_c4_g3_i1	Cac_g015186.t1	84.21	19	3	0	292	236	195	213	1e-05	42.7
TRINITY_DN34003_c5_g1_i1	Cac_g015471.t1	54.24	330	135	7	956	3	1	326	5e-88	286
TRINITY_DN34003_c5_g1_i2	Cac_g015471.t1	60.66	427	154	7	1620	367	1	422	2e-145	447
TRINITY_DN34002_c0_g2_i1	Cac_g028269.t1	64.96	117	36	3	715	368	150	262	4e-32	127
TRINITY_DN34002_c0_g2_i1	Cac_g028269.t1	80.00	45	9	0	890	756	116	160	2e-25	84.3
TRINITY_DN34002_c0_g2_i1	Cac_g028269.t1	53.49	43	11	1	1093	965	85	118	2e-25	51.6
TRINITY_DN34002_c0_g2_i2	Cac_g028269.t1	82.43	74	12	1	974	756	87	160	4e-35	132
TRINITY_DN34002_c0_g2_i2	Cac_g028269.t1	64.96	117	36	3	715	368	150	262	3e-33	127
TRINITY_DN34002_c0_g2_i3	Cac_g028269.t1	69.41	85	17	1	939	685	85	160	8e-60	128
TRINITY_DN34002_c0_g2_i3	Cac_g028269.t1	65.45	110	36	2	694	368	154	262	8e-60	122
TRINITY_DN34002_c0_g2_i4	Cac_g028269.t1	65.45	110	36	2	694	368	154	262	2e-54	122
TRINITY_DN34002_c0_g2_i4	Cac_g028269.t1	80.00	45	9	0	819	685	116	160	2e-54	84.0
TRINITY_DN34002_c0_g2_i4	Cac_g028269.t1	53.49	43	11	1	1022	894	85	118	2e-54	47.4
TRINITY_DN34002_c0_g2_i5	Cac_g028269.t1	64.96	117	36	3	715	368	150	262	3e-32	127
TRINITY_DN34002_c0_g2_i5	Cac_g028269.t1	80.00	45	9	0	890	756	116	160	2e-25	84.3
TRINITY_DN34002_c0_g2_i5	Cac_g028269.t1	53.49	43	11	1	1093	965	85	118	2e-25	51.6
TRINITY_DN34002_c0_g2_i6	Cac_g028269.t1	82.43	74	12	1	903	685	87	160	3e-61	132
TRINITY_DN34002_c0_g2_i6	Cac_g028269.t1	65.45	110	36	2	694	368	154	262	3e-61	122
TRINITY_DN34002_c0_g2_i7	Cac_g028269.t1	65.45	110	36	2	694	368	154	262	2e-54	122
TRINITY_DN34002_c0_g2_i7	Cac_g028269.t1	80.00	45	9	0	819	685	116	160	2e-54	84.0
TRINITY_DN34002_c0_g2_i7	Cac_g028269.t1	53.49	43	11	1	1022	894	85	118	2e-54	47.4
TRINITY_DN34002_c0_g2_i8	Cac_g028269.t1	69.41	85	17	1	939	685	85	160	5e-60	128
TRINITY_DN34002_c0_g2_i8	Cac_g028269.t1	65.45	110	36	2	694	368	154	262	5e-60	122
TRINITY_DN34002_c0_g2_i9	Cac_g028269.t1	69.41	85	17	1	1010	756	85	160	7e-33	128
TRINITY_DN34002_c0_g2_i9	Cac_g028269.t1	64.96	117	36	3	715	368	150	262	3e-32	127
TRINITY_DN34002_c0_g2_i10	Cac_g028269.t1	82.43	74	12	1	903	685	87	160	4e-61	132
TRINITY_DN34002_c0_g2_i10	Cac_g028269.t1	65.45	110	36	2	694	368	154	262	4e-61	122
TRINITY_DN34002_c0_g2_i11	Cac_g028269.t1	72.30	148	39	2	808	368	116	262	1e-53	182
TRINITY_DN34002_c0_g2_i11	Cac_g028269.t1	53.49	43	11	1	1011	883	85	118	1e-53	47.4
TRINITY_DN34002_c0_g2_i12	Cac_g028269.t1	69.41	85	17	1	939	685	85	160	9e-60	128
TRINITY_DN34002_c0_g2_i12	Cac_g028269.t1	65.45	110	36	2	694	368	154	262	9e-60	122
TRINITY_DN34002_c0_g2_i13	Cac_g028269.t1	65.45	110	36	2	694	368	154	262	2e-54	122
TRINITY_DN34002_c0_g2_i13	Cac_g028269.t1	80.00	45	9	0	819	685	116	160	2e-54	84.0
TRINITY_DN34002_c0_g2_i13	Cac_g028269.t1	53.49	43	11	1	1022	894	85	118	2e-54	47.4
TRINITY_DN34002_c0_g2_i14	Cac_g028269.t1	82.43	74	12	1	974	756	87	160	4e-35	132
TRINITY_DN34002_c0_g2_i14	Cac_g028269.t1	64.96	117	36	3	715	368	150	262	4e-33	127
TRINITY_DN34002_c0_g2_i15	Cac_g028269.t1	72.30	148	39	2	808	368	116	262	1e-53	182
TRINITY_DN34002_c0_g2_i15	Cac_g028269.t1	53.49	43	11	1	1011	883	85	118	1e-53	47.4
TRINITY_DN34002_c0_g2_i16	Cac_g028269.t1	74.58	177	42	3	892	368	87	262	7e-73	231
TRINITY_DN34002_c0_g2_i17	Cac_g028269.t1	69.41	85	17	1	1010	756	85	160	1e-32	128
TRINITY_DN34002_c0_g2_i17	Cac_g028269.t1	64.96	117	36	3	715	368	150	262	3e-32	127
TRINITY_DN34002_c0_g2_i18	Cac_g028269.t1	82.43	74	12	1	903	685	87	160	4e-61	132
TRINITY_DN34002_c0_g2_i18	Cac_g028269.t1	65.45	110	36	2	694	368	154	262	4e-61	122
TRINITY_DN34000_c0_g1_i1	Cac_g019596.t1	78.96	651	128	2	2184	256	25	674	0.0	939
TRINITY_DN34077_c0_g1_i1	Cac_g011500.t1	74.55	165	42	0	622	128	233	397	2e-72	239
TRINITY_DN34077_c0_g2_i1	Cac_g011500.t1	66.36	660	220	2	2304	325	487	1144	0.0	855
TRINITY_DN34077_c0_g2_i2	Cac_g011500.t1	62.65	913	309	7	2970	325	233	1144	0.0	1028
TRINITY_DN34077_c0_g2_i2	Cac_g011500.t1	58.50	200	72	4	3722	3132	28	219	7e-58	219
TRINITY_DN34077_c0_g2_i3	Cac_g011500.t1	66.67	456	151	1	1692	325	690	1144	0.0	591
TRINITY_DN34077_c0_g2_i4	Cac_g011500.t1	58.23	79	28	1	278	42	28	101	3e-21	89.4
TRINITY_DN34077_c0_g2_i5	Cac_g011500.t1	62.65	913	309	7	2970	325	233	1144	0.0	1028
TRINITY_DN34077_c0_g2_i5	Cac_g011500.t1	60.43	187	68	3	3683	3132	36	219	7e-57	216
TRINITY_DN34077_c1_g1_i1	Cac_g011500.t1	80.60	67	13	0	3	203	770	836	3e-20	85.1
TRINITY_DN34068_c0_g1_i1	Cac_g001498.t1	79.60	505	100	2	311	1822	12	514	0.0	802
TRINITY_DN34037_c0_g1_i1	Cac_g032464.t1	53.73	549	207	12	2298	784	1	546	1e-150	461
TRINITY_DN34080_c0_g1_i1	Cac_g027463.t1	76.47	646	130	5	2207	324	2	643	0.0	973
TRINITY_DN34092_c0_g1_i1	Cac_g003509.t1	53.94	977	352	28	858	3623	11	944	0.0	820
TRINITY_DN34092_c0_g1_i2	Cac_g003509.t1	53.94	977	352	28	1006	3771	11	944	0.0	820
TRINITY_DN34027_c2_g3_i1	Cac_g012694.t1	76.06	213	50	1	744	109	3	215	2e-118	343
TRINITY_DN34027_c2_g3_i2	Cac_g017172.t1	70.43	115	34	0	463	119	339	453	2e-51	174
TRINITY_DN34027_c2_g3_i2	Cac_g017172.t1	71.43	98	28	0	463	170	106	203	5e-44	155
TRINITY_DN34027_c2_g3_i3	Cac_g012694.t1	76.06	213	50	1	772	137	3	215	2e-118	343
TRINITY_DN34027_c2_g3_i4	Cac_g017172.t1	70.43	115	34	0	435	91	339	453	1e-51	175
TRINITY_DN34027_c2_g3_i4	Cac_g017172.t1	71.43	98	28	0	435	142	106	203	3e-44	155
TRINITY_DN34027_c3_g1_i1	Cac_g000325.t2	75.29	255	61	1	825	67	4	258	2e-138	399
TRINITY_DN34027_c3_g1_i3	Cac_g000325.t2	76.90	329	73	2	1366	389	4	332	0.0	529
TRINITY_DN34027_c3_g1_i4	Cac_g007620.t1	74.49	294	72	2	1258	386	43	336	2e-146	461
TRINITY_DN34027_c3_g1_i4	Cac_g007620.t1	75.56	45	11	0	6571	6437	1	45	4e-14	77.0
TRINITY_DN34015_c0_g1_i1	Cac_g002596.t1	67.26	113	36	1	339	1	58	169	4e-42	144
TRINITY_DN34015_c1_g1_i1	Cac_g002604.t1	76.54	81	14	2	231	1	1	80	5e-37	132
TRINITY_DN34015_c1_g2_i1	Cac_g002604.t1	79.83	357	71	1	1335	265	6	361	0.0	568
TRINITY_DN34018_c0_g1_i1	Cac_g003470.t1	74.42	430	106	3	1583	297	1	427	0.0	644
TRINITY_DN34016_c0_g1_i1	Cac_g026667.t1	82.48	331	57	1	306	1295	483	813	0.0	585
TRINITY_DN34016_c0_g1_i2	Cac_g026667.t1	82.48	331	57	1	320	1309	483	813	0.0	586
TRINITY_DN34042_c1_g1_i1	Cac_g000958.t1	65.12	86	27	2	26	277	5	89	6e-27	98.2
TRINITY_DN34042_c1_g1_i2	Cac_g000957.t1	79.17	24	5	0	316	387	6	29	5e-08	48.1
TRINITY_DN34042_c1_g1_i3	Cac_g000958.t1	65.12	86	27	2	26	277	5	89	5e-26	98.2
TRINITY_DN34042_c1_g1_i4	Cac_g000958.t1	65.12	86	27	2	26	277	5	89	3e-26	98.2
TRINITY_DN34042_c1_g1_i5	Cac_g000958.t1	66.28	86	26	2	313	564	5	89	3e-26	99.8
TRINITY_DN34042_c1_g1_i6	Cac_g000958.t1	76.74	43	9	1	313	441	5	46	2e-21	71.6
TRINITY_DN34042_c1_g1_i6	Cac_g000958.t1	88.00	25	3	0	489	563	65	89	2e-21	49.7
TRINITY_DN34042_c1_g1_i7	Cac_g000958.t1	76.74	43	9	1	313	441	5	46	1e-21	71.6
TRINITY_DN34042_c1_g1_i7	Cac_g000958.t1	88.00	25	3	0	489	563	65	89	1e-21	49.7
TRINITY_DN34061_c0_g1_i1	Cac_g001556.t1	64.94	693	222	7	45	2066	19	709	0.0	869
TRINITY_DN34091_c1_g1_i1	Cac_g005932.t1	86.78	242	31	1	198	923	1	241	2e-143	433
TRINITY_DN34091_c1_g1_i1	Cac_g005932.t1	74.55	165	39	2	1580	2074	244	405	5e-71	242
TRINITY_DN34091_c1_g1_i2	Cac_g005932.t1	90.58	138	13	0	216	629	104	241	2e-80	265
TRINITY_DN34091_c1_g1_i2	Cac_g005932.t1	74.55	165	39	2	1286	1780	244	405	1e-71	242
TRINITY_DN34091_c1_g1_i3	Cac_g030625.t1	76.81	457	90	6	87	1424	342	793	0.0	678
TRINITY_DN34031_c0_g1_i1	Cac_g020068.t1	60.00	310	98	6	13	867	255	563	4e-117	356
TRINITY_DN34031_c0_g2_i1	Cac_g019804.t1	78.19	353	71	4	110	1168	5	351	0.0	548
TRINITY_DN34031_c0_g2_i2	Cac_g019804.t1	78.19	353	71	4	107	1165	5	351	0.0	548
TRINITY_DN34031_c0_g2_i3	Cac_g019804.t1	71.43	105	27	3	27	341	255	356	1e-41	143
TRINITY_DN34031_c0_g2_i3	Cac_g019804.t1	24.74	97	70	2	12	302	29	122	2e-04	39.7
TRINITY_DN34031_c0_g1_i3	Cac_g020068.t1	67.55	564	163	7	38	1672	1	563	0.0	739
TRINITY_DN34031_c0_g1_i4	Cac_g020068.t1	66.29	353	103	5	462	1475	212	563	1e-157	468
TRINITY_DN34031_c0_g1_i4	Cac_g020068.t1	68.03	147	43	2	38	466	1	147	8e-48	177
TRINITY_DN34010_c0_g1_i1	Cac_g023741.t1	83.61	604	92	4	2260	467	10	612	0.0	965
TRINITY_DN34010_c0_g1_i2	Cac_g023741.t1	83.15	546	86	3	2340	721	67	612	0.0	899
TRINITY_DN34010_c0_g1_i2	Cac_g023741.t1	34.22	263	156	4	1674	928	19	278	7e-34	139
TRINITY_DN34010_c0_g1_i2	Cac_g023741.t1	67.06	85	20	3	2683	2450	10	93	4e-12	70.5
TRINITY_DN34010_c0_g1_i3	Cac_g023741.t1	83.15	546	86	3	2086	467	67	612	0.0	899
TRINITY_DN34010_c0_g1_i3	Cac_g023741.t1	34.22	263	156	4	1420	674	19	278	5e-34	139
TRINITY_DN34010_c0_g1_i3	Cac_g023741.t1	67.06	85	20	3	2429	2196	10	93	3e-12	70.5
TRINITY_DN34010_c0_g1_i4	Cac_g023741.t1	83.61	604	92	4	2514	721	10	612	0.0	965
TRINITY_DN34083_c0_g1_i1	Cac_g006561.t1	64.47	667	217	5	2250	310	1	667	0.0	804
TRINITY_DN34083_c0_g1_i2	Cac_g006561.t1	64.47	667	217	5	2224	284	1	667	0.0	804
TRINITY_DN34083_c0_g1_i3	Cac_g006561.t1	64.47	667	217	5	2310	370	1	667	0.0	804
TRINITY_DN34055_c0_g1_i1	Cac_g019933.t2	50.95	263	70	9	26	646	1	260	9e-65	209
TRINITY_DN34055_c0_g1_i2	Cac_g019933.t2	50.38	262	72	8	28	645	1	260	3e-66	213
TRINITY_DN34055_c0_g1_i3	Cac_g019933.t2	50.38	262	85	7	26	682	1	260	3e-67	216
TRINITY_DN34055_c0_g1_i4	Cac_g019933.t2	49.04	261	89	6	28	681	1	260	5e-67	215
TRINITY_DN34099_c0_g1_i1	Cac_g000763.t1	91.30	368	29	1	214	1308	38	405	0.0	695
TRINITY_DN34038_c0_g1_i1	Cac_g021338.t1	67.39	414	127	6	1683	454	1	410	0.0	530
TRINITY_DN34014_c0_g1_i1	Cac_g010176.t1	56.49	131	43	2	707	318	138	255	9e-36	134
TRINITY_DN34014_c0_g1_i2	Cac_g010176.t1	64.18	268	75	3	1097	318	1	255	4e-111	330
TRINITY_DN34014_c1_g1_i1	Cac_g027297.t1	83.59	640	101	3	206	2125	2	637	0.0	1061
TRINITY_DN34032_c2_g1_i1	Cac_g032146.t1	61.80	89	33	1	611	874	373	461	5e-31	121
TRINITY_DN34032_c2_g1_i1	Cac_g032146.t1	51.85	27	13	0	889	969	467	493	5e-31	32.3
TRINITY_DN34032_c2_g1_i2	Cac_g032146.t1	37.17	113	39	3	826	1158	411	493	2e-18	60.1
TRINITY_DN34032_c2_g1_i2	Cac_g032146.t1	53.85	39	18	0	608	724	372	410	2e-18	51.6
TRINITY_DN34032_c2_g1_i3	Cac_g034238.t1	40.40	151	58	3	611	1057	386	506	2e-25	108
TRINITY_DN34032_c2_g1_i4	Cac_g034238.t1	52.63	38	18	0	303	416	386	423	3e-16	53.1
TRINITY_DN34032_c2_g1_i4	Cac_g034238.t1	59.52	42	15	1	518	637	424	465	3e-16	50.1
TRINITY_DN34032_c2_g1_i5	Cac_g034238.t1	56.25	80	33	1	303	536	386	465	1e-23	100
TRINITY_DN34032_c2_g1_i6	Cac_g032146.t1	68.00	50	15	1	826	972	411	460	7e-26	72.8
TRINITY_DN34032_c2_g1_i6	Cac_g032146.t1	53.85	39	18	0	608	724	372	410	7e-26	51.6
TRINITY_DN34032_c2_g1_i6	Cac_g032146.t1	51.85	27	13	0	990	1070	467	493	7e-26	32.3
TRINITY_DN34032_c2_g1_i7	Cac_g032146.t1	62.50	88	32	1	303	563	373	460	5e-33	125
TRINITY_DN34032_c3_g1_i1	Cac_g026717.t1	81.12	535	95	4	1796	192	3	531	0.0	861
TRINITY_DN34032_c3_g2_i1	Cac_g026717.t1	75.86	29	7	0	893	807	272	300	6e-06	48.9
TRINITY_DN34032_c3_g1_i2	Cac_g026717.t1	70.90	244	65	4	826	95	3	240	6e-99	308
TRINITY_DN34032_c3_g3_i1	Cac_g004198.t1	89.93	149	15	0	1203	757	1	149	2e-79	251
TRINITY_DN34032_c4_g1_i1	Cac_g016747.t1	43.20	169	85	3	1255	752	229	387	4e-23	101
TRINITY_DN34032_c4_g1_i2	Cac_g016747.t1	43.20	169	85	3	1245	742	229	387	4e-23	101
TRINITY_DN34032_c4_g1_i3	Cac_g029085.t1	43.68	174	87	4	227	742	50	214	7e-28	112
TRINITY_DN34032_c4_g1_i4	Cac_g029085.t1	43.68	174	87	4	227	742	50	214	7e-28	112
TRINITY_DN34032_c5_g1_i1	Cac_g001107.t1	83.84	427	58	3	209	1486	1	417	0.0	562
TRINITY_DN34032_c5_g1_i2	Cac_g003003.t1	87.54	329	41	0	136	1122	1	329	1e-154	446
TRINITY_DN34090_c0_g1_i1	Cac_g004491.t1	73.53	34	9	0	262	161	236	269	3e-19	56.2
TRINITY_DN34090_c0_g1_i1	Cac_g004491.t1	92.59	27	2	0	441	361	211	237	3e-19	55.5
TRINITY_DN34090_c0_g1_i2	Cac_g004491.t1	85.71	189	27	0	705	139	1	189	1e-112	328
TRINITY_DN34090_c0_g1_i3	Cac_g004491.t1	85.87	269	38	0	992	186	1	269	3e-167	471
TRINITY_DN34090_c0_g1_i4	Cac_g004491.t1	73.53	34	9	0	287	186	236	269	4e-19	56.2
TRINITY_DN34090_c0_g1_i4	Cac_g004491.t1	92.59	27	2	0	466	386	211	237	4e-19	55.5
TRINITY_DN34090_c0_g1_i5	Cac_g004491.t1	85.87	269	38	0	967	161	1	269	2e-167	471
TRINITY_DN34090_c0_g1_i6	Cac_g004491.t1	87.34	237	30	0	1096	386	1	237	4e-147	422
TRINITY_DN34090_c0_g1_i6	Cac_g004491.t1	73.53	34	9	0	287	186	236	269	9e-09	56.2
TRINITY_DN34090_c0_g1_i7	Cac_g004491.t1	87.34	237	30	0	1071	361	1	237	3e-147	422
TRINITY_DN34090_c0_g1_i7	Cac_g004491.t1	73.53	34	9	0	262	161	236	269	9e-09	56.2
TRINITY_DN34095_c0_g1_i1	Cac_g004369.t1	74.48	145	37	0	660	226	74	218	3e-71	225
TRINITY_DN34095_c0_g1_i2	Cac_g004369.t1	71.13	97	28	0	519	229	121	217	5e-41	142
TRINITY_DN34095_c0_g1_i3	Cac_g004369.t1	76.42	212	50	0	861	226	7	218	2e-119	347
TRINITY_DN34095_c0_g1_i5	Cac_g004369.t1	68.60	86	27	0	298	41	7	92	8e-38	130
TRINITY_DN34095_c0_g1_i6	Cac_g004369.t1	72.97	111	30	0	561	229	107	217	2e-49	164
TRINITY_DN34095_c0_g1_i7	Cac_g004369.t1	79.17	192	40	0	829	254	7	198	2e-111	327
TRINITY_DN34095_c0_g1_i8	Cac_g004369.t1	78.40	125	27	0	628	254	74	198	1e-63	205
TRINITY_DN34095_c1_g1_i1	Cac_g019841.t1	75.98	204	49	0	1107	496	111	314	1e-108	329
TRINITY_DN34095_c1_g1_i2	Cac_g019841.t1	67.65	238	77	0	1487	774	111	348	5e-107	330
TRINITY_DN34095_c1_g1_i3	Cac_g019841.t1	76.07	280	67	0	1335	496	35	314	2e-149	438
TRINITY_DN34095_c1_g1_i4	Cac_g019841.t1	69.75	314	95	0	1715	774	35	348	4e-149	442
TRINITY_DN34095_c1_g1_i5	Cac_g019841.t1	72.73	297	81	0	1027	137	35	331	1e-153	445
TRINITY_DN34095_c1_g1_i5	Cac_g019841.t1	76.92	26	6	0	80	3	120	145	9e-05	44.7
TRINITY_DN34095_c1_g1_i6	Cac_g019841.t1	76.07	280	67	0	1335	496	35	314	2e-150	440
TRINITY_DN34095_c1_g1_i8	Cac_g019841.t1	72.73	297	81	0	1027	137	35	331	1e-152	443
TRINITY_DN34095_c1_g1_i8	Cac_g019841.t1	76.92	26	6	0	80	3	120	145	1e-04	44.7
TRINITY_DN34024_c0_g1_i1	Cac_g024210.t1	38.99	395	226	10	1352	192	47	434	2e-78	258
TRINITY_DN34069_c0_g1_i1	Cac_g017657.t1	85.75	393	55	1	1584	409	1	393	0.0	614
TRINITY_DN34085_c0_g1_i1	Cac_g012277.t1	60.88	478	170	8	1542	148	1	474	6e-172	499
TRINITY_DN34085_c0_g1_i2	Cac_g012277.t1	43.32	187	99	4	696	148	291	474	2e-39	144
TRINITY_DN34085_c0_g1_i3	Cac_g012277.t1	61.51	478	167	8	1542	148	1	474	1e-175	508
TRINITY_DN34853_c2_g1_i1	Cac_g010633.t1	75.42	354	82	2	1567	506	1	349	0.0	543
TRINITY_DN34853_c2_g1_i2	Cac_g010633.t1	75.18	282	69	1	908	63	54	334	5e-151	432
TRINITY_DN34853_c2_g1_i3	Cac_g010633.t1	75.42	354	82	2	1567	506	1	349	0.0	543
TRINITY_DN34853_c2_g1_i4	Cac_g010633.t1	75.42	354	82	2	1567	506	1	349	0.0	542
TRINITY_DN34853_c2_g1_i5	Cac_g010633.t1	75.42	354	82	2	1567	506	1	349	0.0	542
TRINITY_DN34853_c2_g1_i6	Cac_g010633.t1	75.42	354	82	2	1567	506	1	349	0.0	543
TRINITY_DN34853_c3_g2_i1	Cac_g008816.t1	78.08	73	16	0	308	90	65	137	3e-33	116
TRINITY_DN34853_c3_g1_i4	Cac_g008816.t1	84.85	33	5	0	1228	1130	18	50	8e-24	64.7
TRINITY_DN34853_c3_g1_i4	Cac_g008816.t1	67.44	43	14	0	1023	895	93	135	8e-24	58.2
TRINITY_DN34853_c3_g1_i4	Cac_g008816.t1	68.42	19	6	0	1067	1011	78	96	8e-24	27.3
TRINITY_DN34853_c3_g1_i5	Cac_g008816.t1	84.85	33	5	0	1355	1257	18	50	8e-24	64.7
TRINITY_DN34853_c3_g1_i5	Cac_g008816.t1	67.44	43	14	0	1150	1022	93	135	8e-24	58.2
TRINITY_DN34853_c3_g1_i5	Cac_g008816.t1	68.42	19	6	0	1194	1138	78	96	8e-24	27.3
TRINITY_DN34853_c3_g1_i6	Cac_g008816.t1	70.73	41	12	0	564	442	93	133	3e-11	57.8
TRINITY_DN34853_c3_g1_i6	Cac_g008816.t1	68.42	19	6	0	608	552	78	96	3e-11	27.7
TRINITY_DN34853_c3_g2_i2	Cac_g008816.t1	71.67	60	17	0	269	90	78	137	1e-21	85.9
TRINITY_DN34853_c3_g2_i3	Cac_g008816.t1	68.82	93	22	2	414	157	65	157	1e-35	123
TRINITY_DN34853_c3_g2_i4	Cac_g008816.t1	82.19	73	13	0	326	108	65	137	4e-36	124
TRINITY_DN34853_c3_g2_i5	Cac_g008816.t1	68.82	93	22	2	512	255	65	157	1e-35	125
TRINITY_DN34853_c3_g1_i8	Cac_g008816.t1	87.88	33	4	0	1355	1257	18	50	2e-24	66.6
TRINITY_DN34853_c3_g1_i8	Cac_g008816.t1	67.44	43	14	0	1150	1022	93	135	2e-24	58.2
TRINITY_DN34853_c3_g1_i8	Cac_g008816.t1	68.42	19	6	0	1194	1138	78	96	2e-24	27.3
TRINITY_DN34889_c0_g1_i1	Cac_g000520.t1	55.17	58	17	5	192	356	611	662	2e-06	48.5
TRINITY_DN34889_c0_g1_i2	Cac_g000520.t1	55.17	58	17	5	282	446	611	662	2e-06	48.9
TRINITY_DN34889_c1_g1_i1	Cac_g017615.t1	67.07	249	73	1	225	971	1	240	1e-109	328
TRINITY_DN34889_c1_g1_i2	Cac_g017615.t1	67.07	249	73	1	188	934	1	240	9e-110	328
TRINITY_DN34889_c2_g1_i1	Cac_g025361.t1	85.96	285	40	0	119	973	1	285	0.0	511
TRINITY_DN34889_c5_g1_i1	Cac_g011045.t1	85.71	413	59	0	1638	400	1	413	0.0	661
TRINITY_DN34889_c7_g1_i1	Cac_g008692.t1	86.09	489	63	4	1571	108	1	485	0.0	742
TRINITY_DN34889_c7_g1_i2	Cac_g008692.t1	77.52	258	53	4	878	108	232	485	3e-98	304
TRINITY_DN34889_c7_g2_i1	Cac_g011889.t1	75.68	37	8	1	782	675	394	430	9e-08	53.1
TRINITY_DN34889_c8_g1_i1	Cac_g006686.t1	79.14	139	26	1	623	207	89	224	7e-40	144
TRINITY_DN34889_c8_g1_i2	Cac_g006686.t1	85.90	227	29	1	887	207	1	224	2e-106	315
TRINITY_DN34889_c8_g1_i3	Cac_g006686.t1	79.14	139	26	1	623	207	89	224	6e-40	144
TRINITY_DN34889_c8_g1_i4	Cac_g006686.t1	85.90	227	29	1	887	207	1	224	1e-106	315
TRINITY_DN34889_c9_g1_i1	Cac_g005367.t1	84.06	715	94	3	2112	28	1	715	0.0	1089
TRINITY_DN34889_c9_g1_i2	Cac_g005367.t1	84.06	715	94	3	2112	28	1	715	0.0	1089
TRINITY_DN34898_c0_g1_i1	Cac_g022089.t1	66.67	237	66	2	990	316	134	369	3e-98	299
TRINITY_DN34898_c0_g1_i1	Cac_g022089.t1	49.12	57	29	0	480	310	138	194	2e-10	61.6
TRINITY_DN34898_c0_g2_i1	Cac_g001402.t2	83.78	376	50	4	1465	368	1	375	0.0	582
TRINITY_DN34824_c0_g1_i1	Cac_g003337.t1	71.45	690	193	3	2077	14	47	734	0.0	927
TRINITY_DN34824_c0_g1_i2	Cac_g003337.t1	73.16	529	141	1	1725	139	47	574	0.0	765
TRINITY_DN34824_c0_g1_i3	Cac_g003337.t1	68.06	144	43	2	439	14	592	734	6e-42	149
TRINITY_DN34824_c0_g1_i3	Cac_g003337.t1	72.73	22	6	0	506	441	554	575	6e-42	38.5
TRINITY_DN34830_c0_g1_i1	Cac_g024041.t1	58.69	627	213	12	2270	483	15	626	0.0	560
TRINITY_DN34830_c0_g2_i1	Cac_g032865.t1	90.56	763	72	0	2674	386	181	943	0.0	1395
TRINITY_DN34867_c0_g1_i1	Cac_g019916.t1	73.17	123	27	3	88	456	97	213	9e-33	127
TRINITY_DN34867_c0_g1_i2	Cac_g013481.t3	45.00	80	37	3	609	391	251	330	5e-10	61.2
TRINITY_DN34867_c0_g1_i3	Cac_g013481.t3	74.26	237	60	1	1098	391	94	330	9e-122	369
TRINITY_DN34867_c0_g1_i3	Cac_g013481.t3	57.73	97	41	0	1638	1348	1	97	9e-21	94.7
TRINITY_DN34867_c0_g1_i4	Cac_g019428.t2	72.65	117	32	0	1204	854	96	212	2e-49	178
TRINITY_DN34867_c0_g1_i4	Cac_g019428.t2	53.19	94	44	0	2151	1870	1	94	3e-18	87.0
TRINITY_DN34867_c0_g1_i5	Cac_g019428.t2	72.65	117	32	0	1204	854	96	212	3e-49	178
TRINITY_DN34867_c0_g1_i5	Cac_g019428.t2	54.74	95	43	0	2412	2128	1	95	4e-19	89.7
TRINITY_DN34867_c0_g1_i7	Cac_g013481.t3	70.30	330	97	1	1377	391	1	330	2e-157	457
TRINITY_DN34867_c0_g1_i8	Cac_g013481.t3	68.55	159	50	0	2042	1566	1	159	8e-59	205
TRINITY_DN34867_c0_g1_i8	Cac_g013481.t3	80.39	102	20	0	1159	854	161	262	3e-47	172
TRINITY_DN34867_c0_g1_i8	Cac_g013481.t3	85.71	21	3	0	114	52	253	273	6e-04	43.1
TRINITY_DN34867_c0_g1_i9	Cac_g013481.t3	73.14	309	82	1	1314	391	22	330	3e-151	450
TRINITY_DN34867_c0_g1_i10	Cac_g019428.t2	72.65	117	32	0	1204	854	96	212	3e-49	178
TRINITY_DN34867_c0_g1_i10	Cac_g019428.t2	54.74	95	43	0	2303	2019	1	95	4e-19	89.7
TRINITY_DN34867_c0_g1_i11	Cac_g019916.t1	73.17	123	27	3	88	456	97	213	1e-33	127
TRINITY_DN34867_c0_g1_i12	Cac_g013481.t3	72.90	214	57	1	1029	391	117	330	4e-104	325
TRINITY_DN34867_c0_g1_i12	Cac_g013481.t3	57.73	97	41	0	1747	1457	1	97	2e-20	94.0
TRINITY_DN34867_c0_g1_i12	Cac_g013481.t3	70.00	30	9	0	1207	1118	94	123	2e-06	50.8
TRINITY_DN34867_c0_g1_i13	Cac_g019428.t3	79.17	72	15	0	1069	854	125	196	9e-31	120
TRINITY_DN34867_c0_g1_i13	Cac_g019428.t3	80.95	21	4	0	114	52	187	207	6e-04	42.0
TRINITY_DN34867_c0_g1_i14	Cac_g019428.t2	72.65	117	32	0	1204	854	96	212	1e-48	178
TRINITY_DN34867_c0_g1_i14	Cac_g019428.t2	62.16	74	28	0	2349	2128	22	95	8e-17	83.2
TRINITY_DN34867_c0_g1_i15	Cac_g013481.t3	74.64	138	35	0	1979	1566	22	159	2e-55	197
TRINITY_DN34867_c0_g1_i15	Cac_g013481.t3	80.39	102	20	0	1159	854	161	262	2e-46	172
TRINITY_DN34867_c0_g1_i15	Cac_g013481.t3	85.71	21	3	0	114	52	253	273	8e-04	43.1
TRINITY_DN34867_c0_g3_i1	Cac_g013481.t3	83.24	179	29	1	539	6	123	301	1e-103	305
TRINITY_DN34867_c0_g1_i16	Cac_g019916.t1	73.17	123	27	3	88	456	97	213	1e-35	126
TRINITY_DN34822_c0_g1_i1	Cac_g005565.t1	68.68	929	283	4	3236	471	1	928	0.0	1055
TRINITY_DN34865_c0_g1_i1	Cac_g017135.t1	80.77	26	5	0	79	2	379	404	8e-07	47.0
TRINITY_DN34865_c0_g2_i1	Cac_g027984.t2	79.31	29	6	0	303	217	350	378	2e-10	57.4
TRINITY_DN34865_c0_g4_i1	Cac_g013987.t1	69.42	497	139	4	1804	344	26	519	0.0	718
TRINITY_DN34851_c1_g1_i1	Cac_g004733.t1	88.76	169	19	0	384	890	336	504	1e-81	264
TRINITY_DN34851_c1_g1_i2	Cac_g004733.t1	88.76	169	19	0	309	815	336	504	7e-82	264
TRINITY_DN34851_c1_g1_i3	Cac_g018207.t2	78.09	493	89	2	164	1591	16	506	0.0	724
TRINITY_DN34851_c2_g1_i1	Cac_g018207.t2	84.10	346	52	1	2	1039	153	495	0.0	595
TRINITY_DN34851_c3_g1_i1	Cac_g013769.t2	70.64	763	220	4	451	2736	1	760	0.0	1021
TRINITY_DN34851_c3_g1_i2	Cac_g013769.t2	70.64	763	220	4	288	2573	1	760	0.0	1022
TRINITY_DN34851_c3_g1_i3	Cac_g013769.t2	80.95	42	8	0	60	185	446	487	4e-17	75.9
TRINITY_DN34851_c3_g1_i4	Cac_g013769.t2	70.64	763	220	4	288	2573	1	760	0.0	1021
TRINITY_DN34851_c3_g1_i5	Cac_g013769.t2	70.77	763	219	4	451	2736	1	760	0.0	1025
TRINITY_DN34800_c0_g1_i1	Cac_g003855.t4	75.24	307	72	2	1369	449	45	347	2e-155	451
TRINITY_DN34800_c0_g2_i1	Cac_g003839.t1	66.18	68	22	1	474	274	90	157	2e-21	87.0
TRINITY_DN34800_c0_g2_i2	Cac_g011659.t1	33.70	92	10	1	335	60	45	85	3e-07	47.4
TRINITY_DN34800_c0_g2_i3	Cac_g011659.t1	69.87	229	49	2	1120	452	4	218	9e-104	310
TRINITY_DN34800_c0_g2_i4	Cac_g011659.t1	70.26	232	49	2	1129	452	1	218	4e-106	316
TRINITY_DN34800_c0_g1_i2	Cac_g003855.t1	75.12	410	96	3	1678	449	8	411	0.0	601
TRINITY_DN34800_c0_g1_i3	Cac_g003855.t1	75.32	77	19	0	286	56	8	84	3e-32	119
TRINITY_DN34800_c0_g1_i4	Cac_g003855.t1	75.37	410	95	3	1678	449	8	411	0.0	604
TRINITY_DN34800_c0_g1_i5	Cac_g003855.t1	76.92	364	78	3	1540	449	54	411	0.0	548
TRINITY_DN34800_c0_g1_i5	Cac_g003855.t1	62.50	48	18	0	2252	2109	8	55	6e-09	59.3
TRINITY_DN34800_c0_g2_i5	Cac_g011659.t1	70.26	232	49	2	981	304	1	218	9e-107	316
TRINITY_DN34823_c0_g1_i1	Cac_g009278.t1	87.29	724	92	0	2363	192	24	747	0.0	1262
TRINITY_DN34823_c0_g1_i2	Cac_g007981.t1	81.63	147	27	0	441	1	304	450	4e-83	263
TRINITY_DN34871_c0_g1_i1	Cac_g008131.t1	76.08	648	122	9	2186	333	1	645	0.0	951
TRINITY_DN34871_c0_g1_i2	Cac_g008131.t1	75.15	648	126	10	2180	333	1	645	0.0	945
TRINITY_DN34871_c0_g1_i3	Cac_g008131.t1	76.08	648	122	9	2186	333	1	645	0.0	950
TRINITY_DN34871_c0_g1_i4	Cac_g008131.t1	75.15	648	126	10	2180	333	1	645	0.0	945
TRINITY_DN34836_c0_g1_i1	Cac_g021840.t1	87.85	362	44	0	1469	384	1	362	0.0	619
TRINITY_DN34836_c0_g1_i2	Cac_g021840.t1	88.34	223	26	0	1052	384	140	362	9e-134	392
TRINITY_DN34836_c0_g1_i3	Cac_g021840.t1	87.85	362	44	0	1480	395	1	362	0.0	619
TRINITY_DN34838_c0_g1_i1	Cac_g012915.t1	74.37	394	99	2	1	1179	216	608	0.0	608
TRINITY_DN34838_c0_g1_i2	Cac_g012915.t1	74.37	394	99	2	1	1179	216	608	0.0	608
TRINITY_DN34896_c0_g1_i1	Cac_g027931.t1	88.36	481	48	2	1902	484	1	481	0.0	790
TRINITY_DN34895_c0_g2_i1	Cac_g026598.t1	78.00	100	22	0	322	621	64	163	3e-52	172
TRINITY_DN34895_c0_g1_i2	Cac_g027089.t1	81.70	306	56	0	189	1106	6	311	4e-170	483
TRINITY_DN34895_c0_g1_i3	Cac_g027089.t1	78.57	28	6	0	2679	2762	144	171	9e-09	52.0
TRINITY_DN34895_c0_g1_i3	Cac_g027089.t1	91.67	12	1	0	2576	2611	104	115	9e-09	27.7
TRINITY_DN34895_c0_g1_i4	Cac_g027089.t3	68.18	44	14	0	593	724	219	262	1e-18	62.8
TRINITY_DN34895_c0_g1_i4	Cac_g027089.t3	36.27	102	36	2	238	543	134	206	1e-18	49.3
TRINITY_DN34895_c0_g1_i4	Cac_g027089.t3	75.00	28	7	0	267	350	144	171	5e-06	47.8
TRINITY_DN34895_c0_g3_i1	Cac_g018646.t1	74.87	195	47	2	2	586	302	494	1e-81	258
TRINITY_DN34895_c0_g1_i5	Cac_g015009.t1	38.24	102	34	3	238	543	137	209	4e-11	52.0
TRINITY_DN34895_c0_g1_i5	Cac_g015009.t1	64.00	25	9	0	587	661	220	244	4e-11	35.4
TRINITY_DN34895_c0_g1_i5	Cac_g015009.t1	75.00	28	7	0	267	350	147	174	4e-05	46.6
TRINITY_DN34895_c0_g1_i6	Cac_g027089.t2	83.73	295	48	0	189	1073	6	300	1e-167	476
TRINITY_DN34895_c0_g1_i7	Cac_g027089.t3	82.69	260	45	0	189	968	6	265	1e-141	411
TRINITY_DN34895_c0_g1_i8	Cac_g015009.t1	38.14	118	52	2	267	602	147	249	5e-11	60.8
TRINITY_DN34895_c0_g1_i8	Cac_g015009.t1	39.00	100	32	3	238	537	137	207	1e-07	51.2
TRINITY_DN34895_c0_g1_i9	Cac_g027089.t3	41.88	117	21	2	2855	3064	146	262	5e-16	78.6
TRINITY_DN34895_c0_g1_i9	Cac_g027089.t3	60.00	20	8	0	2814	2873	132	151	5e-16	26.6
TRINITY_DN34895_c0_g1_i11	Cac_g027089.t3	41.88	117	21	2	2809	3018	146	262	5e-16	78.6
TRINITY_DN34895_c0_g1_i11	Cac_g027089.t3	60.00	20	8	0	2768	2827	132	151	5e-16	26.6
TRINITY_DN34895_c0_g1_i12	Cac_g027089.t3	41.88	117	21	2	2809	3018	146	262	5e-16	78.6
TRINITY_DN34895_c0_g1_i12	Cac_g027089.t3	60.00	20	8	0	2768	2827	132	151	5e-16	26.6
TRINITY_DN34895_c0_g2_i2	Cac_g026598.t1	78.00	100	22	0	322	621	64	163	5e-52	172
TRINITY_DN34895_c0_g1_i13	Cac_g015009.t1	38.24	102	34	3	238	543	137	209	4e-11	52.0
TRINITY_DN34895_c0_g1_i13	Cac_g015009.t1	64.00	25	9	0	587	661	220	244	4e-11	35.4
TRINITY_DN34895_c0_g1_i13	Cac_g015009.t1	75.00	28	7	0	267	350	147	174	4e-05	46.6
TRINITY_DN34895_c0_g1_i14	Cac_g027089.t3	81.32	257	48	0	189	959	6	262	2e-135	395
TRINITY_DN34895_c0_g1_i15	Cac_g027089.t3	41.88	117	21	2	2855	3064	146	262	5e-16	78.6
TRINITY_DN34895_c0_g1_i15	Cac_g027089.t3	60.00	20	8	0	2814	2873	132	151	5e-16	26.6
TRINITY_DN34872_c0_g1_i1	Cac_g018682.t1	38.96	249	94	8	1125	1712	450	693	6e-15	79.0
TRINITY_DN34872_c0_g1_i2	Cac_g018682.t1	39.74	234	83	8	1146	1688	465	693	8e-14	75.5
TRINITY_DN34892_c0_g1_i1	Cac_g023258.t1	85.00	260	39	0	1037	258	283	542	9e-154	449
TRINITY_DN34892_c0_g1_i1	Cac_g023258.t1	90.62	32	3	0	1132	1037	220	251	1e-11	66.6
TRINITY_DN34892_c0_g1_i2	Cac_g023258.t1	85.10	208	31	0	881	258	335	542	3e-133	357
TRINITY_DN34892_c0_g1_i2	Cac_g023258.t1	84.62	52	8	0	1048	893	283	334	3e-133	93.6
TRINITY_DN34892_c0_g1_i2	Cac_g023258.t1	90.62	32	3	0	1143	1048	220	251	3e-133	66.6
TRINITY_DN34892_c0_g1_i3	Cac_g023258.t1	85.10	208	31	0	928	305	335	542	3e-133	357
TRINITY_DN34892_c0_g1_i3	Cac_g023258.t1	84.62	52	8	0	1095	940	283	334	3e-133	93.6
TRINITY_DN34892_c0_g1_i3	Cac_g023258.t1	90.62	32	3	0	1190	1095	220	251	3e-133	66.6
TRINITY_DN34892_c0_g1_i4	Cac_g023258.t1	78.12	544	113	2	1889	258	5	542	0.0	854
TRINITY_DN34892_c0_g1_i5	Cac_g023258.t1	85.00	260	39	0	1084	305	283	542	2e-153	449
TRINITY_DN34892_c0_g1_i5	Cac_g023258.t1	90.62	32	3	0	1179	1084	220	251	1e-11	66.6
TRINITY_DN34892_c0_g1_i6	Cac_g023258.t1	73.81	336	82	2	1947	940	5	334	0.0	501
TRINITY_DN34892_c0_g1_i6	Cac_g023258.t1	85.10	208	31	0	928	305	335	542	0.0	357
TRINITY_DN34892_c0_g1_i7	Cac_g023258.t1	73.81	336	82	2	1900	893	5	334	0.0	501
TRINITY_DN34892_c0_g1_i7	Cac_g023258.t1	85.10	208	31	0	881	258	335	542	0.0	357
TRINITY_DN34892_c0_g1_i8	Cac_g023258.t1	78.12	544	113	2	1936	305	5	542	0.0	854
TRINITY_DN34801_c0_g1_i1	Cac_g017605.t1	84.31	306	42	2	3	920	165	464	0.0	538
TRINITY_DN34801_c0_g1_i2	Cac_g017605.t1	90.91	33	3	0	353	451	230	262	9e-14	68.9
TRINITY_DN34874_c0_g1_i1	Cac_g021864.t3	94.05	185	11	0	271	825	1	185	4e-119	352
TRINITY_DN34874_c0_g1_i2	Cac_g021864.t2	86.89	488	62	2	271	1731	1	487	0.0	828
TRINITY_DN34874_c0_g1_i3	Cac_g005823.t1	85.01	407	59	2	94	1308	83	489	0.0	669
TRINITY_DN34809_c0_g1_i1	Cac_g004729.t1	81.10	254	43	1	17	763	110	363	4e-95	294
TRINITY_DN34809_c0_g1_i2	Cac_g004729.t1	77.20	364	77	2	207	1283	1	363	6e-134	400
TRINITY_DN34848_c0_g1_i1	Cac_g028431.t1	77.69	1116	225	6	4048	716	1	1097	0.0	1616
TRINITY_DN34820_c0_g1_i1	Cac_g021078.t1	85.71	28	4	0	276	193	390	417	2e-08	53.9
TRINITY_DN34820_c0_g1_i2	Cac_g021077.t1	90.17	417	41	0	1443	193	1	417	0.0	778
TRINITY_DN34826_c0_g2_i1	Cac_g016846.t1	71.24	299	81	3	1229	348	1	299	8e-141	412
TRINITY_DN34826_c0_g2_i2	Cac_g016846.t1	82.17	157	27	1	815	348	143	299	5e-84	266
TRINITY_DN34826_c0_g2_i2	Cac_g016846.t1	55.83	163	65	4	1305	838	1	163	5e-41	151
TRINITY_DN34826_c0_g2_i3	Cac_g016846.t1	66.49	191	60	2	1503	943	1	191	4e-73	240
TRINITY_DN34826_c0_g2_i3	Cac_g016846.t1	79.28	111	22	1	677	348	189	299	2e-50	178
TRINITY_DN34826_c0_g2_i4	Cac_g016846.t1	93.88	49	3	0	496	350	191	239	2e-24	97.8
TRINITY_DN34826_c0_g2_i4	Cac_g016846.t1	71.43	28	8	0	84	1	240	267	8e-07	47.8
TRINITY_DN34815_c1_g1_i1	Cac_g025091.t1	79.27	492	94	1	138	1589	1	492	0.0	771
TRINITY_DN34815_c1_g1_i1	Cac_g025091.t1	54.51	233	83	2	978	1607	159	391	8e-78	258
TRINITY_DN34810_c0_g1_i1	Cac_g028387.t1	81.67	371	65	1	1612	509	8	378	7e-177	510
TRINITY_DN34810_c0_g2_i1	Cac_g004371.t1	88.93	253	27	1	1	756	370	622	9e-161	471
TRINITY_DN34811_c0_g1_i1	Cac_g009325.t1	83.19	113	19	0	76	414	1	113	9e-62	199
TRINITY_DN34811_c1_g1_i1	Cac_g024393.t1	80.88	136	25	1	550	957	1	135	2e-57	189
TRINITY_DN34834_c0_g1_i1	Cac_g024164.t2	74.11	788	198	2	2635	290	35	822	0.0	1147
TRINITY_DN34834_c0_g1_i2	Cac_g024164.t2	68.33	540	165	2	2982	1381	35	574	0.0	681
TRINITY_DN34834_c0_g1_i2	Cac_g024164.t2	86.75	249	33	0	1036	290	574	822	2e-148	466
TRINITY_DN34834_c0_g1_i3	Cac_g024164.t2	65.35	228	73	2	746	81	250	477	2e-82	266
TRINITY_DN34834_c0_g1_i4	Cac_g024164.t2	68.33	540	165	2	3031	1430	35	574	0.0	681
TRINITY_DN34834_c0_g1_i4	Cac_g024164.t2	86.75	249	33	0	1085	339	574	822	3e-148	466
TRINITY_DN34834_c0_g1_i5	Cac_g024164.t2	71.70	106	30	0	419	102	46	151	6e-44	155
TRINITY_DN34834_c0_g1_i6	Cac_g024164.t1	71.70	106	30	0	456	139	46	151	3e-43	153
TRINITY_DN34834_c0_g1_i7	Cac_g024164.t2	76.99	478	110	0	1772	339	345	822	0.0	763
TRINITY_DN34834_c0_g1_i7	Cac_g024164.t2	65.38	338	112	2	2709	1711	35	372	3e-120	389
TRINITY_DN34834_c0_g1_i8	Cac_g024164.t2	68.55	372	111	2	1233	136	250	621	2e-163	484
TRINITY_DN34834_c0_g1_i8	Cac_g024164.t2	100.00	25	0	0	77	3	622	646	1e-08	57.4
TRINITY_DN34834_c0_g1_i9	Cac_g028703.t1	61.89	307	110	3	3053	2145	38	341	4e-152	335
TRINITY_DN34834_c0_g1_i9	Cac_g028703.t1	54.74	232	103	1	2119	1430	344	575	4e-152	224
TRINITY_DN34834_c0_g1_i9	Cac_g028703.t1	84.11	107	17	0	1085	765	575	681	4e-54	202
TRINITY_DN34834_c0_g1_i10	Cac_g024164.t2	74.11	788	198	2	2684	339	35	822	0.0	1147
TRINITY_DN34866_c0_g1_i1	Cac_g023780.t1	75.46	648	128	5	540	2411	1	641	0.0	951
TRINITY_DN34866_c0_g1_i4	Cac_g023780.t1	75.46	648	128	5	925	2796	1	641	0.0	951
TRINITY_DN34856_c0_g1_i1	Cac_g007544.t1	66.77	337	90	3	178	1146	41	369	4e-137	404
TRINITY_DN34856_c0_g1_i2	Cac_g007544.t1	66.77	337	90	3	178	1146	41	369	2e-137	404
TRINITY_DN34856_c1_g1_i1	Cac_g021205.t2	45.28	159	56	5	903	472	356	498	1e-21	97.8
TRINITY_DN34856_c1_g1_i2	Cac_g022761.t2	76.81	207	44	3	2316	1705	146	351	4e-91	296
TRINITY_DN34856_c1_g1_i3	Cac_g022761.t1	80.59	273	51	2	1401	586	192	463	2e-166	415
TRINITY_DN34856_c1_g1_i3	Cac_g022761.t1	61.22	196	67	3	2057	1491	2	195	2e-166	191
TRINITY_DN34856_c1_g1_i4	Cac_g022761.t1	75.06	441	102	5	1893	586	26	463	0.0	596
TRINITY_DN34856_c1_g1_i5	Cac_g022761.t1	72.90	465	113	6	1950	586	2	463	0.0	605
TRINITY_DN34856_c1_g1_i6	Cac_g021205.t2	49.37	79	22	3	678	472	428	498	5e-07	52.4
TRINITY_DN34856_c1_g1_i7	Cac_g022761.t2	78.71	249	49	3	835	98	146	393	4e-129	378
TRINITY_DN34817_c0_g1_i1	Cac_g002985.t2	76.98	404	93	0	191	1402	1	404	0.0	607
TRINITY_DN34817_c0_g1_i2	Cac_g002985.t2	74.56	338	86	0	2	1015	1	338	1e-175	498
TRINITY_DN34837_c4_g1_i1	Cac_g015139.t1	70.42	71	21	0	77	289	1	71	5e-28	106
TRINITY_DN34837_c4_g1_i2	Cac_g015139.t1	68.18	396	125	1	77	1264	1	395	0.0	566
TRINITY_DN34837_c6_g1_i7	Cac_g032146.t1	52.63	38	18	0	93	206	385	422	7e-05	42.7
TRINITY_DN34837_c6_g1_i9	Cac_g032146.t1	55.10	49	22	0	93	239	385	433	3e-09	55.5
TRINITY_DN34837_c6_g1_i10	Cac_g032146.t1	57.78	45	19	0	56	190	389	433	3e-09	55.1
TRINITY_DN34837_c6_g1_i11	Cac_g032146.t1	55.10	49	22	0	79	225	385	433	3e-09	55.1
TRINITY_DN34849_c0_g1_i1	Cac_g021857.t1	89.66	29	3	0	187	273	123	151	7e-11	58.5
TRINITY_DN34849_c0_g1_i2	Cac_g021857.t1	72.54	426	98	9	343	1581	1	420	0.0	588
TRINITY_DN34849_c0_g1_i3	Cac_g021857.t1	72.54	426	98	9	343	1581	1	420	0.0	588
TRINITY_DN34882_c0_g1_i1	Cac_g015748.t1	74.29	280	69	2	153	992	171	447	7e-143	417
TRINITY_DN34882_c0_g1_i2	Cac_g010840.t1	72.43	584	152	5	45	1775	118	699	0.0	743
TRINITY_DN34857_c0_g1_i1	Cac_g024818.t1	65.73	499	168	1	1902	406	14	509	0.0	702
TRINITY_DN34857_c0_g1_i2	Cac_g013987.t1	73.13	134	36	0	812	411	378	511	8e-66	217
TRINITY_DN34857_c0_g1_i3	Cac_g013987.t1	73.13	134	36	0	807	406	378	511	8e-66	217
TRINITY_DN34857_c1_g1_i1	Cac_g033943.t1	40.08	499	274	9	1483	2	4	482	2e-86	291
TRINITY_DN34857_c1_g1_i2	Cac_g033943.t1	35.24	1067	598	31	3913	776	4	998	1e-124	421
TRINITY_DN34857_c1_g1_i3	Cac_g033943.t1	41.48	499	267	9	1483	2	4	482	1e-90	303
TRINITY_DN34857_c1_g1_i5	Cac_g033943.t1	35.24	1067	598	31	4849	1712	4	998	1e-122	420
TRINITY_DN34857_c1_g1_i6	Cac_g033943.t1	35.24	1067	598	31	4620	1483	4	998	5e-123	420
TRINITY_DN34808_c0_g1_i1	Cac_g026488.t1	75.39	516	123	2	1785	247	208	722	0.0	733
TRINITY_DN34808_c0_g1_i2	Cac_g026488.t1	81.08	74	14	0	450	229	440	513	3e-33	126
TRINITY_DN34808_c0_g1_i3	Cac_g026488.t1	75.24	634	152	3	2139	247	91	722	0.0	885
TRINITY_DN34808_c0_g2_i1	Cac_g026488.t1	76.00	25	6	0	301	227	208	232	1e-06	46.6
TRINITY_DN34808_c0_g1_i4	Cac_g026488.t1	68.25	126	39	1	624	247	598	722	2e-45	162
TRINITY_DN34808_c0_g1_i5	Cac_g026488.t1	82.10	162	29	0	1208	723	440	601	2e-117	284
TRINITY_DN34808_c0_g1_i5	Cac_g026488.t1	70.73	123	35	1	631	263	601	722	2e-117	158
TRINITY_DN34808_c0_g1_i6	Cac_g026488.t1	75.87	634	148	3	2139	247	91	722	0.0	889
TRINITY_DN34808_c0_g1_i7	Cac_g026488.t1	79.42	277	57	0	1537	707	325	601	4e-155	409
TRINITY_DN34808_c0_g1_i7	Cac_g026488.t1	70.73	123	35	1	615	247	601	722	4e-155	159
TRINITY_DN34821_c0_g1_i1	Cac_g008585.t1	75.11	450	110	2	1528	179	46	493	0.0	623
TRINITY_DN34821_c0_g1_i2	Cac_g008585.t1	75.68	37	9	0	111	1	457	493	1e-11	60.5
TRINITY_DN34821_c0_g1_i2	Cac_g008585.t1	73.53	34	9	0	244	143	457	490	2e-10	57.0
TRINITY_DN34844_c0_g1_i1	Cac_g001237.t1	83.00	753	116	6	2687	447	1	747	0.0	1253
TRINITY_DN34844_c0_g1_i3	Cac_g001237.t1	75.53	188	43	2	564	1	334	518	8e-85	268
TRINITY_DN34876_c0_g1_i1	Cac_g000614.t1	89.41	661	69	1	276	2258	1	660	0.0	1115
TRINITY_DN34829_c0_g1_i2	Cac_g029095.t1	79.42	311	58	2	1202	270	1	305	2e-140	414
TRINITY_DN34829_c0_g1_i3	Cac_g029095.t1	67.37	95	29	1	554	270	213	305	2e-37	138
TRINITY_DN34858_c0_g1_i1	Cac_g026889.t1	97.50	80	2	0	240	1	280	359	1e-48	163
TRINITY_DN34858_c1_g1_i1	Cac_g018666.t1	89.68	155	16	0	2	466	353	507	7e-82	260
TRINITY_DN34858_c2_g1_i1	Cac_g026889.t1	85.16	512	70	2	475	1995	1	511	0.0	838
TRINITY_DN34858_c2_g1_i2	Cac_g026889.t1	85.32	511	74	1	369	1898	1	511	0.0	820
TRINITY_DN34858_c2_g2_i1	Cac_g025824.t1	92.75	69	5	0	132	338	399	467	2e-35	134
TRINITY_DN34858_c2_g2_i2	Cac_g017693.t1	75.74	470	90	7	276	1622	1	467	0.0	689
TRINITY_DN34812_c0_g1_i1	Cac_g010107.t1	74.91	538	134	1	1614	1	1	537	0.0	808
TRINITY_DN34812_c0_g1_i2	Cac_g010107.t1	73.00	337	87	1	999	1	201	537	7e-161	471
TRINITY_DN34860_c0_g1_i1	Cac_g008538.t1	82.48	331	58	0	1979	987	12	342	0.0	551
TRINITY_DN34860_c0_g1_i1	Cac_g008538.t1	68.69	198	62	0	978	385	341	538	0.0	296
TRINITY_DN34860_c0_g1_i2	Cac_g008538.t1	77.23	527	120	0	1965	385	12	538	0.0	840
TRINITY_DN34860_c0_g1_i3	Cac_g008538.t1	86.32	190	26	0	1441	872	153	342	5e-168	314
TRINITY_DN34860_c0_g1_i3	Cac_g008538.t1	68.69	198	62	0	863	270	341	538	5e-168	296
TRINITY_DN34860_c0_g1_i4	Cac_g008538.t1	82.67	225	39	0	1661	987	118	342	0.0	362
TRINITY_DN34860_c0_g1_i4	Cac_g008538.t1	69.19	198	61	0	978	385	341	538	0.0	299
TRINITY_DN34860_c0_g1_i5	Cac_g008538.t1	77.20	386	88	0	1542	385	153	538	0.0	605
TRINITY_DN34860_c0_g1_i6	Cac_g008538.t1	71.37	234	67	0	845	144	305	538	6e-120	358
TRINITY_DN34860_c0_g1_i7	Cac_g008538.t1	82.48	331	58	0	1864	872	12	342	0.0	551
TRINITY_DN34860_c0_g1_i7	Cac_g008538.t1	68.69	198	62	0	863	270	341	538	0.0	296
TRINITY_DN34860_c0_g1_i8	Cac_g008538.t1	76.25	421	100	0	1647	385	118	538	0.0	655
TRINITY_DN34860_c0_g1_i9	Cac_g008538.t1	82.48	331	58	0	1979	987	12	342	0.0	551
TRINITY_DN34860_c0_g1_i9	Cac_g008538.t1	69.19	198	61	0	978	385	341	538	0.0	299
TRINITY_DN34860_c0_g1_i10	Cac_g008538.t1	82.48	331	58	0	1864	872	12	342	0.0	551
TRINITY_DN34860_c0_g1_i10	Cac_g008538.t1	68.69	198	62	0	863	270	341	538	0.0	296
TRINITY_DN34860_c0_g1_i11	Cac_g008538.t1	66.52	233	74	1	703	5	305	533	1e-108	327
TRINITY_DN34860_c0_g1_i12	Cac_g008538.t1	68.69	198	62	0	737	144	341	538	5e-96	296
TRINITY_DN34860_c0_g1_i12	Cac_g008538.t1	84.85	33	5	0	844	746	310	342	1e-09	58.9
TRINITY_DN34860_c0_g1_i13	Cac_g006598.t1	58.54	41	17	0	317	195	321	361	4e-10	57.0
TRINITY_DN34860_c0_g1_i14	Cac_g008538.t1	82.67	225	39	0	1546	872	118	342	0.0	362
TRINITY_DN34860_c0_g1_i14	Cac_g008538.t1	68.69	198	62	0	863	270	341	538	0.0	296
TRINITY_DN34860_c0_g1_i15	Cac_g008538.t1	77.42	527	119	0	1965	385	12	538	0.0	842
TRINITY_DN34806_c1_g1_i1	Cac_g025636.t1	71.59	176	46	3	789	262	115	286	5e-67	217
TRINITY_DN34806_c2_g1_i1	Cac_g001800.t1	48.91	368	134	10	1402	446	2	364	7e-69	229
TRINITY_DN34806_c2_g1_i2	Cac_g001800.t1	48.91	368	134	10	1337	381	2	364	4e-69	229
TRINITY_DN34806_c3_g1_i1	Cac_g023001.t1	65.92	223	71	3	105	770	1	219	5e-84	257
TRINITY_DN34806_c3_g1_i2	Cac_g023001.t1	64.29	168	55	3	105	605	1	164	1e-56	182
TRINITY_DN34890_c0_g1_i1	Cac_g019159.t1	47.14	70	27	1	580	371	177	236	3e-13	57.8
TRINITY_DN34890_c0_g1_i1	Cac_g019159.t1	57.69	26	11	0	657	580	152	177	3e-13	37.0
TRINITY_DN34890_c0_g1_i1	Cac_g019159.t1	67.74	31	10	0	741	833	157	187	1e-04	45.8
TRINITY_DN34890_c0_g2_i1	Cac_g000918.t1	88.89	135	15	0	341	745	46	180	2e-60	201
TRINITY_DN34890_c0_g2_i2	Cac_g026322.t1	65.59	340	57	3	153	1169	68	348	2e-128	380
TRINITY_DN34890_c0_g2_i3	Cac_g026322.t1	85.21	257	38	0	222	992	92	348	2e-142	414
TRINITY_DN34890_c0_g2_i4	Cac_g026322.t1	84.88	172	26	0	222	737	92	263	1e-109	311
TRINITY_DN34890_c0_g2_i4	Cac_g026322.t1	84.88	86	13	0	835	1092	263	348	1e-109	105
TRINITY_DN34807_c0_g1_i1	Cac_g013398.t1	66.72	631	111	8	192	1814	64	685	0.0	746
TRINITY_DN34807_c0_g1_i1	Cac_g013398.t1	47.95	73	34	2	4	222	3	71	1e-05	48.9
TRINITY_DN34807_c0_g1_i2	Cac_g013398.t1	76.87	147	30	2	20	460	471	613	4e-64	210
TRINITY_DN34869_c0_g1_i1	Cac_g022523.t2	72.81	423	111	1	1707	451	1	423	0.0	560
TRINITY_DN34869_c0_g1_i2	Cac_g022523.t2	74.69	403	98	1	1647	451	21	423	0.0	555
TRINITY_DN34886_c0_g1_i1	Cac_g004422.t1	67.86	84	27	0	343	92	62	145	2e-33	125
TRINITY_DN34886_c0_g1_i2	Cac_g004422.t1	74.29	35	8	1	104	3	86	120	6e-09	54.3
TRINITY_DN34886_c0_g1_i3	Cac_g004422.t1	76.08	209	45	4	854	228	233	436	1e-86	277
TRINITY_DN34886_c0_g1_i4	Cac_g004422.t1	76.08	209	45	4	798	172	233	436	8e-87	277
TRINITY_DN34886_c0_g1_i5	Cac_g004422.t1	76.58	380	84	4	1367	228	62	436	0.0	543
TRINITY_DN34886_c0_g1_i6	Cac_g004422.t1	76.58	380	84	4	1311	172	62	436	0.0	543
TRINITY_DN34846_c0_g1_i2	Cac_g027470.t1	58.49	53	17	1	144	287	5	57	1e-10	58.5
TRINITY_DN34846_c0_g1_i3	Cac_g027470.t1	58.49	53	17	1	144	287	5	57	2e-10	58.5
TRINITY_DN34846_c0_g1_i4	Cac_g027470.t1	58.49	53	17	1	144	287	5	57	1e-10	58.5
TRINITY_DN34846_c0_g1_i5	Cac_g027470.t1	58.49	53	17	1	144	287	5	57	7e-11	59.7
TRINITY_DN34846_c0_g1_i6	Cac_g027469.t1	80.00	30	4	1	155	244	28	55	5e-09	52.0
TRINITY_DN34846_c0_g1_i6	Cac_g027469.t1	61.54	13	5	0	238	276	54	66	5e-09	24.6
TRINITY_DN34846_c0_g1_i7	Cac_g027469.t1	79.26	405	84	0	54	1268	1	405	0.0	687
TRINITY_DN34846_c0_g1_i8	Cac_g027469.t1	76.94	425	94	1	54	1328	1	421	0.0	694
TRINITY_DN34846_c0_g1_i10	Cac_g027470.t1	58.49	53	17	1	144	287	5	57	2e-10	58.5
TRINITY_DN34846_c0_g1_i11	Cac_g027470.t1	58.49	53	17	1	144	287	5	57	9e-11	58.5
TRINITY_DN34846_c0_g1_i12	Cac_g027469.t1	80.00	30	4	1	155	244	28	55	8e-08	50.8
TRINITY_DN34846_c0_g1_i12	Cac_g027469.t1	61.54	13	5	0	238	276	54	66	8e-08	23.5
TRINITY_DN34846_c0_g1_i13	Cac_g027470.t1	60.00	60	19	1	144	308	5	64	7e-16	70.5
TRINITY_DN34852_c0_g1_i1	Cac_g009913.t1	55.00	300	88	7	932	171	187	485	9e-73	245
TRINITY_DN34852_c0_g1_i1	Cac_g009913.t1	47.62	189	90	4	1244	702	1	188	5e-37	144
TRINITY_DN34852_c0_g1_i2	Cac_g009913.t1	55.00	300	88	7	932	171	187	485	4e-74	245
TRINITY_DN34852_c0_g1_i2	Cac_g009913.t1	47.62	189	90	4	1244	702	1	188	2e-37	144
TRINITY_DN34852_c0_g1_i3	Cac_g009913.t1	55.00	300	88	7	932	171	187	485	4e-74	245
TRINITY_DN34852_c0_g1_i3	Cac_g009913.t1	47.62	189	90	4	1244	702	1	188	2e-37	144
TRINITY_DN34852_c0_g1_i4	Cac_g009913.t1	55.00	300	88	7	932	171	187	485	1e-73	245
TRINITY_DN34852_c0_g1_i4	Cac_g009913.t1	47.62	189	90	4	1244	702	1	188	3e-37	144
TRINITY_DN34852_c0_g1_i5	Cac_g009913.t1	55.00	300	88	7	932	171	187	485	1e-73	245
TRINITY_DN34852_c0_g1_i5	Cac_g009913.t1	47.62	189	90	4	1244	702	1	188	3e-37	144
TRINITY_DN34899_c2_g1_i1	Cac_g009553.t1	37.21	43	27	0	28	156	14	56	7e-05	43.5
TRINITY_DN34818_c0_g1_i1	Cac_g007330.t1	82.76	696	119	1	189	2276	1	695	0.0	1230
TRINITY_DN34818_c0_g1_i2	Cac_g007330.t1	85.07	288	43	0	40	903	97	384	0.0	528
TRINITY_DN34818_c0_g1_i2	Cac_g007330.t1	76.43	280	65	1	903	1742	417	695	0.0	458
TRINITY_DN34818_c0_g1_i3	Cac_g007330.t1	81.33	600	111	1	40	1839	97	695	0.0	1049
TRINITY_DN34818_c0_g1_i4	Cac_g007330.t1	84.40	109	17	0	189	515	1	109	7e-57	191
TRINITY_DN34818_c0_g1_i5	Cac_g007330.t1	86.72	384	51	0	189	1340	1	384	0.0	710
TRINITY_DN34818_c0_g1_i5	Cac_g007330.t1	76.43	280	65	1	1340	2179	417	695	0.0	458
TRINITY_DN34877_c0_g1_i1	Cac_g020543.t1	71.35	370	87	6	1230	139	1	357	3e-168	489
TRINITY_DN34877_c0_g1_i2	Cac_g020543.t1	71.35	370	87	6	1230	139	1	357	6e-171	489
TRINITY_DN34842_c1_g1_i1	Cac_g013058.t5	76.34	224	47	4	395	1054	5	226	3e-111	331
TRINITY_DN34842_c1_g1_i2	Cac_g013058.t5	76.34	224	47	4	409	1068	5	226	3e-111	331
TRINITY_DN34842_c2_g1_i1	Cac_g029302.t1	80.53	339	62	3	1273	263	1	337	4e-176	500
TRINITY_DN34873_c0_g1_i1	Cac_g016474.t1	69.73	403	111	3	1420	233	358	756	0.0	542
TRINITY_DN34839_c0_g1_i1	Cac_g008375.t1	87.28	755	96	0	143	2407	1	755	0.0	1420
TRINITY_DN34839_c0_g2_i1	Cac_g008375.t1	81.52	330	55	2	140	1129	433	756	0.0	566
TRINITY_DN34839_c0_g2_i1	Cac_g008375.t1	81.82	44	8	0	1	132	406	449	8e-16	80.5
TRINITY_DN34839_c0_g1_i2	Cac_g008375.t1	86.47	451	61	0	143	1495	1	451	0.0	853
TRINITY_DN34839_c0_g1_i2	Cac_g008375.t1	87.95	307	37	0	1566	2486	449	755	0.0	573
TRINITY_DN34839_c0_g1_i3	Cac_g008375.t1	87.37	198	25	0	314	907	558	755	7e-121	370
TRINITY_DN34839_c0_g1_i4	Cac_g008375.t1	87.84	329	40	0	323	1309	123	451	0.0	626
TRINITY_DN34839_c0_g1_i4	Cac_g008375.t1	87.95	307	37	0	1380	2300	449	755	0.0	573
TRINITY_DN34839_c0_g2_i2	Cac_g008375.t1	86.38	756	103	0	194	2461	1	756	0.0	1409
TRINITY_DN34839_c0_g1_i5	Cac_g008375.t1	100.00	20	0	0	201	260	546	565	1e-07	49.3
TRINITY_DN34839_c0_g3_i1	Cac_g021187.t1	44.59	74	31	3	412	200	31	97	9e-09	46.6
TRINITY_DN34839_c0_g3_i1	Cac_g021187.t1	92.86	14	1	0	560	519	11	24	9e-09	31.2
TRINITY_DN34839_c0_g3_i2	Cac_g021187.t1	53.03	66	25	2	250	62	11	73	4e-14	65.5
TRINITY_DN34839_c0_g1_i6	Cac_g008375.t1	88.15	633	75	0	323	2221	123	755	0.0	1193
TRINITY_DN34839_c0_g1_i7	Cac_g008375.t1	88.57	35	4	0	3	107	721	755	7e-15	70.9
TRINITY_DN34861_c0_g1_i1	Cac_g026950.t1	55.06	247	77	6	1654	917	14	227	7e-73	235
TRINITY_DN34831_c0_g1_i1	Cac_g019279.t1	66.30	359	104	4	1537	506	17	373	2e-167	490
TRINITY_DN34831_c0_g1_i2	Cac_g019279.t1	62.73	220	65	4	1473	859	17	234	2e-83	272
TRINITY_DN34831_c0_g1_i2	Cac_g019279.t1	68.35	139	44	0	893	477	235	373	2e-57	202
TRINITY_DN34831_c0_g1_i3	Cac_g019279.t1	62.73	220	65	4	1502	888	17	234	2e-83	272
TRINITY_DN34831_c0_g1_i3	Cac_g019279.t1	68.35	139	44	0	922	506	235	373	3e-57	202
TRINITY_DN34831_c0_g1_i4	Cac_g019279.t1	65.96	329	95	4	1418	477	47	373	1e-148	443
TRINITY_DN34831_c0_g1_i4	Cac_g019279.t1	73.33	30	8	0	1618	1529	17	46	1e-06	51.6
TRINITY_DN34831_c0_g1_i5	Cac_g019279.t1	66.30	359	104	4	1508	477	17	373	1e-167	490
TRINITY_DN34831_c0_g1_i7	Cac_g019279.t1	65.96	329	95	4	1447	506	47	373	2e-148	443
TRINITY_DN34831_c0_g1_i7	Cac_g019279.t1	73.33	30	8	0	1647	1558	17	46	1e-06	51.6
TRINITY_DN34884_c0_g1_i1	Cac_g005327.t1	47.56	1066	412	25	471	3290	1	1045	0.0	697
TRINITY_DN34835_c0_g1_i1	Cac_g023095.t1	88.48	512	57	1	2037	502	1	510	0.0	927
TRINITY_DN34835_c0_g1_i2	Cac_g023095.t1	88.48	512	57	1	1942	407	1	510	0.0	927
TRINITY_DN34835_c0_g1_i3	Cac_g023095.t1	88.48	512	57	1	2020	485	1	510	0.0	927
TRINITY_DN34835_c0_g1_i4	Cac_g023095.t1	91.84	245	20	0	1219	485	266	510	9e-164	478
TRINITY_DN34835_c0_g1_i5	Cac_g023095.t1	91.84	245	20	0	1236	502	266	510	1e-163	478
TRINITY_DN34835_c0_g1_i6	Cac_g023095.t1	88.48	512	57	1	1959	424	1	510	0.0	927
TRINITY_DN34881_c0_g1_i1	Cac_g011402.t1	80.72	415	77	3	1337	99	33	446	0.0	690
TRINITY_DN34868_c0_g1_i1	Cac_g011479.t1	94.08	338	20	0	2835	1822	1	338	0.0	670
TRINITY_DN34868_c0_g1_i1	Cac_g011479.t1	75.84	178	27	1	797	264	338	499	2e-81	276
TRINITY_DN34868_c0_g1_i2	Cac_g011479.t1	94.08	338	20	0	2892	1879	1	338	0.0	670
TRINITY_DN34868_c0_g1_i2	Cac_g011479.t1	75.84	178	27	1	797	264	338	499	2e-81	276
TRINITY_DN34868_c0_g1_i3	Cac_g011479.t1	92.98	228	16	0	684	1	118	345	1e-158	454
TRINITY_DN34868_c0_g1_i4	Cac_g011479.t1	86.52	423	41	1	1532	264	93	499	0.0	761
TRINITY_DN34868_c0_g1_i5	Cac_g011479.t1	85.19	351	36	1	1316	264	165	499	0.0	622
TRINITY_DN34804_c0_g1_i2	Cac_g008266.t1	65.66	166	56	1	270	767	10	174	7e-70	231
TRINITY_DN34804_c0_g1_i3	Cac_g008266.t1	49.47	281	115	5	100	930	36	293	2e-73	234
TRINITY_DN34804_c0_g1_i4	Cac_g008266.t1	51.30	308	122	6	270	1181	10	293	9e-88	274
TRINITY_DN34804_c0_g1_i5	Cac_g008266.t1	78.10	105	22	1	270	584	10	113	9e-50	177
TRINITY_DN34804_c0_g1_i5	Cac_g008266.t1	37.44	203	100	5	1100	1696	114	293	2e-21	96.3
TRINITY_DN34804_c0_g1_i6	Cac_g008266.t1	65.66	166	56	1	270	767	10	174	2e-73	232
TRINITY_DN34804_c0_g1_i7	Cac_g008266.t1	78.10	105	22	1	270	584	10	113	1e-50	177
TRINITY_DN34804_c0_g1_i7	Cac_g008266.t1	44.26	61	34	0	1100	1282	114	174	3e-09	58.9
TRINITY_DN34804_c0_g1_i8	Cac_g008266.t1	73.53	34	8	1	191	292	10	42	3e-10	56.2
TRINITY_DN34804_c0_g1_i9	Cac_g029611.t1	36.84	95	39	4	455	739	175	248	1e-04	43.1
TRINITY_DN34804_c0_g1_i10	Cac_g008266.t1	78.10	105	22	1	270	584	10	113	2e-49	177
TRINITY_DN34804_c0_g1_i10	Cac_g008266.t1	44.26	61	34	0	1100	1282	114	174	9e-09	58.2
TRINITY_DN34863_c0_g1_i1	Cac_g008307.t1	86.50	326	43	1	437	1414	16	340	0.0	588
TRINITY_DN34863_c0_g1_i2	Cac_g008307.t1	86.50	326	43	1	359	1336	16	340	0.0	588
TRINITY_DN34863_c0_g1_i3	Cac_g008307.t1	86.50	326	43	1	359	1336	16	340	0.0	589
TRINITY_DN34816_c0_g1_i1	Cac_g004124.t1	81.44	458	79	1	3	1358	1	458	0.0	789
TRINITY_DN34816_c0_g1_i2	Cac_g004124.t1	77.78	288	58	1	3	848	1	288	4e-160	468
TRINITY_DN34816_c0_g1_i2	Cac_g004124.t1	77.72	193	40	1	776	1345	266	458	5e-102	318
TRINITY_DN34816_c0_g1_i3	Cac_g004124.t1	86.21	174	24	0	286	807	285	458	1e-106	324
TRINITY_DN34893_c3_g1_i1	Cac_g008428.t1	65.23	325	103	5	224	1174	1	323	7e-122	382
TRINITY_DN34893_c3_g1_i1	Cac_g008428.t1	50.26	189	82	2	1424	1990	394	570	2e-18	90.1
TRINITY_DN34893_c3_g1_i2	Cac_g008428.t1	67.00	100	24	1	1	300	480	570	2e-14	72.0
TRINITY_DN34893_c4_g1_i1	Cac_g022278.t1	89.66	58	6	0	620	447	120	177	9e-28	108
TRINITY_DN34893_c4_g1_i2	Cac_g022278.t1	89.66	58	6	0	620	447	120	177	1e-27	108
TRINITY_DN34893_c5_g1_i1	Cac_g003413.t1	71.96	107	30	0	3	323	3	109	2e-30	111
TRINITY_DN34893_c5_g1_i2	Cac_g003413.t1	71.96	107	30	0	3	323	3	109	2e-30	114
TRINITY_DN34893_c7_g1_i1	Cac_g022320.t1	63.33	60	22	0	181	2	28	87	4e-21	85.5
TRINITY_DN34893_c7_g1_i2	Cac_g022320.t1	63.24	68	25	0	205	2	28	95	1e-25	97.4
TRINITY_DN34862_c0_g1_i1	Cac_g013204.t1	73.85	520	127	5	1841	291	32	545	0.0	800
TRINITY_DN34862_c0_g1_i2	Cac_g013204.t1	68.27	208	61	3	653	39	118	323	8e-89	285
TRINITY_DN34862_c0_g1_i3	Cac_g013204.t1	76.05	430	98	3	1571	291	118	545	0.0	686
TRINITY_DN34862_c0_g1_i4	Cac_g027305.t1	75.16	153	38	0	722	264	427	579	3e-78	253
TRINITY_DN34845_c0_g1_i1	Cac_g031910.t2	87.13	948	120	2	3218	375	1	946	0.0	1697
TRINITY_DN34854_c0_g1_i1	Cac_g010637.t1	39.61	154	81	3	743	306	293	442	3e-25	104
TRINITY_DN34854_c0_g1_i3	Cac_g010637.t1	42.58	209	106	5	764	165	49	252	3e-37	135
TRINITY_DN34854_c0_g1_i3	Cac_g010637.t1	68.00	25	8	0	834	760	28	52	3e-37	38.5
TRINITY_DN34854_c0_g1_i4	Cac_g010637.t1	37.87	404	198	11	1388	306	49	442	6e-67	227
TRINITY_DN34878_c0_g1_i1	Cac_g002105.t1	88.03	142	17	0	87	512	67	208	2e-87	263
TRINITY_DN34878_c0_g1_i2	Cac_g002105.t1	80.86	209	39	1	143	769	1	208	3e-121	352
TRINITY_DN34878_c1_g1_i1	Cac_g026002.t1	91.38	116	10	0	141	488	1	116	2e-73	228
TRINITY_DN34878_c2_g1_i1	Cac_g026002.t1	94.96	377	19	0	129	1259	1	377	0.0	758
TRINITY_DN34878_c3_g1_i1	Cac_g025761.t1	97.13	209	6	0	111	737	169	377	2e-146	424
TRINITY_DN34878_c3_g1_i2	Cac_g025761.t1	96.70	273	9	0	3	821	105	377	0.0	552
TRINITY_DN34878_c3_g1_i3	Cac_g025761.t1	97.13	209	6	0	111	737	169	377	3e-146	424
TRINITY_DN34878_c3_g1_i4	Cac_g025761.t1	96.70	273	9	0	3	821	105	377	0.0	552
TRINITY_DN34870_c0_g1_i1	Cac_g021289.t1	49.33	223	89	3	753	151	1	221	2e-56	186
TRINITY_DN34870_c0_g1_i2	Cac_g021289.t1	47.42	194	81	4	599	72	31	221	2e-42	145
TRINITY_DN34870_c0_g1_i3	Cac_g021289.t1	47.15	193	78	4	584	72	31	221	5e-42	144
TRINITY_DN34870_c0_g1_i4	Cac_g014601.t1	51.61	217	84	4	768	160	1	210	1e-57	188
TRINITY_DN34894_c1_g1_i1	Cac_g010999.t1	58.80	551	205	6	1742	147	1	548	0.0	593
TRINITY_DN34894_c1_g1_i2	Cac_g010999.t1	59.92	721	259	10	2881	794	1	716	0.0	781
TRINITY_DN34894_c2_g1_i1	Cac_g013939.t1	92.22	347	26	1	175	1212	1	347	0.0	642
TRINITY_DN34894_c2_g1_i2	Cac_g013939.t1	91.93	347	27	1	175	1212	1	347	0.0	639
TRINITY_DN34894_c2_g1_i3	Cac_g013939.t1	93.24	74	4	1	271	489	62	135	6e-47	145
TRINITY_DN34894_c2_g1_i3	Cac_g013939.t1	93.10	29	2	0	170	256	1	29	6e-47	60.1
TRINITY_DN34894_c2_g1_i4	Cac_g013939.t1	90.78	347	26	2	170	1192	1	347	0.0	625
TRINITY_DN34894_c2_g1_i5	Cac_g013939.t1	83.68	380	28	2	175	1311	1	347	0.0	620
TRINITY_DN34894_c2_g1_i6	Cac_g013939.t1	92.59	135	9	1	175	576	1	135	9e-84	256
TRINITY_DN34894_c2_g1_i7	Cac_g013939.t1	86.52	319	40	3	175	1122	1	319	0.0	536
TRINITY_DN34894_c2_g1_i7	Cac_g013939.t1	86.36	22	3	0	1073	1138	304	325	2e-04	43.5
TRINITY_DN34894_c2_g1_i8	Cac_g013939.t1	83.95	380	27	2	175	1311	1	347	0.0	622
TRINITY_DN34894_c2_g1_i9	Cac_g013939.t1	91.89	74	5	1	276	494	62	135	6e-46	142
TRINITY_DN34894_c2_g1_i9	Cac_g013939.t1	93.10	29	2	0	175	261	1	29	6e-46	59.3
TRINITY_DN34847_c1_g1_i1	Cac_g024930.t1	28.65	192	120	4	1847	2407	654	833	2e-12	71.6
TRINITY_DN34847_c1_g1_i2	Cac_g002980.t1	78.79	33	7	0	833	931	175	207	1e-07	54.3
TRINITY_DN34847_c1_g1_i3	Cac_g002980.t1	78.79	33	7	0	351	449	175	207	3e-08	54.3
TRINITY_DN34847_c1_g1_i4	Cac_g002980.t1	78.79	33	7	0	833	931	175	207	1e-07	54.3
TRINITY_DN34847_c1_g1_i5	Cac_g002980.t1	78.79	33	7	0	249	347	175	207	2e-08	54.3
TRINITY_DN34847_c1_g1_i6	Cac_g024930.t1	27.56	156	98	3	1983	2435	655	800	2e-08	58.2
TRINITY_DN34847_c1_g1_i7	Cac_g024930.t1	27.56	156	98	3	1850	2302	655	800	2e-08	58.2
TRINITY_DN34847_c1_g1_i8	Cac_g024930.t1	28.65	192	120	4	1980	2540	654	833	2e-12	71.6
TRINITY_DN34847_c1_g1_i9	Cac_g002980.t1	78.79	33	7	0	966	1064	175	207	1e-07	54.3
TRINITY_DN34805_c0_g1_i1	Cac_g011087.t1	81.55	656	82	1	2444	477	1	617	0.0	1090
TRINITY_DN34805_c0_g2_i1	Cac_g011087.t1	89.47	38	4	0	417	304	335	372	9e-16	74.7
TRINITY_DN34805_c0_g1_i2	Cac_g011087.t1	86.71	617	82	0	2327	477	1	617	0.0	1109
TRINITY_DN34827_c0_g1_i1	Cac_g017462.t1	80.42	332	64	1	189	1181	56	387	0.0	558
TRINITY_DN34827_c0_g1_i2	Cac_g017462.t1	81.75	137	23	1	129	533	251	387	1e-75	239
TRINITY_DN34827_c0_g1_i2	Cac_g017462.t1	78.26	23	5	0	1	69	236	258	2e-04	42.7
TRINITY_DN34827_c0_g1_i3	Cac_g017462.t1	84.38	96	15	0	86	373	292	387	1e-51	174
TRINITY_DN34827_c0_g1_i4	Cac_g017462.t1	82.16	269	48	0	344	1150	119	387	7e-163	469
TRINITY_DN34827_c0_g1_i4	Cac_g017462.t1	65.52	58	19	1	189	359	56	113	3e-14	74.3
TRINITY_DN34864_c0_g1_i1	Cac_g015449.t1	53.35	538	185	12	1600	161	137	666	1e-136	415
TRINITY_DN34864_c0_g1_i2	Cac_g015449.t1	61.42	267	72	4	886	161	406	666	2e-79	263
TRINITY_DN34864_c0_g1_i3	Cac_g015449.t1	57.94	680	214	14	2026	161	1	666	0.0	650
TRINITY_DN34864_c0_g1_i4	Cac_g013069.t1	83.61	122	19	1	919	554	1	121	2e-64	218
TRINITY_DN34875_c0_g1_i1	Cac_g033873.t1	55.76	165	63	3	114	581	1	164	3e-54	177
TRINITY_DN34875_c0_g2_i1	Cac_g024428.t1	60.66	305	107	4	183	1082	64	360	4e-116	348
TRINITY_DN34875_c0_g2_i5	Cac_g024428.t1	59.04	83	34	0	177	425	62	144	2e-28	108
TRINITY_DN34875_c0_g1_i4	Cac_g033873.t1	55.76	165	63	3	114	581	1	164	5e-55	177
TRINITY_DN34875_c0_g2_i7	Cac_g024428.t1	59.71	139	44	3	2041	2442	229	360	3e-42	160
TRINITY_DN34875_c0_g2_i7	Cac_g024428.t1	62.18	119	44	1	992	1348	112	229	2e-30	125
TRINITY_DN34875_c0_g2_i8	Cac_g024428.t1	61.68	167	63	1	183	683	64	229	1e-54	193
TRINITY_DN34875_c0_g2_i8	Cac_g024428.t1	59.71	139	44	3	1376	1777	229	360	6e-43	160
TRINITY_DN34875_c0_g2_i9	Cac_g024428.t1	60.70	257	88	4	992	1747	112	360	2e-87	281
TRINITY_DN34875_c0_g1_i5	Cac_g033873.t1	55.76	165	63	3	114	581	1	164	1e-54	177
TRINITY_DN34832_c0_g1_i1	Cac_g016352.t1	69.43	157	47	1	469	2	55	211	3e-66	209
TRINITY_DN34832_c1_g1_i1	Cac_g016344.t1	58.87	124	51	0	380	9	125	248	7e-42	146
TRINITY_DN34832_c2_g1_i1	Cac_g034333.t1	65.22	46	15	1	199	336	30	74	6e-12	59.7
TRINITY_DN34832_c2_g3_i1	Cac_g016345.t1	88.24	17	2	0	248	298	22	38	6e-04	35.8
TRINITY_DN34832_c3_g1_i1	Cac_g016344.t1	54.57	339	154	0	1931	915	162	500	2e-132	402
TRINITY_DN34832_c3_g1_i2	Cac_g016344.t1	60.93	302	117	1	1510	608	199	500	2e-123	375
TRINITY_DN34832_c3_g1_i3	Cac_g016351.t1	75.18	141	35	0	431	9	32	172	8e-77	230
TRINITY_DN34832_c3_g1_i4	Cac_g016344.t1	60.26	463	184	0	2303	915	38	500	0.0	581
TRINITY_DN34832_c3_g1_i5	Cac_g016344.t1	54.97	302	136	0	1134	229	199	500	4e-121	363
TRINITY_DN34832_c3_g1_i7	Cac_g016344.t1	61.48	270	103	1	815	9	231	500	3e-106	336
TRINITY_DN34832_c3_g1_i7	Cac_g016344.t1	56.52	46	20	0	2057	1920	189	234	6e-09	59.3
TRINITY_DN34832_c3_g1_i8	Cac_g016344.t1	55.96	302	133	0	914	9	199	500	2e-126	374
TRINITY_DN34832_c3_g1_i9	Cac_g018919.t1	69.88	83	25	0	249	1	110	192	2e-40	135
TRINITY_DN34832_c3_g1_i10	Cac_g016344.t1	60.93	302	117	1	911	9	199	500	2e-126	374
TRINITY_DN34832_c3_g1_i11	Cac_g016344.t1	61.48	270	103	1	1414	608	231	500	2e-104	337
TRINITY_DN34832_c3_g1_i11	Cac_g016344.t1	56.52	46	20	0	2656	2519	189	234	9e-09	59.3
TRINITY_DN34832_c3_g1_i12	Cac_g016344.t1	61.12	463	180	0	1996	608	38	500	0.0	592
TRINITY_DN34843_c0_g1_i1	Cac_g010602.t1	60.69	262	103	0	353	1138	160	421	9e-128	281
TRINITY_DN34843_c0_g1_i1	Cac_g010602.t1	70.31	128	35	1	3	377	40	167	9e-128	195
TRINITY_DN34843_c0_g1_i1	Cac_g010602.t1	30.23	172	95	4	593	1033	143	314	7e-10	61.6
TRINITY_DN34887_c0_g1_i1	Cac_g022598.t1	67.34	790	182	10	124	2268	1	789	0.0	1023
TRINITY_DN34887_c0_g1_i2	Cac_g022598.t1	67.47	790	177	9	124	2256	1	789	0.0	1025
TRINITY_DN34840_c0_g1_i1	Cac_g005286.t1	90.82	2156	191	6	6718	257	1	2151	0.0	3943
TRINITY_DN34840_c0_g1_i2	Cac_g005286.t1	97.04	203	6	0	677	69	1	203	3e-111	358
TRINITY_DN34891_c2_g1_i1	Cac_g012130.t1	68.09	47	15	0	38	178	678	724	3e-10	56.6
TRINITY_DN34891_c3_g1_i1	Cac_g012130.t1	61.63	86	13	2	255	1	673	739	1e-21	90.1
TRINITY_DN34891_c3_g1_i2	Cac_g012130.t1	78.08	73	15	1	216	1	673	745	1e-27	106
TRINITY_DN34891_c3_g1_i3	Cac_g012130.t1	73.42	79	20	1	235	2	715	793	8e-31	117
TRINITY_DN34891_c3_g1_i4	Cac_g012130.t1	66.43	140	27	2	418	2	673	793	1e-46	163
TRINITY_DN34891_c3_g1_i5	Cac_g012130.t1	72.58	62	17	0	187	2	732	793	1e-21	89.7
TRINITY_DN34891_c4_g1_i2	Cac_g003062.t1	45.83	48	22	1	140	9	296	343	8e-06	43.1
TRINITY_DN34891_c4_g2_i1	Cac_g003062.t1	59.38	32	13	0	104	9	312	343	1e-04	40.0
TRINITY_DN34891_c4_g2_i2	Cac_g003062.t1	58.62	29	12	0	95	9	315	343	8e-04	37.4
TRINITY_DN34891_c4_g1_i7	Cac_g003062.t1	45.83	48	22	1	140	9	296	343	2e-05	42.4
TRINITY_DN34891_c5_g1_i2	Cac_g000308.t2	58.33	36	15	0	198	91	1	36	2e-06	46.2
TRINITY_DN34891_c6_g1_i1	Cac_g012130.t1	51.22	41	20	0	1	123	753	793	2e-04	40.0
TRINITY_DN34880_c1_g1_i1	Cac_g025118.t1	80.00	60	10	1	750	577	71	130	3e-22	100
TRINITY_DN34880_c1_g1_i1	Cac_g025118.t1	75.00	36	9	0	483	376	18	53	5e-11	65.1
TRINITY_DN34880_c1_g1_i1	Cac_g025118.t1	38.75	80	6	1	1177	938	18	54	3e-04	43.5
TRINITY_DN34880_c1_g1_i2	Cac_g025118.t1	80.00	30	6	0	342	253	101	130	4e-16	54.3
TRINITY_DN34880_c1_g1_i2	Cac_g025118.t1	62.16	37	12	1	442	338	58	94	4e-16	47.0
TRINITY_DN34880_c1_g1_i3	Cac_g013879.t6	62.86	35	13	0	484	380	530	564	2e-12	46.2
TRINITY_DN34880_c1_g1_i3	Cac_g013879.t6	65.38	26	9	0	555	478	496	521	2e-12	43.1
TRINITY_DN34880_c1_g1_i4	Cac_g025118.t1	85.71	28	4	0	445	362	103	130	1e-08	53.5
TRINITY_DN34880_c1_g1_i4	Cac_g025118.t1	70.97	31	9	0	284	192	23	53	4e-08	52.4
TRINITY_DN34880_c1_g1_i5	Cac_g025118.t1	84.85	66	8	1	464	273	65	130	1e-29	117
TRINITY_DN34880_c1_g1_i6	Cac_g029751.t1	54.35	46	19	1	398	261	556	599	7e-18	47.4
TRINITY_DN34880_c1_g1_i6	Cac_g029751.t1	70.83	24	7	0	537	466	498	521	7e-18	41.2
TRINITY_DN34880_c1_g1_i6	Cac_g029751.t1	74.07	27	5	1	469	395	520	546	7e-18	40.4
TRINITY_DN34880_c1_g1_i7	Cac_g025118.t1	64.84	91	21	2	1036	797	40	130	2e-30	115
TRINITY_DN34880_c1_g1_i7	Cac_g025118.t1	85.71	21	3	0	1101	1039	18	38	2e-30	36.6
TRINITY_DN34880_c1_g1_i7	Cac_g025118.t1	75.00	36	9	0	703	596	18	53	1e-10	64.3
TRINITY_DN34880_c1_g1_i8	Cac_g025118.t1	75.00	36	9	0	363	256	18	53	2e-11	62.4
TRINITY_DN34880_c1_g1_i9	Cac_g025118.t1	80.00	60	10	1	792	619	71	130	3e-22	100
TRINITY_DN34880_c1_g1_i9	Cac_g025118.t1	75.00	36	9	0	525	418	18	53	6e-11	65.1
TRINITY_DN34880_c1_g1_i9	Cac_g025118.t1	38.75	80	6	1	1219	980	18	54	4e-04	43.5
TRINITY_DN34880_c1_g1_i10	Cac_g025118.t1	80.00	30	6	0	1341	1252	101	130	2e-15	54.3
TRINITY_DN34880_c1_g1_i10	Cac_g025118.t1	62.16	37	12	1	1441	1337	58	94	2e-15	47.0
TRINITY_DN34880_c1_g1_i11	Cac_g025118.t1	76.67	30	7	0	816	727	101	130	1e-07	53.5
TRINITY_DN34880_c1_g1_i12	Cac_g025118.t1	75.68	37	9	0	224	114	18	54	2e-12	65.1
TRINITY_DN34880_c1_g1_i12	Cac_g025118.t1	85.71	28	4	0	401	318	103	130	5e-08	51.6
TRINITY_DN34880_c1_g1_i13	Cac_g025118.t1	87.93	116	14	0	613	266	15	130	4e-66	226
TRINITY_DN34880_c1_g1_i14	Cac_g025118.t1	83.33	66	9	1	457	266	65	130	1e-29	116
TRINITY_DN34880_c1_g1_i14	Cac_g025118.t1	42.37	59	14	3	635	459	27	65	1e-29	31.6
TRINITY_DN34880_c1_g1_i15	Cac_g025118.t1	75.68	37	9	0	224	114	18	54	1e-13	65.1
TRINITY_DN34880_c1_g1_i15	Cac_g025118.t1	85.71	14	2	0	268	227	3	16	1e-13	27.7
TRINITY_DN34880_c1_g1_i18	Cac_g025118.t1	51.28	156	22	3	1231	797	18	130	9e-34	136
TRINITY_DN34880_c1_g1_i18	Cac_g025118.t1	75.00	36	9	0	703	596	18	53	9e-11	64.7
TRINITY_DN34880_c1_g1_i19	Cac_g025118.t1	81.25	48	7	1	179	42	65	112	9e-20	81.6
TRINITY_DN34880_c1_g1_i19	Cac_g025118.t1	42.37	59	14	3	357	181	27	65	9e-20	31.6
TRINITY_DN34880_c1_g1_i20	Cac_g025118.t1	75.00	36	9	0	363	256	18	53	4e-11	62.4
TRINITY_DN34880_c1_g1_i20	Cac_g025118.t1	69.57	23	7	0	581	513	89	111	2e-07	41.6
TRINITY_DN34880_c1_g1_i20	Cac_g025118.t1	82.35	17	3	0	507	457	114	130	2e-07	30.8
TRINITY_DN34880_c1_g1_i21	Cac_g025118.t1	80.00	60	10	1	970	797	71	130	6e-27	99.0
TRINITY_DN34880_c1_g1_i21	Cac_g025118.t1	37.97	79	6	1	1272	1036	18	53	6e-27	41.6
TRINITY_DN34880_c1_g1_i21	Cac_g025118.t1	75.00	36	9	0	703	596	18	53	3e-10	63.2
TRINITY_DN34880_c1_g2_i1	Cac_g025118.t1	76.92	26	6	0	200	123	28	53	2e-06	45.4
TRINITY_DN34880_c1_g1_i22	Cac_g029751.t1	44.57	92	41	2	349	104	498	589	6e-12	65.1
TRINITY_DN34880_c1_g1_i22	Cac_g029751.t1	44.23	52	29	0	357	202	495	546	3e-05	45.4
TRINITY_DN34880_c1_g1_i23	Cac_g013879.t6	62.86	35	13	0	358	254	530	564	1e-12	46.2
TRINITY_DN34880_c1_g1_i23	Cac_g013879.t6	65.38	26	9	0	429	352	496	521	1e-12	43.1
TRINITY_DN34880_c1_g1_i24	Cac_g025118.t1	75.00	36	9	0	483	376	18	53	1e-12	62.4
TRINITY_DN34880_c1_g1_i24	Cac_g025118.t1	85.71	14	2	0	527	486	3	16	1e-12	27.7
TRINITY_DN34880_c1_g1_i25	Cac_g025118.t1	84.21	38	6	0	262	149	95	132	2e-15	72.4
TRINITY_DN34880_c1_g1_i26	Cac_g025118.t1	84.21	38	6	0	330	217	95	132	4e-15	72.4
TRINITY_DN34880_c1_g1_i26	Cac_g025118.t1	62.50	32	12	0	146	51	16	47	2e-07	49.3
TRINITY_DN34880_c1_g1_i27	Cac_g013879.t6	62.16	37	14	0	363	253	530	566	9e-07	47.4
TRINITY_DN34880_c1_g1_i28	Cac_g025118.t1	75.00	36	9	0	525	418	18	53	1e-12	62.4
TRINITY_DN34880_c1_g1_i28	Cac_g025118.t1	85.71	14	2	0	569	528	3	16	1e-12	27.7
TRINITY_DN34880_c1_g1_i30	Cac_g025118.t1	80.00	30	6	0	947	858	101	130	1e-15	54.3
TRINITY_DN34880_c1_g1_i30	Cac_g025118.t1	62.16	37	12	1	1047	943	58	94	1e-15	47.0
TRINITY_DN34880_c1_g1_i31	Cac_g025118.t1	80.00	30	6	0	342	253	101	130	1e-16	53.1
TRINITY_DN34880_c1_g1_i31	Cac_g025118.t1	62.16	37	12	1	442	338	58	94	1e-16	49.7
TRINITY_DN34880_c1_g1_i33	Cac_g025118.t1	84.38	32	5	0	458	363	99	130	2e-11	62.8
TRINITY_DN34880_c1_g1_i33	Cac_g025118.t1	70.97	31	9	0	285	193	23	53	4e-08	52.4
TRINITY_DN34880_c1_g1_i34	Cac_g029751.t1	36.80	125	57	3	584	276	472	596	4e-12	67.0
TRINITY_DN34880_c1_g1_i34	Cac_g029751.t1	46.15	52	28	0	550	395	495	546	2e-06	49.7
TRINITY_DN34880_c1_g1_i35	Cac_g025118.t1	76.67	30	7	0	941	852	101	130	2e-07	53.5
TRINITY_DN34880_c1_g1_i36	Cac_g025118.t1	80.00	60	10	1	970	797	71	130	7e-22	100
TRINITY_DN34880_c1_g1_i36	Cac_g025118.t1	75.00	36	9	0	703	596	18	53	8e-11	65.1
TRINITY_DN34880_c1_g1_i36	Cac_g025118.t1	38.75	80	6	1	1397	1158	18	54	4e-04	43.5
TRINITY_DN34825_c0_g1_i1	Cac_g008356.t3	41.15	695	297	16	2226	307	27	664	1e-131	410
TRINITY_DN34819_c0_g1_i1	Cac_g009399.t1	88.21	755	88	1	2606	342	6	759	0.0	1347
TRINITY_DN34850_c0_g1_i1	Cac_g016001.t1	88.89	252	28	0	5	760	1	252	6e-158	460
TRINITY_DN34850_c0_g1_i2	Cac_g016001.t1	89.29	252	27	0	5	760	1	252	2e-158	463
TRINITY_DN34850_c0_g1_i3	Cac_g016001.t1	89.29	252	27	0	5	760	1	252	5e-163	463
TRINITY_DN34850_c0_g1_i4	Cac_g016001.t1	88.70	230	26	0	59	748	23	252	2e-142	420
TRINITY_DN34850_c0_g1_i5	Cac_g016001.t1	88.89	252	28	0	5	760	1	252	3e-158	460
TRINITY_DN34850_c0_g1_i6	Cac_g016001.t1	89.29	252	27	0	5	760	1	252	9e-159	463
TRINITY_DN34850_c0_g1_i7	Cac_g016001.t1	89.13	230	25	0	59	748	23	252	5e-143	423
TRINITY_DN34888_c1_g1_i1	Cac_g000295.t1	68.52	54	14	2	2	154	184	237	7e-15	75.1
TRINITY_DN34888_c1_g1_i2	Cac_g000295.t1	35.77	260	126	12	2	754	184	411	1e-17	83.2
TRINITY_DN34888_c2_g1_i1	Cac_g000167.t1	94.59	74	3	1	219	1	118	191	5e-42	149
TRINITY_DN34888_c3_g1_i1	Cac_g000167.t1	60.45	268	69	7	1253	543	115	376	5e-93	295
TRINITY_DN34813_c0_g1_i1	Cac_g018664.t1	97.47	79	2	0	237	1	1	79	2e-44	164
TRINITY_DN34802_c0_g1_i1	Cac_g023353.t1	71.90	1050	284	7	4935	1810	1	1047	0.0	1422
TRINITY_DN34802_c0_g1_i2	Cac_g023353.t1	71.90	1050	284	7	4855	1730	1	1047	0.0	1422
TRINITY_DN34833_c0_g1_i1	Cac_g021257.t2	85.39	835	114	5	544	3045	1	828	0.0	1328
TRINITY_DN34833_c1_g1_i1	Cac_g021812.t1	57.40	554	195	16	65	1654	13	549	1e-145	437
TRINITY_DN34897_c0_g1_i1	Cac_g003007.t1	63.93	61	22	0	29	211	335	395	3e-17	77.0
TRINITY_DN34897_c0_g2_i1	Cac_g003007.t1	48.35	91	45	1	23	295	366	454	7e-10	56.6
TRINITY_DN34897_c0_g2_i1	Cac_g003007.t1	61.54	39	15	0	3	119	357	395	1e-09	55.8
TRINITY_DN34885_c1_g1_i1	Cac_g002676.t1	80.05	426	79	3	1517	255	1	425	0.0	682
TRINITY_DN34885_c2_g1_i1	Cac_g021310.t2	84.15	839	123	4	213	2723	1	831	0.0	1313
TRINITY_DN34885_c2_g1_i1	Cac_g021310.t2	83.93	56	9	0	2822	2989	832	887	3e-19	94.7
TRINITY_DN34885_c2_g1_i2	Cac_g021310.t1	83.39	1120	165	7	213	3563	1	1102	0.0	1752
TRINITY_DN34885_c2_g1_i3	Cac_g021310.t2	83.84	786	117	4	213	2564	1	778	0.0	1253
TRINITY_DN34885_c2_g2_i1	Cac_g011676.t1	45.00	80	44	0	712	473	20	99	2e-23	94.7
TRINITY_DN34885_c2_g1_i4	Cac_g021310.t1	84.30	1013	142	6	427	3456	104	1102	0.0	1614
TRINITY_DN34885_c2_g2_i2	Cac_g011676.t1	45.00	80	44	0	712	473	20	99	1e-23	94.7
TRINITY_DN34885_c2_g1_i5	Cac_g021310.t1	81.79	335	50	3	1034	2035	778	1102	3e-161	501
TRINITY_DN34885_c2_g1_i6	Cac_g021310.t1	81.08	1152	165	8	213	3659	1	1102	0.0	1743
TRINITY_DN34885_c2_g1_i7	Cac_g021310.t1	74.58	177	34	3	261	788	936	1102	5e-76	256
TRINITY_DN34885_c2_g1_i8	Cac_g021310.t2	85.27	679	94	3	427	2457	104	778	0.0	1115
TRINITY_DN34883_c0_g1_i1	Cac_g024888.t1	86.36	22	3	0	12	77	55	76	1e-06	45.4
TRINITY_DN34883_c0_g1_i2	Cac_g024888.t1	86.36	22	3	0	12	77	55	76	3e-05	42.0
TRINITY_DN34855_c0_g1_i1	Cac_g013065.t1	74.60	622	154	2	2331	478	61	682	0.0	904
TRINITY_DN34855_c0_g1_i2	Cac_g013065.t1	76.89	264	61	0	1269	478	419	682	3e-136	426
TRINITY_DN34855_c0_g1_i3	Cac_g013065.t1	80.83	266	51	0	1357	560	119	384	7e-142	430
TRINITY_DN75866_c0_g1_i1	Cac_g028366.t1	90.91	22	2	0	1	66	330	351	8e-05	42.0
TRINITY_DN75891_c0_g1_i1	Cac_g006288.t1	83.91	87	14	0	2	262	83	169	6e-46	151
TRINITY_DN75811_c0_g1_i1	Cac_g007758.t1	73.72	137	35	1	123	530	1	137	1e-62	194
TRINITY_DN75827_c0_g1_i1	Cac_g033108.t1	50.90	222	102	4	657	4	118	336	6e-64	206
TRINITY_DN75881_c0_g1_i1	Cac_g017342.t1	81.16	138	24	1	17	424	1	138	6e-79	237
TRINITY_DN75819_c0_g1_i1	Cac_g002654.t1	77.22	79	18	0	385	621	20	98	7e-38	135
TRINITY_DN75847_c0_g1_i1	Cac_g005541.t1	71.96	107	30	0	5	325	252	358	6e-54	180
TRINITY_DN75808_c0_g1_i1	Cac_g025621.t1	80.68	88	15	1	260	3	366	453	3e-43	149
TRINITY_DN75808_c0_g1_i1	Cac_g025621.t1	39.19	74	45	0	224	3	276	349	2e-09	54.3
TRINITY_DN75808_c0_g1_i1	Cac_g025621.t1	30.67	75	52	0	227	3	174	248	3e-05	42.0
TRINITY_DN75808_c0_g1_i1	Cac_g025621.t1	27.06	85	60	2	254	3	64	147	3e-04	38.5
TRINITY_DN75843_c0_g1_i1	Cac_g004551.t1	89.47	38	4	0	116	3	1	38	3e-16	71.2
TRINITY_DN75820_c0_g1_i1	Cac_g017752.t1	94.20	69	4	0	210	4	236	304	3e-29	109
TRINITY_DN75802_c0_g1_i1	Cac_g009089.t1	78.23	271	53	4	1108	305	158	425	8e-143	416
TRINITY_DN75822_c0_g1_i1	Cac_g005190.t1	45.63	103	42	3	444	166	68	166	5e-13	67.0
TRINITY_DN75856_c0_g1_i1	Cac_g006169.t1	49.48	97	42	3	169	444	276	370	1e-17	79.3
TRINITY_DN75862_c0_g1_i1	Cac_g025162.t1	92.19	64	5	0	212	403	96	159	2e-36	130
TRINITY_DN66112_c0_g1_i1	Cac_g026251.t1	44.33	97	31	5	288	61	101	195	3e-08	50.8
TRINITY_DN66148_c0_g1_i1	Cac_g007462.t2	100.00	25	0	0	237	163	139	163	3e-09	52.8
TRINITY_DN66138_c0_g1_i1	Cac_g000779.t1	51.69	89	43	0	3	269	433	521	3e-27	105
TRINITY_DN66182_c0_g1_i1	Cac_g007000.t1	71.43	21	6	0	209	147	107	127	1e-05	41.6
TRINITY_DN66197_c0_g1_i1	Cac_g004988.t1	69.12	68	21	0	3	206	204	271	7e-25	97.8
TRINITY_DN66132_c0_g1_i1	Cac_g032412.t1	78.85	52	11	0	1	156	70	121	3e-21	85.9
TRINITY_DN66171_c0_g1_i1	Cac_g006247.t1	81.82	33	6	0	330	232	1086	1118	6e-13	65.9
TRINITY_DN66122_c0_g1_i1	Cac_g029034.t2	88.46	156	18	0	75	542	398	553	3e-95	304
TRINITY_DN66122_c0_g1_i2	Cac_g029034.t2	86.26	262	35	1	2	784	373	634	3e-137	423
TRINITY_DN66185_c0_g1_i1	Cac_g008440.t1	87.88	66	8	0	198	1	1	66	2e-33	127
TRINITY_DN66113_c0_g1_i1	Cac_g029866.t1	68.03	122	31	1	183	524	1	122	8e-24	94.4
TRINITY_DN66157_c0_g1_i1	Cac_g029624.t3	65.00	100	35	0	4	303	318	417	2e-38	135
TRINITY_DN66180_c0_g1_i1	Cac_g005407.t1	72.09	627	164	4	2038	167	83	701	0.0	848
TRINITY_DN66142_c0_g1_i1	Cac_g015303.t1	24.00	150	90	3	618	229	66	211	1e-04	43.5
TRINITY_DN66154_c0_g1_i1	Cac_g029826.t1	63.79	58	21	0	3	176	447	504	3e-20	85.9
TRINITY_DN66163_c0_g1_i1	Cac_g017881.t1	66.26	326	108	2	978	1	100	423	3e-129	389
TRINITY_DN66189_c0_g1_i1	Cac_g025039.t2	78.48	474	102	0	2618	1197	1	474	0.0	801
TRINITY_DN66121_c0_g1_i1	Cac_g018550.t1	53.73	67	29	1	2	196	51	117	2e-07	47.8
TRINITY_DN66190_c0_g1_i1	Cac_g021259.t1	66.23	77	24	1	70	300	61	135	7e-28	103
TRINITY_DN66199_c0_g1_i1	Cac_g022542.t1	67.06	85	23	1	25	264	161	245	1e-34	122
TRINITY_DN66170_c0_g1_i1	Cac_g021233.t1	83.87	31	5	0	4	96	54	84	2e-10	55.5
TRINITY_DN66151_c0_g1_i1	Cac_g026909.t1	65.71	70	24	0	506	297	4	73	3e-20	84.0
TRINITY_DN66169_c0_g1_i1	Cac_g007999.t1	90.99	355	31	1	99	1163	4	357	0.0	661
TRINITY_DN25098_c0_g1_i1	Cac_g006222.t1	86.49	37	4	1	111	1	461	496	3e-12	66.2
TRINITY_DN25007_c0_g1_i1	Cac_g003565.t1	54.04	235	82	7	41	670	103	336	3e-64	210
TRINITY_DN25007_c0_g1_i2	Cac_g003565.t1	53.50	243	87	7	41	694	103	344	5e-66	214
TRINITY_DN25038_c0_g1_i1	Cac_g010420.t1	66.67	228	70	3	1356	676	77	299	8e-96	295
TRINITY_DN25021_c0_g1_i1	Cac_g020993.t1	58.54	82	32	2	1	246	162	241	1e-20	85.1
TRINITY_DN25021_c0_g1_i2	Cac_g020993.t1	58.54	82	32	2	1	246	162	241	2e-21	86.3
TRINITY_DN25037_c0_g1_i1	Cac_g015431.t1	59.17	120	42	2	342	1	551	669	1e-39	142
TRINITY_DN25032_c0_g1_i1	Cac_g011412.t1	73.68	19	5	0	567	511	111	129	5e-04	33.5
TRINITY_DN25032_c0_g1_i1	Cac_g011412.t1	43.33	30	17	0	515	426	134	163	5e-04	26.9
TRINITY_DN25032_c0_g1_i2	Cac_g031666.t1	45.28	53	29	0	204	46	163	215	3e-05	42.0
TRINITY_DN25032_c0_g1_i2	Cac_g031666.t1	68.75	16	5	0	247	200	148	163	3e-05	22.3
TRINITY_DN25032_c0_g1_i3	Cac_g011412.t1	73.68	19	5	0	547	491	111	129	4e-04	33.5
TRINITY_DN25032_c0_g1_i3	Cac_g011412.t1	43.33	30	17	0	495	406	134	163	4e-04	26.9
TRINITY_DN25062_c0_g1_i1	Cac_g000963.t1	81.08	814	134	3	108	2507	1	808	0.0	1337
TRINITY_DN25075_c1_g1_i1	Cac_g025590.t2	82.13	207	36	1	1	621	168	373	6e-117	347
TRINITY_DN25012_c0_g1_i1	Cac_g022052.t1	52.76	652	239	11	2356	527	651	1275	0.0	617
TRINITY_DN25028_c0_g1_i1	Cac_g021337.t1	50.97	310	108	3	4	801	68	377	9e-96	291
TRINITY_DN25022_c0_g1_i1	Cac_g007144.t1	59.35	155	60	2	821	363	1	154	2e-50	168
TRINITY_DN25085_c0_g1_i1	Cac_g010991.t1	100.00	45	0	0	402	268	258	302	5e-23	92.8
TRINITY_DN25057_c0_g1_i1	Cac_g000731.t1	47.00	100	36	4	623	348	81	171	2e-13	68.9
TRINITY_DN25090_c0_g2_i1	Cac_g019156.t1	86.27	102	14	0	1	306	76	177	7e-60	188
TRINITY_DN25025_c0_g1_i1	Cac_g015866.t2	71.65	321	80	2	931	2	1	321	2e-143	416
TRINITY_DN25046_c0_g1_i2	Cac_g022634.t1	68.63	51	15	1	3	155	1256	1305	7e-04	38.5
TRINITY_DN25050_c0_g1_i1	Cac_g010164.t1	54.55	66	16	1	447	292	39	104	2e-14	68.6
TRINITY_DN25050_c0_g2_i2	Cac_g031816.t1	75.76	99	23	1	787	491	1	98	2e-33	122
TRINITY_DN25050_c1_g1_i1	Cac_g027795.t1	83.33	24	4	0	2	73	111	134	2e-08	51.2
TRINITY_DN25087_c0_g1_i1	Cac_g008298.t1	45.09	173	71	4	1007	525	1	161	2e-27	108
TRINITY_DN25087_c0_g1_i2	Cac_g008298.t1	44.51	173	72	4	941	459	1	161	3e-26	104
TRINITY_DN25074_c1_g1_i1	Cac_g030801.t7	83.82	68	11	0	2	205	361	428	8e-19	84.0
TRINITY_DN25074_c2_g1_i1	Cac_g030801.t3	82.55	149	26	0	609	163	269	417	5e-72	228
TRINITY_DN25074_c2_g1_i2	Cac_g030801.t6	73.22	239	46	1	825	163	207	445	2e-100	305
TRINITY_DN25074_c3_g1_i1	Cac_g030801.t2	83.52	91	15	0	1	273	135	225	7e-46	154
TRINITY_DN25092_c0_g1_i1	Cac_g032915.t2	84.52	84	13	0	444	193	143	226	5e-44	151
TRINITY_DN25045_c0_g1_i1	Cac_g002792.t2	83.85	291	40	2	876	4	1	284	2e-166	471
TRINITY_DN25045_c0_g1_i1	Cac_g002792.t2	29.33	208	103	1	864	373	93	300	1e-25	105
TRINITY_DN25045_c0_g1_i1	Cac_g002792.t2	31.25	80	55	0	867	628	224	303	8e-06	47.4
TRINITY_DN25040_c0_g1_i1	Cac_g005004.t1	86.08	273	38	0	2	820	89	361	8e-173	494
TRINITY_DN25088_c0_g1_i1	Cac_g033289.t1	78.21	156	32	2	3	467	472	626	2e-76	251
TRINITY_DN25088_c0_g2_i1	Cac_g013388.t1	79.02	224	46	1	3	671	118	341	2e-128	376
TRINITY_DN25011_c0_g1_i1	Cac_g033296.t1	68.75	32	10	0	98	3	357	388	5e-09	52.0
TRINITY_DN25011_c0_g1_i1	Cac_g033296.t1	90.91	11	1	0	219	187	347	357	5e-09	23.9
TRINITY_DN25011_c0_g1_i2	Cac_g033296.t1	62.50	32	12	0	98	3	357	388	1e-07	47.4
TRINITY_DN25011_c0_g1_i2	Cac_g033296.t1	90.91	11	1	0	219	187	347	357	1e-07	23.5
TRINITY_DN25011_c0_g1_i3	Cac_g033290.t1	41.77	79	15	1	238	2	330	377	1e-09	55.1
TRINITY_DN25011_c0_g1_i4	Cac_g033290.t1	43.90	82	15	1	248	3	330	380	4e-12	62.0
TRINITY_DN25009_c0_g1_i1	Cac_g010404.t3	27.44	317	207	7	30	935	444	752	3e-33	133
TRINITY_DN25006_c0_g1_i1	Cac_g003700.t1	73.49	415	99	4	1353	127	18	427	0.0	549
TRINITY_DN25006_c0_g1_i2	Cac_g003700.t1	73.49	415	99	4	1694	468	18	427	0.0	549
TRINITY_DN25030_c0_g1_i1	Cac_g007401.t1	88.51	409	47	0	1533	307	136	544	0.0	704
TRINITY_DN25079_c0_g1_i1	Cac_g009268.t1	40.35	57	29	2	173	3	40	91	4e-05	40.0
TRINITY_DN25033_c0_g1_i1	Cac_g005133.t1	89.66	29	3	0	2	88	165	193	7e-12	59.3
TRINITY_DN25033_c1_g1_i1	Cac_g005133.t1	57.50	80	31	1	7	237	99	178	5e-24	92.0
TRINITY_DN25033_c1_g1_i2	Cac_g005133.t1	57.50	80	31	1	7	237	99	178	1e-24	93.6
TRINITY_DN25033_c1_g1_i3	Cac_g005133.t1	37.89	95	25	2	7	189	99	193	1e-09	55.1
TRINITY_DN25039_c0_g1_i1	Cac_g015369.t1	85.29	68	10	0	382	179	127	194	6e-37	128
TRINITY_DN25039_c0_g1_i2	Cac_g015369.t1	81.44	194	36	0	760	179	1	194	3e-105	311
TRINITY_DN25067_c0_g1_i1	Cac_g013898.t1	54.30	151	63	3	51	494	1	148	2e-42	152
TRINITY_DN25067_c0_g1_i2	Cac_g013898.t1	52.56	156	63	4	51	509	1	148	5e-40	145
TRINITY_DN25067_c0_g1_i3	Cac_g013898.t1	59.06	127	49	2	211	591	34	157	1e-36	137
TRINITY_DN25067_c0_g1_i4	Cac_g013898.t1	56.25	160	64	3	51	521	1	157	5e-47	166
TRINITY_DN25067_c0_g1_i5	Cac_g013898.t1	54.55	165	64	4	51	536	1	157	1e-44	159
TRINITY_DN25067_c0_g1_i6	Cac_g013898.t1	55.74	122	51	2	199	564	30	148	2e-32	124
TRINITY_DN25067_c0_g1_i6	Cac_g013898.t1	54.55	22	10	0	146	211	11	32	2e-32	32.7
TRINITY_DN25061_c0_g1_i1	Cac_g004128.t1	89.63	328	33	1	983	3	21	348	0.0	593
TRINITY_DN25016_c0_g1_i1	Cac_g017674.t4	27.44	215	141	8	2	628	218	423	6e-09	56.2
TRINITY_DN25068_c2_g1_i1	Cac_g003357.t2	42.11	114	41	4	498	169	45	137	4e-16	76.3
TRINITY_DN25068_c2_g1_i2	Cac_g003357.t2	42.11	114	41	4	876	547	45	137	8e-16	77.8
TRINITY_DN25068_c2_g1_i3	Cac_g003357.t2	42.11	114	41	4	876	547	45	137	8e-16	77.8
TRINITY_DN25018_c0_g1_i1	Cac_g026122.t1	87.14	70	9	0	468	259	1	70	4e-41	137
TRINITY_DN25018_c0_g1_i2	Cac_g026122.t1	87.14	70	9	0	468	259	1	70	4e-41	136
TRINITY_DN25097_c0_g1_i1	Cac_g010298.t1	31.35	370	190	15	1036	89	53	412	1e-35	135
TRINITY_DN25044_c0_g1_i1	Cac_g003053.t1	54.55	121	47	3	3	341	82	202	8e-20	84.0
TRINITY_DN25096_c0_g1_i1	Cac_g027174.t2	80.79	203	31	3	1	588	143	344	2e-91	280
TRINITY_DN25002_c0_g1_i2	Cac_g028184.t1	60.13	153	61	0	849	391	6	158	7e-43	149
TRINITY_DN25002_c0_g1_i3	Cac_g028184.t1	75.95	79	19	0	627	391	80	158	3e-18	80.1
TRINITY_DN25002_c0_g1_i4	Cac_g028184.t1	52.14	117	56	0	849	499	6	122	2e-35	129
TRINITY_DN25056_c0_g1_i1	Cac_g015180.t2	71.90	452	117	3	121	1446	6	457	0.0	620
TRINITY_DN25052_c0_g1_i1	Cac_g033032.t1	84.85	495	75	0	160	1644	1	495	0.0	866
TRINITY_DN25052_c0_g1_i2	Cac_g033032.t1	85.11	282	42	0	571	1416	214	495	1e-173	506
TRINITY_DN25041_c0_g1_i1	Cac_g029062.t1	50.00	100	48	1	465	166	22	119	3e-26	100
TRINITY_DN25066_c0_g1_i1	Cac_g033516.t1	76.11	113	27	0	647	309	1	113	4e-44	147
TRINITY_DN25042_c0_g1_i1	Cac_g008816.t1	77.78	27	6	0	141	61	40	66	2e-07	46.6
TRINITY_DN25042_c0_g1_i1	Cac_g008816.t1	81.82	11	2	0	176	144	18	28	2e-07	24.3
TRINITY_DN25042_c0_g1_i2	Cac_g008816.t1	77.78	27	6	0	177	97	40	66	1e-07	47.4
TRINITY_DN25042_c0_g1_i2	Cac_g008816.t1	81.82	11	2	0	212	180	18	28	1e-07	24.3
TRINITY_DN25042_c0_g1_i3	Cac_g008816.t1	87.50	24	3	0	168	97	43	66	2e-08	48.5
TRINITY_DN25042_c0_g1_i4	Cac_g008816.t1	77.78	27	6	0	177	97	40	66	2e-07	47.4
TRINITY_DN25042_c0_g1_i4	Cac_g008816.t1	81.82	11	2	0	212	180	18	28	2e-07	24.3
TRINITY_DN25042_c0_g1_i5	Cac_g008816.t1	77.78	27	6	0	141	61	40	66	2e-07	46.6
TRINITY_DN25042_c0_g1_i5	Cac_g008816.t1	81.82	11	2	0	176	144	18	28	2e-07	24.3
TRINITY_DN25031_c0_g1_i1	Cac_g031668.t1	55.93	708	270	6	572	2575	236	941	0.0	633
TRINITY_DN25031_c0_g1_i1	Cac_g031668.t1	56.76	111	45	2	191	523	56	163	6e-19	92.8
TRINITY_DN25082_c0_g1_i1	Cac_g033541.t1	44.64	280	139	3	861	22	11	274	7e-65	219
TRINITY_DN25082_c0_g1_i1	Cac_g033541.t1	44.06	286	140	5	867	22	299	568	1e-61	210
TRINITY_DN25082_c0_g1_i1	Cac_g033541.t1	42.66	286	144	5	867	22	152	421	3e-59	204
TRINITY_DN25082_c0_g1_i1	Cac_g033541.t1	41.92	291	149	5	876	16	443	717	2e-57	199
TRINITY_DN25082_c0_g1_i1	Cac_g033541.t1	44.38	160	74	2	894	415	584	728	4e-27	112
TRINITY_DN25082_c0_g1_i1	Cac_g033541.t1	40.94	127	74	1	396	16	8	133	2e-25	107
TRINITY_DN25004_c0_g1_i1	Cac_g013119.t1	82.28	254	45	0	1065	304	1	254	8e-133	386
TRINITY_DN25004_c0_g1_i1	Cac_g013119.t1	29.55	132	88	2	1164	772	64	191	1e-04	43.9
TRINITY_DN25004_c0_g1_i2	Cac_g013119.t1	82.28	254	45	0	1065	304	1	254	1e-132	384
TRINITY_DN25086_c0_g1_i1	Cac_g004108.t1	31.12	196	111	7	538	2	107	295	4e-07	49.3
TRINITY_DN25086_c0_g1_i3	Cac_g004108.t1	31.37	153	84	6	475	68	107	255	1e-05	44.7
TRINITY_DN25026_c0_g1_i1	Cac_g028553.t1	58.27	139	57	1	692	1108	58	195	2e-49	178
TRINITY_DN25069_c0_g1_i1	Cac_g001074.t1	99.17	120	1	0	41	400	1	120	2e-71	213
TRINITY_DN25069_c0_g1_i2	Cac_g001074.t1	98.61	72	1	0	210	425	49	120	6e-45	146
TRINITY_DN25069_c0_g1_i2	Cac_g001074.t1	93.75	32	2	0	119	214	1	32	2e-04	39.3
TRINITY_DN25069_c0_g1_i3	Cac_g001074.t1	100.00	86	0	0	241	498	35	120	1e-55	175
TRINITY_DN25069_c0_g1_i3	Cac_g001074.t1	96.88	32	1	0	41	136	1	32	3e-05	42.0
TRINITY_DN25094_c0_g1_i1	Cac_g030384.t1	69.80	149	42	1	3	449	519	664	2e-60	205
TRINITY_DN25036_c0_g1_i1	Cac_g005642.t1	71.08	446	119	5	1551	223	1	439	0.0	606
TRINITY_DN25015_c0_g1_i1	Cac_g016415.t1	65.83	240	78	2	790	74	1	237	7e-102	302
TRINITY_DN25015_c0_g1_i2	Cac_g016413.t1	79.89	368	74	0	1535	432	289	656	0.0	563
TRINITY_DN25015_c0_g1_i2	Cac_g016413.t1	88.89	252	27	1	2323	1571	3	254	0.0	437
TRINITY_DN25015_c0_g1_i3	Cac_g016415.t1	65.83	240	78	2	735	19	1	237	1e-101	300
TRINITY_DN25015_c0_g1_i4	Cac_g016413.t1	84.40	654	101	1	2390	432	3	656	0.0	1029
TRINITY_DN25034_c0_g1_i1	Cac_g004488.t1	91.61	155	13	0	86	550	1	155	1e-102	300
TRINITY_DN25034_c0_g1_i2	Cac_g004488.t2	92.20	141	11	0	86	508	1	141	8e-94	275
TRINITY_DN25008_c0_g1_i1	Cac_g007189.t1	74.47	427	105	1	1626	358	1	427	0.0	657
TRINITY_DN25010_c0_g1_i1	Cac_g015475.t1	28.17	213	96	6	2	484	10	217	9e-15	70.9
TRINITY_DN25010_c0_g1_i2	Cac_g015475.t1	29.78	225	87	8	2	511	10	218	2e-15	73.2
TRINITY_DN25058_c0_g1_i1	Cac_g028980.t2	68.72	227	61	3	891	235	1	225	5e-88	268
TRINITY_DN25058_c0_g1_i2	Cac_g028980.t2	70.87	103	29	1	772	464	1	102	2e-31	119
TRINITY_DN25058_c0_g1_i2	Cac_g028980.t2	81.67	60	11	0	414	235	166	225	2e-29	114
TRINITY_DN25049_c0_g1_i1	Cac_g002773.t1	76.60	141	22	4	76	498	1	130	8e-66	204
TRINITY_DN25077_c0_g1_i1	Cac_g019092.t1	60.99	282	98	6	842	3	41	312	1e-105	336
[truncated: 76,899 more rows]
