# Supplementary material for: Delayed differentiation of epidermal cells walls can underlie pedomorphosis in plants: the case of pedomorphic petals in the hummingbird-pollinated Caiophora hibiscifolia (Loasaceae, subfam. Loasoideae) species
Source: EvoDevo. 2022 Jan 3;13:1. doi: 10.1186/s13227-021-00186-x (PMC8725396; doi:10.1186/s13227-021-00186-x)
Supplement: Supplementary file 13 — Additional file 13. GO enrichment results for the Loasa heterophylla flower bud vs. Caiophora hibiscifolia flower bud contrast. Significance level was set to 0.05. [file 13227_2021_186_MOESM13_ESM.tsv]

ontology	node_id	node_name	raw_p_underrep	raw_p_overrep	FWER_underrep	FWER_overrep
molecular_function	GO:0015318	inorganic molecular entity transmembrane transporter activity	0.9996048490109892	5.486331670993963e-4	1	0.115
cellular_component	GO:0010287	plastoglobule	0.9996600426984643	9.302130045093216e-4	1	0.148
biological_process	GO:0042631	cellular response to water deprivation	0.9999649397566477	2.2054846331715064e-4	1	0.197
biological_process	GO:0071462	cellular response to water stimulus	0.9999649397566477	2.2054846331715064e-4	1	0.197
cellular_component	GO:0030130	clathrin coat of trans-Golgi network vesicle	1	0.0012827807648299527	1	0.225
biological_process	GO:0008610	lipid biosynthetic process	0.9997857668631598	3.046276325378311e-4	1	0.247
molecular_function	GO:0016229	steroid dehydrogenase activity	0.9999122052842624	0.0012891049183279457	1	0.307
molecular_function	GO:0015075	ion transmembrane transporter activity	0.9989723194550159	0.0013837875490682698	1	0.329
cellular_component	GO:0036452	ESCRT complex	0.9996648220069143	0.0020983908324159286	1	0.331
molecular_function	GO:0033764	steroid dehydrogenase activity, acting on the CH-OH group of donors, NAD or NADP as acceptor	1	0.0015573684440417126	1	0.394
molecular_function	GO:0070717	poly-purine tract binding	0.9997529731704426	0.0015740290215260017	1	0.403
molecular_function	GO:0016705	oxidoreductase activity, acting on paired donors, with incorporation or reduction of molecular oxygen	0.998755927191729	0.002023498362882818	1	0.455
biological_process	GO:0008202	steroid metabolic process	0.9997317292271006	6.485523341990856e-4	1	0.466
molecular_function	GO:0016491	oxidoreductase activity	0.9980720764072368	0.002370168074974083	1	0.491
molecular_function	GO:0008271	secondary active sulfate transmembrane transporter activity	0.9998197968071401	0.002455849582814177	1	0.532
molecular_function	GO:0000987	cis-regulatory region sequence-specific DNA binding	0.9989085985578885	0.002472510358204109	1	0.534
molecular_function	GO:0035326	cis-regulatory region binding	0.9989085985578885	0.002472510358204109	1	0.534
cellular_component	GO:0012510	trans-Golgi network transport vesicle membrane	0.9994823402154586	0.003983256255722393	1	0.581
cellular_component	GO:0030125	clathrin vesicle coat	0.9994823402154586	0.003983256255722393	1	0.581
biological_process	GO:0009617	response to bacterium	0.999280724967863	0.0010263164816981976	1	0.587
biological_process	GO:0006629	lipid metabolic process	0.9991847405598877	0.0010453823193722785	1	0.59
molecular_function	GO:0005372	water transmembrane transporter activity	0.9995434465085529	0.0027502632307680255	1	0.591
molecular_function	GO:0015250	water channel activity	0.9995434465085529	0.0027502632307680255	1	0.591
biological_process	GO:0050829	defense response to Gram-negative bacterium	0.9997794515366829	0.0010666970886906103	1	0.604
biological_process	GO:0042742	defense response to bacterium	0.9992360411076279	0.0011248017122007937	1	0.639
biological_process	GO:0006813	potassium ion transport	0.9995466303923908	0.0011416561349649084	1	0.641
molecular_function	GO:0043565	sequence-specific DNA binding	0.9975837565714973	0.0032098373851033816	1	0.7
molecular_function	GO:0043621	protein self-association	0.9982169096096252	0.0036055701605915724	1	0.717
biological_process	GO:0009820	alkaloid metabolic process	0.9995189536870321	0.0017297685384929122	1	0.797
molecular_function	GO:0008143	poly(A) binding	0.9993268747168882	0.004984982729625237	1	0.822
molecular_function	GO:0015116	sulfate transmembrane transporter activity	0.9993268747168882	0.004984982729625237	1	0.822
molecular_function	GO:0000978	RNA polymerase II cis-regulatory region sequence-specific DNA binding	0.9976030145145436	0.005339500366440343	1	0.844
molecular_function	GO:0005506	iron ion binding	0.9959901785045762	0.006294079531150498	1	0.869
cellular_component	GO:0016021	integral component of membrane	0.9906940216175739	0.01040264121825886	1	0.876
cellular_component	GO:0071944	cell periphery	0.9902068474885084	0.011001822052591514	1	0.879
biological_process	GO:0030001	metal ion transport	0.99848832769903	0.002290643557692485	1	0.886
molecular_function	GO:0048037	cofactor binding	0.9944661298999129	0.006948406278171315	1	0.911
molecular_function	GO:0008509	anion transmembrane transporter activity	0.9946649128991284	0.00784114602859436	1	0.927
cellular_component	GO:0005828	kinetochore microtubule	1	0.011815704430850907	1	0.938
molecular_function	GO:0004089	carbonate dehydratase activity	0.9992410311242029	0.00874296455824341	1	0.956
molecular_function	GO:0015108	chloride transmembrane transporter activity	0.9992410311242029	0.00874296455824341	1	0.956
molecular_function	GO:0015267	channel activity	0.9941685136222215	0.009601454434667037	1	0.966
molecular_function	GO:0022803	passive transmembrane transporter activity	0.9941685136222215	0.009601454434667037	1	0.966
biological_process	GO:0051348	negative regulation of transferase activity	0.9996891147421882	0.004020695949355525	1	0.967
molecular_function	GO:0020037	heme binding	0.9929535183155399	0.01084603179526561	1	0.974
cellular_component	GO:0030658	transport vesicle membrane	0.9937465804448363	0.014714239840268376	1	0.975
biological_process	GO:0000380	alternative mRNA splicing, via spliceosome	0.9983137846121517	0.004267264909783596	1	0.978
molecular_function	GO:0046915	transition metal ion transmembrane transporter activity	0.9947245592264982	0.011510256092145206	1	0.978
biological_process	GO:0000381	regulation of alternative mRNA splicing, via spliceosome	0.998232893481144	0.004701817374471276	1	0.98
biological_process	GO:0002252	immune effector process	0.9974512464293555	0.004814955977612176	1	0.98
molecular_function	GO:0005253	anion channel activity	0.9972497367692319	0.011802232654188536	1	0.982
cellular_component	GO:0031224	intrinsic component of membrane	0.9850953977754542	0.01652714216153972	1	0.983
cellular_component	GO:0005773	vacuole	0.9863054612506235	0.01669894287398735	1	0.983
molecular_function	GO:0004497	monooxygenase activity	0.9920117661010877	0.012561701620303347	1	0.984
molecular_function	GO:0003690	double-stranded DNA binding	0.9904401595807408	0.012807880821649171	1	0.984
biological_process	GO:0023014	signal transduction by protein phosphorylation	0.9978761215431051	0.005423571615641055	1	0.986
molecular_function	GO:0005385	zinc ion transmembrane transporter activity	0.996247607512915	0.012836685500531363	1	0.986
molecular_function	GO:0046873	metal ion transmembrane transporter activity	0.9916106526204509	0.012843121479191554	1	0.986
molecular_function	GO:0022853	active ion transmembrane transporter activity	0.9909219443958013	0.013274976075735814	1	0.986
molecular_function	GO:0004096	catalase activity	1	0.01344746345339202	1	0.994
molecular_function	GO:0000977	RNA polymerase II regulatory region sequence-specific DNA binding	0.9922538789038261	0.013502466166135737	1	0.994
molecular_function	GO:0001012	RNA polymerase II regulatory region DNA binding	0.9922538789038261	0.013502466166135737	1	0.994
cellular_component	GO:0005871	kinesin complex	0.9885321364961805	0.02183410021648108	1	0.994
cellular_component	GO:0030665	clathrin-coated vesicle membrane	0.9921690019551825	0.022178797724517165	1	0.994
cellular_component	GO:0005886	plasma membrane	0.9794952784069169	0.022874693487868407	1	0.994
biological_process	GO:0006023	aminoglycan biosynthetic process	0.9987404422721889	0.006904207146526499	1	0.998
biological_process	GO:0006024	glycosaminoglycan biosynthetic process	0.9987404422721889	0.006904207146526499	1	0.998
biological_process	GO:0006521	regulation of cellular amino acid metabolic process	0.9987404422721889	0.006904207146526499	1	0.998
biological_process	GO:0033238	regulation of cellular amine metabolic process	0.9987404422721889	0.006904207146526499	1	0.998
biological_process	GO:0009415	response to water	0.9949633952648165	0.007146833705287371	1	0.998
molecular_function	GO:0005215	transporter activity	0.9871960933174777	0.015306260018834951	1	0.998
molecular_function	GO:0016641	oxidoreductase activity, acting on the CH-NH2 group of donors, oxygen as acceptor	0.9975441504171858	0.01562227436717237	1	0.998
molecular_function	GO:0072341	modified amino acid binding	0.9975441504171858	0.01562227436717237	1	0.998
molecular_function	GO:0042162	telomeric DNA binding	0.9957037263782277	0.015755745196385573	1	0.998
molecular_function	GO:0015079	potassium ion transmembrane transporter activity	0.9927836387978142	0.016295603290765327	1	0.999
cellular_component	GO:0043076	megasporocyte nucleus	1	0.024763712702569947	1	0.999
cellular_component	GO:0043078	polar nucleus	1	0.024763712702569947	1	0.999
cellular_component	GO:0000815	ESCRT III complex	0.9973107698602337	0.026273014961690745	1	0.999
cellular_component	GO:0030132	clathrin coat of coated pit	0.9973107698602337	0.026273014961690745	1	0.999
cellular_component	GO:0034707	chloride channel complex	0.9973107698602337	0.026273014961690745	1	0.999
cellular_component	GO:0030120	vesicle coat	0.9882393069447821	0.026841063830382744	1	0.999
cellular_component	GO:0016020	membrane	0.974213718702224	0.028094342097235804	1	0.999
cellular_component	GO:0030118	clathrin coat	0.9901141608534152	0.028807718967513888	1	0.999
cellular_component	GO:0030140	trans-Golgi network transport vesicle	0.9906479637880266	0.031625563290801156	1	0.999
biological_process	GO:0009414	response to water deprivation	0.9930114356027819	0.009811626701275866	1	1
biological_process	GO:0042445	hormone metabolic process	0.9934856389467982	0.009814168955191774	1	1
biological_process	GO:0030203	glycosaminoglycan metabolic process	0.9977438803735839	0.009955038246719661	1	1
biological_process	GO:0009753	response to jasmonic acid	0.9937130713920335	0.010530469425169262	1	1
biological_process	GO:0006633	fatty acid biosynthetic process	0.9922972429919781	0.012129498629582963	1	1
biological_process	GO:0030656	regulation of vitamin metabolic process	1	0.01223253880855915	1	1
biological_process	GO:0048658	anther wall tapetum development	1	0.01223253880855915	1	1
biological_process	GO:0051972	regulation of telomerase activity	1	0.01223253880855915	1	1
biological_process	GO:0009850	auxin metabolic process	0.994576428384359	0.012591066967145478	1	1
biological_process	GO:0033865	nucleoside bisphosphate metabolic process	0.9938989091889603	0.01300563195549471	1	1
biological_process	GO:0033875	ribonucleoside bisphosphate metabolic process	0.9938989091889603	0.01300563195549471	1	1
biological_process	GO:0034032	purine nucleoside bisphosphate metabolic process	0.9938989091889603	0.01300563195549471	1	1
biological_process	GO:1901699	cellular response to nitrogen compound	0.9938989091889603	0.01300563195549471	1	1
biological_process	GO:0010035	response to inorganic substance	0.9896499513596121	0.013011321324514359	1	1
biological_process	GO:0006811	ion transport	0.9895964146322129	0.01305652930230587	1	1
biological_process	GO:0098542	defense response to other organism	0.9892279861525577	0.013251077826844775	1	1
biological_process	GO:0000165	MAPK cascade	0.9964853260581004	0.013251359886492627	1	1
biological_process	GO:0000270	peptidoglycan metabolic process	0.9979095157442741	0.013671754417503715	1	1
biological_process	GO:0009252	peptidoglycan biosynthetic process	0.9979095157442741	0.013671754417503715	1	1
biological_process	GO:0009273	peptidoglycan-based cell wall biogenesis	0.9979095157442741	0.013671754417503715	1	1
biological_process	GO:0043408	regulation of MAPK cascade	0.9979095157442741	0.013671754417503715	1	1
biological_process	GO:0042446	hormone biosynthetic process	0.9911802900633138	0.013935049162407311	1	1
biological_process	GO:0031408	oxylipin biosynthetic process	0.9946539763377241	0.014375287432552427	1	1
biological_process	GO:0006002	fructose 6-phosphate metabolic process	0.9986488748205382	0.01453769594236045	1	1
biological_process	GO:0048878	chemical homeostasis	0.9882149533789761	0.01581437079314118	1	1
biological_process	GO:0016125	sterol metabolic process	0.991903388798173	0.016182054180369436	1	1
biological_process	GO:0046467	membrane lipid biosynthetic process	0.991333489872578	0.016291990091206885	1	1
molecular_function	GO:0005254	chloride channel activity	0.9984426315559582	0.016299078614257983	1	1
molecular_function	GO:0008443	phosphofructokinase activity	0.9984426315559582	0.016299078614257983	1	1
molecular_function	GO:0061980	regulatory RNA binding	0.9984426315559582	0.016299078614257983	1	1
biological_process	GO:0006637	acyl-CoA metabolic process	0.9935578435010572	0.01643698808607071	1	1
biological_process	GO:0035383	thioester metabolic process	0.9935578435010572	0.01643698808607071	1	1
biological_process	GO:0009611	response to wounding	0.9893119691201852	0.016776830187764925	1	1
biological_process	GO:0090627	plant epidermal cell differentiation	0.9900351056245236	0.01686052965027985	1	1
biological_process	GO:0006812	cation transport	0.9867852094098135	0.01774045034761664	1	1
biological_process	GO:0043207	response to external biotic stimulus	0.9848607375884385	0.018120571412133142	1	1
biological_process	GO:0051707	response to other organism	0.9848607375884385	0.018120571412133142	1	1
biological_process	GO:0044419	interspecies interaction between organisms	0.9844594184512763	0.018436490789723484	1	1
biological_process	GO:0010025	wax biosynthetic process	0.9924032811618162	0.01851122481949701	1	1
biological_process	GO:0000209	protein polyubiquitination	0.9891943301586973	0.018637422173428335	1	1
biological_process	GO:0006732	coenzyme metabolic process	0.9868179025480144	0.018930816625584608	1	1
biological_process	GO:0051607	defense response to virus	0.9898126705718735	0.01932708765336081	1	1
biological_process	GO:0046148	pigment biosynthetic process	0.9875539265692608	0.020160132535285723	1	1
biological_process	GO:0010166	wax metabolic process	0.9912015466985187	0.020584178981413768	1	1
molecular_function	GO:0022857	transmembrane transporter activity	0.9825092720969915	0.02087384087853898	1	1
molecular_function	GO:0008374	O-acyltransferase activity	0.9872646962204815	0.020936621449021708	1	1
biological_process	GO:0006694	steroid biosynthetic process	0.9901251006696359	0.020979081013001596	1	1
biological_process	GO:0006882	cellular zinc ion homeostasis	0.9940511545719521	0.021172378139000463	1	1
biological_process	GO:0050826	response to freezing	0.9940511545719521	0.021172378139000463	1	1
biological_process	GO:0046777	protein autophosphorylation	0.9848805057266383	0.02169698442221952	1	1
biological_process	GO:0009308	amine metabolic process	0.9872042368502175	0.0221231328889685	1	1
biological_process	GO:0006952	defense response	0.9804360362213786	0.022885062581109762	1	1
molecular_function	GO:0015086	cadmium ion transmembrane transporter activity	0.9950150172703748	0.02312880776632008	1	1
molecular_function	GO:0047372	acylglycerol lipase activity	0.9950150172703748	0.02312880776632008	1	1
biological_process	GO:0009851	auxin biosynthetic process	0.9915445678208457	0.02371353887637178	1	1
biological_process	GO:0055069	zinc ion homeostasis	0.9915445678208457	0.02371353887637178	1	1
biological_process	GO:0001933	negative regulation of protein phosphorylation	0.9959793040506445	0.02413578472466874	1	1
biological_process	GO:0006085	acetyl-CoA biosynthetic process	0.9959793040506445	0.02413578472466874	1	1
biological_process	GO:0009821	alkaloid biosynthetic process	0.9959793040506445	0.02413578472466874	1	1
biological_process	GO:0042542	response to hydrogen peroxide	0.9880477613033933	0.024181977655128695	1	1
biological_process	GO:0043484	regulation of RNA splicing	0.986252202529295	0.024370023462570306	1	1
biological_process	GO:1901570	fatty acid derivative biosynthetic process	0.9886959232893797	0.02468411814590949	1	1
molecular_function	GO:0046906	tetrapyrrole binding	0.9822332786943706	0.02528856950490033	1	1
biological_process	GO:0006598	polyamine catabolic process	1	0.025490072793742748	1	1
biological_process	GO:0009440	cyanate catabolic process	1	0.025490072793742748	1	1
biological_process	GO:0009609	response to symbiotic bacterium	1	0.025490072793742748	1	1
biological_process	GO:0010070	zygote asymmetric cell division	1	0.025490072793742748	1	1
biological_process	GO:0018344	protein geranylgeranylation	1	0.025490072793742748	1	1
biological_process	GO:0043446	cellular alkane metabolic process	1	0.025490072793742748	1	1
biological_process	GO:0045905	positive regulation of translational termination	1	0.025490072793742748	1	1
biological_process	GO:0048766	root hair initiation	1	0.025490072793742748	1	1
biological_process	GO:0052746	inositol phosphorylation	1	0.025490072793742748	1	1
biological_process	GO:0070676	intralumenal vesicle formation	1	0.025490072793742748	1	1
molecular_function	GO:0072509	divalent inorganic cation transmembrane transporter activity	0.9886906253609364	0.025743455068217798	1	1
molecular_function	GO:0051213	dioxygenase activity	0.9827047941258111	0.026280939783808598	1	1
biological_process	GO:0071241	cellular response to inorganic substance	0.9887651125013784	0.026407680878681627	1	1
molecular_function	GO:0015297	antiporter activity	0.9820607038494223	0.026503700309280568	1	1
biological_process	GO:0045839	negative regulation of mitotic nuclear division	0.9930957928534735	0.02680250919985883	1	1
biological_process	GO:0043647	inositol phosphate metabolic process	0.9896385021856043	0.027199261381778052	1	1
biological_process	GO:0042592	homeostatic process	0.978409955106047	0.02719953515951882	1	1
biological_process	GO:0001525	angiogenesis	0.9971837002913273	0.027243858786063432	1	1
biological_process	GO:0007009	plasma membrane organization	0.9971837002913273	0.027243858786063432	1	1
biological_process	GO:0010315	auxin efflux	0.9971837002913273	0.027243858786063432	1	1
biological_process	GO:0015691	cadmium ion transport	0.9971837002913273	0.027243858786063432	1	1
biological_process	GO:0019674	NAD metabolic process	0.9971837002913273	0.027243858786063432	1	1
biological_process	GO:0043405	regulation of MAP kinase activity	0.9971837002913273	0.027243858786063432	1	1
biological_process	GO:0045806	negative regulation of endocytosis	0.9971837002913273	0.027243858786063432	1	1
biological_process	GO:0048261	negative regulation of receptor-mediated endocytosis	0.9971837002913273	0.027243858786063432	1	1
biological_process	GO:0070574	cadmium ion transmembrane transport	0.9971837002913273	0.027243858786063432	1	1
molecular_function	GO:0003849	3-deoxy-7-phosphoheptulonate synthase activity	1	0.02758284186177003	1	1
molecular_function	GO:0003854	3-beta-hydroxy-delta5-steroid dehydrogenase activity	1	0.02758284186177003	1	1
molecular_function	GO:0004058	aromatic-L-amino-acid decarboxylase activity	1	0.02758284186177003	1	1
molecular_function	GO:0004366	glycerol-3-phosphate O-acyltransferase activity	1	0.02758284186177003	1	1
molecular_function	GO:0008131	primary amine oxidase activity	1	0.02758284186177003	1	1
molecular_function	GO:0052593	tryptamine:oxygen oxidoreductase (deaminating) activity	1	0.02758284186177003	1	1
molecular_function	GO:0052594	aminoacetone:oxygen oxidoreductase(deaminating) activity	1	0.02758284186177003	1	1
molecular_function	GO:0052595	aliphatic-amine oxidase activity	1	0.02758284186177003	1	1
molecular_function	GO:0052596	phenethylamine:oxygen oxidoreductase (deaminating) activity	1	0.02758284186177003	1	1
molecular_function	GO:0102420	sn-1-glycerol-3-phosphate C16:0-DCA-CoA acyl transferase activity	1	0.02758284186177003	1	1
molecular_function	GO:0102911	(-)-secoisolariciresinol dehydrogenase activity	1	0.02758284186177003	1	1
biological_process	GO:0006730	one-carbon metabolic process	0.9871695879132787	0.028998879095390596	1	1
biological_process	GO:0071695	anatomical structure maturation	0.9803474929869732	0.02904277195920502	1	1
biological_process	GO:0009607	response to biotic stimulus	0.9749556242123366	0.029512542474410534	1	1
biological_process	GO:0045017	glycerolipid biosynthetic process	0.9814636845353588	0.029575377235803363	1	1
biological_process	GO:0065008	regulation of biological quality	0.9746215715497935	0.02971462867257718	1	1
molecular_function	GO:1990837	sequence-specific double-stranded DNA binding	0.9778548995248016	0.0299804354418777	1	1
molecular_function	GO:0003872	6-phosphofructokinase activity	0.9968046637592676	0.03007589039324703	1	1
molecular_function	GO:0005247	voltage-gated chloride channel activity	0.9968046637592676	0.03007589039324703	1	1
molecular_function	GO:0035529	NADH pyrophosphatase activity	0.9968046637592676	0.03007589039324703	1	1
biological_process	GO:0015672	monovalent inorganic cation transport	0.9809163462662236	0.030255194869622026	1	1
molecular_function	GO:0016881	acid-amino acid ligase activity	0.9901197381944276	0.0304444536734185	1	1
biological_process	GO:0019432	triglyceride biosynthetic process	0.9893952291845596	0.030602416533062563	1	1
biological_process	GO:0007584	response to nutrient	0.9876568235770165	0.030625503800397046	1	1
biological_process	GO:0033866	nucleoside bisphosphate biosynthetic process	0.9876568235770165	0.030625503800397046	1	1
biological_process	GO:0034030	ribonucleoside bisphosphate biosynthetic process	0.9876568235770165	0.030625503800397046	1	1
biological_process	GO:0034033	purine nucleoside bisphosphate biosynthetic process	0.9876568235770165	0.030625503800397046	1	1
biological_process	GO:0006643	membrane lipid metabolic process	0.9806867132078836	0.031686520887199074	1	1
molecular_function	GO:0003777	microtubule motor activity	0.9825908476744729	0.03194238049327506	1	1
molecular_function	GO:0015662	ion transmembrane transporter activity, phosphorylative mechanism	0.9858068980910868	0.032464797113666184	1	1
molecular_function	GO:0005342	organic acid transmembrane transporter activity	0.980016024932729	0.03298913906545623	1	1
molecular_function	GO:0046943	carboxylic acid transmembrane transporter activity	0.980016024932729	0.03298913906545623	1	1
molecular_function	GO:0008514	organic anion transmembrane transporter activity	0.9777830865089132	0.03307706697260678	1	1
molecular_function	GO:0015171	amino acid transmembrane transporter activity	0.982765797363593	0.033208756193462266	1	1
biological_process	GO:0006775	fat-soluble vitamin metabolic process	0.9900449617532803	0.033337481858526405	1	1
biological_process	GO:0042362	fat-soluble vitamin biosynthetic process	0.9900449617532803	0.033337481858526405	1	1
biological_process	GO:0072359	circulatory system development	0.9900449617532803	0.033337481858526405	1	1
molecular_function	GO:0016706	2-oxoglutarate-dependent dioxygenase activity	0.9837043967092347	0.03362229153775884	1	1
biological_process	GO:0006448	regulation of translational elongation	0.9923534647852752	0.03375581842676676	1	1
biological_process	GO:0007088	regulation of mitotic nuclear division	0.9856247125674475	0.03397224870869306	1	1
biological_process	GO:0050684	regulation of mRNA processing	0.9806729123466391	0.03459833732931175	1	1
molecular_function	GO:0016765	transferase activity, transferring alkyl or aryl (other than methyl) groups	0.9782657254895136	0.035263998154778695	1	1
molecular_function	GO:0043531	ADP binding	0.9801615247199907	0.03531520965208994	1	1
biological_process	GO:0072507	divalent inorganic cation homeostasis	0.9796409091555365	0.035965851997724584	1	1
molecular_function	GO:0015301	anion:anion antiporter activity	0.9871633144994687	0.03605043097691626	1	1
molecular_function	GO:0140323	solute:anion antiporter activity	0.9871633144994687	0.03605043097691626	1	1
biological_process	GO:0010393	galacturonan metabolic process	0.9767933122475594	0.036495473698816144	1	1
molecular_function	GO:0008324	cation transmembrane transporter activity	0.9715556822692784	0.03653327702182154	1	1
molecular_function	GO:0031418	L-ascorbic acid binding	0.9847135184307407	0.03691305470047384	1	1
molecular_function	GO:1901682	sulfur compound transmembrane transporter activity	0.9847135184307407	0.03691305470047384	1	1
biological_process	GO:0031407	oxylipin metabolic process	0.9835630119139294	0.037226053615155554	1	1
cellular_component	GO:0043596	nuclear replication fork	0.987565483345419	0.037573557954485505	1	1
biological_process	GO:0021700	developmental maturation	0.9733804192064299	0.03795835641613911	1	1
molecular_function	GO:0016780	phosphotransferase activity, for other substituted phosphate groups	0.9881977673458114	0.03846552141199518	1	1
molecular_function	GO:0022890	inorganic cation transmembrane transporter activity	0.9700471109634232	0.03871825381065946	1	1
molecular_function	GO:0000976	transcription regulatory region sequence-specific DNA binding	0.9713103783194295	0.039220758118757616	1	1
molecular_function	GO:0022836	gated channel activity	0.9784198342963579	0.039337686032759424	1	1
biological_process	GO:0006563	L-serine metabolic process	0.9842263638960885	0.039593344421292406	1	1
biological_process	GO:0006084	acetyl-CoA metabolic process	0.9867486401135074	0.039654754061518804	1	1
biological_process	GO:0051051	negative regulation of transport	0.9867486401135074	0.039654754061518804	1	1
cellular_component	GO:0005657	replication fork	0.9810486079807461	0.04036621550660381	1	1
biological_process	GO:0016108	tetraterpenoid metabolic process	0.981488775180503	0.04037833390646995	1	1
biological_process	GO:0016116	carotenoid metabolic process	0.981488775180503	0.04037833390646995	1	1
cellular_component	GO:0009368	endopeptidase Clp complex	0.9926787425100172	0.04041909573635044	1	1
biological_process	GO:0001666	response to hypoxia	0.9732097211554438	0.04073679949870209	1	1
molecular_function	GO:0005244	voltage-gated ion channel activity	0.9821523447595857	0.04105289181074853	1	1
molecular_function	GO:0022832	voltage-gated channel activity	0.9821523447595857	0.04105289181074853	1	1
biological_process	GO:0009108	coenzyme biosynthetic process	0.9713628376489757	0.04143503864846908	1	1
biological_process	GO:0008215	spermine metabolic process	0.9923220151824057	0.041976540441425125	1	1
biological_process	GO:0010117	photoprotection	0.9923220151824057	0.041976540441425125	1	1
biological_process	GO:0010216	maintenance of DNA methylation	0.9923220151824057	0.041976540441425125	1	1
biological_process	GO:0048259	regulation of receptor-mediated endocytosis	0.9923220151824057	0.041976540441425125	1	1
biological_process	GO:0051026	chiasma assembly	0.9923220151824057	0.041976540441425125	1	1
biological_process	GO:0071902	positive regulation of protein serine/threonine kinase activity	0.9923220151824057	0.041976540441425125	1	1
biological_process	GO:0048509	regulation of meristem development	0.9732647639576548	0.04223381914440807	1	1
biological_process	GO:0034220	ion transmembrane transport	0.9679949799294418	0.04234744219060458	1	1
biological_process	GO:0048024	regulation of mRNA splicing, via spliceosome	0.9757961860043949	0.04296493537533652	1	1
biological_process	GO:0051480	regulation of cytosolic calcium ion concentration	0.9881212173401404	0.042983837196433936	1	1
biological_process	GO:0071417	cellular response to organonitrogen compound	0.9794158210185862	0.04342407929077964	1	1
biological_process	GO:0016109	tetraterpenoid biosynthetic process	0.9815627144512119	0.04384701546445909	1	1
biological_process	GO:0016117	carotenoid biosynthetic process	0.9815627144512119	0.04384701546445909	1	1
biological_process	GO:0045488	pectin metabolic process	0.9718205766242569	0.043941584025715956	1	1
biological_process	GO:0016310	phosphorylation	0.9626579686358219	0.04428016005851963	1	1
biological_process	GO:0010053	root epidermal cell differentiation	0.9727682123079278	0.044652560866452765	1	1
biological_process	GO:0006468	protein phosphorylation	0.962948074623041	0.04479702430387187	1	1
biological_process	GO:1902074	response to salt	0.9833089891835441	0.04568965779853144	1	1
molecular_function	GO:0017048	Rho GTPase binding	0.9842442548036144	0.04589422068418261	1	1
biological_process	GO:0044281	small molecule metabolic process	0.9591649393723152	0.04617372191246387	1	1
molecular_function	GO:0042285	xylosyltransferase activity	0.9912570354417566	0.046523534838316234	1	1
molecular_function	GO:0050839	cell adhesion molecule binding	0.9912570354417566	0.046523534838316234	1	1
molecular_function	GO:0070403	NAD+ binding	0.9912570354417566	0.046523534838316234	1	1
biological_process	GO:0051186	cofactor metabolic process	0.962591383602717	0.04678348701572373	1	1
biological_process	GO:0009615	response to virus	0.9709378797040322	0.04685850086522097	1	1
biological_process	GO:0006664	glycolipid metabolic process	0.9742476750377078	0.04749668362094727	1	1
cellular_component	GO:0000776	kinetochore	0.9779514550900681	0.048520023989142534	1	1
biological_process	GO:0010817	regulation of hormone levels	0.9630427326654687	0.048520804846278645	1	1
molecular_function	GO:0005548	phospholipid transporter activity	0.9861720621447896	0.04870620002187179	1	1
molecular_function	GO:0008308	voltage-gated anion channel activity	0.9861720621447896	0.04870620002187179	1	1
cellular_component	GO:0009840	chloroplastic endopeptidase Clp complex	0.9943627967574933	0.04888671156091566	1	1
cellular_component	GO:0009706	chloroplast inner membrane	0.9699940307107353	0.04920378808308404	1	1
biological_process	GO:0044255	cellular lipid metabolic process	0.9581813211268815	0.049614133561289	1	1
biological_process	GO:0000302	response to reactive oxygen species	0.9665261302036596	0.0499934746095553	1	1
biological_process	GO:0006793	phosphorus metabolic process	0.9557776551824594	0.050248238704808726	1	1
biological_process	GO:0006086	acetyl-CoA biosynthetic process from pyruvate	0.9941302554066535	0.05040930409983469	1	1
biological_process	GO:0006449	regulation of translational termination	0.9941302554066535	0.05040930409983469	1	1
biological_process	GO:0006876	cellular cadmium ion homeostasis	0.9941302554066535	0.05040930409983469	1	1
biological_process	GO:0045003	double-strand break repair via synthesis-dependent strand annealing	0.9941302554066535	0.05040930409983469	1	1
biological_process	GO:0070919	production of siRNA involved in chromatin silencing by small RNA	0.9941302554066535	0.05040930409983469	1	1
biological_process	GO:2000306	positive regulation of photomorphogenesis	0.9941302554066535	0.05040930409983469	1	1
cellular_component	GO:0030662	coated vesicle membrane	0.9711911538346719	0.050459627215024	1	1
biological_process	GO:0036293	response to decreased oxygen levels	0.9659179930984769	0.05066845494276323	1	1
biological_process	GO:0045143	homologous chromosome segregation	0.9798027882941629	0.051412826187513805	1	1
biological_process	GO:0051347	positive regulation of transferase activity	0.9711828574284805	0.05143882895008203	1	1
biological_process	GO:0006743	ubiquinone metabolic process	0.9835498385277786	0.05164814374618831	1	1
biological_process	GO:0006744	ubiquinone biosynthetic process	0.9835498385277786	0.05164814374618831	1	1
biological_process	GO:0030100	regulation of endocytosis	0.9835498385277786	0.05164814374618831	1	1
biological_process	GO:0035384	thioester biosynthetic process	0.9835498385277786	0.05164814374618831	1	1
biological_process	GO:0071616	acyl-CoA biosynthetic process	0.9835498385277786	0.05164814374618831	1	1
biological_process	GO:0048469	cell maturation	0.9687076361532976	0.05178531203176808	1	1
biological_process	GO:0031098	stress-activated protein kinase signaling cascade	0.97622569466837	0.05181864961855298	1	1
biological_process	GO:0045324	late endosome to vacuole transport	0.97622569466837	0.05181864961855298	1	1
cellular_component	GO:0010168	ER body	1	0.05189578889009409	1	1
cellular_component	GO:0031379	RNA-directed RNA polymerase complex	1	0.05189578889009409	1	1
cellular_component	GO:0031380	nuclear RNA-directed RNA polymerase complex	1	0.05189578889009409	1	1
molecular_function	GO:0004709	MAP kinase kinase kinase activity	0.9800982615283949	0.053035986248733	1	1
biological_process	GO:0006116	NADH oxidation	1	0.053110774772372804	1	1
biological_process	GO:0006122	mitochondrial electron transport, ubiquinol to cytochrome c	1	0.053110774772372804	1	1
biological_process	GO:0007023	post-chaperonin tubulin folding pathway	1	0.053110774772372804	1	1
biological_process	GO:0010069	zygote asymmetric cytokinesis in embryo sac	1	0.053110774772372804	1	1
biological_process	GO:0010731	protein glutathionylation	1	0.053110774772372804	1	1
biological_process	GO:0019348	dolichol metabolic process	1	0.053110774772372804	1	1
biological_process	GO:0033273	response to vitamin	1	0.053110774772372804	1	1
biological_process	GO:0035280	miRNA loading onto RISC involved in gene silencing by miRNA	1	0.053110774772372804	1	1
biological_process	GO:0035627	ceramide transport	1	0.053110774772372804	1	1
biological_process	GO:0043409	negative regulation of MAPK cascade	1	0.053110774772372804	1	1
biological_process	GO:0043447	alkane biosynthetic process	1	0.053110774772372804	1	1
biological_process	GO:0044211	CTP salvage	1	0.053110774772372804	1	1
biological_process	GO:0045901	positive regulation of translational elongation	1	0.053110774772372804	1	1
biological_process	GO:0046208	spermine catabolic process	1	0.053110774772372804	1	1
biological_process	GO:0048478	replication fork protection	1	0.053110774772372804	1	1
biological_process	GO:0051196	regulation of coenzyme metabolic process	1	0.053110774772372804	1	1
biological_process	GO:0051754	meiotic sister chromatid cohesion, centromeric	1	0.053110774772372804	1	1
biological_process	GO:0051974	negative regulation of telomerase activity	1	0.053110774772372804	1	1
biological_process	GO:0070922	small RNA loading onto RISC	1	0.053110774772372804	1	1
biological_process	GO:0080006	internode patterning	1	0.053110774772372804	1	1
biological_process	GO:0120009	intermembrane lipid transfer	1	0.053110774772372804	1	1
biological_process	GO:1900367	positive regulation of defense response to insect	1	0.053110774772372804	1	1
molecular_function	GO:0001067	regulatory region nucleic acid binding	0.9603644989748612	0.053150251965182915	1	1
molecular_function	GO:0044212	transcription regulatory region DNA binding	0.9603644989748612	0.053150251965182915	1	1
biological_process	GO:0098662	inorganic cation transmembrane transport	0.9625092652200138	0.054376831790463105	1	1
biological_process	GO:0007018	microtubule-based movement	0.9665172257644703	0.054386606034807765	1	1
biological_process	GO:0034285	response to disaccharide	0.9713270500219338	0.05451935749562954	1	1
molecular_function	GO:0015093	ferrous iron transmembrane transporter activity	0.9934445944902033	0.05479981111496369	1	1
molecular_function	GO:0015341	zinc efflux active transmembrane transporter activity	0.9934445944902033	0.05479981111496369	1	1
molecular_function	GO:0022883	zinc efflux transmembrane transporter activity	0.9934445944902033	0.05479981111496369	1	1
molecular_function	GO:0033613	activating transcription factor binding	0.9934445944902033	0.05479981111496369	1	1
molecular_function	GO:0046583	cation efflux transmembrane transporter activity	0.9934445944902033	0.05479981111496369	1	1
biological_process	GO:0006796	phosphate-containing compound metabolic process	0.9513332261881473	0.055228443199624916	1	1
biological_process	GO:0006535	cysteine biosynthetic process from serine	0.9863282455824962	0.055527875646163904	1	1
biological_process	GO:0007548	sex differentiation	0.9863282455824962	0.055527875646163904	1	1
biological_process	GO:0042326	negative regulation of phosphorylation	0.9863282455824962	0.055527875646163904	1	1
biological_process	GO:0051208	sequestering of calcium ion	0.9863282455824962	0.055527875646163904	1	1
biological_process	GO:0051209	release of sequestered calcium ion into cytosol	0.9863282455824962	0.055527875646163904	1	1
biological_process	GO:0051282	regulation of sequestering of calcium ion	0.9863282455824962	0.055527875646163904	1	1
biological_process	GO:0051283	negative regulation of sequestering of calcium ion	0.9863282455824962	0.055527875646163904	1	1
biological_process	GO:0060402	calcium ion transport into cytosol	0.9863282455824962	0.055527875646163904	1	1
biological_process	GO:0097553	calcium ion transmembrane import into cytosol	0.9863282455824962	0.055527875646163904	1	1
biological_process	GO:0009117	nucleotide metabolic process	0.9570830062022069	0.055721280448361894	1	1
molecular_function	GO:0015103	inorganic anion transmembrane transporter activity	0.9655827279356639	0.05597167067399789	1	1
molecular_function	GO:0003968	RNA-directed 5'-3' RNA polymerase activity	1	0.056571212130589806	1	1
molecular_function	GO:0004661	protein geranylgeranyltransferase activity	1	0.056571212130589806	1	1
molecular_function	GO:0004849	uridine kinase activity	1	0.056571212130589806	1	1
molecular_function	GO:0008395	steroid hydroxylase activity	1	0.056571212130589806	1	1
molecular_function	GO:0009815	1-aminocyclopropane-1-carboxylate oxidase activity	1	0.056571212130589806	1	1
molecular_function	GO:0015929	hexosaminidase activity	1	0.056571212130589806	1	1
molecular_function	GO:0031177	phosphopantetheine binding	1	0.056571212130589806	1	1
molecular_function	GO:0035197	siRNA binding	1	0.056571212130589806	1	1
molecular_function	GO:0043682	copper transmembrane transporter activity, phosphorylative mechanism	1	0.056571212130589806	1	1
molecular_function	GO:0046592	polyamine oxidase activity	1	0.056571212130589806	1	1
molecular_function	GO:0051377	mannose-ethanolamine phosphotransferase activity	1	0.056571212130589806	1	1
molecular_function	GO:0103053	1-ethyladenine demethylase activity	1	0.056571212130589806	1	1
molecular_function	GO:0103075	indole-3-pyruvate monooxygenase activity	1	0.056571212130589806	1	1
biological_process	GO:0009410	response to xenobiotic stimulus	0.9762864611236282	0.056815872049996066	1	1
biological_process	GO:0043650	dicarboxylic acid biosynthetic process	0.9762864611236282	0.056815872049996066	1	1
biological_process	GO:0046460	neutral lipid biosynthetic process	0.9762864611236282	0.056815872049996066	1	1
biological_process	GO:0046463	acylglycerol biosynthetic process	0.9762864611236282	0.056815872049996066	1	1
biological_process	GO:1900673	olefin metabolic process	0.9762864611236282	0.056815872049996066	1	1
biological_process	GO:0006865	amino acid transport	0.9654016626706883	0.058546330182097595	1	1
molecular_function	GO:0016614	oxidoreductase activity, acting on CH-OH group of donors	0.957585789120145	0.05854658392962134	1	1
molecular_function	GO:0005267	potassium channel activity	0.9807912982464206	0.058716052879762184	1	1
biological_process	GO:0043086	negative regulation of catalytic activity	0.9710011209046094	0.05907315252467168	1	1
biological_process	GO:0010833	telomere maintenance via telomere lengthening	0.9788276218609995	0.059695206584165765	1	1
biological_process	GO:2000022	regulation of jasmonic acid mediated signaling pathway	0.9788276218609995	0.059695206584165765	1	1
molecular_function	GO:0016638	oxidoreductase activity, acting on the CH-NH2 group of donors	0.9758506944565264	0.05985268184380199	1	1
cellular_component	GO:0012506	vesicle membrane	0.9602592418289958	0.060040004920738556	1	1
molecular_function	GO:0048029	monosaccharide binding	0.9689828922154818	0.060180968949420786	1	1
biological_process	GO:0006766	vitamin metabolic process	0.9604853731744267	0.061285874367938885	1	1
biological_process	GO:0070482	response to oxygen levels	0.9579686009195076	0.06142403394106297	1	1
molecular_function	GO:0008134	transcription factor binding	0.9630279657623737	0.06151164528820114	1	1
biological_process	GO:0001934	positive regulation of protein phosphorylation	0.9656319857578631	0.06174343330202033	1	1
molecular_function	GO:0008187	poly-pyrimidine tract binding	0.9843777256328277	0.061773830336108296	1	1
molecular_function	GO:0120013	lipid transfer activity	0.9843777256328277	0.061773830336108296	1	1
molecular_function	GO:0120014	phospholipid transfer activity	0.9843777256328277	0.061773830336108296	1	1
biological_process	GO:0048871	multicellular organismal homeostasis	0.972800738618222	0.06190269389241818	1	1
biological_process	GO:0010150	leaf senescence	0.9573426364733616	0.06208280695018492	1	1
biological_process	GO:0032386	regulation of intracellular transport	0.9684616928658228	0.06244131474134355	1	1
cellular_component	GO:0009528	plastid inner membrane	0.960842370750822	0.06250017477501849	1	1
molecular_function	GO:1901505	carbohydrate derivative transmembrane transporter activity	0.9589147215175473	0.0639972096092763	1	1
biological_process	GO:0055086	nucleobase-containing small molecule metabolic process	0.9482632877026504	0.0647250716034727	1	1
molecular_function	GO:0015291	secondary active transmembrane transporter activity	0.9493732440041559	0.06479989282463508	1	1
cellular_component	GO:0010319	stromule	0.9808147972452986	0.06501495308907723	1	1
biological_process	GO:0019637	organophosphate metabolic process	0.9454802888664047	0.06520364830486342	1	1
biological_process	GO:0098655	cation transmembrane transport	0.9538705357420778	0.06566232971073767	1	1
cellular_component	GO:0036464	cytoplasmic ribonucleoprotein granule	0.957925364711866	0.06566588820900826	1	1
biological_process	GO:0072503	cellular divalent inorganic cation homeostasis	0.9620548085388849	0.06608206764632342	1	1
biological_process	GO:0000041	transition metal ion transport	0.958882378833884	0.06612002163248808	1	1
cellular_component	GO:0035770	ribonucleoprotein granule	0.9570083877440505	0.0666412242901102	1	1
biological_process	GO:0009226	nucleotide-sugar biosynthetic process	0.9693744961996029	0.06668417197511177	1	1
biological_process	GO:0007091	metaphase/anaphase transition of mitotic cell cycle	0.9740821469619745	0.06712855610850556	1	1
biological_process	GO:0010965	regulation of mitotic sister chromatid separation	0.9740821469619745	0.06712855610850556	1	1
biological_process	GO:0044784	metaphase/anaphase transition of cell cycle	0.9740821469619745	0.06712855610850556	1	1
biological_process	GO:1905818	regulation of chromosome separation	0.9740821469619745	0.06712855610850556	1	1
biological_process	GO:0000919	cell plate assembly	0.9798265361303873	0.06771170481965205	1	1
biological_process	GO:0006814	sodium ion transport	0.9798265361303873	0.06771170481965205	1	1
biological_process	GO:0007167	enzyme linked receptor protein signaling pathway	0.9798265361303873	0.06771170481965205	1	1
biological_process	GO:0009423	chorismate biosynthetic process	0.9798265361303873	0.06771170481965205	1	1
biological_process	GO:0010052	guard cell differentiation	0.9798265361303873	0.06771170481965205	1	1
molecular_function	GO:0005216	ion channel activity	0.9551241772874204	0.06841546591750337	1	1
biological_process	GO:0055088	lipid homeostasis	0.9635637403594386	0.06869141343601388	1	1
cellular_component	GO:0009509	chromoplast	0.9860591748607437	0.06943567934021129	1	1
biological_process	GO:0006631	fatty acid metabolic process	0.9462446424655875	0.06995030152974209	1	1
biological_process	GO:0042327	positive regulation of phosphorylation	0.9586620135125243	0.07007171185936177	1	1
biological_process	GO:0032879	regulation of localization	0.9460774733835511	0.07007970161914724	1	1
molecular_function	GO:0046982	protein heterodimerization activity	0.9550841283524942	0.07104776025557791	1	1
biological_process	GO:0035295	tube development	0.9660277512913069	0.07117492133709812	1	1
biological_process	GO:0007568	aging	0.9482240457497947	0.07119131159711804	1	1
biological_process	GO:0009110	vitamin biosynthetic process	0.954229737578784	0.07127275934348254	1	1
biological_process	GO:0009247	glycolipid biosynthetic process	0.9612132383846265	0.07158776813770866	1	1
biological_process	GO:0009744	response to sucrose	0.9612132383846265	0.07158776813770866	1	1
biological_process	GO:0045860	positive regulation of protein kinase activity	0.9612132383846265	0.07158776813770866	1	1
biological_process	GO:0007266	Rho protein signal transduction	0.9854623040576396	0.07171542873902388	1	1
biological_process	GO:0008655	pyrimidine-containing compound salvage	0.9854623040576396	0.07171542873902388	1	1
biological_process	GO:0019374	galactolipid metabolic process	0.9854623040576396	0.07171542873902388	1	1
biological_process	GO:0035834	indole alkaloid metabolic process	0.9854623040576396	0.07171542873902388	1	1
biological_process	GO:0048514	blood vessel morphogenesis	0.9854623040576396	0.07171542873902388	1	1
biological_process	GO:0051643	endoplasmic reticulum localization	0.9854623040576396	0.07171542873902388	1	1
biological_process	GO:0055073	cadmium ion homeostasis	0.9854623040576396	0.07171542873902388	1	1
biological_process	GO:0061817	endoplasmic reticulum-plasma membrane tethering	0.9854623040576396	0.07171542873902388	1	1
biological_process	GO:1902170	cellular response to reactive nitrogen species	0.9854623040576396	0.07171542873902388	1	1
biological_process	GO:1901576	organic substance biosynthetic process	0.9335905407485805	0.07192115126703277	1	1
biological_process	GO:0042493	response to drug	0.9421395492487961	0.07216523626405374	1	1
cellular_component	GO:0030659	cytoplasmic vesicle membrane	0.9513036917923483	0.07249260463582953	1	1
biological_process	GO:0044283	small molecule biosynthetic process	0.9381818478932352	0.07290465269353302	1	1
biological_process	GO:0048646	anatomical structure formation involved in morphogenesis	0.9459544400714556	0.07329371505648204	1	1
molecular_function	GO:0050662	coenzyme binding	0.9406192057282151	0.07354312217553843	1	1
biological_process	GO:0006898	receptor-mediated endocytosis	0.9589313722448852	0.07434148553428284	1	1
biological_process	GO:0007346	regulation of mitotic cell cycle	0.9474063346900732	0.0750229593664519	1	1
biological_process	GO:1900055	regulation of leaf senescence	0.9627739463848444	0.0753913047009647	1	1
molecular_function	GO:0046910	pectinesterase inhibitor activity	0.9768711922336799	0.07559811404894891	1	1
cellular_component	GO:0000777	condensed chromosome kinetochore	0.9669272369909141	0.0762107238401523	1	1
biological_process	GO:0055080	cation homeostasis	0.9413359476130221	0.0772727059278905	1	1
biological_process	GO:0010876	lipid localization	0.9481221411989705	0.0777396304516431	1	1
molecular_function	GO:0003964	RNA-directed DNA polymerase activity	0.9837009213857419	0.07829473161970883	1	1
molecular_function	GO:0004564	beta-fructofuranosidase activity	0.9837009213857419	0.07829473161970883	1	1
molecular_function	GO:0016160	amylase activity	0.9837009213857419	0.07829473161970883	1	1
molecular_function	GO:0045296	cadherin binding	0.9837009213857419	0.07829473161970883	1	1
biological_process	GO:0009638	phototropism	0.9731974908001412	0.07858275878889932	1	1
biological_process	GO:0010189	vitamin E biosynthetic process	0.9731974908001412	0.07858275878889932	1	1
biological_process	GO:0019915	lipid storage	0.9731974908001412	0.07858275878889932	1	1
biological_process	GO:0042360	vitamin E metabolic process	0.9731974908001412	0.07858275878889932	1	1
biological_process	GO:0046417	chorismate metabolic process	0.9731974908001412	0.07858275878889932	1	1
biological_process	GO:1902182	shoot apical meristem development	0.9731974908001412	0.07858275878889932	1	1
molecular_function	GO:0030276	clathrin binding	0.9578728498669474	0.07917559156108869	1	1
biological_process	GO:0045930	negative regulation of mitotic cell cycle	0.9545765280606026	0.07944987477276959	1	1
biological_process	GO:0098660	inorganic ion transmembrane transport	0.9424461196418683	0.07977604647157399	1	1
cellular_component	GO:0000932	P-body	0.9528258563486389	0.07981057856081518	1	1
biological_process	GO:0009692	ethylene metabolic process	0.964827961178912	0.08028533706115992	1	1
biological_process	GO:0009693	ethylene biosynthetic process	0.964827961178912	0.08028533706115992	1	1
biological_process	GO:0032509	endosome transport via multivesicular body sorting pathway	0.964827961178912	0.08028533706115992	1	1
biological_process	GO:0043449	cellular alkene metabolic process	0.964827961178912	0.08028533706115992	1	1
biological_process	GO:0043450	alkene biosynthetic process	0.964827961178912	0.08028533706115992	1	1
biological_process	GO:1900674	olefin biosynthetic process	0.964827961178912	0.08028533706115992	1	1
biological_process	GO:0006753	nucleoside phosphate metabolic process	0.9366937898435377	0.08041497085526658	1	1
biological_process	GO:0009620	response to fungus	0.9362110887808923	0.08058752362836134	1	1
biological_process	GO:0015711	organic anion transport	0.9414930904263639	0.08065507219688711	1	1
biological_process	GO:0055076	transition metal ion homeostasis	0.9437503805168805	0.08216358514743075	1	1
biological_process	GO:0048519	negative regulation of biological process	0.9271614964891793	0.08223883577003728	1	1
biological_process	GO:0006900	vesicle budding from membrane	0.9565759207092204	0.08306839814997247	1	1
biological_process	GO:0009070	serine family amino acid biosynthetic process	0.9565759207092204	0.08306839814997247	1	1
cellular_component	GO:0030133	transport vesicle	0.949540372784976	0.08335201330591265	1	1
molecular_function	GO:0003746	translation elongation factor activity	0.9589471081892514	0.0837762323118685	1	1
molecular_function	GO:0046872	metal ion binding	0.9227733617006773	0.08381177126274478	1	1
biological_process	GO:1903509	liposaccharide metabolic process	0.9504985915342461	0.08407189285732651	1	1
cellular_component	GO:0042175	nuclear outer membrane-endoplasmic reticulum membrane network	0.928679150820916	0.08425640217510125	1	1
biological_process	GO:0009605	response to external stimulus	0.9244281550177942	0.08479619579485244	1	1
molecular_function	GO:0051117	ATPase binding	0.9639495690230837	0.08488390238338904	1	1
biological_process	GO:0044092	negative regulation of molecular function	0.948561171049918	0.08621652085365486	1	1
biological_process	GO:0032147	activation of protein kinase activity	0.953639103284557	0.08656194178019465	1	1
biological_process	GO:0045490	pectin catabolic process	0.953639103284557	0.08656194178019465	1	1
cellular_component	GO:0044297	cell body	0.976888211719289	0.08657191561805583	1	1
molecular_function	GO:0019842	vitamin binding	0.9386256840063818	0.0866530415759987	1	1
molecular_function	GO:0003727	single-stranded RNA binding	0.9517422556420914	0.08676073596190888	1	1
molecular_function	GO:0015932	nucleobase-containing compound transmembrane transporter activity	0.9440283293260021	0.08691808551658459	1	1
biological_process	GO:1901362	organic cyclic compound biosynthetic process	0.920860963010796	0.08701304030050619	1	1
biological_process	GO:0048523	negative regulation of cellular process	0.9245827210681422	0.08719184228689647	1	1
molecular_function	GO:0005388	calcium transmembrane transporter activity, phosphorylative mechanism	0.9691714890916611	0.08803711607164368	1	1
molecular_function	GO:0030983	mismatched DNA binding	0.9691714890916611	0.08803711607164368	1	1
biological_process	GO:0009695	jasmonic acid biosynthetic process	0.9666625181414736	0.08826946752151205	1	1
biological_process	GO:0032511	late endosome to vacuole transport via multivesicular body sorting pathway	0.9666625181414736	0.08826946752151205	1	1
biological_process	GO:0071805	potassium ion transmembrane transport	0.9666625181414736	0.08826946752151205	1	1
biological_process	GO:0090693	plant organ senescence	0.9366548294269897	0.08895435652353996	1	1
cellular_component	GO:0000778	condensed nuclear chromosome kinetochore	0.9881842955691491	0.08950375406116515	1	1
cellular_component	GO:0000808	origin recognition complex	0.9881842955691491	0.08950375406116515	1	1
cellular_component	GO:0000813	ESCRT I complex	0.9881842955691491	0.08950375406116515	1	1
cellular_component	GO:0005664	nuclear origin of replication recognition complex	0.9881842955691491	0.08950375406116515	1	1
cellular_component	GO:0005775	vacuolar lumen	0.9881842955691491	0.08950375406116515	1	1
cellular_component	GO:0009538	photosystem I reaction center	0.9881842955691491	0.08950375406116515	1	1
biological_process	GO:0007094	mitotic spindle assembly checkpoint	0.9758642152753312	0.08955188901944201	1	1
biological_process	GO:0015976	carbon utilization	0.9758642152753312	0.08955188901944201	1	1
biological_process	GO:0018126	protein hydroxylation	0.9758642152753312	0.08955188901944201	1	1
biological_process	GO:0031577	spindle checkpoint	0.9758642152753312	0.08955188901944201	1	1
biological_process	GO:0032957	inositol trisphosphate metabolic process	0.9758642152753312	0.08955188901944201	1	1
biological_process	GO:0033046	negative regulation of sister chromatid segregation	0.9758642152753312	0.08955188901944201	1	1
biological_process	GO:0033048	negative regulation of mitotic sister chromatid segregation	0.9758642152753312	0.08955188901944201	1	1
biological_process	GO:0045841	negative regulation of mitotic metaphase/anaphase transition	0.9758642152753312	0.08955188901944201	1	1
biological_process	GO:0051985	negative regulation of chromosome segregation	0.9758642152753312	0.08955188901944201	1	1
biological_process	GO:0071173	spindle assembly checkpoint	0.9758642152753312	0.08955188901944201	1	1
biological_process	GO:0071174	mitotic spindle checkpoint	0.9758642152753312	0.08955188901944201	1	1
biological_process	GO:0071484	cellular response to light intensity	0.9758642152753312	0.08955188901944201	1	1
biological_process	GO:1902100	negative regulation of metaphase/anaphase transition of cell cycle	0.9758642152753312	0.08955188901944201	1	1
biological_process	GO:1905819	negative regulation of chromosome separation	0.9758642152753312	0.08955188901944201	1	1
biological_process	GO:2000816	negative regulation of mitotic sister chromatid separation	0.9758642152753312	0.08955188901944201	1	1
biological_process	GO:0006790	sulfur compound metabolic process	0.930049698470258	0.08965801869096265	1	1
molecular_function	GO:0016879	ligase activity, forming carbon-nitrogen bonds	0.944796475845663	0.09004715618056211	1	1
biological_process	GO:0000187	activation of MAPK activity	0.9877674611914409	0.09177774271966074	1	1
biological_process	GO:0006469	negative regulation of protein kinase activity	0.9877674611914409	0.09177774271966074	1	1
biological_process	GO:0006654	phosphatidic acid biosynthetic process	0.9877674611914409	0.09177774271966074	1	1
biological_process	GO:0009439	cyanate metabolic process	0.9877674611914409	0.09177774271966074	1	1
biological_process	GO:0009806	lignan metabolic process	0.9877674611914409	0.09177774271966074	1	1
biological_process	GO:0009807	lignan biosynthetic process	0.9877674611914409	0.09177774271966074	1	1
biological_process	GO:0010366	negative regulation of ethylene biosynthetic process	0.9877674611914409	0.09177774271966074	1	1
biological_process	GO:0010424	DNA methylation on cytosine within a CG sequence	0.9877674611914409	0.09177774271966074	1	1
biological_process	GO:0030435	sporulation resulting in formation of a cellular spore	0.9877674611914409	0.09177774271966074	1	1
biological_process	GO:0031336	negative regulation of sulfur amino acid metabolic process	0.9877674611914409	0.09177774271966074	1	1
biological_process	GO:0033239	negative regulation of cellular amine metabolic process	0.9877674611914409	0.09177774271966074	1	1
biological_process	GO:0033673	negative regulation of kinase activity	0.9877674611914409	0.09177774271966074	1	1
biological_process	GO:0043406	positive regulation of MAP kinase activity	0.9877674611914409	0.09177774271966074	1	1
biological_process	GO:0045763	negative regulation of cellular amino acid metabolic process	0.9877674611914409	0.09177774271966074	1	1
biological_process	GO:0048317	seed morphogenesis	0.9877674611914409	0.09177774271966074	1	1
biological_process	GO:0051175	negative regulation of sulfur metabolic process	0.9877674611914409	0.09177774271966074	1	1
biological_process	GO:0051176	positive regulation of sulfur metabolic process	0.9877674611914409	0.09177774271966074	1	1
biological_process	GO:0060628	regulation of ER to Golgi vesicle-mediated transport	0.9877674611914409	0.09177774271966074	1	1
biological_process	GO:0071249	cellular response to nitrate	0.9877674611914409	0.09177774271966074	1	1
biological_process	GO:0071277	cellular response to calcium ion	0.9877674611914409	0.09177774271966074	1	1
biological_process	GO:0071486	cellular response to high light intensity	0.9877674611914409	0.09177774271966074	1	1
biological_process	GO:1900186	negative regulation of clathrin-dependent endocytosis	0.9877674611914409	0.09177774271966074	1	1
biological_process	GO:1900909	negative regulation of olefin metabolic process	0.9877674611914409	0.09177774271966074	1	1
biological_process	GO:1900912	negative regulation of olefin biosynthetic process	0.9877674611914409	0.09177774271966074	1	1
biological_process	GO:1902065	response to L-glutamate	0.9877674611914409	0.09177774271966074	1	1
biological_process	GO:2000068	regulation of defense response to insect	0.9877674611914409	0.09177774271966074	1	1
molecular_function	GO:0016747	transferase activity, transferring acyl groups other than amino-acyl groups	0.9262886848326324	0.09230362935492634	1	1
molecular_function	GO:0004659	prenyltransferase activity	0.9584499650243226	0.09239072072046704	1	1
biological_process	GO:0002376	immune system process	0.9227626509403579	0.09293805730784296	1	1
cellular_component	GO:0009579	thylakoid	0.9220438338123559	0.09432901284878592	1	1
molecular_function	GO:0004601	peroxidase activity	0.940540787409065	0.09485797718843685	1	1
biological_process	GO:0051129	negative regulation of cellular component organization	0.9347868577453423	0.09522702374862566	1	1
biological_process	GO:0009132	nucleoside diphosphate metabolic process	0.9398285957068182	0.09549966880384012	1	1
biological_process	GO:0010562	positive regulation of phosphorus metabolic process	0.9398285957068182	0.09549966880384012	1	1
biological_process	GO:0045937	positive regulation of phosphate metabolic process	0.9398285957068182	0.09549966880384012	1	1
biological_process	GO:0009058	biosynthetic process	0.9110583845782347	0.09574418558301141	1	1
biological_process	GO:0001101	response to acid chemical	0.9156123935790592	0.09608667764541495	1	1
biological_process	GO:0006414	translational elongation	0.9520767490556551	0.09638896360715879	1	1
biological_process	GO:0055046	microgametogenesis	0.9520767490556551	0.09638896360715879	1	1
biological_process	GO:0009641	shade avoidance	0.9603452459384811	0.09691318984050988	1	1
biological_process	GO:0030071	regulation of mitotic metaphase/anaphase transition	0.9603452459384811	0.09691318984050988	1	1
biological_process	GO:1902099	regulation of metaphase/anaphase transition of cell cycle	0.9603452459384811	0.09691318984050988	1	1
biological_process	GO:0048764	trichoblast maturation	0.9382605496149657	0.09710256324573209	1	1
biological_process	GO:0048765	root hair cell differentiation	0.9382605496149657	0.09710256324573209	1	1
molecular_function	GO:0016684	oxidoreductase activity, acting on peroxide as acceptor	0.9384883547117988	0.09714084463567835	1	1
molecular_function	GO:0004860	protein kinase inhibitor activity	0.9728398366405937	0.09815919211540927	1	1
molecular_function	GO:0008266	poly(U) RNA binding	0.9728398366405937	0.09815919211540927	1	1
molecular_function	GO:0008327	methyl-CpG binding	0.9728398366405937	0.09815919211540927	1	1
molecular_function	GO:0003886	DNA (cytosine-5-)-methyltransferase activity	0.9865525365466079	0.09825973390365988	1	1
molecular_function	GO:0004523	RNA-DNA hybrid ribonuclease activity	0.9865525365466079	0.09825973390365988	1	1
molecular_function	GO:0004738	pyruvate dehydrogenase activity	0.9865525365466079	0.09825973390365988	1	1
molecular_function	GO:0004739	pyruvate dehydrogenase (acetyl-transferring) activity	0.9865525365466079	0.09825973390365988	1	1
molecular_function	GO:0005375	copper ion transmembrane transporter activity	0.9865525365466079	0.09825973390365988	1	1
molecular_function	GO:0008146	sulfotransferase activity	0.9865525365466079	0.09825973390365988	1	1
molecular_function	GO:0008318	protein prenyltransferase activity	0.9865525365466079	0.09825973390365988	1	1
molecular_function	GO:0030371	translation repressor activity	0.9865525365466079	0.09825973390365988	1	1
molecular_function	GO:0035198	miRNA binding	0.9865525365466079	0.09825973390365988	1	1
molecular_function	GO:0045156	electron transporter, transferring electrons within the cyclic electron transport pathway of photosynthesis activity	0.9865525365466079	0.09825973390365988	1	1
molecular_function	GO:0046029	mannitol dehydrogenase activity	0.9865525365466079	0.09825973390365988	1	1
molecular_function	GO:0046625	sphingolipid binding	0.9865525365466079	0.09825973390365988	1	1
molecular_function	GO:0048365	Rac GTPase binding	0.9865525365466079	0.09825973390365988	1	1
molecular_function	GO:0080043	quercetin 3-O-glucosyltransferase activity	0.9865525365466079	0.09825973390365988	1	1
molecular_function	GO:0080044	quercetin 7-O-glucosyltransferase activity	0.9865525365466079	0.09825973390365988	1	1
cellular_component	GO:0030660	Golgi-associated vesicle membrane	0.9409892166569803	0.09860778106103259	1	1
molecular_function	GO:0016209	antioxidant activity	0.933025466410913	0.09892844167310545	1	1
molecular_function	GO:0016616	oxidoreductase activity, acting on the CH-OH group of donors, NAD or NADP as acceptor	0.9265644061944567	0.09911621713801956	1	1
molecular_function	GO:0015562	efflux transmembrane transporter activity	0.9615344785880049	0.09921711581529613	1	1
cellular_component	GO:0005576	extracellular region	0.9128343042862936	0.09974199156764169	1	1
molecular_function	GO:0004724	magnesium-dependent protein serine/threonine phosphatase activity	0.9403641509345018	0.10008798291684305	1	1
biological_process	GO:0051188	cofactor biosynthetic process	0.9202414680123828	0.10099690989812275	1	1
biological_process	GO:0033674	positive regulation of kinase activity	0.9405656563056841	0.10116170205256698	1	1
biological_process	GO:0035266	meristem growth	0.9405656563056841	0.10116170205256698	1	1
biological_process	GO:0051338	regulation of transferase activity	0.9282785768519114	0.10121658853780657	1	1
biological_process	GO:0007135	meiosis II	0.9662441815732332	0.10451500438980715	1	1
biological_process	GO:0007204	positive regulation of cytosolic calcium ion concentration	0.9662441815732332	0.10451500438980715	1	1
biological_process	GO:0009608	response to symbiont	0.9662441815732332	0.10451500438980715	1	1
biological_process	GO:0061983	meiosis II cell cycle process	0.9662441815732332	0.10451500438980715	1	1
biological_process	GO:0030148	sphingolipid biosynthetic process	0.9543103422014685	0.1046466281509599	1	1
biological_process	GO:0051306	mitotic sister chromatid separation	0.9543103422014685	0.1046466281509599	1	1
biological_process	GO:0006733	oxidoreduction coenzyme metabolic process	0.9444659309846578	0.10517715822939835	1	1
biological_process	GO:0072583	clathrin-dependent endocytosis	0.9444659309846578	0.10517715822939835	1	1
biological_process	GO:2000030	regulation of response to red or far red light	0.9444659309846578	0.10517715822939835	1	1
molecular_function	GO:0016860	intramolecular oxidoreductase activity	0.9398190310505792	0.10710886010765865	1	1
cellular_component	GO:0005789	endoplasmic reticulum membrane	0.9082481343128631	0.10734437907063187	1	1
biological_process	GO:0042440	pigment metabolic process	0.920223953528426	0.10793396772850483	1	1
cellular_component	GO:0005656	nuclear pre-replicative complex	1	0.10874485360244757	1	1
cellular_component	GO:0005662	DNA replication factor A complex	1	0.10874485360244757	1	1
cellular_component	GO:0005750	mitochondrial respiratory chain complex III	1	0.10874485360244757	1	1
cellular_component	GO:0005968	Rab-protein geranylgeranyltransferase complex	1	0.10874485360244757	1	1
cellular_component	GO:0033185	dolichol-phosphate-mannose synthase complex	1	0.10874485360244757	1	1
cellular_component	GO:0036387	pre-replicative complex	1	0.10874485360244757	1	1
cellular_component	GO:0045275	respiratory chain complex III	1	0.10874485360244757	1	1
cellular_component	GO:0071439	clathrin complex	1	0.10874485360244757	1	1
cellular_component	GO:1990604	IRE1-TRAF2-ASK1 complex	1	0.10874485360244757	1	1
molecular_function	GO:0005384	manganese ion transmembrane transporter activity	0.9541057793158174	0.10928224009722677	1	1
biological_process	GO:0045786	negative regulation of cell cycle	0.9253202327320512	0.1095920436692721	1	1
biological_process	GO:0060341	regulation of cellular localization	0.9253202327320512	0.1095920436692721	1	1
biological_process	GO:0071456	cellular response to hypoxia	0.9253202327320512	0.1095920436692721	1	1
biological_process	GO:0051247	positive regulation of protein metabolic process	0.9177539490854314	0.10976551441258318	1	1
biological_process	GO:1901568	fatty acid derivative metabolic process	0.9318812610989142	0.11010559303104651	1	1
biological_process	GO:0002064	epithelial cell development	1	0.11064996932158735	1	1
biological_process	GO:0006666	3-keto-sphinganine metabolic process	1	0.11064996932158735	1	1
biological_process	GO:0006723	cuticle hydrocarbon biosynthetic process	1	0.11064996932158735	1	1
biological_process	GO:0007179	transforming growth factor beta receptor signaling pathway	1	0.11064996932158735	1	1
biological_process	GO:0007308	oocyte construction	1	0.11064996932158735	1	1
biological_process	GO:0007309	oocyte axis specification	1	0.11064996932158735	1	1
biological_process	GO:0007314	oocyte anterior/posterior axis specification	1	0.11064996932158735	1	1
biological_process	GO:0007315	pole plasm assembly	1	0.11064996932158735	1	1
biological_process	GO:0007350	blastoderm segmentation	1	0.11064996932158735	1	1
biological_process	GO:0007351	tripartite regional subdivision	1	0.11064996932158735	1	1
biological_process	GO:0007626	locomotory behavior	1	0.11064996932158735	1	1
biological_process	GO:0008358	maternal determination of anterior/posterior axis, embryo	1	0.11064996932158735	1	1
biological_process	GO:0008595	anterior/posterior axis specification, embryo	1	0.11064996932158735	1	1
biological_process	GO:0009948	anterior/posterior axis specification	1	0.11064996932158735	1	1
biological_process	GO:0009961	response to 1-aminocyclopropane-1-carboxylic acid	1	0.11064996932158735	1	1
biological_process	GO:0010201	response to continuous far red light stimulus by the high-irradiance response system	1	0.11064996932158735	1	1
biological_process	GO:0010446	response to alkaline pH	1	0.11064996932158735	1	1
biological_process	GO:0015697	quaternary ammonium group transport	1	0.11064996932158735	1	1
biological_process	GO:0019218	regulation of steroid metabolic process	1	0.11064996932158735	1	1
biological_process	GO:0019365	pyridine nucleotide salvage	1	0.11064996932158735	1	1
biological_process	GO:0032201	telomere maintenance via semi-conservative replication	1	0.11064996932158735	1	1
biological_process	GO:0035511	oxidative DNA demethylation	1	0.11064996932158735	1	1
biological_process	GO:0036292	DNA rewinding	1	0.11064996932158735	1	1
biological_process	GO:0036498	IRE1-mediated unfolded protein response	1	0.11064996932158735	1	1
biological_process	GO:0043516	regulation of DNA damage response, signal transduction by p53 class mediator	1	0.11064996932158735	1	1
biological_process	GO:0043518	negative regulation of DNA damage response, signal transduction by p53 class mediator	1	0.11064996932158735	1	1
biological_process	GO:0045141	meiotic telomere clustering	1	0.11064996932158735	1	1
biological_process	GO:0046136	positive regulation of vitamin metabolic process	1	0.11064996932158735	1	1
biological_process	GO:0048599	oocyte development	1	0.11064996932158735	1	1
biological_process	GO:0050770	regulation of axonogenesis	1	0.11064996932158735	1	1
biological_process	GO:0051653	spindle localization	1	0.11064996932158735	1	1
biological_process	GO:0055064	chloride ion homeostasis	1	0.11064996932158735	1	1
biological_process	GO:0070664	negative regulation of leukocyte proliferation	1	0.11064996932158735	1	1
biological_process	GO:0070989	oxidative demethylation	1	0.11064996932158735	1	1
biological_process	GO:0071469	cellular response to alkaline pH	1	0.11064996932158735	1	1
biological_process	GO:0071481	cellular response to X-ray	1	0.11064996932158735	1	1
biological_process	GO:0071490	cellular response to far red light	1	0.11064996932158735	1	1
biological_process	GO:0080170	hydrogen peroxide transmembrane transport	1	0.11064996932158735	1	1
biological_process	GO:0090220	chromosome localization to nuclear envelope involved in homologous chromosome segregation	1	0.11064996932158735	1	1
biological_process	GO:0090480	purine nucleotide-sugar transmembrane transport	1	0.11064996932158735	1	1
biological_process	GO:0090657	telomeric loop disassembly	1	0.11064996932158735	1	1
biological_process	GO:0097009	energy homeostasis	1	0.11064996932158735	1	1
biological_process	GO:1900067	regulation of cellular response to alkaline pH	1	0.11064996932158735	1	1
biological_process	GO:1900378	positive regulation of secondary metabolite biosynthetic process	1	0.11064996932158735	1	1
biological_process	GO:1901016	regulation of potassium ion transmembrane transporter activity	1	0.11064996932158735	1	1
biological_process	GO:1901376	organic heteropentacyclic compound metabolic process	1	0.11064996932158735	1	1
biological_process	GO:1901378	organic heteropentacyclic compound biosynthetic process	1	0.11064996932158735	1	1
biological_process	GO:1901379	regulation of potassium ion transmembrane transport	1	0.11064996932158735	1	1
biological_process	GO:1904965	regulation of vitamin E biosynthetic process	1	0.11064996932158735	1	1
biological_process	GO:1904966	positive regulation of vitamin E biosynthetic process	1	0.11064996932158735	1	1
biological_process	GO:1990570	GDP-mannose transmembrane transport	1	0.11064996932158735	1	1
biological_process	GO:2000082	regulation of L-ascorbic acid biosynthetic process	1	0.11064996932158735	1	1
biological_process	GO:2001024	negative regulation of response to drug	1	0.11064996932158735	1	1
biological_process	GO:2001039	negative regulation of cellular response to drug	1	0.11064996932158735	1	1
biological_process	GO:2001257	regulation of cation channel activity	1	0.11064996932158735	1	1
biological_process	GO:0006022	aminoglycan metabolic process	0.9485871738124863	0.11158725014423926	1	1
biological_process	GO:0006270	DNA replication initiation	0.9485871738124863	0.11158725014423926	1	1
biological_process	GO:0033047	regulation of mitotic sister chromatid segregation	0.9485871738124863	0.11158725014423926	1	1
biological_process	GO:0035239	tube morphogenesis	0.9485871738124863	0.11158725014423926	1	1
biological_process	GO:1900426	positive regulation of defense response to bacterium	0.9485871738124863	0.11158725014423926	1	1
cellular_component	GO:0005905	clathrin-coated pit	0.9463497470089508	0.1123074771987176	1	1
biological_process	GO:0010015	root morphogenesis	0.9136506845956326	0.11235931746922698	1	1
biological_process	GO:0048585	negative regulation of response to stimulus	0.9098393851562769	0.11250990712647199	1	1
biological_process	GO:0009259	ribonucleotide metabolic process	0.9132198274880873	0.11257717204065404	1	1
biological_process	GO:0034284	response to monosaccharide	0.9375586852586564	0.11271983054987633	1	1
cellular_component	GO:0009508	plastid chromosome	0.9589503948563957	0.11294564898002302	1	1
biological_process	GO:0006820	anion transport	0.9102172960156955	0.11315159476605102	1	1
biological_process	GO:0006096	glycolytic process	0.9280555369571056	0.11386961957423854	1	1
biological_process	GO:0006757	ATP generation from ADP	0.9280555369571056	0.11386961957423854	1	1
biological_process	GO:0009135	purine nucleoside diphosphate metabolic process	0.9280555369571056	0.11386961957423854	1	1
biological_process	GO:0009179	purine ribonucleoside diphosphate metabolic process	0.9280555369571056	0.11386961957423854	1	1
biological_process	GO:0046031	ADP metabolic process	0.9280555369571056	0.11386961957423854	1	1
molecular_function	GO:0004551	nucleotide diphosphatase activity	0.9618799618672145	0.11499486279358466	1	1
molecular_function	GO:0005249	voltage-gated potassium channel activity	0.9618799618672145	0.11499486279358466	1	1
molecular_function	GO:0031543	peptidyl-proline dioxygenase activity	0.9618799618672145	0.11499486279358466	1	1
biological_process	GO:0006165	nucleoside diphosphate phosphorylation	0.9262596204196104	0.11559993588877268	1	1
biological_process	GO:1901700	response to oxygen-containing compound	0.8959364320529651	0.11583891205769228	1	1
molecular_function	GO:0004563	beta-N-acetylhexosaminidase activity	1	0.11601384184659598	1	1
molecular_function	GO:0004683	calmodulin-dependent protein kinase activity	1	0.11601384184659598	1	1
molecular_function	GO:0005458	GDP-mannose transmembrane transporter activity	1	0.11601384184659598	1	1
molecular_function	GO:0005539	glycosaminoglycan binding	1	0.11601384184659598	1	1
molecular_function	GO:0008763	UDP-N-acetylmuramate-L-alanine ligase activity	1	0.11601384184659598	1	1
molecular_function	GO:0008936	nicotinamidase activity	1	0.11601384184659598	1	1
molecular_function	GO:0009674	potassium:sodium symporter activity	1	0.11601384184659598	1	1
molecular_function	GO:0015370	solute:sodium symporter activity	1	0.11601384184659598	1	1
molecular_function	GO:0030272	5-formyltetrahydrofolate cyclo-ligase activity	1	0.11601384184659598	1	1
molecular_function	GO:0032051	clathrin light chain binding	1	0.11601384184659598	1	1
molecular_function	GO:0036218	dTTP diphosphatase activity	1	0.11601384184659598	1	1
molecular_function	GO:0043734	DNA-N1-methyladenine dioxygenase activity	1	0.11601384184659598	1	1
molecular_function	GO:0046624	sphingolipid transporter activity	1	0.11601384184659598	1	1
molecular_function	GO:0047066	phospholipid-hydroperoxide glutathione peroxidase activity	1	0.11601384184659598	1	1
molecular_function	GO:0047184	1-acylglycerophosphocholine O-acyltransferase activity	1	0.11601384184659598	1	1
molecular_function	GO:0047334	diphosphate-fructose-6-phosphate 1-phosphotransferase activity	1	0.11601384184659598	1	1
molecular_function	GO:0047560	3-dehydrosphinganine reductase activity	1	0.11601384184659598	1	1
molecular_function	GO:0051747	cytosine C-5 DNA demethylase activity	1	0.11601384184659598	1	1
molecular_function	GO:0052894	norspermine:oxygen oxidoreductase activity	1	0.11601384184659598	1	1
molecular_function	GO:0052901	spermine:oxygen oxidoreductase (spermidine-forming) activity	1	0.11601384184659598	1	1
molecular_function	GO:0070042	rRNA (uridine-N3-)-methyltransferase activity	1	0.11601384184659598	1	1
molecular_function	GO:0102148	N-acetyl-beta-D-galactosaminidase activity	1	0.11601384184659598	1	1
molecular_function	GO:0120016	sphingolipid transfer activity	1	0.11601384184659598	1	1
molecular_function	GO:0120017	ceramide transfer activity	1	0.11601384184659598	1	1
molecular_function	GO:1902387	ceramide 1-phosphate binding	1	0.11601384184659598	1	1
molecular_function	GO:1902388	ceramide 1-phosphate transfer activity	1	0.11601384184659598	1	1
biological_process	GO:0009798	axis specification	0.9343549576278101	0.11609168212090668	1	1
cellular_component	GO:0043025	neuronal cell body	0.9737269850383092	0.11672780135859039	1	1
cellular_component	GO:0048226	Casparian strip	0.9737269850383092	0.11672780135859039	1	1
biological_process	GO:0008156	negative regulation of DNA replication	0.957016162803566	0.11716744006608831	1	1
biological_process	GO:0048268	clathrin coat assembly	0.957016162803566	0.11716744006608831	1	1
biological_process	GO:0062014	negative regulation of small molecule metabolic process	0.957016162803566	0.11716744006608831	1	1
biological_process	GO:0071248	cellular response to metal ion	0.957016162803566	0.11716744006608831	1	1
biological_process	GO:0071363	cellular response to growth factor stimulus	0.957016162803566	0.11716744006608831	1	1
cellular_component	GO:0000781	chromosome, telomeric region	0.9416102508437514	0.11755443915012596	1	1
biological_process	GO:0010143	cutin biosynthetic process	0.943184127950004	0.11783648107902206	1	1
biological_process	GO:0071985	multivesicular body sorting pathway	0.943184127950004	0.11783648107902206	1	1
biological_process	GO:0015849	organic acid transport	0.9155376442283751	0.11805361773309572	1	1
biological_process	GO:0046942	carboxylic acid transport	0.9155376442283751	0.11805361773309572	1	1
biological_process	GO:0009737	response to abscisic acid	0.9000994978296066	0.11834787061866525	1	1
cellular_component	GO:0031969	chloroplast membrane	0.9040866810198788	0.11885376063403981	1	1
biological_process	GO:0002182	cytoplasmic translational elongation	0.9727561412139365	0.11990564004114858	1	1
biological_process	GO:0006072	glycerol-3-phosphate metabolic process	0.9727561412139365	0.11990564004114858	1	1
biological_process	GO:0006949	syncytium formation	0.9727561412139365	0.11990564004114858	1	1
biological_process	GO:0007187	G protein-coupled receptor signaling pathway, coupled to cyclic nucleotide second messenger	0.9727561412139365	0.11990564004114858	1	1
biological_process	GO:0007188	adenylate cyclase-modulating G protein-coupled receptor signaling pathway	0.9727561412139365	0.11990564004114858	1	1
biological_process	GO:0009864	induced systemic resistance, jasmonic acid mediated signaling pathway	0.9727561412139365	0.11990564004114858	1	1
biological_process	GO:0010364	regulation of ethylene biosynthetic process	0.9727561412139365	0.11990564004114858	1	1
biological_process	GO:0014074	response to purine-containing compound	0.9727561412139365	0.11990564004114858	1	1
biological_process	GO:0017182	peptidyl-diphthamide metabolic process	0.9727561412139365	0.11990564004114858	1	1
biological_process	GO:0017183	peptidyl-diphthamide biosynthetic process from peptidyl-histidine	0.9727561412139365	0.11990564004114858	1	1
biological_process	GO:0018342	protein prenylation	0.9727561412139365	0.11990564004114858	1	1
biological_process	GO:0030010	establishment of cell polarity	0.9727561412139365	0.11990564004114858	1	1
biological_process	GO:0031335	regulation of sulfur amino acid metabolic process	0.9727561412139365	0.11990564004114858	1	1
biological_process	GO:0032351	negative regulation of hormone metabolic process	0.9727561412139365	0.11990564004114858	1	1
biological_process	GO:0032353	negative regulation of hormone biosynthetic process	0.9727561412139365	0.11990564004114858	1	1
biological_process	GO:0043410	positive regulation of MAPK cascade	0.9727561412139365	0.11990564004114858	1	1
biological_process	GO:0050878	regulation of body fluid levels	0.9727561412139365	0.11990564004114858	1	1
biological_process	GO:0050891	multicellular organismal water homeostasis	0.9727561412139365	0.11990564004114858	1	1
biological_process	GO:0070828	heterochromatin organization	0.9727561412139365	0.11990564004114858	1	1
biological_process	GO:0072318	clathrin coat disassembly	0.9727561412139365	0.11990564004114858	1	1
biological_process	GO:0072319	vesicle uncoating	0.9727561412139365	0.11990564004114858	1	1
biological_process	GO:0080148	negative regulation of response to water deprivation	0.9727561412139365	0.11990564004114858	1	1
biological_process	GO:0090158	endoplasmic reticulum membrane organization	0.9727561412139365	0.11990564004114858	1	1
biological_process	GO:0097354	prenylation	0.9727561412139365	0.11990564004114858	1	1
biological_process	GO:1900247	regulation of cytoplasmic translational elongation	0.9727561412139365	0.11990564004114858	1	1
biological_process	GO:1900908	regulation of olefin metabolic process	0.9727561412139365	0.11990564004114858	1	1
biological_process	GO:1900911	regulation of olefin biosynthetic process	0.9727561412139365	0.11990564004114858	1	1
biological_process	GO:0010054	trichoblast differentiation	0.9213006562692271	0.12025500070003559	1	1
biological_process	GO:0043648	dicarboxylic acid metabolic process	0.9197804610716436	0.12164524660203926	1	1
molecular_function	GO:0004180	carboxypeptidase activity	0.9335185870480055	0.12270939946762238	1	1
cellular_component	GO:0000229	cytoplasmic chromosome	0.950738894453895	0.12318687387059986	1	1
biological_process	GO:0006505	GPI anchor metabolic process	0.9380973061075818	0.12348099421409792	1	1
biological_process	GO:0006506	GPI anchor biosynthetic process	0.9380973061075818	0.12348099421409792	1	1
biological_process	GO:0016101	diterpenoid metabolic process	0.9380973061075818	0.12348099421409792	1	1
biological_process	GO:0016126	sterol biosynthetic process	0.9380973061075818	0.12348099421409792	1	1
biological_process	GO:0044249	cellular biosynthetic process	0.8823203806107207	0.12610682472201112	1	1
molecular_function	GO:0015077	monovalent inorganic cation transmembrane transporter activity	0.9007877990183482	0.12691203511445914	1	1
biological_process	GO:0006163	purine nucleotide metabolic process	0.9021587822140351	0.12700152680142857	1	1
biological_process	GO:0055065	metal ion homeostasis	0.9017409005355511	0.12714734830415997	1	1
biological_process	GO:0098771	inorganic ion homeostasis	0.899437890340193	0.12714792807511383	1	1
biological_process	GO:0010243	response to organonitrogen compound	0.9007026668895395	0.12738849504273683	1	1
biological_process	GO:0072521	purine-containing compound metabolic process	0.9005585406313728	0.12740262595252516	1	1
biological_process	GO:0061024	membrane organization	0.9002931115651386	0.12741054262403903	1	1
biological_process	GO:0065007	biological regulation	0.8802070670249542	0.12780063730371347	1	1
biological_process	GO:0006020	inositol metabolic process	0.9483518562538117	0.12796288636720288	1	1
biological_process	GO:0009148	pyrimidine nucleoside triphosphate biosynthetic process	0.9483518562538117	0.12796288636720288	1	1
biological_process	GO:0030104	water homeostasis	0.9483518562538117	0.12796288636720288	1	1
biological_process	GO:0044003	modulation by symbiont of host process	0.9483518562538117	0.12796288636720288	1	1
biological_process	GO:1900376	regulation of secondary metabolite biosynthetic process	0.9483518562538117	0.12796288636720288	1	1
biological_process	GO:0009910	negative regulation of flower development	0.9333158280248882	0.12859461579184767	1	1
molecular_function	GO:0016746	transferase activity, transferring acyl groups	0.8942058509823416	0.1287569517904125	1	1
molecular_function	GO:0000400	four-way junction DNA binding	0.969924109606753	0.12897157328011355	1	1
molecular_function	GO:0001664	G protein-coupled receptor binding	0.969924109606753	0.12897157328011355	1	1
molecular_function	GO:0004435	phosphatidylinositol phospholipase C activity	0.969924109606753	0.12897157328011355	1	1
molecular_function	GO:0004499	N,N-dimethylaniline monooxygenase activity	0.969924109606753	0.12897157328011355	1	1
molecular_function	GO:0004629	phospholipase C activity	0.969924109606753	0.12897157328011355	1	1
molecular_function	GO:0005092	GDP-dissociation inhibitor activity	0.969924109606753	0.12897157328011355	1	1
molecular_function	GO:0005199	structural constituent of cell wall	0.969924109606753	0.12897157328011355	1	1
molecular_function	GO:0009008	DNA-methyltransferase activity	0.969924109606753	0.12897157328011355	1	1
molecular_function	GO:0016688	L-ascorbate peroxidase activity	0.969924109606753	0.12897157328011355	1	1
molecular_function	GO:0031406	carboxylic acid binding	0.9130819144834155	0.12906815862896706	1	1
molecular_function	GO:0043177	organic acid binding	0.9130819144834155	0.12906815862896706	1	1
molecular_function	GO:0016742	hydroxymethyl-, formyl- and related transferase activity	0.9512937999781282	0.12938194210310322	1	1
biological_process	GO:1903311	regulation of mRNA metabolic process	0.9096293219898834	0.13044833008564316	1	1
cellular_component	GO:0042170	plastid membrane	0.8933486458194689	0.13119396848276757	1	1
biological_process	GO:0036294	cellular response to decreased oxygen levels	0.9085778666070393	0.13130730229218046	1	1
biological_process	GO:0071453	cellular response to oxygen levels	0.9085778666070393	0.13130730229218046	1	1
biological_process	GO:0051171	regulation of nitrogen compound metabolic process	0.8795853369591331	0.1314362037421349	1	1
cellular_component	GO:0000784	nuclear chromosome, telomeric region	0.943134212508993	0.13196030874077877	1	1
biological_process	GO:0009893	positive regulation of metabolic process	0.8840633133684809	0.13204331566174785	1	1
biological_process	GO:0031400	negative regulation of protein modification process	0.9288250786629019	0.13324025615571017	1	1
molecular_function	GO:0005338	nucleotide-sugar transmembrane transporter activity	0.9336694827165484	0.13408704621969195	1	1
molecular_function	GO:0016782	transferase activity, transferring sulfur-containing groups	0.9336694827165484	0.13408704621969195	1	1
molecular_function	GO:0003774	motor activity	0.9076363327024158	0.13444471129471824	1	1
biological_process	GO:0097305	response to alcohol	0.8831522995809769	0.13711593906317882	1	1
cellular_component	GO:0009531	secondary cell wall	0.9595809042636496	0.13714104108255312	1	1
cellular_component	GO:0010369	chromocenter	0.9595809042636496	0.13714104108255312	1	1
cellular_component	GO:0045239	tricarboxylic acid cycle enzyme complex	0.9595809042636496	0.13714104108255312	1	1
biological_process	GO:0046034	ATP metabolic process	0.9008054174253335	0.13726249364282297	1	1
biological_process	GO:0051234	establishment of localization	0.8736422028980922	0.13730512825635016	1	1
biological_process	GO:1900150	regulation of defense response to fungus	0.9246086952990353	0.13747165262284103	1	1
biological_process	GO:0006606	protein import into nucleus	0.9117418821938066	0.13783508081643694	1	1
biological_process	GO:0006979	response to oxidative stress	0.887490092873528	0.1385582883045458	1	1
biological_process	GO:0006721	terpenoid metabolic process	0.8981625493417904	0.1390856104078528	1	1
biological_process	GO:0044106	cellular amine metabolic process	0.9097978074999076	0.1395402316300135	1	1
molecular_function	GO:0015215	nucleotide transmembrane transporter activity	0.9169488065895527	0.14052228607600792	1	1
biological_process	GO:0050801	ion homeostasis	0.8868484052339489	0.14056307450884503	1	1
biological_process	GO:0001568	blood vessel development	0.9580234595585748	0.1411061681000874	1	1
biological_process	GO:0001944	vasculature development	0.9580234595585748	0.1411061681000874	1	1
biological_process	GO:0002213	defense response to insect	0.9580234595585748	0.1411061681000874	1	1
biological_process	GO:0006189	'de novo' IMP biosynthetic process	0.9580234595585748	0.1411061681000874	1	1
biological_process	GO:0006901	vesicle coating	0.9580234595585748	0.1411061681000874	1	1
biological_process	GO:0007178	transmembrane receptor protein serine/threonine kinase signaling pathway	0.9580234595585748	0.1411061681000874	1	1
biological_process	GO:0009228	thiamine biosynthetic process	0.9580234595585748	0.1411061681000874	1	1
biological_process	GO:0009268	response to pH	0.9580234595585748	0.1411061681000874	1	1
biological_process	GO:0010037	response to carbon dioxide	0.9580234595585748	0.1411061681000874	1	1
biological_process	GO:0042724	thiamine-containing compound biosynthetic process	0.9580234595585748	0.1411061681000874	1	1
biological_process	GO:0052646	alditol phosphate metabolic process	0.9580234595585748	0.1411061681000874	1	1
biological_process	GO:0072347	response to anesthetic	0.9580234595585748	0.1411061681000874	1	1
biological_process	GO:0072358	cardiovascular system development	0.9580234595585748	0.1411061681000874	1	1
biological_process	GO:0090288	negative regulation of cellular response to growth factor stimulus	0.9580234595585748	0.1411061681000874	1	1
biological_process	GO:0090355	positive regulation of auxin metabolic process	0.9580234595585748	0.1411061681000874	1	1
biological_process	GO:0099111	microtubule-based transport	0.9580234595585748	0.1411061681000874	1	1
biological_process	GO:2000765	regulation of cytoplasmic translation	0.9580234595585748	0.1411061681000874	1	1
biological_process	GO:0008654	phospholipid biosynthetic process	0.8949306046080627	0.14110755172634637	1	1
biological_process	GO:0009185	ribonucleoside diphosphate metabolic process	0.907946064534693	0.14113922471040274	1	1
biological_process	GO:0046364	monosaccharide biosynthetic process	0.9206497758135734	0.1413348658895583	1	1
cellular_component	GO:0005783	endoplasmic reticulum	0.8757442445378292	0.14149146256924786	1	1
molecular_function	GO:0003688	DNA replication origin binding	0.9412839471202379	0.1417923985900933	1	1
molecular_function	GO:0004427	inorganic diphosphatase activity	0.9412839471202379	0.1417923985900933	1	1
biological_process	GO:0009636	response to toxic substance	0.8927972088630889	0.1422624491334841	1	1
biological_process	GO:0006767	water-soluble vitamin metabolic process	0.9061817694290111	0.14263929421429694	1	1
biological_process	GO:2000280	regulation of root development	0.9061817694290111	0.14263929421429694	1	1
biological_process	GO:0009150	purine ribonucleotide metabolic process	0.8890686392081064	0.14360793606246366	1	1
biological_process	GO:0090558	plant epidermis development	0.8883371328541043	0.14365543653171148	1	1
biological_process	GO:0046939	nucleotide phosphorylation	0.9045003311961599	0.14404704815593036	1	1
cellular_component	GO:0098687	chromosomal region	0.8969672928705927	0.14444836271718872	1	1
biological_process	GO:0009746	response to hexose	0.9169316018500275	0.14486953460833146	1	1
biological_process	GO:0051179	localization	0.8660041118440905	0.1450276345252326	1	1
biological_process	GO:0045229	external encapsulating structure organization	0.8771366279398491	0.1451014313043775	1	1
biological_process	GO:0006298	mismatch repair	0.9328714438914945	0.14531321965501723	1	1
biological_process	GO:0036297	interstrand cross-link repair	0.9328714438914945	0.14531321965501723	1	1
biological_process	GO:0009056	catabolic process	0.8671019194353907	0.1458517763618153	1	1
cellular_component	GO:0005887	integral component of plasma membrane	0.8935733557947605	0.14609703722158685	1	1
biological_process	GO:0071555	cell wall organization	0.8756334768162128	0.14714577032146298	1	1
molecular_function	GO:0008238	exopeptidase activity	0.90065360925779	0.14799674505331198	1	1
biological_process	GO:0010075	regulation of meristem growth	0.9134380582198054	0.14810991535591736	1	1
biological_process	GO:0016246	RNA interference	0.9134380582198054	0.14810991535591736	1	1
biological_process	GO:0042744	hydrogen peroxide catabolic process	0.9134380582198054	0.14810991535591736	1	1
biological_process	GO:0070192	chromosome organization involved in meiotic cell cycle	0.9134380582198054	0.14810991535591736	1	1
biological_process	GO:1901264	carbohydrate derivative transport	0.9134380582198054	0.14810991535591736	1	1
biological_process	GO:0046474	glycerophospholipid biosynthetic process	0.8971938961966841	0.14989614347292338	1	1
molecular_function	GO:0043169	cation binding	0.859986348492486	0.15003682151736455	1	1
biological_process	GO:0006665	sphingolipid metabolic process	0.9101538617681204	0.1510857406396089	1	1
biological_process	GO:0060548	negative regulation of cell death	0.9101538617681204	0.1510857406396089	1	1
molecular_function	GO:0015605	organophosphate ester transmembrane transporter activity	0.9062882459367143	0.15125861269119287	1	1
molecular_function	GO:0019829	ATPase-coupled cation transmembrane transporter activity	0.9062882459367143	0.15125861269119287	1	1
molecular_function	GO:0042625	ATPase-coupled ion transmembrane transporter activity	0.9062882459367143	0.15125861269119287	1	1
cellular_component	GO:1990351	transporter complex	0.9237892761598476	0.1518694681998134	1	1
biological_process	GO:0018130	heterocycle biosynthetic process	0.8601793751420416	0.15206037767788394	1	1
biological_process	GO:0008285	negative regulation of cell population proliferation	0.9260217648287143	0.15235301723045297	1	1
molecular_function	GO:0000217	DNA secondary structure binding	0.9534764651616838	0.15242752410962465	1	1
molecular_function	GO:0016624	oxidoreductase activity, acting on the aldehyde or oxo group of donors, disulfide as acceptor	0.9534764651616838	0.15242752410962465	1	1
molecular_function	GO:0140297	DNA-binding transcription factor binding	0.9319199725212519	0.1525949815350926	1	1
biological_process	GO:0044728	DNA methylation or demethylation	0.8935653829748583	0.15261730787719416	1	1
molecular_function	GO:0019200	carbohydrate kinase activity	0.9162237676881315	0.15290073927182957	1	1
cellular_component	GO:0030894	replisome	0.9466097115554057	0.1529351699649789	1	1
biological_process	GO:1901615	organic hydroxy compound metabolic process	0.8748729082403988	0.1531477523342884	1	1
cellular_component	GO:0009534	chloroplast thylakoid	0.8704734767825298	0.1539753029756187	1	1
cellular_component	GO:0031976	plastid thylakoid	0.8704734767825298	0.1539753029756187	1	1
biological_process	GO:0031323	regulation of cellular metabolic process	0.85759002016953	0.1541775779714759	1	1
biological_process	GO:0031347	regulation of defense response	0.8740249705334027	0.1549629800237587	1	1
biological_process	GO:0002683	negative regulation of immune system process	0.9041571220024951	0.15634415403179874	1	1
biological_process	GO:1901698	response to nitrogen compound	0.8732567570839225	0.15691366061694484	1	1
biological_process	GO:0006545	glycine biosynthetic process	0.9444721243538361	0.15759991576599863	1	1
biological_process	GO:0009085	lysine biosynthetic process	0.9444721243538361	0.15759991576599863	1	1
biological_process	GO:0018202	peptidyl-histidine modification	0.9444721243538361	0.15759991576599863	1	1
biological_process	GO:0045144	meiotic sister chromatid segregation	0.9444721243538361	0.15759991576599863	1	1
biological_process	GO:0051177	meiotic sister chromatid cohesion	0.9444721243538361	0.15759991576599863	1	1
biological_process	GO:1902183	regulation of shoot apical meristem development	0.9444721243538361	0.15759991576599863	1	1
biological_process	GO:0072330	monocarboxylic acid biosynthetic process	0.8730340581815283	0.15760289138106195	1	1
biological_process	GO:0008356	asymmetric cell division	0.9197146629388401	0.15854011976885807	1	1
biological_process	GO:0042762	regulation of sulfur metabolic process	0.9197146629388401	0.15854011976885807	1	1
biological_process	GO:0080134	regulation of response to stress	0.8647190480385232	0.15932782981406934	1	1
cellular_component	GO:0032993	protein-DNA complex	0.894342297996791	0.15982361030459044	1	1
biological_process	GO:0001932	regulation of protein phosphorylation	0.8819463822669042	0.16011648315865978	1	1
cellular_component	GO:0000329	fungal-type vacuole membrane	0.9752362872974301	0.16042409364019045	1	1
cellular_component	GO:0005930	axoneme	0.9752362872974301	0.16042409364019045	1	1
cellular_component	GO:0009331	glycerol-3-phosphate dehydrogenase complex	0.9752362872974301	0.16042409364019045	1	1
cellular_component	GO:0045171	intercellular bridge	0.9752362872974301	0.16042409364019045	1	1
cellular_component	GO:0070069	cytochrome complex	0.9752362872974301	0.16042409364019045	1	1
cellular_component	GO:0097014	ciliary plasm	0.9752362872974301	0.16042409364019045	1	1
biological_process	GO:0044272	sulfur compound biosynthetic process	0.8808228887686806	0.1606878804956987	1	1
biological_process	GO:1900424	regulation of defense response to bacterium	0.898838297947433	0.16081611521138323	1	1
biological_process	GO:0090407	organophosphate biosynthetic process	0.8659352953278268	0.16110302544647123	1	1
biological_process	GO:0042737	drug catabolic process	0.8798021141309548	0.16116761497375665	1	1
cellular_component	GO:0042788	polysomal ribosome	0.9133856215133389	0.16138619175670074	1	1
biological_process	GO:0006810	transport	0.8506552981706079	0.16168008814301243	1	1
biological_process	GO:0031325	positive regulation of cellular metabolic process	0.8575021573941455	0.1618000850373608	1	1
cellular_component	GO:0005774	vacuolar membrane	0.861462471562876	0.16190931538177364	1	1
biological_process	GO:0006417	regulation of translation	0.8776493050010055	0.16201683463552588	1	1
biological_process	GO:0071214	cellular response to abiotic stimulus	0.8732860795460334	0.16203328800763103	1	1
biological_process	GO:0104004	cellular response to environmental stimulus	0.8732860795460334	0.16203328800763103	1	1
molecular_function	GO:0015165	pyrimidine nucleotide-sugar transmembrane transporter activity	0.9232062452942889	0.1620760288584401	1	1
biological_process	GO:0034248	regulation of cellular amide metabolic process	0.8772803929217886	0.16213340969352508	1	1
biological_process	GO:0032270	positive regulation of cellular protein metabolic process	0.8747285777797984	0.16253584808403823	1	1
biological_process	GO:0001501	skeletal system development	0.9745099272062572	0.16359358268689295	1	1
biological_process	GO:0003400	regulation of COPII vesicle coating	0.9745099272062572	0.16359358268689295	1	1
biological_process	GO:0006572	tyrosine catabolic process	0.9745099272062572	0.16359358268689295	1	1
biological_process	GO:0007411	axon guidance	0.9745099272062572	0.16359358268689295	1	1
biological_process	GO:0008608	attachment of spindle microtubules to kinetochore	0.9745099272062572	0.16359358268689295	1	1
biological_process	GO:0009229	thiamine diphosphate biosynthetic process	0.9745099272062572	0.16359358268689295	1	1
biological_process	GO:0009249	protein lipoylation	0.9745099272062572	0.16359358268689295	1	1
biological_process	GO:0009700	indole phytoalexin biosynthetic process	0.9745099272062572	0.16359358268689295	1	1
biological_process	GO:0009819	drought recovery	0.9745099272062572	0.16359358268689295	1	1
biological_process	GO:0010120	camalexin biosynthetic process	0.9745099272062572	0.16359358268689295	1	1
biological_process	GO:0010138	pyrimidine ribonucleotide salvage	0.9745099272062572	0.16359358268689295	1	1
biological_process	GO:0010594	regulation of endothelial cell migration	0.9745099272062572	0.16359358268689295	1	1
biological_process	GO:0015840	urea transport	0.9745099272062572	0.16359358268689295	1	1
biological_process	GO:0019375	galactolipid biosynthetic process	0.9745099272062572	0.16359358268689295	1	1
biological_process	GO:0019755	one-carbon compound transport	0.9745099272062572	0.16359358268689295	1	1
biological_process	GO:0031055	chromatin remodeling at centromere	0.9745099272062572	0.16359358268689295	1	1
biological_process	GO:0031345	negative regulation of cell projection organization	0.9745099272062572	0.16359358268689295	1	1
biological_process	GO:0032262	pyrimidine nucleotide salvage	0.9745099272062572	0.16359358268689295	1	1
biological_process	GO:0033198	response to ATP	0.9745099272062572	0.16359358268689295	1	1
biological_process	GO:0033306	phytol metabolic process	0.9745099272062572	0.16359358268689295	1	1
biological_process	GO:0034397	telomere localization	0.9745099272062572	0.16359358268689295	1	1
biological_process	GO:0042357	thiamine diphosphate metabolic process	0.9745099272062572	0.16359358268689295	1	1
biological_process	GO:0044206	UMP salvage	0.9745099272062572	0.16359358268689295	1	1
biological_process	GO:0044210	'de novo' CTP biosynthetic process	0.9745099272062572	0.16359358268689295	1	1
biological_process	GO:0045337	farnesyl diphosphate biosynthetic process	0.9745099272062572	0.16359358268689295	1	1
biological_process	GO:0046217	indole phytoalexin metabolic process	0.9745099272062572	0.16359358268689295	1	1
biological_process	GO:0051014	actin filament severing	0.9745099272062572	0.16359358268689295	1	1
biological_process	GO:0052314	phytoalexin metabolic process	0.9745099272062572	0.16359358268689295	1	1
biological_process	GO:0052315	phytoalexin biosynthetic process	0.9745099272062572	0.16359358268689295	1	1
biological_process	GO:0052317	camalexin metabolic process	0.9745099272062572	0.16359358268689295	1	1
biological_process	GO:0061635	regulation of protein complex stability	0.9745099272062572	0.16359358268689295	1	1
biological_process	GO:0070525	tRNA threonylcarbamoyladenosine metabolic process	0.9745099272062572	0.16359358268689295	1	1
biological_process	GO:0070536	protein K63-linked deubiquitination	0.9745099272062572	0.16359358268689295	1	1
biological_process	GO:0070827	chromatin maintenance	0.9745099272062572	0.16359358268689295	1	1
biological_process	GO:0071318	cellular response to ATP	0.9745099272062572	0.16359358268689295	1	1
biological_process	GO:0071323	cellular response to chitin	0.9745099272062572	0.16359358268689295	1	1
biological_process	GO:0071467	cellular response to pH	0.9745099272062572	0.16359358268689295	1	1
biological_process	GO:0071559	response to transforming growth factor beta	0.9745099272062572	0.16359358268689295	1	1
biological_process	GO:0071560	cellular response to transforming growth factor beta stimulus	0.9745099272062572	0.16359358268689295	1	1
biological_process	GO:0071901	negative regulation of protein serine/threonine kinase activity	0.9745099272062572	0.16359358268689295	1	1
biological_process	GO:0072425	signal transduction involved in G2 DNA damage checkpoint	0.9745099272062572	0.16359358268689295	1	1
biological_process	GO:0090083	regulation of inclusion body assembly	0.9745099272062572	0.16359358268689295	1	1
biological_process	GO:0090084	negative regulation of inclusion body assembly	0.9745099272062572	0.16359358268689295	1	1
biological_process	GO:0090113	regulation of ER to Golgi vesicle-mediated transport by GTP hydrolysis	0.9745099272062572	0.16359358268689295	1	1
biological_process	GO:0090357	regulation of tryptophan metabolic process	0.9745099272062572	0.16359358268689295	1	1
biological_process	GO:0097485	neuron projection guidance	0.9745099272062572	0.16359358268689295	1	1
biological_process	GO:0106167	extracellular ATP signaling	0.9745099272062572	0.16359358268689295	1	1
biological_process	GO:1901653	cellular response to peptide	0.9745099272062572	0.16359358268689295	1	1
biological_process	GO:1903173	fatty alcohol metabolic process	0.9745099272062572	0.16359358268689295	1	1
biological_process	GO:0043200	response to amino acid	0.9139058309812077	0.16400711680299204	1	1
biological_process	GO:0051173	positive regulation of nitrogen compound metabolic process	0.8536077197563636	0.16722262615905206	1	1
biological_process	GO:1901575	organic substance catabolic process	0.8473878557334165	0.16753713829353145	1	1
biological_process	GO:0042364	water-soluble vitamin biosynthetic process	0.8898944069689535	0.16790536951877613	1	1
molecular_function	GO:0022804	active transmembrane transporter activity	0.8552616583378554	0.16842341757288667	1	1
biological_process	GO:0032787	monocarboxylic acid metabolic process	0.8542710566913299	0.16884006416290054	1	1
molecular_function	GO:0017016	Ras GTPase binding	0.8777574549745222	0.16885619611229807	1	1
molecular_function	GO:0031267	small GTPase binding	0.8777574549745222	0.16885619611229807	1	1
biological_process	GO:0009749	response to glucose	0.908551650498194	0.168860574223178	1	1
biological_process	GO:0051170	import into nucleus	0.8879596590325654	0.1693619850763289	1	1
biological_process	GO:0000578	embryonic axis specification	0.932288295180348	0.17076094361608635	1	1
biological_process	GO:0010268	brassinosteroid homeostasis	0.932288295180348	0.17076094361608635	1	1
biological_process	GO:0010332	response to gamma radiation	0.932288295180348	0.17076094361608635	1	1
biological_process	GO:0010499	proteasomal ubiquitin-independent protein catabolic process	0.932288295180348	0.17076094361608635	1	1
biological_process	GO:0019321	pentose metabolic process	0.932288295180348	0.17076094361608635	1	1
biological_process	GO:0019852	L-ascorbic acid metabolic process	0.932288295180348	0.17076094361608635	1	1
biological_process	GO:0019853	L-ascorbic acid biosynthetic process	0.932288295180348	0.17076094361608635	1	1
biological_process	GO:0048667	cell morphogenesis involved in neuron differentiation	0.932288295180348	0.17076094361608635	1	1
biological_process	GO:0051592	response to calcium ion	0.932288295180348	0.17076094361608635	1	1
biological_process	GO:0055070	copper ion homeostasis	0.932288295180348	0.17076094361608635	1	1
biological_process	GO:2000104	negative regulation of DNA-dependent DNA replication	0.932288295180348	0.17076094361608635	1	1
molecular_function	GO:0016838	carbon-oxygen lyase activity, acting on phosphates	0.9382261696638917	0.17092991567401153	1	1
biological_process	GO:0051235	maintenance of location	0.8844000641112273	0.171962504322715	1	1
biological_process	GO:0055072	iron ion homeostasis	0.8844000641112273	0.171962504322715	1	1
molecular_function	GO:0001102	RNA polymerase II activating transcription factor binding	0.9724171581382299	0.17252469320586922	1	1
molecular_function	GO:0004031	aldehyde oxidase activity	0.9724171581382299	0.17252469320586922	1	1
molecular_function	GO:0005094	Rho GDP-dissociation inhibitor activity	0.9724171581382299	0.17252469320586922	1	1
molecular_function	GO:0009001	serine O-acetyltransferase activity	0.9724171581382299	0.17252469320586922	1	1
molecular_function	GO:0009882	blue light photoreceptor activity	0.9724171581382299	0.17252469320586922	1	1
molecular_function	GO:0009927	histidine phosphotransfer kinase activity	0.9724171581382299	0.17252469320586922	1	1
molecular_function	GO:0010277	chlorophyllide a oxygenase [overall] activity	0.9724171581382299	0.17252469320586922	1	1
molecular_function	GO:0016161	beta-amylase activity	0.9724171581382299	0.17252469320586922	1	1
molecular_function	GO:0016412	serine O-acyltransferase activity	0.9724171581382299	0.17252469320586922	1	1
molecular_function	GO:0016623	oxidoreductase activity, acting on the aldehyde or oxo group of donors, oxygen as acceptor	0.9724171581382299	0.17252469320586922	1	1
molecular_function	GO:0016647	oxidoreductase activity, acting on the CH-NH group of donors, oxygen as acceptor	0.9724171581382299	0.17252469320586922	1	1
molecular_function	GO:0016813	hydrolase activity, acting on carbon-nitrogen (but not peptide) bonds, in linear amidines	0.9724171581382299	0.17252469320586922	1	1
molecular_function	GO:0016882	cyclo-ligase activity	0.9724171581382299	0.17252469320586922	1	1
molecular_function	GO:0018685	alkane 1-monooxygenase activity	0.9724171581382299	0.17252469320586922	1	1
molecular_function	GO:0033549	MAP kinase phosphatase activity	0.9724171581382299	0.17252469320586922	1	1
molecular_function	GO:0034046	poly(G) binding	0.9724171581382299	0.17252469320586922	1	1
molecular_function	GO:0035252	UDP-xylosyltransferase activity	0.9724171581382299	0.17252469320586922	1	1
molecular_function	GO:0047325	inositol tetrakisphosphate 1-kinase activity	0.9724171581382299	0.17252469320586922	1	1
molecular_function	GO:0047714	galactolipase activity	0.9724171581382299	0.17252469320586922	1	1
molecular_function	GO:0050247	raucaffricine beta-glucosidase activity	0.9724171581382299	0.17252469320586922	1	1
molecular_function	GO:0050506	vomilenine glucosyltransferase activity	0.9724171581382299	0.17252469320586922	1	1
molecular_function	GO:0052726	inositol-1,3,4-trisphosphate 5-kinase activity	0.9724171581382299	0.17252469320586922	1	1
molecular_function	GO:0097001	ceramide binding	0.9724171581382299	0.17252469320586922	1	1
biological_process	GO:0019222	regulation of metabolic process	0.8389666626343723	0.17316009619126968	1	1
biological_process	GO:0042221	response to chemical	0.8383561456552151	0.17418225122171144	1	1
cellular_component	GO:0015030	Cajal body	0.9246474468099557	0.17560080862998823	1	1
cellular_component	GO:0072686	mitotic spindle	0.9246474468099557	0.17560080862998823	1	1
molecular_function	GO:0000295	adenine nucleotide transmembrane transporter activity	0.8928911398923414	0.1756575295833231	1	1
molecular_function	GO:0005346	purine ribonucleotide transmembrane transporter activity	0.8928911398923414	0.1756575295833231	1	1
molecular_function	GO:0015216	purine nucleotide transmembrane transporter activity	0.8928911398923414	0.1756575295833231	1	1
molecular_function	GO:0042910	xenobiotic transmembrane transporter activity	0.8928911398923414	0.1756575295833231	1	1
biological_process	GO:0034504	protein localization to nucleus	0.8783547533979608	0.17611226073073402	1	1
molecular_function	GO:0015293	symporter activity	0.8688082237114954	0.1764329332832347	1	1
biological_process	GO:0009816	defense response to bacterium, incompatible interaction	0.8990461990959098	0.1770575882829082	1	1
biological_process	GO:0043934	sporulation	0.8990461990959098	0.1770575882829082	1	1
biological_process	GO:0051701	interaction with host	0.8990461990959098	0.1770575882829082	1	1
molecular_function	GO:0015020	glucuronosyltransferase activity	0.9076092792795329	0.17792042712605244	1	1
molecular_function	GO:0019706	protein-cysteine S-palmitoyltransferase activity	0.9076092792795329	0.17792042712605244	1	1
molecular_function	GO:0019707	protein-cysteine S-acyltransferase activity	0.9076092792795329	0.17792042712605244	1	1
molecular_function	GO:0004857	enzyme inhibitor activity	0.876945546995229	0.17839516348747128	1	1
biological_process	GO:0006869	lipid transport	0.874606236966453	0.17848225398552894	1	1
molecular_function	GO:0003700	DNA-binding transcription factor activity	0.8402406986813071	0.1789369303354342	1	1
biological_process	GO:0019693	ribose phosphate metabolic process	0.8567005477161724	0.17897466582538438	1	1
biological_process	GO:0032103	positive regulation of response to external stimulus	0.8734847285827194	0.17915475883811022	1	1
molecular_function	GO:0043167	ion binding	0.8307732394641173	0.17916189731478827	1	1
biological_process	GO:0032101	regulation of response to external stimulus	0.8565184457305092	0.17979410385003536	1	1
biological_process	GO:0006950	response to stress	0.8318386404799097	0.17986322380060024	1	1
biological_process	GO:1905392	plant organ morphogenesis	0.8498526488795968	0.1803299861810403	1	1
biological_process	GO:0009225	nucleotide-sugar metabolic process	0.8948228417706017	0.1805309784807648	1	1
biological_process	GO:0035670	plant-type ovary development	0.8948228417706017	0.1805309784807648	1	1
biological_process	GO:0006241	CTP biosynthetic process	0.9214172412111007	0.18147524219473685	1	1
biological_process	GO:0009208	pyrimidine ribonucleoside triphosphate metabolic process	0.9214172412111007	0.18147524219473685	1	1
biological_process	GO:0009209	pyrimidine ribonucleoside triphosphate biosynthetic process	0.9214172412111007	0.18147524219473685	1	1
biological_process	GO:0009593	detection of chemical stimulus	0.9214172412111007	0.18147524219473685	1	1
biological_process	GO:0042726	flavin-containing compound metabolic process	0.9214172412111007	0.18147524219473685	1	1
biological_process	GO:0046036	CTP metabolic process	0.9214172412111007	0.18147524219473685	1	1
biological_process	GO:0046246	terpene biosynthetic process	0.9214172412111007	0.18147524219473685	1	1
biological_process	GO:0060401	cytosolic calcium ion transport	0.9214172412111007	0.18147524219473685	1	1
biological_process	GO:0070848	response to growth factor	0.9214172412111007	0.18147524219473685	1	1
biological_process	GO:0090354	regulation of auxin metabolic process	0.9214172412111007	0.18147524219473685	1	1
cellular_component	GO:0098797	plasma membrane protein complex	0.887885777733763	0.1815192874386062	1	1
biological_process	GO:0006897	endocytosis	0.8686926977078195	0.1817890385735973	1	1
biological_process	GO:0032940	secretion by cell	0.8686926977078195	0.1817890385735973	1	1
biological_process	GO:0031401	positive regulation of protein modification process	0.8678784832808728	0.18218969660982928	1	1
biological_process	GO:0006720	isoprenoid metabolic process	0.8565273032917453	0.18283353788112824	1	1
biological_process	GO:0016114	terpenoid biosynthetic process	0.8656829890784059	0.18318063531654477	1	1
biological_process	GO:1901988	negative regulation of cell cycle phase transition	0.890910070709666	0.18365634517604024	1	1
biological_process	GO:0140352	export from cell	0.863262813969377	0.18407719253671082	1	1
biological_process	GO:0006928	movement of cell or subcellular component	0.8577375508665159	0.18434669527654057	1	1
biological_process	GO:0009719	response to endogenous stimulus	0.8317309439522571	0.18438697601175424	1	1
biological_process	GO:0042180	cellular ketone metabolic process	0.8613308753749721	0.18457535566261304	1	1
biological_process	GO:0043085	positive regulation of catalytic activity	0.8586265321420219	0.1846579465850935	1	1
molecular_function	GO:0004144	diacylglycerol O-acyltransferase activity	0.9244018859510511	0.1859090105339296	1	1
molecular_function	GO:0071617	lysophospholipid acyltransferase activity	0.9244018859510511	0.1859090105339296	1	1
biological_process	GO:0009788	negative regulation of abscisic acid-activated signaling pathway	0.8872801694501237	0.18647503397809648	1	1
biological_process	GO:0050777	negative regulation of immune response	0.8872801694501237	0.18647503397809648	1	1
biological_process	GO:1901420	negative regulation of response to alcohol	0.8872801694501237	0.18647503397809648	1	1
biological_process	GO:1905958	negative regulation of cellular response to alcohol	0.8872801694501237	0.18647503397809648	1	1
cellular_component	GO:0030117	membrane coat	0.8764646468326251	0.18885291598560686	1	1
cellular_component	GO:0048475	coated membrane	0.8764646468326251	0.18885291598560686	1	1
biological_process	GO:0090087	regulation of peptide transport	0.8839083178790933	0.18902210226731964	1	1
biological_process	GO:2001251	negative regulation of chromosome organization	0.8839083178790933	0.18902210226731964	1	1
biological_process	GO:0006094	gluconeogenesis	0.9117305324784879	0.19033825883900224	1	1
biological_process	GO:0007163	establishment or maintenance of cell polarity	0.9117305324784879	0.19033825883900224	1	1
biological_process	GO:0009690	cytokinin metabolic process	0.9117305324784879	0.19033825883900224	1	1
biological_process	GO:0010082	regulation of root meristem growth	0.9117305324784879	0.19033825883900224	1	1
biological_process	GO:0010252	auxin homeostasis	0.9117305324784879	0.19033825883900224	1	1
biological_process	GO:0019344	cysteine biosynthetic process	0.9117305324784879	0.19033825883900224	1	1
biological_process	GO:0030042	actin filament depolymerization	0.9117305324784879	0.19033825883900224	1	1
biological_process	GO:0034308	primary alcohol metabolic process	0.9117305324784879	0.19033825883900224	1	1
biological_process	GO:0071466	cellular response to xenobiotic stimulus	0.9117305324784879	0.19033825883900224	1	1
molecular_function	GO:0003714	transcription corepressor activity	0.8941660699565841	0.1906123192934009	1	1
molecular_function	GO:0070008	serine-type exopeptidase activity	0.8941660699565841	0.1906123192934009	1	1
cellular_component	GO:0042575	DNA polymerase complex	0.9073057862268816	0.1908594511922689	1	1
cellular_component	GO:1902495	transmembrane transporter complex	0.9073057862268816	0.1908594511922689	1	1
cellular_component	GO:0030915	Smc5-Smc6 complex	0.9511132884390843	0.1910463603117893	1	1
cellular_component	GO:0106068	SUMO ligase complex	0.9511132884390843	0.1910463603117893	1	1
cellular_component	GO:1990726	Lsm1-7-Pat1 complex	0.9511132884390843	0.1910463603117893	1	1
biological_process	GO:0030162	regulation of proteolysis	0.8807722995516396	0.19132747561802851	1	1
biological_process	GO:0070201	regulation of establishment of protein localization	0.8807722995516396	0.19132747561802851	1	1
molecular_function	GO:0005319	lipid transporter activity	0.8750216822105833	0.19158419643876226	1	1
biological_process	GO:0048583	regulation of response to stimulus	0.8286194666196074	0.19172550119589496	1	1
biological_process	GO:0000710	meiotic mismatch repair	0.9495906959001653	0.1951988392692259	1	1
biological_process	GO:0006349	regulation of gene expression by genetic imprinting	0.9495906959001653	0.1951988392692259	1	1
biological_process	GO:0006687	glycosphingolipid metabolic process	0.9495906959001653	0.1951988392692259	1	1
biological_process	GO:0010100	negative regulation of photomorphogenesis	0.9495906959001653	0.1951988392692259	1	1
biological_process	GO:0010444	guard mother cell differentiation	0.9495906959001653	0.1951988392692259	1	1
biological_process	GO:0010632	regulation of epithelial cell migration	0.9495906959001653	0.1951988392692259	1	1
biological_process	GO:0015918	sterol transport	0.9495906959001653	0.1951988392692259	1	1
biological_process	GO:0016120	carotene biosynthetic process	0.9495906959001653	0.1951988392692259	1	1
biological_process	GO:0018065	protein-cofactor linkage	0.9495906959001653	0.1951988392692259	1	1
biological_process	GO:0032205	negative regulation of telomere maintenance	0.9495906959001653	0.1951988392692259	1	1
biological_process	GO:0032878	regulation of establishment or maintenance of cell polarity	0.9495906959001653	0.1951988392692259	1	1
biological_process	GO:0042659	regulation of cell fate specification	0.9495906959001653	0.1951988392692259	1	1
biological_process	GO:0043954	cellular component maintenance	0.9495906959001653	0.1951988392692259	1	1
biological_process	GO:0046352	disaccharide catabolic process	0.9495906959001653	0.1951988392692259	1	1
biological_process	GO:0046827	positive regulation of protein export from nucleus	0.9495906959001653	0.1951988392692259	1	1
biological_process	GO:0060866	leaf abscission	0.9495906959001653	0.1951988392692259	1	1
biological_process	GO:0062034	L-pipecolic acid biosynthetic process	0.9495906959001653	0.1951988392692259	1	1
biological_process	GO:0070301	cellular response to hydrogen peroxide	0.9495906959001653	0.1951988392692259	1	1
biological_process	GO:0070841	inclusion body assembly	0.9495906959001653	0.1951988392692259	1	1
biological_process	GO:0090481	pyrimidine nucleotide-sugar transmembrane transport	0.9495906959001653	0.1951988392692259	1	1
biological_process	GO:2000035	regulation of stem cell division	0.9495906959001653	0.1951988392692259	1	1
biological_process	GO:2000369	regulation of clathrin-dependent endocytosis	0.9495906959001653	0.1951988392692259	1	1
biological_process	GO:0019438	aromatic compound biosynthetic process	0.8187847893988892	0.1954656260246042	1	1
cellular_component	GO:0019898	extrinsic component of membrane	0.8604082332683084	0.19586884872049143	1	1
biological_process	GO:0006955	immune response	0.8326517876225548	0.19645082806670255	1	1
biological_process	GO:0009069	serine family amino acid metabolic process	0.8725903561575538	0.19703354896797592	1	1
biological_process	GO:0060249	anatomical structure homeostasis	0.8725903561575538	0.19703354896797592	1	1
cellular_component	GO:0005777	peroxisome	0.8403599534123394	0.1977404938467468	1	1
cellular_component	GO:0042579	microbody	0.8403599534123394	0.1977404938467468	1	1
biological_process	GO:0002790	peptide secretion	0.9030868101594901	0.1977650023459293	1	1
biological_process	GO:0010099	regulation of photomorphogenesis	0.9030868101594901	0.1977650023459293	1	1
biological_process	GO:0035821	modulation of process of other organism	0.9030868101594901	0.1977650023459293	1	1
biological_process	GO:0051784	negative regulation of nuclear division	0.9030868101594901	0.1977650023459293	1	1
biological_process	GO:0051817	modulation of process of other organism involved in symbiotic interaction	0.9030868101594901	0.1977650023459293	1	1
molecular_function	GO:0003730	mRNA 3'-UTR binding	0.9119628839283563	0.1982899854888687	1	1
molecular_function	GO:0004439	phosphatidylinositol-4,5-bisphosphate 5-phosphatase activity	0.9119628839283563	0.1982899854888687	1	1
molecular_function	GO:0022843	voltage-gated cation channel activity	0.9119628839283563	0.1982899854888687	1	1
molecular_function	GO:0043138	3'-5' DNA helicase activity	0.9119628839283563	0.1982899854888687	1	1
molecular_function	GO:0106019	phosphatidylinositol-4,5-bisphosphate phosphatase activity	0.9119628839283563	0.1982899854888687	1	1
biological_process	GO:0072528	pyrimidine-containing compound biosynthetic process	0.8702181619877005	0.198596974410268	1	1
biological_process	GO:0031328	positive regulation of cellular biosynthetic process	0.8275099096631382	0.19863085379162365	1	1
biological_process	GO:0071365	cellular response to auxin stimulus	0.839426233790787	0.19894485508199938	1	1
molecular_function	GO:0016791	phosphatase activity	0.8337099069409157	0.2004656199659451	1	1
biological_process	GO:0043624	cellular protein complex disassembly	0.8659262175548623	0.20130809110204292	1	1
biological_process	GO:0071702	organic substance transport	0.8160667902082739	0.20199051871617424	1	1
biological_process	GO:0042743	hydrogen peroxide metabolic process	0.8639841623365231	0.20248027153794512	1	1
biological_process	GO:0080167	response to karrikin	0.8621649191835631	0.2035442302030297	1	1
biological_process	GO:0009685	gibberellin metabolic process	0.8953533718490401	0.20405385182754407	1	1
biological_process	GO:0009835	fruit ripening	0.8953533718490401	0.20405385182754407	1	1
biological_process	GO:0032388	positive regulation of intracellular transport	0.8953533718490401	0.20405385182754407	1	1
biological_process	GO:0045596	negative regulation of cell differentiation	0.8953533718490401	0.20405385182754407	1	1
biological_process	GO:0046822	regulation of nucleocytoplasmic transport	0.8953533718490401	0.20405385182754407	1	1
biological_process	GO:0070417	cellular response to cold	0.8953533718490401	0.20405385182754407	1	1
biological_process	GO:0044093	positive regulation of molecular function	0.8376512794039587	0.20464853810680575	1	1
biological_process	GO:0080090	regulation of primary metabolic process	0.8086837704361782	0.20597464740600918	1	1
biological_process	GO:1902680	positive regulation of RNA biosynthetic process	0.8228934639113263	0.20639691283855482	1	1
biological_process	GO:1903508	positive regulation of nucleic acid-templated transcription	0.8228934639113263	0.20639691283855482	1	1
molecular_function	GO:0003691	double-stranded telomeric DNA binding	0.9452001888850363	0.20690954087540034	1	1
molecular_function	GO:0004124	cysteine synthase activity	0.9452001888850363	0.20690954087540034	1	1
molecular_function	GO:0004784	superoxide dismutase activity	0.9452001888850363	0.20690954087540034	1	1
molecular_function	GO:0005459	UDP-galactose transmembrane transporter activity	0.9452001888850363	0.20690954087540034	1	1
molecular_function	GO:0008022	protein C-terminus binding	0.9452001888850363	0.20690954087540034	1	1
molecular_function	GO:0009924	octadecanal decarbonylase activity	0.9452001888850363	0.20690954087540034	1	1
molecular_function	GO:0010333	terpene synthase activity	0.9452001888850363	0.20690954087540034	1	1
molecular_function	GO:0016721	oxidoreductase activity, acting on superoxide radicals as acceptor	0.9452001888850363	0.20690954087540034	1	1
molecular_function	GO:0016755	transferase activity, transferring amino-acyl groups	0.9452001888850363	0.20690954087540034	1	1
molecular_function	GO:0031320	hexitol dehydrogenase activity	0.9452001888850363	0.20690954087540034	1	1
molecular_function	GO:0031683	G-protein beta/gamma-subunit complex binding	0.9452001888850363	0.20690954087540034	1	1
molecular_function	GO:0071771	aldehyde decarbonylase activity	0.9452001888850363	0.20690954087540034	1	1
molecular_function	GO:1990465	aldehyde oxygenase (deformylating) activity	0.9452001888850363	0.20690954087540034	1	1
molecular_function	GO:0008047	enzyme activator activity	0.8385327960664557	0.2085938349190145	1	1
molecular_function	GO:0016837	carbon-oxygen lyase activity, acting on polysaccharides	0.9007828841847039	0.20869641437905934	1	1
molecular_function	GO:0034593	phosphatidylinositol bisphosphate phosphatase activity	0.9007828841847039	0.20869641437905934	1	1
molecular_function	GO:0051184	cofactor transmembrane transporter activity	0.9007828841847039	0.20869641437905934	1	1
biological_process	GO:0072527	pyrimidine-containing compound metabolic process	0.8511313997175627	0.20907516563813236	1	1
cellular_component	GO:0000145	exocyst	0.882445560849874	0.20941877584005117	1	1
cellular_component	GO:0000779	condensed chromosome, centromeric region	0.882445560849874	0.20941877584005117	1	1
biological_process	GO:0010449	root meristem growth	0.8884127498557608	0.20942509115115257	1	1
biological_process	GO:0018230	peptidyl-L-cysteine S-palmitoylation	0.8884127498557608	0.20942509115115257	1	1
biological_process	GO:0018231	peptidyl-S-diacylglycerol-L-cysteine biosynthetic process from peptidyl-cysteine	0.8884127498557608	0.20942509115115257	1	1
biological_process	GO:0051093	negative regulation of developmental process	0.8381164615404899	0.209457118608752	1	1
biological_process	GO:0042325	regulation of phosphorylation	0.8382672237184468	0.20968444765124172	1	1
biological_process	GO:0048511	rhythmic process	0.8384362376382777	0.20990021887735008	1	1
biological_process	GO:0030003	cellular cation homeostasis	0.8390613207231512	0.21047163754316606	1	1
biological_process	GO:0006304	DNA modification	0.8465847448413444	0.2106412328807919	1	1
biological_process	GO:0072593	reactive oxygen species metabolic process	0.8413387121752308	0.21126035655636072	1	1
cellular_component	GO:0005688	U6 snRNP	0.9305643206597887	0.21131204539534823	1	1
cellular_component	GO:0005753	mitochondrial proton-transporting ATP synthase complex	0.9305643206597887	0.21131204539534823	1	1
cellular_component	GO:0030427	site of polarized growth	0.9305643206597887	0.21131204539534823	1	1
cellular_component	GO:0072546	ER membrane protein complex	0.9305643206597887	0.21131204539534823	1	1
cellular_component	GO:0099568	cytoplasmic region	0.9305643206597887	0.21131204539534823	1	1
biological_process	GO:0050832	defense response to fungus	0.8255531783159789	0.21169326081866058	1	1
molecular_function	GO:0004722	protein serine/threonine phosphatase activity	0.8499746654179725	0.21192314310299576	1	1
biological_process	GO:0034654	nucleobase-containing compound biosynthetic process	0.8024894816093261	0.21347464134723565	1	1
biological_process	GO:0009955	adaxial/abaxial pattern specification	0.882163518920978	0.21404508161863356	1	1
biological_process	GO:1901800	positive regulation of proteasomal protein catabolic process	0.882163518920978	0.21404508161863356	1	1
cellular_component	GO:0009504	cell plate	0.8734320965367333	0.21518536507191144	1	1
biological_process	GO:0010468	regulation of gene expression	0.8003110223098682	0.2153630045685583	1	1
biological_process	GO:0071705	nitrogen compound transport	0.8046871352705729	0.2155270263497675	1	1
biological_process	GO:0000055	ribosomal large subunit export from nucleus	0.9282845712609762	0.21628606264539776	1	1
biological_process	GO:0002521	leukocyte differentiation	0.9282845712609762	0.21628606264539776	1	1
biological_process	GO:0006570	tyrosine metabolic process	0.9282845712609762	0.21628606264539776	1	1
biological_process	GO:0006722	triterpenoid metabolic process	0.9282845712609762	0.21628606264539776	1	1
biological_process	GO:0006825	copper ion transport	0.9282845712609762	0.21628606264539776	1	1
biological_process	GO:0007507	heart development	0.9282845712609762	0.21628606264539776	1	1
biological_process	GO:0008272	sulfate transport	0.9282845712609762	0.21628606264539776	1	1
biological_process	GO:0008298	intracellular mRNA localization	0.9282845712609762	0.21628606264539776	1	1
biological_process	GO:0008406	gonad development	0.9282845712609762	0.21628606264539776	1	1
biological_process	GO:0009310	amine catabolic process	0.9282845712609762	0.21628606264539776	1	1
biological_process	GO:0009554	megasporogenesis	0.9282845712609762	0.21628606264539776	1	1
biological_process	GO:0016104	triterpenoid biosynthetic process	0.9282845712609762	0.21628606264539776	1	1
biological_process	GO:0017145	stem cell division	0.9282845712609762	0.21628606264539776	1	1
biological_process	GO:0018107	peptidyl-threonine phosphorylation	0.9282845712609762	0.21628606264539776	1	1
biological_process	GO:0018210	peptidyl-threonine modification	0.9282845712609762	0.21628606264539776	1	1
biological_process	GO:0018401	peptidyl-proline hydroxylation to 4-hydroxy-L-proline	0.9282845712609762	0.21628606264539776	1	1
biological_process	GO:0019048	modulation by virus of host process	0.9282845712609762	0.21628606264539776	1	1
biological_process	GO:0019264	glycine biosynthetic process from serine	0.9282845712609762	0.21628606264539776	1	1
biological_process	GO:0019511	peptidyl-proline hydroxylation	0.9282845712609762	0.21628606264539776	1	1
biological_process	GO:0032958	inositol phosphate biosynthetic process	0.9282845712609762	0.21628606264539776	1	1
biological_process	GO:0042402	cellular biogenic amine catabolic process	0.9282845712609762	0.21628606264539776	1	1
biological_process	GO:0042692	muscle cell differentiation	0.9282845712609762	0.21628606264539776	1	1
biological_process	GO:0042732	D-xylose metabolic process	0.9282845712609762	0.21628606264539776	1	1
biological_process	GO:0045137	development of primary sexual characteristics	0.9282845712609762	0.21628606264539776	1	1
biological_process	GO:0046835	carbohydrate phosphorylation	0.9282845712609762	0.21628606264539776	1	1
biological_process	GO:0090092	regulation of transmembrane receptor protein serine/threonine kinase signaling pathway	0.9282845712609762	0.21628606264539776	1	1
biological_process	GO:0090101	negative regulation of transmembrane receptor protein serine/threonine kinase signaling pathway	0.9282845712609762	0.21628606264539776	1	1
biological_process	GO:0098609	cell-cell adhesion	0.9282845712609762	0.21628606264539776	1	1
molecular_function	GO:0005347	ATP transmembrane transporter activity	0.8635131386884853	0.21683885953448298	1	1
molecular_function	GO:0061631	ubiquitin conjugating enzyme activity	0.8635131386884853	0.21683885953448298	1	1
molecular_function	GO:0102483	scopolin beta-glucosidase activity	0.8907177599027732	0.21756409369189125	1	1
biological_process	GO:0006641	triglyceride metabolic process	0.876519005785902	0.21804194692151835	1	1
biological_process	GO:0080188	RNA-directed DNA methylation	0.876519005785902	0.21804194692151835	1	1
biological_process	GO:0070887	cellular response to chemical stimulus	0.7972821716297638	0.22102359263617236	1	1
cellular_component	GO:0005844	polysome	0.8628168324901423	0.22120731387541684	1	1
biological_process	GO:0042181	ketone biosynthetic process	0.8714053842081524	0.2215160583256869	1	1
biological_process	GO:0061136	regulation of proteasomal protein catabolic process	0.8714053842081524	0.2215160583256869	1	1
biological_process	GO:0009734	auxin-activated signaling pathway	0.8199409798598148	0.22192923101098674	1	1
cellular_component	GO:0048046	apoplast	0.8197947403080865	0.22218488969328853	1	1
biological_process	GO:0006935	chemotaxis	0.8667597438442898	0.22454723015029085	1	1
biological_process	GO:0010374	stomatal complex development	0.8667597438442898	0.22454723015029085	1	1
biological_process	GO:0033157	regulation of intracellular protein transport	0.8667597438442898	0.22454723015029085	1	1
biological_process	GO:0051193	regulation of cofactor metabolic process	0.8667597438442898	0.22454723015029085	1	1
biological_process	GO:1902532	negative regulation of intracellular signal transduction	0.8667597438442898	0.22454723015029085	1	1
biological_process	GO:0002831	regulation of response to biotic stimulus	0.8184510074281316	0.22514345998529633	1	1
molecular_function	GO:0004364	glutathione transferase activity	0.8816301504945772	0.22520717681279842	1	1
molecular_function	GO:0050897	cobalt ion binding	0.8816301504945772	0.22520717681279842	1	1
cellular_component	GO:0043601	nuclear replisome	0.9134280843819442	0.2256370106454236	1	1
cellular_component	GO:0051286	cell tip	0.9134280843819442	0.2256370106454236	1	1
biological_process	GO:0048481	plant ovule development	0.862528347377159	0.22719977345232667	1	1
biological_process	GO:1901991	negative regulation of mitotic cell cycle phase transition	0.862528347377159	0.22719977345232667	1	1
biological_process	GO:2000070	regulation of response to water deprivation	0.862528347377159	0.22719977345232667	1	1
cellular_component	GO:0005628	prospore membrane	1	0.22784817338590221	1	1
cellular_component	GO:0005642	annulate lamellae	1	0.22784817338590221	1	1
cellular_component	GO:0005674	transcription factor TFIIF complex	1	0.22784817338590221	1	1
cellular_component	GO:0005953	CAAX-protein geranylgeranyltransferase complex	1	0.22784817338590221	1	1
cellular_component	GO:0005967	mitochondrial pyruvate dehydrogenase complex	1	0.22784817338590221	1	1
cellular_component	GO:0009516	leucoplast	1	0.22784817338590221	1	1
cellular_component	GO:0009578	etioplast stroma	1	0.22784817338590221	1	1
cellular_component	GO:0030027	lamellipodium	1	0.22784817338590221	1	1
cellular_component	GO:0030121	AP-1 adaptor complex	1	0.22784817338590221	1	1
cellular_component	GO:0030426	growth cone	1	0.22784817338590221	1	1
cellular_component	GO:0031166	integral component of vacuolar membrane	1	0.22784817338590221	1	1
cellular_component	GO:0031310	intrinsic component of vacuolar membrane	1	0.22784817338590221	1	1
cellular_component	GO:0032797	SMN complex	1	0.22784817338590221	1	1
cellular_component	GO:0042709	succinate-CoA ligase complex	1	0.22784817338590221	1	1
cellular_component	GO:0042763	intracellular immature spore	1	0.22784817338590221	1	1
cellular_component	GO:0042764	ascospore-type prospore	1	0.22784817338590221	1	1
cellular_component	GO:0043541	UDP-N-acetylglucosamine transferase complex	1	0.22784817338590221	1	1
cellular_component	GO:0043564	Ku70:Ku80 complex	1	0.22784817338590221	1	1
cellular_component	GO:0045025	mitochondrial degradosome	1	0.22784817338590221	1	1
cellular_component	GO:0070187	shelterin complex	1	0.22784817338590221	1	1
cellular_component	GO:0070209	ASTRA complex	1	0.22784817338590221	1	1
cellular_component	GO:0070545	PeBoW complex	1	0.22784817338590221	1	1
cellular_component	GO:0071008	U2-type post-mRNA release spliceosomal complex	1	0.22784817338590221	1	1
cellular_component	GO:0097224	sperm connecting piece	1	0.22784817338590221	1	1
cellular_component	GO:0097344	Rix1 complex	1	0.22784817338590221	1	1
cellular_component	GO:0097431	mitotic spindle pole	1	0.22784817338590221	1	1
cellular_component	GO:0097546	ciliary base	1	0.22784817338590221	1	1
cellular_component	GO:0150034	distal axon	1	0.22784817338590221	1	1
cellular_component	GO:1990112	RQC complex	1	0.22784817338590221	1	1
biological_process	GO:0051252	regulation of RNA metabolic process	0.7892969216481288	0.22846567846859972	1	1
biological_process	GO:0002682	regulation of immune system process	0.8169762966175123	0.22883615042393002	1	1
cellular_component	GO:0000775	chromosome, centromeric region	0.8412980868609732	0.22931178399799468	1	1
cellular_component	GO:0009521	photosystem	0.8382061034059909	0.22952831899577367	1	1
biological_process	GO:0010604	positive regulation of macromolecule metabolic process	0.7952511991232639	0.2295923371636898	1	1
molecular_function	GO:0004372	glycine hydroxymethyltransferase activity	0.9217052683802911	0.23032525660092376	1	1
molecular_function	GO:0004656	procollagen-proline 4-dioxygenase activity	0.9217052683802911	0.23032525660092376	1	1
molecular_function	GO:0008526	phosphatidylinositol transfer activity	0.9217052683802911	0.23032525660092376	1	1
molecular_function	GO:0016863	intramolecular oxidoreductase activity, transposing C=C bonds	0.9217052683802911	0.23032525660092376	1	1
molecular_function	GO:0031545	peptidyl-proline 4-dioxygenase activity	0.9217052683802911	0.23032525660092376	1	1
molecular_function	GO:0047196	long-chain-alcohol O-fatty-acyltransferase activity	0.9217052683802911	0.23032525660092376	1	1
molecular_function	GO:0102966	arachidoyl-CoA:1-dodecanol O-acyltransferase activity	0.9217052683802911	0.23032525660092376	1	1
biological_process	GO:0016053	organic acid biosynthetic process	0.7985207949512909	0.23043945145631606	1	1
biological_process	GO:0046394	carboxylic acid biosynthetic process	0.7985207949512909	0.23043945145631606	1	1
molecular_function	GO:0019787	ubiquitin-like protein transferase activity	0.8012211568841898	0.23045967871157816	1	1
biological_process	GO:0000023	maltose metabolic process	1	0.23050325929696405	1	1
biological_process	GO:0000132	establishment of mitotic spindle orientation	1	0.23050325929696405	1	1
biological_process	GO:0000395	mRNA 5'-splice site recognition	1	0.23050325929696405	1	1
biological_process	GO:0000820	regulation of glutamine family amino acid metabolic process	1	0.23050325929696405	1	1
biological_process	GO:0002091	negative regulation of receptor internalization	1	0.23050325929696405	1	1
biological_process	GO:0002154	thyroid hormone mediated signaling pathway	1	0.23050325929696405	1	1
biological_process	GO:0002155	regulation of thyroid hormone mediated signaling pathway	1	0.23050325929696405	1	1
biological_process	GO:0002254	kinin cascade	1	0.23050325929696405	1	1
biological_process	GO:0002276	basophil activation involved in immune response	1	0.23050325929696405	1	1
biological_process	GO:0002279	mast cell activation involved in immune response	1	0.23050325929696405	1	1
biological_process	GO:0002353	plasma kallikrein-kinin cascade	1	0.23050325929696405	1	1
biological_process	GO:0002576	platelet degranulation	1	0.23050325929696405	1	1
biological_process	GO:0002679	respiratory burst involved in defense response	1	0.23050325929696405	1	1
biological_process	GO:0002949	tRNA threonylcarbamoyladenosine modification	1	0.23050325929696405	1	1
biological_process	GO:0005997	xylulose metabolic process	1	0.23050325929696405	1	1
biological_process	GO:0006014	D-ribose metabolic process	1	0.23050325929696405	1	1
biological_process	GO:0006436	tryptophanyl-tRNA aminoacylation	1	0.23050325929696405	1	1
biological_process	GO:0006548	histidine catabolic process	1	0.23050325929696405	1	1
biological_process	GO:0006567	threonine catabolic process	1	0.23050325929696405	1	1
biological_process	GO:0006622	protein targeting to lysosome	1	0.23050325929696405	1	1
biological_process	GO:0006842	tricarboxylic acid transport	1	0.23050325929696405	1	1
biological_process	GO:0007100	mitotic centrosome separation	1	0.23050325929696405	1	1
biological_process	GO:0007157	heterophilic cell-cell adhesion via plasma membrane cell adhesion molecules	1	0.23050325929696405	1	1
biological_process	GO:0007316	pole plasm RNA localization	1	0.23050325929696405	1	1
biological_process	GO:0007600	sensory perception	1	0.23050325929696405	1	1
biological_process	GO:0008354	germ cell migration	1	0.23050325929696405	1	1
biological_process	GO:0008584	male gonad development	1	0.23050325929696405	1	1
biological_process	GO:0008637	apoptotic mitochondrial changes	1	0.23050325929696405	1	1
biological_process	GO:0009300	antisense RNA transcription	1	0.23050325929696405	1	1
biological_process	GO:0009301	snRNA transcription	1	0.23050325929696405	1	1
biological_process	GO:0009448	gamma-aminobutyric acid metabolic process	1	0.23050325929696405	1	1
biological_process	GO:0009594	detection of nutrient	1	0.23050325929696405	1	1
biological_process	GO:0009823	cytokinin catabolic process	1	0.23050325929696405	1	1
biological_process	GO:0009865	pollen tube adhesion	1	0.23050325929696405	1	1
biological_process	GO:0010098	suspensor development	1	0.23050325929696405	1	1
biological_process	GO:0010142	farnesyl diphosphate biosynthetic process, mevalonate pathway	1	0.23050325929696405	1	1
biological_process	GO:0010185	regulation of cellular defense response	1	0.23050325929696405	1	1
biological_process	GO:0010400	rhamnogalacturonan I side chain metabolic process	1	0.23050325929696405	1	1
biological_process	GO:0010441	guard cell development	1	0.23050325929696405	1	1
biological_process	GO:0010442	guard cell morphogenesis	1	0.23050325929696405	1	1
biological_process	GO:0010469	regulation of signaling receptor activity	1	0.23050325929696405	1	1
biological_process	GO:0010495	long-distance posttranscriptional gene silencing	1	0.23050325929696405	1	1
biological_process	GO:0010595	positive regulation of endothelial cell migration	1	0.23050325929696405	1	1
biological_process	GO:0010617	circadian regulation of calcium ion oscillation	1	0.23050325929696405	1	1
biological_process	GO:0010771	negative regulation of cell morphogenesis involved in differentiation	1	0.23050325929696405	1	1
biological_process	GO:0010862	positive regulation of pathway-restricted SMAD protein phosphorylation	1	0.23050325929696405	1	1
biological_process	GO:0010960	magnesium ion homeostasis	1	0.23050325929696405	1	1
biological_process	GO:0015700	arsenite transport	1	0.23050325929696405	1	1
biological_process	GO:0015712	hexose phosphate transport	1	0.23050325929696405	1	1
biological_process	GO:0015760	glucose-6-phosphate transport	1	0.23050325929696405	1	1
biological_process	GO:0015783	GDP-fucose transmembrane transport	1	0.23050325929696405	1	1
biological_process	GO:0015786	UDP-glucose transmembrane transport	1	0.23050325929696405	1	1
biological_process	GO:0015803	branched-chain amino acid transport	1	0.23050325929696405	1	1
biological_process	GO:0017015	regulation of transforming growth factor beta receptor signaling pathway	1	0.23050325929696405	1	1
biological_process	GO:0018131	oxazole or thiazole biosynthetic process	1	0.23050325929696405	1	1
biological_process	GO:0018871	1-aminocyclopropane-1-carboxylate metabolic process	1	0.23050325929696405	1	1
biological_process	GO:0019094	pole plasm mRNA localization	1	0.23050325929696405	1	1
biological_process	GO:0019303	D-ribose catabolic process	1	0.23050325929696405	1	1
biological_process	GO:0019408	dolichol biosynthetic process	1	0.23050325929696405	1	1
biological_process	GO:0019556	histidine catabolic process to glutamate and formamide	1	0.23050325929696405	1	1
biological_process	GO:0019557	histidine catabolic process to glutamate and formate	1	0.23050325929696405	1	1
biological_process	GO:0030437	ascospore formation	1	0.23050325929696405	1	1
biological_process	GO:0030512	negative regulation of transforming growth factor beta receptor signaling pathway	1	0.23050325929696405	1	1
biological_process	GO:0030516	regulation of axon extension	1	0.23050325929696405	1	1
biological_process	GO:0030517	negative regulation of axon extension	1	0.23050325929696405	1	1
biological_process	GO:0030582	reproductive fruiting body development	1	0.23050325929696405	1	1
biological_process	GO:0030644	cellular chloride ion homeostasis	1	0.23050325929696405	1	1
biological_process	GO:0031000	response to caffeine	1	0.23050325929696405	1	1
biological_process	GO:0031321	ascospore-type prospore assembly	1	0.23050325929696405	1	1
biological_process	GO:0031508	pericentric heterochromatin assembly	1	0.23050325929696405	1	1
biological_process	GO:0032106	positive regulation of response to extracellular stimulus	1	0.23050325929696405	1	1
biological_process	GO:0032109	positive regulation of response to nutrient levels	1	0.23050325929696405	1	1
biological_process	GO:0032194	ubiquinone biosynthetic process via 3,4-dihydroxy-5-polyprenylbenzoate	1	0.23050325929696405	1	1
biological_process	GO:0032196	transposition	1	0.23050325929696405	1	1
biological_process	GO:0032197	transposition, RNA-mediated	1	0.23050325929696405	1	1
biological_process	GO:0032213	regulation of telomere maintenance via semi-conservative replication	1	0.23050325929696405	1	1
biological_process	GO:0032214	negative regulation of telomere maintenance via semi-conservative replication	1	0.23050325929696405	1	1
biological_process	GO:0032447	protein urmylation	1	0.23050325929696405	1	1
biological_process	GO:0032468	Golgi calcium ion homeostasis	1	0.23050325929696405	1	1
biological_process	GO:0032472	Golgi calcium ion transport	1	0.23050325929696405	1	1
biological_process	GO:0033003	regulation of mast cell activation	1	0.23050325929696405	1	1
biological_process	GO:0033004	negative regulation of mast cell activation	1	0.23050325929696405	1	1
biological_process	GO:0033006	regulation of mast cell activation involved in immune response	1	0.23050325929696405	1	1
biological_process	GO:0033007	negative regulation of mast cell activation involved in immune response	1	0.23050325929696405	1	1
biological_process	GO:0033240	positive regulation of cellular amine metabolic process	1	0.23050325929696405	1	1
biological_process	GO:0033979	box H/ACA snoRNA metabolic process	1	0.23050325929696405	1	1
biological_process	GO:0034263	positive regulation of autophagy in response to ER overload	1	0.23050325929696405	1	1
biological_process	GO:0034402	recruitment of 3'-end processing factors to RNA polymerase II holoenzyme complex	1	0.23050325929696405	1	1
biological_process	GO:0035268	protein mannosylation	1	0.23050325929696405	1	1
biological_process	GO:0035434	copper ion transmembrane transport	1	0.23050325929696405	1	1
biological_process	GO:0035561	regulation of chromatin binding	1	0.23050325929696405	1	1
biological_process	GO:0035563	positive regulation of chromatin binding	1	0.23050325929696405	1	1
biological_process	GO:0035835	indole alkaloid biosynthetic process	1	0.23050325929696405	1	1
biological_process	GO:0035964	COPI-coated vesicle budding	1	0.23050325929696405	1	1
biological_process	GO:0036258	multivesicular body assembly	1	0.23050325929696405	1	1
biological_process	GO:0036270	response to diuretic	1	0.23050325929696405	1	1
biological_process	GO:0039694	viral RNA genome replication	1	0.23050325929696405	1	1
biological_process	GO:0040001	establishment of mitotic spindle localization	1	0.23050325929696405	1	1
biological_process	GO:0042218	1-aminocyclopropane-1-carboxylate biosynthetic process	1	0.23050325929696405	1	1
biological_process	GO:0042371	vitamin K biosynthetic process	1	0.23050325929696405	1	1
biological_process	GO:0042373	vitamin K metabolic process	1	0.23050325929696405	1	1
biological_process	GO:0042795	snRNA transcription by RNA polymerase II	1	0.23050325929696405	1	1
biological_process	GO:0043201	response to leucine	1	0.23050325929696405	1	1
biological_process	GO:0043279	response to alkaloid	1	0.23050325929696405	1	1
biological_process	GO:0043330	response to exogenous dsRNA	1	0.23050325929696405	1	1
biological_process	GO:0043331	response to dsRNA	1	0.23050325929696405	1	1
biological_process	GO:0043403	skeletal muscle tissue regeneration	1	0.23050325929696405	1	1
biological_process	GO:0043407	negative regulation of MAP kinase activity	1	0.23050325929696405	1	1
biological_process	GO:0043523	regulation of neuron apoptotic process	1	0.23050325929696405	1	1
biological_process	GO:0043524	negative regulation of neuron apoptotic process	1	0.23050325929696405	1	1
biological_process	GO:0043606	formamide metabolic process	1	0.23050325929696405	1	1
biological_process	GO:0043935	sexual sporulation resulting in formation of a cellular spore	1	0.23050325929696405	1	1
biological_process	GO:0044091	membrane biogenesis	1	0.23050325929696405	1	1
biological_process	GO:0045451	pole plasm oskar mRNA localization	1	0.23050325929696405	1	1
biological_process	GO:0045575	basophil activation	1	0.23050325929696405	1	1
biological_process	GO:0045576	mast cell activation	1	0.23050325929696405	1	1
biological_process	GO:0045694	regulation of embryo sac egg cell differentiation	1	0.23050325929696405	1	1
biological_process	GO:0045730	respiratory burst	1	0.23050325929696405	1	1
biological_process	GO:0045737	positive regulation of cyclin-dependent protein serine/threonine kinase activity	1	0.23050325929696405	1	1
biological_process	GO:0045764	positive regulation of cellular amino acid metabolic process	1	0.23050325929696405	1	1
biological_process	GO:0045765	regulation of angiogenesis	1	0.23050325929696405	1	1
biological_process	GO:0046203	spermidine catabolic process	1	0.23050325929696405	1	1
biological_process	GO:0046320	regulation of fatty acid oxidation	1	0.23050325929696405	1	1
biological_process	GO:0046484	oxazole or thiazole metabolic process	1	0.23050325929696405	1	1
biological_process	GO:0046546	development of primary male sexual characteristics	1	0.23050325929696405	1	1
biological_process	GO:0046661	male sex differentiation	1	0.23050325929696405	1	1
biological_process	GO:0046836	glycolipid transport	1	0.23050325929696405	1	1
biological_process	GO:0046847	filopodium assembly	1	0.23050325929696405	1	1
biological_process	GO:0048200	Golgi transport vesicle coating	1	0.23050325929696405	1	1
biological_process	GO:0048205	COPI coating of Golgi vesicle	1	0.23050325929696405	1	1
biological_process	GO:0048654	anther morphogenesis	1	0.23050325929696405	1	1
biological_process	GO:0048655	anther wall tapetum morphogenesis	1	0.23050325929696405	1	1
biological_process	GO:0048656	anther wall tapetum formation	1	0.23050325929696405	1	1
biological_process	GO:0048657	anther wall tapetum cell differentiation	1	0.23050325929696405	1	1
biological_process	GO:0048670	regulation of collateral sprouting	1	0.23050325929696405	1	1
biological_process	GO:0048671	negative regulation of collateral sprouting	1	0.23050325929696405	1	1
biological_process	GO:0048675	axon extension	1	0.23050325929696405	1	1
biological_process	GO:0050771	negative regulation of axonogenesis	1	0.23050325929696405	1	1
biological_process	GO:0051214	RNA virus induced gene silencing	1	0.23050325929696405	1	1
biological_process	GO:0051245	negative regulation of cellular defense response	1	0.23050325929696405	1	1
biological_process	GO:0051293	establishment of spindle localization	1	0.23050325929696405	1	1
biological_process	GO:0051294	establishment of spindle orientation	1	0.23050325929696405	1	1
biological_process	GO:0051299	centrosome separation	1	0.23050325929696405	1	1
biological_process	GO:0051316	attachment of spindle microtubules to kinetochore involved in meiotic chromosome segregation	1	0.23050325929696405	1	1
biological_process	GO:0051455	monopolar spindle attachment to meiosis I kinetochore	1	0.23050325929696405	1	1
biological_process	GO:0051973	positive regulation of telomerase activity	1	0.23050325929696405	1	1
biological_process	GO:0052318	regulation of phytoalexin metabolic process	1	0.23050325929696405	1	1
biological_process	GO:0052319	regulation of phytoalexin biosynthetic process	1	0.23050325929696405	1	1
biological_process	GO:0052320	positive regulation of phytoalexin metabolic process	1	0.23050325929696405	1	1
biological_process	GO:0052322	positive regulation of phytoalexin biosynthetic process	1	0.23050325929696405	1	1
biological_process	GO:0052805	imidazole-containing compound catabolic process	1	0.23050325929696405	1	1
biological_process	GO:0052837	thiazole biosynthetic process	1	0.23050325929696405	1	1
biological_process	GO:0052838	thiazole metabolic process	1	0.23050325929696405	1	1
biological_process	GO:0055063	sulfate ion homeostasis	1	0.23050325929696405	1	1
biological_process	GO:0060194	regulation of antisense RNA transcription	1	0.23050325929696405	1	1
biological_process	GO:0060195	negative regulation of antisense RNA transcription	1	0.23050325929696405	1	1
biological_process	GO:0060389	pathway-restricted SMAD protein phosphorylation	1	0.23050325929696405	1	1
biological_process	GO:0060390	regulation of SMAD protein signal transduction	1	0.23050325929696405	1	1
biological_process	GO:0060391	positive regulation of SMAD protein signal transduction	1	0.23050325929696405	1	1
biological_process	GO:0060393	regulation of pathway-restricted SMAD protein phosphorylation	1	0.23050325929696405	1	1
biological_process	GO:0060395	SMAD protein signal transduction	1	0.23050325929696405	1	1
biological_process	GO:0060810	intracellular mRNA localization involved in pattern specification process	1	0.23050325929696405	1	1
biological_process	GO:0060811	intracellular mRNA localization involved in anterior/posterior axis specification	1	0.23050325929696405	1	1
biological_process	GO:0060919	auxin influx	1	0.23050325929696405	1	1
biological_process	GO:0061370	testosterone biosynthetic process	1	0.23050325929696405	1	1
biological_process	GO:0061820	telomeric D-loop disassembly	1	0.23050325929696405	1	1
biological_process	GO:0070050	neuron cellular homeostasis	1	0.23050325929696405	1	1
biological_process	GO:0070200	establishment of protein localization to telomere	1	0.23050325929696405	1	1
biological_process	GO:0070202	regulation of establishment of protein localization to chromosome	1	0.23050325929696405	1	1
biological_process	GO:0070203	regulation of establishment of protein localization to telomere	1	0.23050325929696405	1	1
biological_process	GO:0070662	mast cell proliferation	1	0.23050325929696405	1	1
biological_process	GO:0070666	regulation of mast cell proliferation	1	0.23050325929696405	1	1
biological_process	GO:0070667	negative regulation of mast cell proliferation	1	0.23050325929696405	1	1
biological_process	GO:0071000	response to magnetism	1	0.23050325929696405	1	1
biological_process	GO:0071272	morphine metabolic process	1	0.23050325929696405	1	1
biological_process	GO:0071312	cellular response to alkaloid	1	0.23050325929696405	1	1
biological_process	GO:0071313	cellular response to caffeine	1	0.23050325929696405	1	1
biological_process	GO:0071359	cellular response to dsRNA	1	0.23050325929696405	1	1
biological_process	GO:0071360	cellular response to exogenous dsRNA	1	0.23050325929696405	1	1
biological_process	GO:0071415	cellular response to purine-containing compound	1	0.23050325929696405	1	1
biological_process	GO:0071425	hematopoietic stem cell proliferation	1	0.23050325929696405	1	1
biological_process	GO:0071474	cellular hyperosmotic response	1	0.23050325929696405	1	1
biological_process	GO:0071475	cellular hyperosmotic salinity response	1	0.23050325929696405	1	1
biological_process	GO:0071573	shelterin complex assembly	1	0.23050325929696405	1	1
biological_process	GO:0071709	membrane assembly	1	0.23050325929696405	1	1
biological_process	GO:0071783	endoplasmic reticulum cisternal network organization	1	0.23050325929696405	1	1
biological_process	GO:0071784	endoplasmic reticulum cisternal network assembly	1	0.23050325929696405	1	1
biological_process	GO:0072091	regulation of stem cell proliferation	1	0.23050325929696405	1	1
biological_process	GO:0072321	chaperone-mediated protein transport	1	0.23050325929696405	1	1
biological_process	GO:0072334	UDP-galactose transmembrane transport	1	0.23050325929696405	1	1
biological_process	GO:0072376	protein activation cascade	1	0.23050325929696405	1	1
biological_process	GO:0072658	maintenance of protein location in membrane	1	0.23050325929696405	1	1
biological_process	GO:0072660	maintenance of protein location in plasma membrane	1	0.23050325929696405	1	1
biological_process	GO:0075259	spore-bearing structure development	1	0.23050325929696405	1	1
biological_process	GO:0080040	positive regulation of cellular response to phosphate starvation	1	0.23050325929696405	1	1
biological_process	GO:0080052	response to histidine	1	0.23050325929696405	1	1
biological_process	GO:0080053	response to phenylalanine	1	0.23050325929696405	1	1
biological_process	GO:0090100	positive regulation of transmembrane receptor protein serine/threonine kinase signaling pathway	1	0.23050325929696405	1	1
biological_process	GO:0090358	positive regulation of tryptophan metabolic process	1	0.23050325929696405	1	1
biological_process	GO:0090659	walking behavior	1	0.23050325929696405	1	1
biological_process	GO:0097295	morphine biosynthetic process	1	0.23050325929696405	1	1
biological_process	GO:0097694	establishment of RNA localization to telomere	1	0.23050325929696405	1	1
biological_process	GO:0097695	establishment of protein-containing complex localization to telomere	1	0.23050325929696405	1	1
biological_process	GO:0098742	cell-cell adhesion via plasma-membrane adhesion molecules	1	0.23050325929696405	1	1
biological_process	GO:0099636	cytoplasmic streaming	1	0.23050325929696405	1	1
biological_process	GO:0140255	regulation of cellular response to phosphate starvation	1	0.23050325929696405	1	1
biological_process	GO:1900408	negative regulation of cellular response to oxidative stress	1	0.23050325929696405	1	1
biological_process	GO:1901181	negative regulation of cellular response to caffeine	1	0.23050325929696405	1	1
biological_process	GO:1901182	regulation of camalexin biosynthetic process	1	0.23050325929696405	1	1
biological_process	GO:1901183	positive regulation of camalexin biosynthetic process	1	0.23050325929696405	1	1
biological_process	GO:1901214	regulation of neuron death	1	0.23050325929696405	1	1
biological_process	GO:1901215	negative regulation of neuron death	1	0.23050325929696405	1	1
biological_process	GO:1901342	regulation of vasculature development	1	0.23050325929696405	1	1
biological_process	GO:1901529	positive regulation of anion channel activity	1	0.23050325929696405	1	1
biological_process	GO:1901979	regulation of inward rectifier potassium channel activity	1	0.23050325929696405	1	1
biological_process	GO:1901999	homogentisate metabolic process	1	0.23050325929696405	1	1
biological_process	GO:1902000	homogentisate catabolic process	1	0.23050325929696405	1	1
biological_process	GO:1902476	chloride transmembrane transport	1	0.23050325929696405	1	1
biological_process	GO:1902570	protein localization to nucleolus	1	0.23050325929696405	1	1
biological_process	GO:1902576	negative regulation of nuclear cell cycle DNA replication	1	0.23050325929696405	1	1
biological_process	GO:1902767	isoprenoid biosynthetic process via mevalonate	1	0.23050325929696405	1	1
biological_process	GO:1902769	regulation of choline O-acetyltransferase activity	1	0.23050325929696405	1	1
biological_process	GO:1902883	negative regulation of response to oxidative stress	1	0.23050325929696405	1	1
biological_process	GO:1903202	negative regulation of oxidative stress-induced cell death	1	0.23050325929696405	1	1
biological_process	GO:1903335	regulation of vacuolar transport	1	0.23050325929696405	1	1
biological_process	GO:1903844	regulation of cellular response to transforming growth factor beta stimulus	1	0.23050325929696405	1	1
biological_process	GO:1903845	negative regulation of cellular response to transforming growth factor beta stimulus	1	0.23050325929696405	1	1
biological_process	GO:1903961	positive regulation of anion transmembrane transport	1	0.23050325929696405	1	1
biological_process	GO:1904031	positive regulation of cyclin-dependent protein kinase activity	1	0.23050325929696405	1	1
biological_process	GO:1904158	axonemal central apparatus assembly	1	0.23050325929696405	1	1
biological_process	GO:1904533	regulation of telomeric loop disassembly	1	0.23050325929696405	1	1
biological_process	GO:1904534	negative regulation of telomeric loop disassembly	1	0.23050325929696405	1	1
biological_process	GO:1904580	regulation of intracellular mRNA localization	1	0.23050325929696405	1	1
biological_process	GO:1904749	regulation of protein localization to nucleolus	1	0.23050325929696405	1	1
biological_process	GO:1904751	positive regulation of protein localization to nucleolus	1	0.23050325929696405	1	1
biological_process	GO:1904790	regulation of shelterin complex assembly	1	0.23050325929696405	1	1
biological_process	GO:1904792	positive regulation of shelterin complex assembly	1	0.23050325929696405	1	1
biological_process	GO:1904814	regulation of protein localization to chromosome, telomeric region	1	0.23050325929696405	1	1
biological_process	GO:1904815	negative regulation of protein localization to chromosome, telomeric region	1	0.23050325929696405	1	1
biological_process	GO:1904850	negative regulation of establishment of protein localization to telomere	1	0.23050325929696405	1	1
biological_process	GO:1904888	cranial skeletal system development	1	0.23050325929696405	1	1
biological_process	GO:1904910	regulation of establishment of RNA localization to telomere	1	0.23050325929696405	1	1
biological_process	GO:1904911	negative regulation of establishment of RNA localization to telomere	1	0.23050325929696405	1	1
biological_process	GO:1904913	regulation of establishment of protein-containing complex localization to telomere	1	0.23050325929696405	1	1
biological_process	GO:1904914	negative regulation of establishment of protein-containing complex localization to telomere	1	0.23050325929696405	1	1
biological_process	GO:1904975	response to bleomycin	1	0.23050325929696405	1	1
biological_process	GO:1905475	regulation of protein localization to membrane	1	0.23050325929696405	1	1
biological_process	GO:1905838	regulation of telomeric D-loop disassembly	1	0.23050325929696405	1	1
biological_process	GO:1905839	negative regulation of telomeric D-loop disassembly	1	0.23050325929696405	1	1
biological_process	GO:1990116	ribosome-associated ubiquitin-dependent protein catabolic process	1	0.23050325929696405	1	1
biological_process	GO:2000122	negative regulation of stomatal complex development	1	0.23050325929696405	1	1
biological_process	GO:2000573	positive regulation of DNA biosynthetic process	1	0.23050325929696405	1	1
biological_process	GO:2000648	positive regulation of stem cell proliferation	1	0.23050325929696405	1	1
biological_process	GO:2001142	nicotinate transport	1	0.23050325929696405	1	1
biological_process	GO:2001143	N-methylnicotinate transport	1	0.23050325929696405	1	1
molecular_function	GO:0003678	DNA helicase activity	0.8455613897310651	0.23063830939562166	1	1
biological_process	GO:0002274	myeloid leukocyte activation	0.910448110980558	0.23132615649121682	1	1
biological_process	GO:0006772	thiamine metabolic process	0.910448110980558	0.23132615649121682	1	1
biological_process	GO:0007032	endosome organization	0.910448110980558	0.23132615649121682	1	1
biological_process	GO:0009089	lysine biosynthetic process via diaminopimelate	0.910448110980558	0.23132615649121682	1	1
biological_process	GO:0009403	toxin biosynthetic process	0.910448110980558	0.23132615649121682	1	1
biological_process	GO:0010310	regulation of hydrogen peroxide metabolic process	0.910448110980558	0.23132615649121682	1	1
biological_process	GO:0010440	stomatal lineage progression	0.910448110980558	0.23132615649121682	1	1
biological_process	GO:0015074	DNA integration	0.910448110980558	0.23132615649121682	1	1
biological_process	GO:0016024	CDP-diacylglycerol biosynthetic process	0.910448110980558	0.23132615649121682	1	1
biological_process	GO:0016115	terpenoid catabolic process	0.910448110980558	0.23132615649121682	1	1
biological_process	GO:0018026	peptidyl-lysine monomethylation	0.910448110980558	0.23132615649121682	1	1
biological_process	GO:0031398	positive regulation of protein ubiquitination	0.910448110980558	0.23132615649121682	1	1
biological_process	GO:0032352	positive regulation of hormone metabolic process	0.910448110980558	0.23132615649121682	1	1
biological_process	GO:0032776	DNA methylation on cytosine	0.910448110980558	0.23132615649121682	1	1
biological_process	GO:0034051	negative regulation of plant-type hypersensitive response	0.910448110980558	0.23132615649121682	1	1
biological_process	GO:0042723	thiamine-containing compound metabolic process	0.910448110980558	0.23132615649121682	1	1
biological_process	GO:0042761	very long-chain fatty acid biosynthetic process	0.910448110980558	0.23132615649121682	1	1
biological_process	GO:0043171	peptide catabolic process	0.910448110980558	0.23132615649121682	1	1
biological_process	GO:0044273	sulfur compound catabolic process	0.910448110980558	0.23132615649121682	1	1
biological_process	GO:0046341	CDP-diacylglycerol metabolic process	0.910448110980558	0.23132615649121682	1	1
biological_process	GO:0046451	diaminopimelate metabolic process	0.910448110980558	0.23132615649121682	1	1
biological_process	GO:0090287	regulation of cellular response to growth factor stimulus	0.910448110980558	0.23132615649121682	1	1
biological_process	GO:1901652	response to peptide	0.910448110980558	0.23132615649121682	1	1
biological_process	GO:1904356	regulation of telomere maintenance via telomere lengthening	0.910448110980558	0.23132615649121682	1	1
molecular_function	GO:0004842	ubiquitin-protein transferase activity	0.8007900278487633	0.2313963672073606	1	1
biological_process	GO:0070588	calcium ion transmembrane transport	0.8551304653916685	0.2315694641126218	1	1
biological_process	GO:0090329	regulation of DNA-dependent DNA replication	0.8551304653916685	0.2315694641126218	1	1
biological_process	GO:0007093	mitotic cell cycle checkpoint	0.8518900846440827	0.23336573451631576	1	1
biological_process	GO:0009627	systemic acquired resistance	0.8518900846440827	0.23336573451631576	1	1
biological_process	GO:0051223	regulation of protein transport	0.8518900846440827	0.23336573451631576	1	1
biological_process	GO:0019219	regulation of nucleobase-containing compound metabolic process	0.7838355769924141	0.23371392642752822	1	1
biological_process	GO:0010033	response to organic substance	0.7830618503219828	0.2340100858649488	1	1
cellular_component	GO:0099080	supramolecular complex	0.7985930185286556	0.23418741259507284	1	1
biological_process	GO:0032989	cellular component morphogenesis	0.8489142593603911	0.23494506634296905	1	1
biological_process	GO:0051783	regulation of nuclear division	0.8489142593603911	0.23494506634296905	1	1
biological_process	GO:0090698	post-embryonic plant morphogenesis	0.8153420534149065	0.23533913417884142	1	1
biological_process	GO:0009653	anatomical structure morphogenesis	0.7871068293494278	0.23596286905621316	1	1
cellular_component	GO:0032300	mismatch repair complex	0.8991102511109597	0.23620784368648093	1	1
cellular_component	GO:0045335	phagocytic vesicle	0.8991102511109597	0.23620784368648093	1	1
biological_process	GO:0050776	regulation of immune response	0.8152661592640823	0.23627115993806283	1	1
biological_process	GO:0003333	amino acid transmembrane transport	0.8461770739143682	0.23633293505690436	1	1
biological_process	GO:0009814	defense response, incompatible interaction	0.815250457683627	0.23717698529170445	1	1
biological_process	GO:0031326	regulation of cellular biosynthetic process	0.7800844354238582	0.2373487678061261	1	1
biological_process	GO:1901000	regulation of response to salt stress	0.8436558459682013	0.23755102920733492	1	1
molecular_function	GO:0032451	demethylase activity	0.8659129537803081	0.2376932192710892	1	1
molecular_function	GO:0000248	C-5 sterol desaturase activity	1	0.23789318185131353	1	1
molecular_function	GO:0000252	C-3 sterol dehydrogenase (C-4 sterol decarboxylase) activity	1	0.23789318185131353	1	1
molecular_function	GO:0000828	inositol hexakisphosphate kinase activity	1	0.23789318185131353	1	1
molecular_function	GO:0000829	inositol heptakisphosphate kinase activity	1	0.23789318185131353	1	1
molecular_function	GO:0000832	inositol hexakisphosphate 5-kinase activity	1	0.23789318185131353	1	1
molecular_function	GO:0001091	RNA polymerase II general transcription initiation factor binding	1	0.23789318185131353	1	1
molecular_function	GO:0002151	G-quadruplex RNA binding	1	0.23789318185131353	1	1
molecular_function	GO:0003960	NADPH:quinone reductase activity	1	0.23789318185131353	1	1
molecular_function	GO:0003978	UDP-glucose 4-epimerase activity	1	0.23789318185131353	1	1
molecular_function	GO:0004067	asparaginase activity	1	0.23789318185131353	1	1
molecular_function	GO:0004097	catechol oxidase activity	1	0.23789318185131353	1	1
molecular_function	GO:0004134	4-alpha-glucanotransferase activity	1	0.23789318185131353	1	1
molecular_function	GO:0004140	dephospho-CoA kinase activity	1	0.23789318185131353	1	1
molecular_function	GO:0004142	diacylglycerol cholinephosphotransferase activity	1	0.23789318185131353	1	1
molecular_function	GO:0004303	estradiol 17-beta-dehydrogenase activity	1	0.23789318185131353	1	1
molecular_function	GO:0004421	hydroxymethylglutaryl-CoA synthase activity	1	0.23789318185131353	1	1
molecular_function	GO:0004446	inositol-hexakisphosphate phosphatase activity	1	0.23789318185131353	1	1
molecular_function	GO:0004485	methylcrotonoyl-CoA carboxylase activity	1	0.23789318185131353	1	1
molecular_function	GO:0004642	phosphoribosylformylglycinamidine synthase activity	1	0.23789318185131353	1	1
molecular_function	GO:0004662	CAAX-protein geranylgeranyltransferase activity	1	0.23789318185131353	1	1
molecular_function	GO:0004663	Rab geranylgeranyltransferase activity	1	0.23789318185131353	1	1
molecular_function	GO:0004747	ribokinase activity	1	0.23789318185131353	1	1
molecular_function	GO:0004769	steroid delta-isomerase activity	1	0.23789318185131353	1	1
molecular_function	GO:0004774	succinate-CoA ligase activity	1	0.23789318185131353	1	1
molecular_function	GO:0004775	succinate-CoA ligase (ADP-forming) activity	1	0.23789318185131353	1	1
molecular_function	GO:0004776	succinate-CoA ligase (GDP-forming) activity	1	0.23789318185131353	1	1
molecular_function	GO:0004807	triose-phosphate isomerase activity	1	0.23789318185131353	1	1
molecular_function	GO:0004830	tryptophan-tRNA ligase activity	1	0.23789318185131353	1	1
molecular_function	GO:0004856	xylulokinase activity	1	0.23789318185131353	1	1
molecular_function	GO:0005090	Sar guanyl-nucleotide exchange factor activity	1	0.23789318185131353	1	1
molecular_function	GO:0005537	mannose binding	1	0.23789318185131353	1	1
molecular_function	GO:0005542	folic acid binding	1	0.23789318185131353	1	1
molecular_function	GO:0008121	ubiquinol-cytochrome-c reductase activity	1	0.23789318185131353	1	1
molecular_function	GO:0008301	DNA binding, bending	1	0.23789318185131353	1	1
molecular_function	GO:0008373	sialyltransferase activity	1	0.23789318185131353	1	1
molecular_function	GO:0008418	protein-N-terminal asparagine amidohydrolase activity	1	0.23789318185131353	1	1
molecular_function	GO:0008425	2-polyprenyl-6-methoxy-1,4-benzoquinone methyltransferase activity	1	0.23789318185131353	1	1
molecular_function	GO:0008710	8-amino-7-oxononanoate synthase activity	1	0.23789318185131353	1	1
molecular_function	GO:0008762	UDP-N-acetylmuramate dehydrogenase activity	1	0.23789318185131353	1	1
molecular_function	GO:0008802	betaine-aldehyde dehydrogenase activity	1	0.23789318185131353	1	1
molecular_function	GO:0008839	4-hydroxy-tetrahydrodipicolinate reductase	1	0.23789318185131353	1	1
molecular_function	GO:0008883	glutamyl-tRNA reductase activity	1	0.23789318185131353	1	1
molecular_function	GO:0008897	holo-[acyl-carrier-protein] synthase activity	1	0.23789318185131353	1	1
molecular_function	GO:0008988	rRNA (adenine-N6-)-methyltransferase activity	1	0.23789318185131353	1	1
molecular_function	GO:0009899	ent-kaurene synthase activity	1	0.23789318185131353	1	1
molecular_function	GO:0010297	heteropolysaccharide binding	1	0.23789318185131353	1	1
molecular_function	GO:0010313	phytochrome binding	1	0.23789318185131353	1	1
molecular_function	GO:0015105	arsenite transmembrane transporter activity	1	0.23789318185131353	1	1
molecular_function	GO:0015139	alpha-ketoglutarate transmembrane transporter activity	1	0.23789318185131353	1	1
molecular_function	GO:0015142	tricarboxylic acid transmembrane transporter activity	1	0.23789318185131353	1	1
molecular_function	GO:0015152	glucose-6-phosphate transmembrane transporter activity	1	0.23789318185131353	1	1
molecular_function	GO:0015296	anion:cation symporter activity	1	0.23789318185131353	1	1
molecular_function	GO:0015513	high-affinity secondary active nitrite transmembrane transporter activity	1	0.23789318185131353	1	1
molecular_function	GO:0015643	toxic substance binding	1	0.23789318185131353	1	1
molecular_function	GO:0015651	quaternary ammonium group transmembrane transporter activity	1	0.23789318185131353	1	1
molecular_function	GO:0015658	branched-chain amino acid transmembrane transporter activity	1	0.23789318185131353	1	1
molecular_function	GO:0016166	phytoene dehydrogenase activity	1	0.23789318185131353	1	1
molecular_function	GO:0016174	NAD(P)H oxidase (H(2)O(2)-forming activity	1	0.23789318185131353	1	1
molecular_function	GO:0016636	oxidoreductase activity, acting on the CH-CH group of donors, iron-sulfur protein as acceptor	1	0.23789318185131353	1	1
molecular_function	GO:0016681	oxidoreductase activity, acting on diphenols and related substances as donors, cytochrome as acceptor	1	0.23789318185131353	1	1
molecular_function	GO:0016807	cysteine-type carboxypeptidase activity	1	0.23789318185131353	1	1
molecular_function	GO:0016992	lipoate synthase activity	1	0.23789318185131353	1	1
molecular_function	GO:0017017	MAP kinase tyrosine/serine/threonine phosphatase activity	1	0.23789318185131353	1	1
molecular_function	GO:0018488	aryl-aldehyde oxidase activity	1	0.23789318185131353	1	1
molecular_function	GO:0019148	D-cysteine desulfhydrase activity	1	0.23789318185131353	1	1
molecular_function	GO:0019150	D-ribulokinase activity	1	0.23789318185131353	1	1
molecular_function	GO:0019779	Atg8 activating enzyme activity	1	0.23789318185131353	1	1
molecular_function	GO:0019864	IgG binding	1	0.23789318185131353	1	1
molecular_function	GO:0019894	kinesin binding	1	0.23789318185131353	1	1
molecular_function	GO:0030283	testosterone dehydrogenase [NAD(P)] activity	1	0.23789318185131353	1	1
molecular_function	GO:0030366	molybdopterin synthase activity	1	0.23789318185131353	1	1
molecular_function	GO:0030407	formimidoyltransferase activity	1	0.23789318185131353	1	1
molecular_function	GO:0030409	glutamate formimidoyltransferase activity	1	0.23789318185131353	1	1
molecular_function	GO:0030580	quinone cofactor methyltransferase activity	1	0.23789318185131353	1	1
molecular_function	GO:0030623	U5 snRNA binding	1	0.23789318185131353	1	1
molecular_function	GO:0030749	loganate O-methyltransferase activity	1	0.23789318185131353	1	1
molecular_function	GO:0032356	oxidized DNA binding	1	0.23789318185131353	1	1
molecular_function	GO:0032357	oxidized purine DNA binding	1	0.23789318185131353	1	1
molecular_function	GO:0033721	aldehyde dehydrogenase (NADP+) activity	1	0.23789318185131353	1	1
molecular_function	GO:0033843	xyloglucan 6-xylosyltransferase activity	1	0.23789318185131353	1	1
molecular_function	GO:0033857	diphosphoinositol-pentakisphosphate kinase activity	1	0.23789318185131353	1	1
molecular_function	GO:0034416	bisphosphoglycerate phosphatase activity	1	0.23789318185131353	1	1
molecular_function	GO:0034417	bisphosphoglycerate 3-phosphatase activity	1	0.23789318185131353	1	1
molecular_function	GO:0036469	L-tryptophan decarboxylase activity	1	0.23789318185131353	1	1
molecular_function	GO:0042834	peptidoglycan binding	1	0.23789318185131353	1	1
molecular_function	GO:0043394	proteoglycan binding	1	0.23789318185131353	1	1
molecular_function	GO:0043864	indoleacetamide hydrolase activity	1	0.23789318185131353	1	1
molecular_function	GO:0046428	1,4-dihydroxy-2-naphthoate octaprenyltransferase activity	1	0.23789318185131353	1	1
molecular_function	GO:0046509	1,2-diacylglycerol 3-beta-galactosyltransferase activity	1	0.23789318185131353	1	1
molecular_function	GO:0046966	thyroid hormone receptor binding	1	0.23789318185131353	1	1
molecular_function	GO:0047012	sterol-4-alpha-carboxylate 3-dehydrogenase (decarboxylating) activity	1	0.23789318185131353	1	1
molecular_function	GO:0047458	beta-pyrazolylalanine synthase activity	1	0.23789318185131353	1	1
molecular_function	GO:0047987	hydroperoxide dehydratase activity	1	0.23789318185131353	1	1
molecular_function	GO:0050220	prostaglandin-E synthase activity	1	0.23789318185131353	1	1
molecular_function	GO:0050234	pyrazolylalanine synthase activity	1	0.23789318185131353	1	1
molecular_function	GO:0050302	indole-3-acetaldehyde oxidase activity	1	0.23789318185131353	1	1
molecular_function	GO:0050461	L-mimosine synthase activity	1	0.23789318185131353	1	1
molecular_function	GO:0050616	secologanin synthase activity	1	0.23789318185131353	1	1
molecular_function	GO:0051717	inositol-1,3,4,5-tetrakisphosphate 3-phosphatase activity	1	0.23789318185131353	1	1
molecular_function	GO:0052723	inositol hexakisphosphate 1-kinase activity	1	0.23789318185131353	1	1
molecular_function	GO:0052724	inositol hexakisphosphate 3-kinase activity	1	0.23789318185131353	1	1
molecular_function	GO:0052826	inositol hexakisphosphate 2-phosphatase activity	1	0.23789318185131353	1	1
molecular_function	GO:0052895	N1-acetylspermine:oxygen oxidoreductase (N1-acetylspermidine-forming) activity	1	0.23789318185131353	1	1
molecular_function	GO:0052903	N1-acetylspermine:oxygen oxidoreductase (3-acetamidopropanal-forming) activity	1	0.23789318185131353	1	1
molecular_function	GO:0061711	N(6)-L-threonylcarbamoyladenine synthase activity	1	0.23789318185131353	1	1
molecular_function	GO:0062047	pipecolic acid N-hydroxylase	1	0.23789318185131353	1	1
molecular_function	GO:0070004	cysteine-type exopeptidase activity	1	0.23789318185131353	1	1
molecular_function	GO:0070336	flap-structured DNA binding	1	0.23789318185131353	1	1
molecular_function	GO:0070491	repressing transcription factor binding	1	0.23789318185131353	1	1
molecular_function	GO:0070548	L-glutamine aminotransferase activity	1	0.23789318185131353	1	1
molecular_function	GO:0070704	sterol desaturase activity	1	0.23789318185131353	1	1
molecular_function	GO:0071532	ankyrin repeat binding	1	0.23789318185131353	1	1
molecular_function	GO:0080123	jasmonate-amino synthetase activity	1	0.23789318185131353	1	1
molecular_function	GO:0090416	nicotinate transmembrane transporter activity	1	0.23789318185131353	1	1
molecular_function	GO:0090417	N-methylnicotinate transmembrane transporter activity	1	0.23789318185131353	1	1
molecular_function	GO:0097157	pre-mRNA intronic binding	1	0.23789318185131353	1	1
molecular_function	GO:0098505	G-rich strand telomeric DNA binding	1	0.23789318185131353	1	1
molecular_function	GO:0102053	(-)-jasmonoyl-isoleucine synthetase activity	1	0.23789318185131353	1	1
molecular_function	GO:0102057	jasmonoyl-valine synthetase activity	1	0.23789318185131353	1	1
molecular_function	GO:0102058	jasmonoyl-leucine synthetase activity	1	0.23789318185131353	1	1
molecular_function	GO:0102092	5-diphosphoinositol pentakisphosphate 3-kinase activity	1	0.23789318185131353	1	1
molecular_function	GO:0102500	beta-maltose 4-alpha-glucanotransferase activity	1	0.23789318185131353	1	1
molecular_function	GO:0102550	2-methyl-6-geranylgeranyl-1,4-benzoquinol methyltransferase activity	1	0.23789318185131353	1	1
molecular_function	GO:0102552	lipoyl synthase activity (acting on glycine-cleavage complex H protein	1	0.23789318185131353	1	1
molecular_function	GO:0102553	lipoyl synthase activity (acting on pyruvate dehydrogenase E2 protein)	1	0.23789318185131353	1	1
molecular_function	GO:0102803	thebane O-demethylase activity	1	0.23789318185131353	1	1
molecular_function	GO:0102805	codeine O-demethylase activity	1	0.23789318185131353	1	1
molecular_function	GO:0103066	4alpha-carboxy-4beta-methyl-5alpha-cholesta-8-en-3beta-ol:NAD(P)+ 3-oxidoreductase (decarboxylating) activity	1	0.23789318185131353	1	1
molecular_function	GO:0103067	4alpha-carboxy-5alpha-cholesta-8-en-3beta-ol:NAD(P)+ 3-dehydrogenase (decarboxylating) activity	1	0.23789318185131353	1	1
molecular_function	GO:1904047	S-adenosyl-L-methionine binding	1	0.23789318185131353	1	1
molecular_function	GO:1990380	Lys48-specific deubiquitinase activity	1	0.23789318185131353	1	1
biological_process	GO:0009891	positive regulation of biosynthetic process	0.7902076351024568	0.23877662106836606	1	1
biological_process	GO:0006913	nucleocytoplasmic transport	0.8155162209987946	0.23930127365641687	1	1
biological_process	GO:0009141	nucleoside triphosphate metabolic process	0.8391838847886168	0.2395496668561493	1	1
biological_process	GO:0007623	circadian rhythm	0.8156290173380768	0.23969747874987077	1	1
molecular_function	GO:0005516	calmodulin binding	0.8024979302743485	0.23995549419909787	1	1
biological_process	GO:0017001	antibiotic catabolic process	0.8372000029614799	0.2403601146773075	1	1
biological_process	GO:0045489	pectin biosynthetic process	0.8372000029614799	0.2403601146773075	1	1
biological_process	GO:0071900	regulation of protein serine/threonine kinase activity	0.8372000029614799	0.2403601146773075	1	1
biological_process	GO:0045893	positive regulation of transcription, DNA-templated	0.791828493755683	0.24058037187371173	1	1
biological_process	GO:0000075	cell cycle checkpoint	0.83536516816536	0.24106137214414647	1	1
biological_process	GO:0010948	negative regulation of cell cycle process	0.833667052148169	0.2416640256215183	1	1
biological_process	GO:0009743	response to carbohydrate	0.8168193646834552	0.24181244097229718	1	1
biological_process	GO:1903827	regulation of cellular protein localization	0.8320946304812239	0.2421773812636579	1	1
biological_process	GO:0009682	induced systemic resistance	0.8954849956101929	0.24253577396790504	1	1
biological_process	GO:0009934	regulation of meristem structural organization	0.8954849956101929	0.24253577396790504	1	1
biological_process	GO:0010344	seed oilbody biogenesis	0.8954849956101929	0.24253577396790504	1	1
biological_process	GO:0031126	snoRNA 3'-end processing	0.8954849956101929	0.24253577396790504	1	1
biological_process	GO:0042447	hormone catabolic process	0.8954849956101929	0.24253577396790504	1	1
biological_process	GO:0043248	proteasome assembly	0.8954849956101929	0.24253577396790504	1	1
biological_process	GO:0046824	positive regulation of nucleocytoplasmic transport	0.8954849956101929	0.24253577396790504	1	1
biological_process	GO:0050000	chromosome localization	0.8954849956101929	0.24253577396790504	1	1
biological_process	GO:0071577	zinc ion transmembrane transport	0.8954849956101929	0.24253577396790504	1	1
biological_process	GO:0072659	protein localization to plasma membrane	0.8954849956101929	0.24253577396790504	1	1
biological_process	GO:0080183	response to photooxidative stress	0.8954849956101929	0.24253577396790504	1	1
biological_process	GO:1903322	positive regulation of protein modification by small protein conjugation or removal	0.8954849956101929	0.24253577396790504	1	1
biological_process	GO:2000278	regulation of DNA biosynthetic process	0.8954849956101929	0.24253577396790504	1	1
biological_process	GO:1903825	organic acid transmembrane transport	0.8306380149236711	0.2426096532049738	1	1
biological_process	GO:1905039	carboxylic acid transmembrane transport	0.8306380149236711	0.2426096532049738	1	1
molecular_function	GO:0016409	palmitoyltransferase activity	0.859085357163487	0.24284819111138706	1	1
molecular_function	GO:0016679	oxidoreductase activity, acting on diphenols and related substances as donors	0.859085357163487	0.24284819111138706	1	1
biological_process	GO:0006305	DNA alkylation	0.828037495677285	0.2432592509485703	1	1
biological_process	GO:0006306	DNA methylation	0.828037495677285	0.2432592509485703	1	1
biological_process	GO:1901606	alpha-amino acid catabolic process	0.828037495677285	0.2432592509485703	1	1
biological_process	GO:0007034	vacuolar transport	0.8196548729721038	0.24348907812405363	1	1
biological_process	GO:0032984	protein-containing complex disassembly	0.825804189878061	0.24366199783132	1	1
biological_process	GO:0006497	protein lipidation	0.8248091458255475	0.24378341782160237	1	1
biological_process	GO:0016197	endosomal transport	0.8248091458255475	0.24378341782160237	1	1
biological_process	GO:0042158	lipoprotein biosynthetic process	0.8248091458255475	0.24378341782160237	1	1
biological_process	GO:0002833	positive regulation of response to biotic stimulus	0.821517746014471	0.24382919891319166	1	1
biological_process	GO:0006090	pyruvate metabolic process	0.8222463924972657	0.24387689689968628	1	1
biological_process	GO:0018209	peptidyl-serine modification	0.8222463924972657	0.24387689689968628	1	1
biological_process	GO:0032269	negative regulation of cellular protein metabolic process	0.8222463924972657	0.24387689689968628	1	1
molecular_function	GO:0001671	ATPase activator activity	0.9018408078845908	0.24739710509950205	1	1
molecular_function	GO:0004708	MAP kinase kinase activity	0.9018408078845908	0.24739710509950205	1	1
molecular_function	GO:0008375	acetylglucosaminyltransferase activity	0.9018408078845908	0.24739710509950205	1	1
molecular_function	GO:0016717	oxidoreductase activity, acting on paired donors, with oxidation of a pair of donors resulting in the reduction of molecular oxygen to two molecules of water	0.9018408078845908	0.24739710509950205	1	1
molecular_function	GO:0019798	procollagen-proline dioxygenase activity	0.9018408078845908	0.24739710509950205	1	1
molecular_function	GO:0034485	phosphatidylinositol-3,4,5-trisphosphate 5-phosphatase activity	0.9018408078845908	0.24739710509950205	1	1
molecular_function	GO:0070568	guanylyltransferase activity	0.9018408078845908	0.24739710509950205	1	1
biological_process	GO:0051049	regulation of transport	0.7967953669480385	0.2500499874560103	1	1
cellular_component	GO:0000322	storage vacuole	0.8768131261294001	0.2504778582862572	1	1
biological_process	GO:0006278	RNA-dependent DNA biosynthetic process	0.8828325599339117	0.25115119894108373	1	1
biological_process	GO:0006415	translational termination	0.8828325599339117	0.25115119894108373	1	1
biological_process	GO:0006553	lysine metabolic process	0.8828325599339117	0.25115119894108373	1	1
biological_process	GO:0006805	xenobiotic metabolic process	0.8828325599339117	0.25115119894108373	1	1
biological_process	GO:0006829	zinc ion transport	0.8828325599339117	0.25115119894108373	1	1
biological_process	GO:0007004	telomere maintenance via telomerase	0.8828325599339117	0.25115119894108373	1	1
biological_process	GO:0007423	sensory organ development	0.8828325599339117	0.25115119894108373	1	1
biological_process	GO:0030245	cellulose catabolic process	0.8828325599339117	0.25115119894108373	1	1
biological_process	GO:0031048	chromatin silencing by small RNA	0.8828325599339117	0.25115119894108373	1	1
biological_process	GO:0048812	neuron projection morphogenesis	0.8828325599339117	0.25115119894108373	1	1
biological_process	GO:0048858	cell projection morphogenesis	0.8828325599339117	0.25115119894108373	1	1
biological_process	GO:0051262	protein tetramerization	0.8828325599339117	0.25115119894108373	1	1
biological_process	GO:0120039	plasma membrane bounded cell projection morphogenesis	0.8828325599339117	0.25115119894108373	1	1
molecular_function	GO:0008094	DNA-dependent ATPase activity	0.8092843011121384	0.25461423677884953	1	1
cellular_component	GO:0008023	transcription elongation factor complex	0.8680396912592212	0.2553882030152192	1	1
cellular_component	GO:0034702	ion channel complex	0.8680396912592212	0.2553882030152192	1	1
biological_process	GO:0007017	microtubule-based process	0.7861585233963114	0.25639691159396966	1	1
biological_process	GO:0006544	glycine metabolic process	0.8720371136327971	0.25792146480549943	1	1
biological_process	GO:0009625	response to insect	0.8720371136327971	0.25792146480549943	1	1
biological_process	GO:0009649	entrainment of circadian clock	0.8720371136327971	0.25792146480549943	1	1
biological_process	GO:0016074	snoRNA metabolic process	0.8720371136327971	0.25792146480549943	1	1
biological_process	GO:0016128	phytosteroid metabolic process	0.8720371136327971	0.25792146480549943	1	1
biological_process	GO:0016131	brassinosteroid metabolic process	0.8720371136327971	0.25792146480549943	1	1
biological_process	GO:0035999	tetrahydrofolate interconversion	0.8720371136327971	0.25792146480549943	1	1
biological_process	GO:0051275	beta-glucan catabolic process	0.8720371136327971	0.25792146480549943	1	1
biological_process	GO:0071216	cellular response to biotic stimulus	0.8720371136327971	0.25792146480549943	1	1
biological_process	GO:1902750	negative regulation of cell cycle G2/M phase transition	0.8720371136327971	0.25792146480549943	1	1
biological_process	GO:1901293	nucleoside phosphate biosynthetic process	0.7927124484202608	0.25862285006995883	1	1
cellular_component	GO:0036477	somatodendritic compartment	0.86046614624307	0.25929358110605505	1	1
biological_process	GO:0009165	nucleotide biosynthetic process	0.7924115905766127	0.2593427237961681	1	1
molecular_function	GO:0000155	phosphorelay sensor kinase activity	0.8850051372064154	0.2604260002826937	1	1
molecular_function	GO:0003756	protein disulfide isomerase activity	0.8850051372064154	0.2604260002826937	1	1
molecular_function	GO:0004714	transmembrane receptor protein tyrosine kinase activity	0.8850051372064154	0.2604260002826937	1	1
molecular_function	GO:0016864	intramolecular oxidoreductase activity, transposing S-S bonds	0.8850051372064154	0.2604260002826937	1	1
molecular_function	GO:0019210	kinase inhibitor activity	0.8850051372064154	0.2604260002826937	1	1
molecular_function	GO:0030570	pectate lyase activity	0.8850051372064154	0.2604260002826937	1	1
molecular_function	GO:0036002	pre-mRNA binding	0.8850051372064154	0.2604260002826937	1	1
molecular_function	GO:0140299	small molecule sensor activity	0.8850051372064154	0.2604260002826937	1	1
biological_process	GO:0009628	response to abiotic stimulus	0.7574705118083941	0.2606532809850127	1	1
biological_process	GO:0008299	isoprenoid biosynthetic process	0.7918331094849469	0.26078333568644246	1	1
biological_process	GO:0009725	response to hormone	0.7585421051880927	0.2616376838554943	1	1
molecular_function	GO:0008236	serine-type peptidase activity	0.7943885646031581	0.26191389637495405	1	1
molecular_function	GO:0016825	hydrolase activity, acting on acid phosphorus-nitrogen bonds	0.7943885646031581	0.26191389637495405	1	1
molecular_function	GO:0017171	serine hydrolase activity	0.7943885646031581	0.26191389637495405	1	1
molecular_function	GO:0008194	UDP-glycosyltransferase activity	0.781446017946911	0.2623556852489548	1	1
cellular_component	GO:0019897	extrinsic component of plasma membrane	0.8538842604903916	0.26241838938148043	1	1
cellular_component	GO:0009705	plant-type vacuole membrane	0.8040050121233244	0.26329820662401104	1	1
biological_process	GO:0001709	cell fate determination	0.8627460851573223	0.2633292318339489	1	1
biological_process	GO:0006672	ceramide metabolic process	0.8627460851573223	0.2633292318339489	1	1
biological_process	GO:0007129	synapsis	0.8627460851573223	0.2633292318339489	1	1
biological_process	GO:0009306	protein secretion	0.8627460851573223	0.2633292318339489	1	1
biological_process	GO:0009877	nodulation	0.8627460851573223	0.2633292318339489	1	1
biological_process	GO:0035592	establishment of protein localization to extracellular region	0.8627460851573223	0.2633292318339489	1	1
biological_process	GO:0071692	protein localization to extracellular region	0.8627460851573223	0.2633292318339489	1	1
biological_process	GO:0080111	DNA demethylation	0.8627460851573223	0.2633292318339489	1	1
biological_process	GO:0090316	positive regulation of intracellular protein transport	0.8627460851573223	0.2633292318339489	1	1
biological_process	GO:0097035	regulation of membrane lipid distribution	0.8627460851573223	0.2633292318339489	1	1
biological_process	GO:1901292	nucleoside phosphate catabolic process	0.8627460851573223	0.2633292318339489	1	1
molecular_function	GO:0005509	calcium ion binding	0.7840913655803672	0.2639954114959518	1	1
cellular_component	GO:0010494	cytoplasmic stress granule	0.8481305318001866	0.26492491457623063	1	1
cellular_component	GO:0030173	integral component of Golgi membrane	0.8481305318001866	0.26492491457623063	1	1
cellular_component	GO:0031228	intrinsic component of Golgi membrane	0.8481305318001866	0.26492491457623063	1	1
biological_process	GO:0006066	alcohol metabolic process	0.7903155523487583	0.26510067904538975	1	1
biological_process	GO:0006873	cellular ion homeostasis	0.7900997811226499	0.2658175900267768	1	1
biological_process	GO:0044403	symbiotic process	0.7900997811226499	0.2658175900267768	1	1
biological_process	GO:0010556	regulation of macromolecule biosynthetic process	0.7527878269967057	0.266163755699634	1	1
molecular_function	GO:0061650	ubiquitin-like protein conjugating enzyme activity	0.8243424704166769	0.26668994315957095	1	1
biological_process	GO:0009147	pyrimidine nucleoside triphosphate metabolic process	0.8546867803449828	0.26770071260047823	1	1
biological_process	GO:0009686	gibberellin biosynthetic process	0.8546867803449828	0.26770071260047823	1	1
biological_process	GO:0030198	extracellular matrix organization	0.8546867803449828	0.26770071260047823	1	1
biological_process	GO:0043062	extracellular structure organization	0.8546867803449828	0.26770071260047823	1	1
biological_process	GO:0044282	small molecule catabolic process	0.7786089761654224	0.26800430668548314	1	1
biological_process	GO:0060255	regulation of macromolecule metabolic process	0.7477840946831327	0.2686087518796035	1	1
biological_process	GO:0051241	negative regulation of multicellular organismal process	0.7893655805189348	0.268668865096141	1	1
biological_process	GO:0050790	regulation of catalytic activity	0.7729291496212544	0.26872584918457454	1	1
cellular_component	GO:0000793	condensed chromosome	0.8063914504597074	0.26889522251592096	1	1
biological_process	GO:0006403	RNA localization	0.7892179569883293	0.26937609869996754	1	1
biological_process	GO:0051169	nuclear transport	0.7892179569883293	0.26937609869996754	1	1
biological_process	GO:0048366	leaf development	0.7688182197042697	0.26964105351622	1	1
biological_process	GO:0010557	positive regulation of macromolecule biosynthetic process	0.7625155550907411	0.26988933655469205	1	1
biological_process	GO:2000112	regulation of cellular macromolecule biosynthetic process	0.7491830278860789	0.26998601616201723	1	1
cellular_component	GO:0000138	Golgi trans cisterna	0.8083468137934549	0.2705824789024926	1	1
molecular_function	GO:0003725	double-stranded RNA binding	0.8706180578968967	0.27069961318016833	1	1
molecular_function	GO:0004673	protein histidine kinase activity	0.8706180578968967	0.27069961318016833	1	1
molecular_function	GO:0008810	cellulase activity	0.8706180578968967	0.27069961318016833	1	1
molecular_function	GO:0016775	phosphotransferase activity, nitrogenous group as acceptor	0.8706180578968967	0.27069961318016833	1	1
molecular_function	GO:0061629	RNA polymerase II-specific DNA-binding transcription factor binding	0.8706180578968967	0.27069961318016833	1	1
molecular_function	GO:0140296	general transcription initiation factor binding	0.8706180578968967	0.27069961318016833	1	1
biological_process	GO:0006595	polyamine metabolic process	0.847646982769547	0.27126493680376235	1	1
biological_process	GO:0016102	diterpenoid biosynthetic process	0.847646982769547	0.27126493680376235	1	1
biological_process	GO:0030522	intracellular receptor signaling pathway	0.847646982769547	0.27126493680376235	1	1
cellular_component	GO:0005829	cytosol	0.7443467015662382	0.2715750288744476	1	1
cellular_component	GO:0009523	photosystem II	0.8123120549181525	0.27222885096720123	1	1
cellular_component	GO:0005811	lipid droplet	0.8227275247690389	0.2724646256272822	1	1
biological_process	GO:0009260	ribonucleotide biosynthetic process	0.7887033541808531	0.27354350348110507	1	1
biological_process	GO:0030097	hemopoiesis	0.8414598802311419	0.27418778200134664	1	1
biological_process	GO:0048534	hematopoietic or lymphoid organ development	0.8414598802311419	0.27418778200134664	1	1
biological_process	GO:0052546	cell wall pectin metabolic process	0.8414598802311419	0.27418778200134664	1	1
biological_process	GO:0097237	cellular response to toxic substance	0.8414598802311419	0.27418778200134664	1	1
biological_process	GO:0070838	divalent metal ion transport	0.7887358811692207	0.27555591258807716	1	1
biological_process	GO:0045859	regulation of protein kinase activity	0.7887988512851782	0.276211996560824	1	1
biological_process	GO:0046903	secretion	0.7887988512851782	0.276211996560824	1	1
biological_process	GO:0002183	cytoplasmic translational initiation	0.8359928831970079	0.276592537638185	1	1
biological_process	GO:0034754	cellular hormone metabolic process	0.8359928831970079	0.276592537638185	1	1
biological_process	GO:0048513	animal organ development	0.7888906749716675	0.27685942030546173	1	1
molecular_function	GO:0003824	catalytic activity	0.7356064218509719	0.27728517584905515	1	1
biological_process	GO:0018345	protein palmitoylation	0.831139425776822	0.27857286716562946	1	1
biological_process	GO:0033045	regulation of sister chromatid segregation	0.831139425776822	0.27857286716562946	1	1
biological_process	GO:0034293	sexual sporulation	0.831139425776822	0.27857286716562946	1	1
biological_process	GO:0051603	proteolysis involved in cellular protein catabolic process	0.7551537800008041	0.2785918014319465	1	1
molecular_function	GO:0004298	threonine-type endopeptidase activity	0.8582076014099067	0.27900082391569203	1	1
molecular_function	GO:0032050	clathrin heavy chain binding	0.8582076014099067	0.27900082391569203	1	1
molecular_function	GO:0034595	phosphatidylinositol phosphate 5-phosphatase activity	0.8582076014099067	0.27900082391569203	1	1
molecular_function	GO:0070003	threonine-type peptidase activity	0.8582076014099067	0.27900082391569203	1	1
cellular_component	GO:0000243	commitment complex	0.9481042111099058	0.279292047739508	1	1
cellular_component	GO:0000408	EKC/KEOPS complex	0.9481042111099058	0.279292047739508	1	1
cellular_component	GO:0000439	transcription factor TFIIH core complex	0.9481042111099058	0.279292047739508	1	1
cellular_component	GO:0000782	telomere cap complex	0.9481042111099058	0.279292047739508	1	1
cellular_component	GO:0000783	nuclear telomere cap complex	0.9481042111099058	0.279292047739508	1	1
cellular_component	GO:0005658	alpha DNA polymerase:primase complex	0.9481042111099058	0.279292047739508	1	1
cellular_component	GO:0009360	DNA polymerase III complex	0.9481042111099058	0.279292047739508	1	1
cellular_component	GO:0030018	Z disc	0.9481042111099058	0.279292047739508	1	1
cellular_component	GO:0033061	DNA recombinase mediator complex	0.9481042111099058	0.279292047739508	1	1
cellular_component	GO:0033063	Rad51B-Rad51C-Rad51D-XRCC2 complex	0.9481042111099058	0.279292047739508	1	1
cellular_component	GO:0042807	central vacuole	0.9481042111099058	0.279292047739508	1	1
cellular_component	GO:0045252	oxoglutarate dehydrogenase complex	0.9481042111099058	0.279292047739508	1	1
cellular_component	GO:0045254	pyruvate dehydrogenase complex	0.9481042111099058	0.279292047739508	1	1
cellular_component	GO:0045334	clathrin-coated endocytic vesicle	0.9481042111099058	0.279292047739508	1	1
cellular_component	GO:0089701	U2AF	0.9481042111099058	0.279292047739508	1	1
biological_process	GO:0048581	negative regulation of post-embryonic development	0.7901639291302326	0.2805059949600442	1	1
biological_process	GO:0009733	response to auxin	0.7603536450822069	0.28062797205219986	1	1
biological_process	GO:0006661	phosphatidylinositol biosynthetic process	0.8229424117170918	0.28153480039114975	1	1
biological_process	GO:0006885	regulation of pH	0.8229424117170918	0.28153480039114975	1	1
biological_process	GO:0009767	photosynthetic electron transport chain	0.8229424117170918	0.28153480039114975	1	1
biological_process	GO:0042330	taxis	0.8229424117170918	0.28153480039114975	1	1
biological_process	GO:0045732	positive regulation of protein catabolic process	0.8229424117170918	0.28153480039114975	1	1
biological_process	GO:0045862	positive regulation of proteolysis	0.8229424117170918	0.28153480039114975	1	1
biological_process	GO:0009063	cellular amino acid catabolic process	0.7913825718439307	0.28211764038781223	1	1
biological_process	GO:0018105	peptidyl-serine phosphorylation	0.7913825718439307	0.28211764038781223	1	1
molecular_function	GO:0005261	cation channel activity	0.7967979419456044	0.2824296784405528	1	1
biological_process	GO:0010311	lateral root formation	0.8194690215192352	0.28261896748105647	1	1
biological_process	GO:0016143	S-glycoside metabolic process	0.8194690215192352	0.28261896748105647	1	1
biological_process	GO:0019757	glycosinolate metabolic process	0.8194690215192352	0.28261896748105647	1	1
biological_process	GO:0019760	glucosinolate metabolic process	0.8194690215192352	0.28261896748105647	1	1
biological_process	GO:0006887	exocytosis	0.7924726515347483	0.28308161532157644	1	1
biological_process	GO:2000024	regulation of leaf development	0.7924726515347483	0.28308161532157644	1	1
biological_process	GO:0000973	posttranscriptional tethering of RNA polymerase II gene DNA at nuclear periphery	0.9468892252276272	0.283267552969231	1	1
biological_process	GO:0001325	formation of extrachromosomal circular DNA	0.9468892252276272	0.283267552969231	1	1
biological_process	GO:0001773	myeloid dendritic cell activation	0.9468892252276272	0.283267552969231	1	1
biological_process	GO:0001906	cell killing	0.9468892252276272	0.283267552969231	1	1
biological_process	GO:0002090	regulation of receptor internalization	0.9468892252276272	0.283267552969231	1	1
biological_process	GO:0002367	cytokine production involved in immune response	0.9468892252276272	0.283267552969231	1	1
biological_process	GO:0002369	T cell cytokine production	0.9468892252276272	0.283267552969231	1	1
biological_process	GO:0002456	T cell mediated immunity	0.9468892252276272	0.283267552969231	1	1
biological_process	GO:0002695	negative regulation of leukocyte activation	0.9468892252276272	0.283267552969231	1	1
biological_process	GO:0003016	respiratory system process	0.9468892252276272	0.283267552969231	1	1
biological_process	GO:0003351	epithelial cilium movement involved in extracellular fluid movement	0.9468892252276272	0.283267552969231	1	1
biological_process	GO:0006065	UDP-glucuronate biosynthetic process	0.9468892252276272	0.283267552969231	1	1
biological_process	GO:0006858	extracellular transport	0.9468892252276272	0.283267552969231	1	1
biological_process	GO:0006983	ER overload response	0.9468892252276272	0.283267552969231	1	1
biological_process	GO:0007028	cytoplasm organization	0.9468892252276272	0.283267552969231	1	1
biological_process	GO:0007080	mitotic metaphase plate congression	0.9468892252276272	0.283267552969231	1	1
biological_process	GO:0007169	transmembrane receptor protein tyrosine kinase signaling pathway	0.9468892252276272	0.283267552969231	1	1
biological_process	GO:0007272	ensheathment of neurons	0.9468892252276272	0.283267552969231	1	1
biological_process	GO:0007422	peripheral nervous system development	0.9468892252276272	0.283267552969231	1	1
biological_process	GO:0008052	sensory organ boundary specification	0.9468892252276272	0.283267552969231	1	1
biological_process	GO:0008217	regulation of blood pressure	0.9468892252276272	0.283267552969231	1	1
biological_process	GO:0008366	axon ensheathment	0.9468892252276272	0.283267552969231	1	1
biological_process	GO:0008593	regulation of Notch signaling pathway	0.9468892252276272	0.283267552969231	1	1
biological_process	GO:0009994	oocyte differentiation	0.9468892252276272	0.283267552969231	1	1
biological_process	GO:0010076	maintenance of floral meristem identity	0.9468892252276272	0.283267552969231	1	1
biological_process	GO:0010160	formation of animal organ boundary	0.9468892252276272	0.283267552969231	1	1
biological_process	GO:0010244	response to low fluence blue light stimulus by blue low-fluence system	0.9468892252276272	0.283267552969231	1	1
biological_process	GO:0010342	endosperm cellularization	0.9468892252276272	0.283267552969231	1	1
biological_process	GO:0010634	positive regulation of epithelial cell migration	0.9468892252276272	0.283267552969231	1	1
biological_process	GO:0010977	negative regulation of neuron projection development	0.9468892252276272	0.283267552969231	1	1
biological_process	GO:0015714	phosphoenolpyruvate transport	0.9468892252276272	0.283267552969231	1	1
biological_process	GO:0015739	sialic acid transport	0.9468892252276272	0.283267552969231	1	1
biological_process	GO:0015942	formate metabolic process	0.9468892252276272	0.283267552969231	1	1
biological_process	GO:0016103	diterpenoid catabolic process	0.9468892252276272	0.283267552969231	1	1
biological_process	GO:0016360	sensory organ precursor cell fate determination	0.9468892252276272	0.283267552969231	1	1
biological_process	GO:0018364	peptidyl-glutamine methylation	0.9468892252276272	0.283267552969231	1	1
biological_process	GO:0019877	diaminopimelate biosynthetic process	0.9468892252276272	0.283267552969231	1	1
biological_process	GO:0030098	lymphocyte differentiation	0.9468892252276272	0.283267552969231	1	1
biological_process	GO:0030217	T cell differentiation	0.9468892252276272	0.283267552969231	1	1
biological_process	GO:0030388	fructose 1,6-bisphosphate metabolic process	0.9468892252276272	0.283267552969231	1	1
biological_process	GO:0031507	heterochromatin assembly	0.9468892252276272	0.283267552969231	1	1
biological_process	GO:0031623	receptor internalization	0.9468892252276272	0.283267552969231	1	1
biological_process	GO:0031640	killing of cells of other organism	0.9468892252276272	0.283267552969231	1	1
biological_process	GO:0032069	regulation of nuclease activity	0.9468892252276272	0.283267552969231	1	1
biological_process	GO:0032074	negative regulation of nuclease activity	0.9468892252276272	0.283267552969231	1	1
biological_process	GO:0032411	positive regulation of transporter activity	0.9468892252276272	0.283267552969231	1	1
biological_process	GO:0032414	positive regulation of ion transmembrane transporter activity	0.9468892252276272	0.283267552969231	1	1
biological_process	GO:0032728	positive regulation of interferon-beta production	0.9468892252276272	0.283267552969231	1	1
biological_process	GO:0033075	isoquinoline alkaloid biosynthetic process	0.9468892252276272	0.283267552969231	1	1
biological_process	GO:0033076	isoquinoline alkaloid metabolic process	0.9468892252276272	0.283267552969231	1	1
biological_process	GO:0033135	regulation of peptidyl-serine phosphorylation	0.9468892252276272	0.283267552969231	1	1
biological_process	GO:0033561	regulation of water loss via skin	0.9468892252276272	0.283267552969231	1	1
biological_process	GO:0034767	positive regulation of ion transmembrane transport	0.9468892252276272	0.283267552969231	1	1
biological_process	GO:0035023	regulation of Rho protein signal transduction	0.9468892252276272	0.283267552969231	1	1
biological_process	GO:0035024	negative regulation of Rho protein signal transduction	0.9468892252276272	0.283267552969231	1	1
biological_process	GO:0035743	CD4-positive, alpha-beta T cell cytokine production	0.9468892252276272	0.283267552969231	1	1
biological_process	GO:0035745	T-helper 2 cell cytokine production	0.9468892252276272	0.283267552969231	1	1
biological_process	GO:0042092	type 2 immune response	0.9468892252276272	0.283267552969231	1	1
biological_process	GO:0042552	myelination	0.9468892252276272	0.283267552969231	1	1
biological_process	GO:0042632	cholesterol homeostasis	0.9468892252276272	0.283267552969231	1	1
biological_process	GO:0043534	blood vessel endothelial cell migration	0.9468892252276272	0.283267552969231	1	1
biological_process	GO:0043535	regulation of blood vessel endothelial cell migration	0.9468892252276272	0.283267552969231	1	1
biological_process	GO:0043970	histone H3-K9 acetylation	0.9468892252276272	0.283267552969231	1	1
biological_process	GO:0045487	gibberellin catabolic process	0.9468892252276272	0.283267552969231	1	1
biological_process	GO:0045747	positive regulation of Notch signaling pathway	0.9468892252276272	0.283267552969231	1	1
biological_process	GO:0046168	glycerol-3-phosphate catabolic process	0.9468892252276272	0.283267552969231	1	1
biological_process	GO:0046398	UDP-glucuronate metabolic process	0.9468892252276272	0.283267552969231	1	1
biological_process	GO:0046459	short-chain fatty acid metabolic process	0.9468892252276272	0.283267552969231	1	1
biological_process	GO:0046580	negative regulation of Ras protein signal transduction	0.9468892252276272	0.283267552969231	1	1
biological_process	GO:0048645	animal organ formation	0.9468892252276272	0.283267552969231	1	1
biological_process	GO:0048830	adventitious root development	0.9468892252276272	0.283267552969231	1	1
biological_process	GO:0050863	regulation of T cell activation	0.9468892252276272	0.283267552969231	1	1
biological_process	GO:0050866	negative regulation of cell activation	0.9468892252276272	0.283267552969231	1	1
biological_process	GO:0051058	negative regulation of small GTPase mediated signal transduction	0.9468892252276272	0.283267552969231	1	1
biological_process	GO:0051145	smooth muscle cell differentiation	0.9468892252276272	0.283267552969231	1	1
biological_process	GO:0051148	negative regulation of muscle cell differentiation	0.9468892252276272	0.283267552969231	1	1
biological_process	GO:0051150	regulation of smooth muscle cell differentiation	0.9468892252276272	0.283267552969231	1	1
biological_process	GO:0051151	negative regulation of smooth muscle cell differentiation	0.9468892252276272	0.283267552969231	1	1
biological_process	GO:0051315	attachment of mitotic spindle microtubules to kinetochore	0.9468892252276272	0.283267552969231	1	1
biological_process	GO:0055092	sterol homeostasis	0.9468892252276272	0.283267552969231	1	1
biological_process	GO:0060581	cell fate commitment involved in pattern specification	0.9468892252276272	0.283267552969231	1	1
biological_process	GO:0060582	cell fate determination involved in pattern specification	0.9468892252276272	0.283267552969231	1	1
biological_process	GO:0060967	negative regulation of gene silencing by RNA	0.9468892252276272	0.283267552969231	1	1
biological_process	GO:0061436	establishment of skin barrier	0.9468892252276272	0.283267552969231	1	1
biological_process	GO:0070141	response to UV-A	0.9468892252276272	0.283267552969231	1	1
biological_process	GO:0070199	establishment of protein localization to chromosome	0.9468892252276272	0.283267552969231	1	1
biological_process	GO:0070262	peptidyl-serine dephosphorylation	0.9468892252276272	0.283267552969231	1	1
biological_process	GO:0070663	regulation of leukocyte proliferation	0.9468892252276272	0.283267552969231	1	1
biological_process	GO:0070829	heterochromatin maintenance	0.9468892252276272	0.283267552969231	1	1
[truncated: 9,897 more rows]
