# Supplementary material for: Delayed differentiation of epidermal cells walls can underlie pedomorphosis in plants: the case of pedomorphic petals in the hummingbird-pollinated Caiophora hibiscifolia (Loasaceae, subfam. Loasoideae) species
Source: EvoDevo. 2022 Jan 3;13:1. doi: 10.1186/s13227-021-00186-x (PMC8725396; doi:10.1186/s13227-021-00186-x)
Supplement: Supplementary file 14 — Additional file 14. GO enrichment results for the Caiophora hibiscifolia flower bud vs. Caiophora hibiscifolia mature flower contrast. Significance level was set to 0.05. [file 13227_2021_186_MOESM14_ESM.tsv]

ontology	node_id	node_name	raw_p_underrep	raw_p_overrep	FWER_underrep	FWER_overrep
molecular_function	GO:0003735	structural constituent of ribosome	0.9999999999996352	9.847611618942827e-13	1	0
cellular_component	GO:0022625	cytosolic large ribosomal subunit	0.9999999999992055	5.973386319351781e-12	1	0
cellular_component	GO:0022626	cytosolic ribosome	0.9999999999968876	1.1487364611413284e-11	1	0
cellular_component	GO:0005840	ribosome	0.9999999999948535	1.2171354387827076e-11	1	0
cellular_component	GO:0044391	ribosomal subunit	0.9999999999732769	8.429202713193364e-11	1	0
molecular_function	GO:0005198	structural molecule activity	0.9999999997868771	4.5041232571871616e-10	1	0
cellular_component	GO:0071944	cell periphery	0.9999999784245461	2.7888234493639932e-8	1	0
cellular_component	GO:0015934	large ribosomal subunit	0.9999999802393702	6.97823972848477e-8	1	0
cellular_component	GO:0005886	plasma membrane	0.9999996913382893	3.9423801581401853e-7	1	0
cellular_component	GO:0044815	DNA packaging complex	0.9999999235690259	4.251813815773431e-7	1	0
biological_process	GO:0006412	translation	0.999997019794533	4.712210516475102e-6	1	0.002
biological_process	GO:0043043	peptide biosynthetic process	0.9999939355439058	9.438700377354762e-6	1	0.005
cellular_component	GO:0000786	nucleosome	0.9999918501415793	3.683571106700647e-5	1	0.005
biological_process	GO:0006518	peptide metabolic process	0.9999925592204095	1.132186863757447e-5	1	0.006
molecular_function	GO:0019843	rRNA binding	0.9999247225646475	1.6302140025698997e-4	1	0.042
cellular_component	GO:0015935	small ribosomal subunit	0.9999210783815354	2.2280665442342743e-4	1	0.048
biological_process	GO:0043604	amide biosynthetic process	0.9999075625428235	1.3297501822067981e-4	1	0.12
cellular_component	GO:0043228	non-membrane-bounded organelle	0.9995224532381205	5.855068171384431e-4	1	0.131
cellular_component	GO:0043232	intracellular non-membrane-bounded organelle	0.9995224532381205	5.855068171384431e-4	1	0.131
molecular_function	GO:0003688	DNA replication origin binding	0.9999291240084391	4.958102674828257e-4	1	0.152
biological_process	GO:0071365	cellular response to auxin stimulus	0.9998921282190618	1.9173579024794367e-4	1	0.176
cellular_component	GO:0022627	cytosolic small ribosomal subunit	0.9995991332606589	0.0011626320719697273	1	0.225
biological_process	GO:0009733	response to auxin	0.9998302041438833	2.7575767039513584e-4	1	0.245
biological_process	GO:0006270	DNA replication initiation	0.9999426096901944	2.948167976198697e-4	1	0.268
biological_process	GO:0009734	auxin-activated signaling pathway	0.9997890138197616	3.6981860724965887e-4	1	0.312
cellular_component	GO:0000796	condensin complex	1	0.0016339759407490103	1	0.313
cellular_component	GO:0005871	kinesin complex	0.9992855637468461	0.0016795964338429616	1	0.316
cellular_component	GO:0032993	protein-DNA complex	0.9992855637468461	0.0016795964338429616	1	0.316
cellular_component	GO:0005576	extracellular region	0.998479645655177	0.0019529672072328985	1	0.347
biological_process	GO:0009926	auxin polar transport	0.9997865407890805	5.559016868550472e-4	1	0.431
cellular_component	GO:0005618	cell wall	0.9978142275112779	0.003103355073857736	1	0.457
cellular_component	GO:0005832	chaperonin-containing T-complex	0.9998077919635555	0.0031382108807480797	1	0.49
cellular_component	GO:0030312	external encapsulating structure	0.9975011086667758	0.003530753678346132	1	0.512
molecular_function	GO:0099094	ligand-gated cation channel activity	1	0.0016799133777810802	1	0.514
molecular_function	GO:0003777	microtubule motor activity	0.9992167896283484	0.0018298422128901679	1	0.555
biological_process	GO:0042273	ribosomal large subunit biogenesis	0.9996356339352783	9.227046811650338e-4	1	0.582
cellular_component	GO:0042555	MCM complex	0.9995442903158377	0.004190251473722363	1	0.582
biological_process	GO:0006271	DNA strand elongation involved in DNA replication	0.9998840220427969	9.340964478121589e-4	1	0.606
biological_process	GO:0030001	metal ion transport	0.9993296615559257	0.0010528342744637435	1	0.626
cellular_component	GO:0000329	fungal-type vacuole membrane	1	0.004762976164517647	1	0.681
cellular_component	GO:0071541	eukaryotic translation initiation factor 3 complex, eIF3m	1	0.004762976164517647	1	0.681
cellular_component	GO:0000792	heterochromatin	0.9992921439152032	0.004822319781133196	1	0.703
cellular_component	GO:0005852	eukaryotic translation initiation factor 3 complex	0.9992921439152032	0.004822319781133196	1	0.703
cellular_component	GO:0016282	eukaryotic 43S preinitiation complex	0.9992921439152032	0.004822319781133196	1	0.703
biological_process	GO:0043603	cellular amide metabolic process	0.9988432234734836	0.0015328334605033665	1	0.76
cellular_component	GO:0042788	polysomal ribosome	0.997935029215548	0.00630268256534442	1	0.761
molecular_function	GO:0008574	ATP-dependent microtubule motor activity, plus-end-directed	0.9998005782995547	0.003234867052355443	1	0.766
cellular_component	GO:0030684	preribosome	0.9966890571550774	0.006894248171940788	1	0.774
cellular_component	GO:0031225	anchored component of membrane	0.9956169686910104	0.007079613814107958	1	0.778
cellular_component	GO:0000427	plastid-encoded plastid RNA polymerase complex	0.9994395416080176	0.008075081233348819	1	0.828
cellular_component	GO:0045240	dihydrolipoyl dehydrogenase complex	0.9994395416080176	0.008075081233348819	1	0.828
biological_process	GO:0060918	auxin transport	0.9992116939372533	0.0017654931625193941	1	0.837
molecular_function	GO:1990939	ATP-dependent microtubule motor activity	0.9995259981971935	0.004330324111508707	1	0.838
molecular_function	GO:0046873	metal ion transmembrane transporter activity	0.9970534943265976	0.0047826818034703115	1	0.858
cellular_component	GO:0005874	microtubule	0.9932852907784688	0.009973885706312672	1	0.89
biological_process	GO:0045490	pectin catabolic process	0.9991899394305817	0.0022976250411019697	1	0.895
biological_process	GO:0000272	polysaccharide catabolic process	0.9987968748492975	0.002305825618935791	1	0.895
cellular_component	GO:0000322	storage vacuole	0.9975139714617346	0.010209364883152196	1	0.896
cellular_component	GO:0099081	supramolecular polymer	0.9929547193324773	0.010299446664631362	1	0.896
cellular_component	GO:0099512	supramolecular fiber	0.9929547193324773	0.010299446664631362	1	0.896
cellular_component	GO:0101031	chaperone complex	0.998263527991119	0.010733663379966039	1	0.911
biological_process	GO:0022616	DNA strand elongation	0.9996029291319425	0.0024109167921373756	1	0.913
molecular_function	GO:0005242	inward rectifier potassium channel activity	1	0.0048744953706400295	1	0.92
cellular_component	GO:0048046	apoplast	0.9915805077413374	0.012641873818274323	1	0.93
cellular_component	GO:0099513	polymeric cytoskeletal fiber	0.991225194228069	0.012795765581904006	1	0.933
molecular_function	GO:0046910	pectinesterase inhibitor activity	0.9990451860900188	0.00533003613002096	1	0.94
biological_process	GO:0009914	hormone transport	0.9985913270360044	0.002975307876237324	1	0.944
biological_process	GO:0010200	response to chitin	0.9985913270360044	0.002975307876237324	1	0.944
biological_process	GO:0080167	response to karrikin	0.9986425658440972	0.0031109909045133654	1	0.95
molecular_function	GO:0005388	calcium transmembrane transporter activity, phosphorylative mechanism	0.9988854414486146	0.005426029815003321	1	0.952
biological_process	GO:0031118	rRNA pseudouridine synthesis	0.9998041806945279	0.0031867786520935037	1	0.964
biological_process	GO:0042255	ribosome assembly	0.9987932872165617	0.003193751570880222	1	0.964
biological_process	GO:0006811	ion transport	0.9971172704144788	0.0037793312214595243	1	0.969
cellular_component	GO:0005947	mitochondrial alpha-ketoglutarate dehydrogenase complex	1	0.013881667925039996	1	0.974
cellular_component	GO:0030062	mitochondrial tricarboxylic acid cycle enzyme complex	1	0.013881667925039996	1	0.974
biological_process	GO:0006549	isoleucine metabolic process	0.9995351437106517	0.004260553245840776	1	0.98
biological_process	GO:0009097	isoleucine biosynthetic process	0.9995351437106517	0.004260553245840776	1	0.98
molecular_function	GO:0004602	glutathione peroxidase activity	0.9994211476305659	0.008286279427863348	1	0.981
molecular_function	GO:0008889	glycerophosphodiester phosphodiesterase activity	0.9994211476305659	0.008286279427863348	1	0.981
molecular_function	GO:0015075	ion transmembrane transporter activity	0.9931562327149607	0.008822975965818077	1	0.982
cellular_component	GO:0005911	cell-cell junction	0.9870551626479296	0.016321492995024202	1	0.983
cellular_component	GO:0009506	plasmodesma	0.986799208195013	0.01666073169962059	1	0.983
cellular_component	GO:0070161	anchoring junction	0.986767835439867	0.016662470769905187	1	0.983
molecular_function	GO:0004553	hydrolase activity, hydrolyzing O-glycosyl compounds	0.9931086400559385	0.009991369233113077	1	0.984
cellular_component	GO:0009941	chloroplast envelope	0.9860709929529087	0.017853824319796756	1	0.984
cellular_component	GO:0055044	symplast	0.9856183702416388	0.018098319077953208	1	0.984
molecular_function	GO:0003700	DNA-binding transcription factor activity	0.991810663395988	0.010127461528139457	1	0.986
molecular_function	GO:0005509	calcium ion binding	0.9927719396856374	0.011083841537032521	1	0.993
molecular_function	GO:0015662	ion transmembrane transporter activity, phosphorylative mechanism	0.9950321509271302	0.012601099510570457	1	0.994
molecular_function	GO:0046527	glucosyltransferase activity	0.9913789515603371	0.013985001864195707	1	0.994
biological_process	GO:0009211	pyrimidine deoxyribonucleoside triphosphate metabolic process	1	0.004819213944836472	1	0.995
biological_process	GO:0031120	snRNA pseudouridine synthesis	1	0.004819213944836472	1	0.995
biological_process	GO:1901607	alpha-amino acid biosynthetic process	0.9971525865111264	0.004821582553318048	1	0.995
cellular_component	GO:0000324	fungal-type vacuole	0.998366024059251	0.020407977283360853	1	0.995
cellular_component	GO:0005720	nuclear heterochromatin	0.998366024059251	0.020407977283360853	1	0.995
cellular_component	GO:0031429	box H/ACA snoRNP complex	0.998366024059251	0.020407977283360853	1	0.995
cellular_component	GO:0072588	box H/ACA RNP complex	0.998366024059251	0.020407977283360853	1	0.995
cellular_component	GO:0009526	plastid envelope	0.9824791620934381	0.02223753209663434	1	0.995
molecular_function	GO:0019103	pyrimidine nucleotide binding	1	0.014141522341350382	1	0.999
molecular_function	GO:0050378	UDP-glucuronate 4-epimerase activity	1	0.014141522341350382	1	0.999
molecular_function	GO:0022853	active ion transmembrane transporter activity	0.9899170329542141	0.014775044662333562	1	0.999
molecular_function	GO:0015318	inorganic molecular entity transmembrane transporter activity	0.9861934047692802	0.01751327104018147	1	0.999
molecular_function	GO:0005496	steroid binding	0.9946418833087396	0.01885756295435659	1	0.999
molecular_function	GO:0008092	cytoskeletal protein binding	0.9860075212186723	0.01904883471207102	1	0.999
biological_process	GO:0007018	microtubule-based movement	0.9968201059034831	0.006222705345052444	1	1
biological_process	GO:0019750	chloroplast localization	0.9977380433937637	0.007101097232495449	1	1
biological_process	GO:0051644	plastid localization	0.9977380433937637	0.007101097232495449	1	1
biological_process	GO:0006323	DNA packaging	0.9965144567942131	0.00753017500313392	1	1
biological_process	GO:0006812	cation transport	0.99451212893498675	0.007686625233455573	1	1
biological_process	GO:0010817	regulation of hormone levels	0.9944276463045421	0.008036046744105635	1	1
biological_process	GO:0006267	pre-replicative complex assembly involved in nuclear cell cycle DNA replication	0.9994303107762003	0.008181462587524157	1	1
biological_process	GO:0009219	pyrimidine deoxyribonucleotide metabolic process	0.9994303107762003	0.008181462587524157	1	1
biological_process	GO:0036388	pre-replicative complex assembly	0.9994303107762003	0.008181462587524157	1	1
biological_process	GO:1902299	pre-replicative complex assembly involved in cell cycle DNA replication	0.9994303107762003	0.008181462587524157	1	1
biological_process	GO:0042545	cell wall modification	0.99579417802963	0.008471473873692197	1	1
biological_process	GO:0030490	maturation of SSU-rRNA	0.9960666385252874	0.009754298616754784	1	1
biological_process	GO:0031497	chromatin assembly	0.9960666385252874	0.009754298616754784	1	1
biological_process	GO:0009081	branched-chain amino acid metabolic process	0.9957384556875801	0.009807579513386974	1	1
biological_process	GO:0006825	copper ion transport	0.9987760043193532	0.010056519052156817	1	1
biological_process	GO:0072527	pyrimidine-containing compound metabolic process	0.9946789235969963	0.010166866526254715	1	1
biological_process	GO:0009958	positive gravitropism	0.9974573319190574	0.010408943930799087	1	1
biological_process	GO:0000727	double-strand break repair via break-induced replication	0.9982304378055191	0.01090319604946699	1	1
biological_process	GO:0009262	deoxyribonucleotide metabolic process	0.9982304378055191	0.01090319604946699	1	1
biological_process	GO:0034314	Arp2/3 complex-mediated actin nucleation	0.9982304378055191	0.01090319604946699	1	1
biological_process	GO:0001732	formation of cytoplasmic translation initiation complex	0.9978381516871461	0.011091323152907607	1	1
biological_process	GO:0009608	response to symbiont	0.9978381516871461	0.011091323152907607	1	1
biological_process	GO:0000462	maturation of SSU-rRNA from tricistronic rRNA transcript (SSU-rRNA, 5.8S rRNA, LSU-rRNA)	0.9960756250516226	0.011336726944652794	1	1
biological_process	GO:0016072	rRNA metabolic process	0.9917538292216426	0.011992058607064884	1	1
biological_process	GO:0006364	rRNA processing	0.9914605657584765	0.01244962600613639	1	1
biological_process	GO:0009902	chloroplast relocation	0.9957665416571396	0.012579423587727501	1	1
biological_process	GO:0051667	establishment of plastid localization	0.9957665416571396	0.012579423587727501	1	1
biological_process	GO:0042274	ribosomal small subunit biogenesis	0.9938541138283379	0.012911447021314432	1	1
biological_process	GO:0009067	aspartate family amino acid biosynthetic process	0.9946691811629602	0.013770208768990603	1	1
biological_process	GO:0006244	pyrimidine nucleotide catabolic process	1	0.01401302718636439	1	1
biological_process	GO:0006272	leading strand elongation	1	0.01401302718636439	1	1
biological_process	GO:0009149	pyrimidine nucleoside triphosphate catabolic process	1	0.01401302718636439	1	1
biological_process	GO:0009213	pyrimidine deoxyribonucleoside triphosphate catabolic process	1	0.01401302718636439	1	1
biological_process	GO:0009223	pyrimidine deoxyribonucleotide catabolic process	1	0.01401302718636439	1	1
biological_process	GO:0048830	adventitious root development	1	0.01401302718636439	1	1
biological_process	GO:0051196	regulation of coenzyme metabolic process	1	0.01401302718636439	1	1
biological_process	GO:0070973	protein localization to endoplasmic reticulum exit site	1	0.01401302718636439	1	1
biological_process	GO:0071932	replication fork reversal	1	0.01401302718636439	1	1
biological_process	GO:1902292	cell cycle DNA replication initiation	1	0.01401302718636439	1	1
biological_process	GO:1902315	nuclear cell cycle DNA replication initiation	1	0.01401302718636439	1	1
biological_process	GO:1902975	mitotic DNA replication initiation	1	0.01401302718636439	1	1
biological_process	GO:0001522	pseudouridine synthesis	0.9951785218046088	0.015381546610962839	1	1
biological_process	GO:0000097	sulfur amino acid biosynthetic process	0.9933800521520371	0.015744279931554698	1	1
biological_process	GO:0080092	regulation of pollen tube growth	0.9949328250065155	0.016922136522156423	1	1
biological_process	GO:0006334	nucleosome assembly	0.992616550317279	0.017741795447988058	1	1
biological_process	GO:0042254	ribosome biogenesis	0.9869860960458244	0.017772037252440444	1	1
biological_process	GO:0000041	transition metal ion transport	0.9898331334737454	0.018510407804227545	1	1
biological_process	GO:0000027	ribosomal large subunit assembly	0.9947538605749487	0.01852192243983141	1	1
biological_process	GO:0010232	vascular transport	0.9947538605749487	0.01852192243983141	1	1
biological_process	GO:0010233	phloem transport	0.9947538605749487	0.01852192243983141	1	1
biological_process	GO:0010540	basipetal auxin transport	0.9946809992661668	0.02012659968921252	1	1
biological_process	GO:0048229	gametophyte development	0.9852776315972723	0.020248223443325372	1	1
biological_process	GO:0006880	intracellular sequestering of iron ion	0.9983429145813825	0.020629856575931235	1	1
biological_process	GO:0010424	DNA methylation on cytosine within a CG sequence	0.9983429145813825	0.020629856575931235	1	1
biological_process	GO:0030656	regulation of vitamin metabolic process	0.9983429145813825	0.020629856575931235	1	1
biological_process	GO:0040031	snRNA modification	0.9983429145813825	0.020629856575931235	1	1
biological_process	GO:0051176	positive regulation of sulfur metabolic process	0.9983429145813825	0.020629856575931235	1	1
biological_process	GO:0097577	sequestering of iron ion	0.9983429145813825	0.020629856575931235	1	1
molecular_function	GO:0003886	DNA (cytosine-5-)-methyltransferase activity	0.9983200866222189	0.020847405334934833	1	1
molecular_function	GO:0005375	copper ion transmembrane transporter activity	0.9983200866222189	0.020847405334934833	1	1
molecular_function	GO:0062105	RNA 2'-O-methyltransferase activity	0.9983200866222189	0.020847405334934833	1	1
molecular_function	GO:0003774	motor activity	0.9877689880913343	0.02136537578098429	1	1
molecular_function	GO:0046982	protein heterodimerization activity	0.9879178942223303	0.021473380941853935	1	1
biological_process	GO:0010065	primary meristem tissue development	0.9947687720245416	0.02163949447231616	1	1
biological_process	GO:0072529	pyrimidine-containing compound catabolic process	0.9947687720245416	0.02163949447231616	1	1
biological_process	GO:0000470	maturation of LSU-rRNA	0.9922355563612344	0.021775497732674422	1	1
biological_process	GO:0005985	sucrose metabolic process	0.9922355563612344	0.021775497732674422	1	1
biological_process	GO:0010091	trichome branching	0.9922355563612344	0.021775497732674422	1	1
molecular_function	GO:0015116	sulfate transmembrane transporter activity	0.994669963869979	0.021978654730665917	1	1
biological_process	GO:0071555	cell wall organization	0.983071807951984	0.02202049750932443	1	1
biological_process	GO:0005984	disaccharide metabolic process	0.9902457013832452	0.022049523420817854	1	1
molecular_function	GO:0004693	cyclin-dependent protein serine/threonine kinase activity	0.9920497603719207	0.022226653235521646	1	1
molecular_function	GO:0030599	pectinesterase activity	0.9920497603719207	0.022226653235521646	1	1
molecular_function	GO:0045330	aspartyl esterase activity	0.9920497603719207	0.022226653235521646	1	1
molecular_function	GO:0097472	cyclin-dependent protein kinase activity	0.9920497603719207	0.022226653235521646	1	1
biological_process	GO:0042793	plastid transcription	0.9950906209671295	0.022890830082660064	1	1
biological_process	GO:0006949	syncytium formation	0.9968132213479065	0.0231655143938161	1	1
biological_process	GO:0009200	deoxyribonucleoside triphosphate metabolic process	0.9968132213479065	0.0231655143938161	1	1
biological_process	GO:0009394	2'-deoxyribonucleotide metabolic process	0.9968132213479065	0.0231655143938161	1	1
biological_process	GO:0010315	auxin efflux	0.9968132213479065	0.0231655143938161	1	1
biological_process	GO:0019692	deoxyribose phosphate metabolic process	0.9968132213479065	0.0231655143938161	1	1
molecular_function	GO:0005179	hormone activity	0.9950040167699279	0.023221088222131012	1	1
molecular_function	GO:0010329	auxin efflux transmembrane transporter activity	0.9967651329476446	0.023440516554387072	1	1
molecular_function	GO:0080161	auxin transmembrane transporter activity	0.9967651329476446	0.023440516554387072	1	1
biological_process	GO:0009850	auxin metabolic process	0.9889672242380129	0.023567654897239262	1	1
biological_process	GO:0009610	response to symbiotic fungus	0.9957394467541592	0.023580439266894234	1	1
biological_process	GO:0010067	procambium histogenesis	0.9957394467541592	0.023580439266894234	1	1
molecular_function	GO:0015248	sterol transporter activity	0.9956696758884913	0.02389080977209639	1	1
biological_process	GO:0045229	external encapsulating structure organization	0.9810928760106126	0.024400110089793585	1	1
biological_process	GO:0071103	DNA conformation change	0.9853367099531019	0.02450710625882261	1	1
biological_process	GO:0016052	carbohydrate catabolic process	0.9827170733388398	0.024849032733493377	1	1
molecular_function	GO:0019829	ATPase-coupled cation transmembrane transporter activity	0.9875426935609339	0.025347463855855602	1	1
molecular_function	GO:0042625	ATPase-coupled ion transmembrane transporter activity	0.9875426935609339	0.025347463855855602	1	1
cellular_component	GO:0030687	preribosome, large subunit precursor	0.9910550627886334	0.026792645352758285	1	1
cellular_component	GO:0005875	microtubule associated complex	0.9841497282172675	0.026836418908490246	1	1
biological_process	GO:0006820	anion transport	0.9804019188662028	0.027037233664404997	1	1
biological_process	GO:0045010	actin nucleation	0.9908584938164204	0.027296310306925486	1	1
biological_process	GO:0010928	regulation of auxin mediated signaling pathway	0.9877251092614585	0.02818535822316533	1	1
molecular_function	GO:0008324	cation transmembrane transporter activity	0.9782515102103945	0.028472495135183875	1	1
biological_process	GO:1901605	alpha-amino acid metabolic process	0.9787279492244454	0.029421970781810126	1	1
cellular_component	GO:0005732	small nucleolar ribonucleoprotein complex	0.9903904137087679	0.029974696475896297	1	1
biological_process	GO:0000466	maturation of 5.8S rRNA from tricistronic rRNA transcript (SSU-rRNA, 5.8S rRNA, LSU-rRNA)	0.9901908403950467	0.030501971337788803	1	1
biological_process	GO:0009082	branched-chain amino acid biosynthetic process	0.9901908403950467	0.030501971337788803	1	1
biological_process	GO:0080050	regulation of seed development	0.9901908403950467	0.030501971337788803	1	1
molecular_function	GO:0016413	O-acetyltransferase activity	0.9856322562239516	0.030864057748495023	1	1
biological_process	GO:0009816	defense response to bacterium, incompatible interaction	0.9862297912310094	0.031907656624539114	1	1
biological_process	GO:0043934	sporulation	0.9862297912310094	0.031907656624539114	1	1
biological_process	GO:0009737	response to abscisic acid	0.9745506564585404	0.03215287976264421	1	1
biological_process	GO:0009851	auxin biosynthetic process	0.9874205764122725	0.03250425090177914	1	1
biological_process	GO:0032273	positive regulation of protein polymerization	0.9874205764122725	0.03250425090177914	1	1
biological_process	GO:0008652	cellular amino acid biosynthetic process	0.9771899486432973	0.03316681424974587	1	1
molecular_function	GO:0035251	UDP-glucosyltransferase activity	0.9794005537209436	0.033262962016601366	1	1
biological_process	GO:0006071	glycerol metabolic process	0.989591056069201	0.034008965058374536	1	1
biological_process	GO:0019400	alditol metabolic process	0.989591056069201	0.034008965058374536	1	1
biological_process	GO:1900425	negative regulation of defense response to bacterium	0.989591056069201	0.034008965058374536	1	1
biological_process	GO:2000012	regulation of auxin polar transport	0.989591056069201	0.034008965058374536	1	1
molecular_function	GO:0016762	xyloglucan:xyloglucosyl transferase activity	0.9893920986508689	0.034550961091189034	1	1
cellular_component	GO:0018995	host cellular component	0.976930595230826	0.034859542638477854	1	1
cellular_component	GO:0043657	host cell	0.976930595230826	0.034859542638477854	1	1
biological_process	GO:0042446	hormone biosynthetic process	0.9766498798566174	0.03500584285657972	1	1
biological_process	GO:0006333	chromatin assembly or disassembly	0.9826997846703869	0.03554171920034133	1	1
biological_process	GO:0006414	translational elongation	0.9845531490282114	0.03615697649205016	1	1
cellular_component	GO:0016020	membrane	0.966588207979273	0.03641809341509999	1	1
biological_process	GO:0009630	gravitropism	0.9815068118210206	0.036419673514775146	1	1
biological_process	GO:0010051	xylem and phloem pattern formation	0.9793441068704768	0.03643540827409103	1	1
biological_process	GO:0042742	defense response to bacterium	0.9719146285097394	0.03655165070821655	1	1
biological_process	GO:0030261	chromosome condensation	0.9860706925599145	0.03675686293391053	1	1
molecular_function	GO:0009931	calcium-dependent protein serine/threonine kinase activity	0.9841786709968887	0.036919052759933374	1	1
molecular_function	GO:0010857	calcium-dependent protein kinase activity	0.9841786709968887	0.036919052759933374	1	1
biological_process	GO:0002181	cytoplasmic translation	0.9799939802941402	0.03695936901665334	1	1
cellular_component	GO:0033290	eukaryotic 48S preinitiation complex	0.9893236859897866	0.037227532618599735	1	1
cellular_component	GO:0070993	translation preinitiation complex	0.9893236859897866	0.037227532618599735	1	1
biological_process	GO:0015711	organic anion transport	0.9745392448495813	0.03741789159810129	1	1
molecular_function	GO:0004190	aspartic-type endopeptidase activity	0.9789081468653851	0.0378932896928023	1	1
molecular_function	GO:0070001	aspartic-type peptidase activity	0.9789081468653851	0.0378932896928023	1	1
cellular_component	GO:0009536	plastid	0.9658620957615318	0.03825140862330935	1	1
molecular_function	GO:0016298	lipase activity	0.9763951453340565	0.03885587233017062	1	1
biological_process	GO:0098771	inorganic ion homeostasis	0.9716076580057375	0.03898418618009565	1	1
cellular_component	GO:0000799	nuclear condensin complex	1	0.04045157250927995	1	1
cellular_component	GO:0005853	eukaryotic translation elongation factor 1 complex	1	0.04045157250927995	1	1
cellular_component	GO:0019008	molybdopterin synthase complex	1	0.04045157250927995	1	1
cellular_component	GO:0031352	intrinsic component of plastid inner membrane	1	0.04045157250927995	1	1
cellular_component	GO:0031353	integral component of plastid inner membrane	1	0.04045157250927995	1	1
cellular_component	GO:0031356	intrinsic component of chloroplast inner membrane	1	0.04045157250927995	1	1
cellular_component	GO:0031357	integral component of chloroplast inner membrane	1	0.04045157250927995	1	1
cellular_component	GO:0044611	nuclear pore inner ring	1	0.04045157250927995	1	1
biological_process	GO:0006253	dCTP catabolic process	1	0.040739171801545425	1	1
biological_process	GO:0009828	plant-type cell wall loosening	1	0.040739171801545425	1	1
biological_process	GO:0010201	response to continuous far red light stimulus by the high-irradiance response system	1	0.040739171801545425	1	1
biological_process	GO:0010446	response to alkaline pH	1	0.040739171801545425	1	1
biological_process	GO:0015744	succinate transport	1	0.040739171801545425	1	1
biological_process	GO:0034315	regulation of Arp2/3 complex-mediated actin nucleation	1	0.040739171801545425	1	1
biological_process	GO:0034486	vacuolar transmembrane transport	1	0.040739171801545425	1	1
biological_process	GO:0042262	DNA protection	1	0.040739171801545425	1	1
biological_process	GO:0042450	arginine biosynthetic process via ornithine	1	0.040739171801545425	1	1
biological_process	GO:0046065	dCTP metabolic process	1	0.040739171801545425	1	1
biological_process	GO:0051125	regulation of actin nucleation	1	0.040739171801545425	1	1
biological_process	GO:0051127	positive regulation of actin nucleation	1	0.040739171801545425	1	1
biological_process	GO:0071469	cellular response to alkaline pH	1	0.040739171801545425	1	1
biological_process	GO:1900067	regulation of cellular response to alkaline pH	1	0.040739171801545425	1	1
biological_process	GO:1900378	positive regulation of secondary metabolite biosynthetic process	1	0.040739171801545425	1	1
biological_process	GO:2000082	regulation of L-ascorbic acid biosynthetic process	1	0.040739171801545425	1	1
biological_process	GO:2000601	positive regulation of Arp2/3 complex-mediated actin nucleation	1	0.040739171801545425	1	1
biological_process	GO:2001024	negative regulation of response to drug	1	0.040739171801545425	1	1
biological_process	GO:2001039	negative regulation of cellular response to drug	1	0.040739171801545425	1	1
biological_process	GO:0000154	rRNA modification	0.9826747061703671	0.04101694882468603	1	1
biological_process	GO:0043900	regulation of multi-organism process	0.9826747061703671	0.04101694882468603	1	1
molecular_function	GO:0003826	alpha-ketoacid dehydrogenase activity	1	0.04101912775573052	1	1
molecular_function	GO:0003857	3-hydroxyacyl-CoA dehydrogenase activity	1	0.04101912775573052	1	1
molecular_function	GO:0003863	3-methyl-2-oxobutanoate dehydrogenase (2-methylpropanoyl-transferring) activity	1	0.04101912775573052	1	1
molecular_function	GO:0005539	glycosaminoglycan binding	1	0.04101912775573052	1	1
molecular_function	GO:0008763	UDP-N-acetylmuramate-L-alanine ligase activity	1	0.04101912775573052	1	1
molecular_function	GO:0009020	tRNA (guanosine-2'-O-)-methyltransferase activity	1	0.04101912775573052	1	1
molecular_function	GO:0010309	acireductone dioxygenase [iron(II)-requiring] activity	1	0.04101912775573052	1	1
molecular_function	GO:0015141	succinate transmembrane transporter activity	1	0.04101912775573052	1	1
molecular_function	GO:0032552	deoxyribonucleotide binding	1	0.04101912775573052	1	1
molecular_function	GO:0032556	pyrimidine deoxyribonucleotide binding	1	0.04101912775573052	1	1
molecular_function	GO:0034237	protein kinase A regulatory subunit binding	1	0.04101912775573052	1	1
molecular_function	GO:0046524	sucrose-phosphate synthase activity	1	0.04101912775573052	1	1
molecular_function	GO:0047840	dCTP diphosphatase activity	1	0.04101912775573052	1	1
molecular_function	GO:0051018	protein kinase A binding	1	0.04101912775573052	1	1
molecular_function	GO:0071933	Arp2/3 complex binding	1	0.04101912775573052	1	1
molecular_function	GO:0080046	quercetin 4'-O-glucosyltransferase activity	1	0.04101912775573052	1	1
biological_process	GO:0046916	cellular transition metal ion homeostasis	0.9781495656211551	0.04153540187755863	1	1
biological_process	GO:0072329	monocarboxylic acid catabolic process	0.9774704084021704	0.04156040340728367	1	1
biological_process	GO:0000469	cleavage involved in rRNA processing	0.9846184533890372	0.04159402674208055	1	1
biological_process	GO:0009835	fruit ripening	0.9846184533890372	0.04159402674208055	1	1
biological_process	GO:0030838	positive regulation of actin filament polymerization	0.9846184533890372	0.04159402674208055	1	1
biological_process	GO:0000463	maturation of LSU-rRNA from tricistronic rRNA transcript (SSU-rRNA, 5.8S rRNA, LSU-rRNA)	0.9889086768470924	0.04177004117026391	1	1
molecular_function	GO:0008353	RNA polymerase II CTD heptapeptide repeat kinase activity	0.9843026961411436	0.04231666017262888	1	1
molecular_function	GO:0003756	protein disulfide isomerase activity	0.988724028655463	0.042333275226281344	1	1
molecular_function	GO:0016864	intramolecular oxidoreductase activity, transposing S-S bonds	0.988724028655463	0.042333275226281344	1	1
molecular_function	GO:0030570	pectate lyase activity	0.988724028655463	0.042333275226281344	1	1
molecular_function	GO:0032934	sterol binding	0.988724028655463	0.042333275226281344	1	1
molecular_function	GO:0022890	inorganic cation transmembrane transporter activity	0.9673252135021764	0.04239997674014364	1	1
cellular_component	GO:0009507	chloroplast	0.9621827334339484	0.042558810131026845	1	1
cellular_component	GO:0031226	intrinsic component of plasma membrane	0.9685078880874746	0.04287965529204764	1	1
biological_process	GO:0010087	phloem or xylem histogenesis	0.9742819945615436	0.042887228025230276	1	1
biological_process	GO:0016042	lipid catabolic process	0.9691374855390887	0.043021915077238466	1	1
biological_process	GO:1901566	organonitrogen compound biosynthetic process	0.9624801777968238	0.04310126924957697	1	1
cellular_component	GO:0032588	trans-Golgi network membrane	0.9892663366200339	0.045195845442981324	1	1
cellular_component	GO:0043601	nuclear replisome	0.9892663366200339	0.045195845442981324	1	1
biological_process	GO:0006875	cellular metal ion homeostasis	0.9711199440457757	0.045278619927766176	1	1
biological_process	GO:0000076	DNA replication checkpoint	0.989096803950533	0.04576561489739194	1	1
biological_process	GO:0042761	very long-chain fatty acid biosynthetic process	0.989096803950533	0.04576561489739194	1	1
biological_process	GO:0043928	exonucleolytic catabolism of deadenylated mRNA	0.989096803950533	0.04576561489739194	1	1
biological_process	GO:2000034	regulation of seed maturation	0.989096803950533	0.04576561489739194	1	1
cellular_component	GO:0033647	host intracellular organelle	0.9690161662788707	0.046313864247908294	1	1
cellular_component	GO:0033648	host intracellular membrane-bounded organelle	0.9690161662788707	0.046313864247908294	1	1
cellular_component	GO:0042025	host cell nucleus	0.9690161662788707	0.046313864247908294	1	1
cellular_component	GO:0030686	90S preribosome	0.9834060450137513	0.04632893607435433	1	1
cellular_component	GO:0042575	DNA polymerase complex	0.9834060450137513	0.04632893607435433	1	1
biological_process	GO:0000096	sulfur amino acid metabolic process	0.9746165315049595	0.046751431962395375	1	1
biological_process	GO:0009066	aspartate family amino acid metabolic process	0.9753480696510057	0.046829600161427586	1	1
biological_process	GO:0009086	methionine biosynthetic process	0.9830778634778436	0.04709954722356163	1	1
biological_process	GO:0009556	microsporogenesis	0.9830778634778436	0.04709954722356163	1	1
molecular_function	GO:0016702	oxidoreductase activity, acting on single donors with incorporation of molecular oxygen, incorporation of two atoms of oxygen	0.9801472562588549	0.04746091849266948	1	1
molecular_function	GO:0030545	receptor regulator activity	0.9827507760859753	0.047861876035081366	1	1
molecular_function	GO:0030546	signaling receptor activator activity	0.9827507760859753	0.047861876035081366	1	1
molecular_function	GO:0048018	receptor ligand activity	0.9827507760859753	0.047861876035081366	1	1
biological_process	GO:0015698	inorganic anion transport	0.9709408188305343	0.04902540707797144	1	1
cellular_component	GO:0030054	cell junction	0.9590354611717373	0.0492989306546225	1	1
biological_process	GO:0016584	nucleosome positioning	0.9899434809478431	0.0493835050771346	1	1
biological_process	GO:0051238	sequestering of metal ion	0.9899434809478431	0.0493835050771346	1	1
biological_process	GO:0071265	L-methionine biosynthetic process	0.9899434809478431	0.0493835050771346	1	1
biological_process	GO:1902969	mitotic DNA replication	0.9899434809478431	0.0493835050771346	1	1
cellular_component	GO:0005773	vacuole	0.9581711157762567	0.04967501675442888	1	1
molecular_function	GO:0046983	protein dimerization activity	0.9601677228926092	0.049870688586386006	1	1
molecular_function	GO:0016157	sucrose synthase activity	0.9898015301903149	0.04992461004379114	1	1
molecular_function	GO:0016160	amylase activity	0.9898015301903149	0.04992461004379114	1	1
molecular_function	GO:1990538	xylan O-acetyltransferase activity	0.9898015301903149	0.04992461004379114	1	1
biological_process	GO:0042737	drug catabolic process	0.9665349988300269	0.05014020539283819	1	1
cellular_component	GO:0000314	organellar small ribosomal subunit	0.9952370238354824	0.050356434967129375	1	1
cellular_component	GO:0012511	monolayer-surrounded lipid storage body	0.9952370238354824	0.050356434967129375	1	1
cellular_component	GO:0046861	glyoxysomal membrane	0.9952370238354824	0.050356434967129375	1	1
biological_process	GO:0005986	sucrose biosynthetic process	0.9951807860551636	0.05078828015247606	1	1
biological_process	GO:0009229	thiamine diphosphate biosynthetic process	0.9951807860551636	0.05078828015247606	1	1
biological_process	GO:0009264	deoxyribonucleotide catabolic process	0.9951807860551636	0.05078828015247606	1	1
biological_process	GO:0009700	indole phytoalexin biosynthetic process	0.9951807860551636	0.05078828015247606	1	1
biological_process	GO:0010120	camalexin biosynthetic process	0.9951807860551636	0.05078828015247606	1	1
biological_process	GO:0019860	uracil metabolic process	0.9951807860551636	0.05078828015247606	1	1
biological_process	GO:0033314	mitotic DNA replication checkpoint	0.9951807860551636	0.05078828015247606	1	1
biological_process	GO:0042178	xenobiotic catabolic process	0.9951807860551636	0.05078828015247606	1	1
biological_process	GO:0042357	thiamine diphosphate metabolic process	0.9951807860551636	0.05078828015247606	1	1
biological_process	GO:0046217	indole phytoalexin metabolic process	0.9951807860551636	0.05078828015247606	1	1
biological_process	GO:0046386	deoxyribose phosphate catabolic process	0.9951807860551636	0.05078828015247606	1	1
biological_process	GO:0052314	phytoalexin metabolic process	0.9951807860551636	0.05078828015247606	1	1
biological_process	GO:0052315	phytoalexin biosynthetic process	0.9951807860551636	0.05078828015247606	1	1
biological_process	GO:0052317	camalexin metabolic process	0.9951807860551636	0.05078828015247606	1	1
biological_process	GO:0070125	mitochondrial translational elongation	0.9951807860551636	0.05078828015247606	1	1
biological_process	GO:1990481	mRNA pseudouridine synthesis	0.9951807860551636	0.05078828015247606	1	1
molecular_function	GO:0004058	aromatic-L-amino-acid decarboxylase activity	0.9951255046293599	0.05120963022419175	1	1
molecular_function	GO:0016842	amidine-lyase activity	0.9951255046293599	0.05120963022419175	1	1
molecular_function	GO:0097001	ceramide binding	0.9951255046293599	0.05120963022419175	1	1
cellular_component	GO:0032586	protein storage vacuole membrane	0.9919249187666512	0.05124021740839091	1	1
biological_process	GO:0006228	UTP biosynthetic process	0.9918185374124758	0.05175084154694896	1	1
biological_process	GO:0006450	regulation of translational fidelity	0.9918185374124758	0.05175084154694896	1	1
biological_process	GO:0009098	leucine biosynthetic process	0.9918185374124758	0.05175084154694896	1	1
biological_process	GO:0009099	valine biosynthetic process	0.9918185374124758	0.05175084154694896	1	1
biological_process	GO:0009263	deoxyribonucleotide biosynthetic process	0.9918185374124758	0.05175084154694896	1	1
biological_process	GO:0009435	NAD biosynthetic process	0.9918185374124758	0.05175084154694896	1	1
biological_process	GO:0010275	NAD(P)H dehydrogenase complex assembly	0.9918185374124758	0.05175084154694896	1	1
biological_process	GO:0042547	cell wall modification involved in multidimensional cell growth	0.9918185374124758	0.05175084154694896	1	1
biological_process	GO:0046051	UTP metabolic process	0.9918185374124758	0.05175084154694896	1	1
molecular_function	GO:0009922	fatty acid elongase activity	0.9917137205721367	0.05225022010261349	1	1
molecular_function	GO:0031492	nucleosomal DNA binding	0.9917137205721367	0.05225022010261349	1	1
molecular_function	GO:0102229	amylopectin maltohydrolase activity	0.9917137205721367	0.05225022010261349	1	1
cellular_component	GO:0005887	integral component of plasma membrane	0.9655412259306907	0.052389458281652854	1	1
biological_process	GO:0006665	sphingolipid metabolic process	0.973366922224898	0.05255731919625901	1	1
molecular_function	GO:0004620	phospholipase activity	0.9698407049133476	0.05262083443768454	1	1
biological_process	GO:0009814	defense response, incompatible interaction	0.9644071855352071	0.052848694763257674	1	1
biological_process	GO:0000038	very long-chain fatty acid metabolic process	0.9814780775601686	0.05336776833155332	1	1
biological_process	GO:0006636	unsaturated fatty acid biosynthetic process	0.9814780775601686	0.05336776833155332	1	1
biological_process	GO:0010167	response to nitrate	0.9814780775601686	0.05336776833155332	1	1
biological_process	GO:0019344	cysteine biosynthetic process	0.9814780775601686	0.05336776833155332	1	1
cellular_component	GO:0033643	host cell part	0.9637650742620567	0.05349338209062324	1	1
cellular_component	GO:0033646	host intracellular part	0.9637650742620567	0.05349338209062324	1	1
cellular_component	GO:0043656	host intracellular region	0.9637650742620567	0.05349338209062324	1	1
molecular_function	GO:0004312	fatty acid synthase activity	0.9777733467644784	0.05391878314714555	1	1
molecular_function	GO:0008171	O-methyltransferase activity	0.9777733467644784	0.05391878314714555	1	1
molecular_function	GO:0015085	calcium ion transmembrane transporter activity	0.9705761323276152	0.053937259298755175	1	1
molecular_function	GO:0046915	transition metal ion transmembrane transporter activity	0.9705761323276152	0.053937259298755175	1	1
biological_process	GO:0009725	response to hormone	0.952600373979496	0.05429522433533047	1	1
biological_process	GO:0009606	tropism	0.967463129543539	0.05470376132758589	1	1
biological_process	GO:0046395	carboxylic acid catabolic process	0.9615695021640496	0.05588467082666275	1	1
biological_process	GO:0009409	response to cold	0.9581981543629949	0.055982828136390654	1	1
biological_process	GO:0000373	Group II intron splicing	0.9745321205506656	0.056566018200037566	1	1
biological_process	GO:0051495	positive regulation of cytoskeleton organization	0.9745321205506656	0.056566018200037566	1	1
biological_process	GO:1902905	positive regulation of supramolecular fiber organization	0.9745321205506656	0.056566018200037566	1	1
molecular_function	GO:1901682	sulfur compound transmembrane transporter activity	0.9739700949855232	0.057637990152524916	1	1
biological_process	GO:0007265	Ras protein signal transduction	0.9677281122394832	0.059230614428870156	1	1
biological_process	GO:1901264	carbohydrate derivative transport	0.9698792401007443	0.05948521886183711	1	1
cellular_component	GO:0009705	plant-type vacuole membrane	0.9627638080420089	0.059819635892388826	1	1
biological_process	GO:0010043	response to zinc ion	0.9798734003107874	0.06050228192561785	1	1
molecular_function	GO:0016684	oxidoreductase activity, acting on peroxide as acceptor	0.9624365384921416	0.06273656453618805	1	1
molecular_function	GO:0008017	microtubule binding	0.9551163133504189	0.06349622715564739	1	1
biological_process	GO:0016054	organic acid catabolic process	0.9555775307922957	0.06386468461201328	1	1
biological_process	GO:0055065	metal ion homeostasis	0.9530874226184525	0.06431307767423498	1	1
biological_process	GO:0033559	unsaturated fatty acid metabolic process	0.9712373554831	0.06441152977591422	1	1
biological_process	GO:0050801	ion homeostasis	0.9509304433015237	0.06456817423843206	1	1
cellular_component	GO:0032040	small-subunit processome	0.9688012381822124	0.06526036473605457	1	1
biological_process	GO:0097305	response to alcohol	0.9463749554139207	0.06559059632777792	1	1
biological_process	GO:0055076	transition metal ion homeostasis	0.9562887628875362	0.06572367844728652	1	1
cellular_component	GO:0005844	polysome	0.9667057140580407	0.06600318094491858	1	1
biological_process	GO:0022613	ribonucleoprotein complex biogenesis	0.9472699239016307	0.06610489659865366	1	1
biological_process	GO:0042430	indole-containing compound metabolic process	0.9680923433754609	0.06654246396571899	1	1
biological_process	GO:0032271	regulation of protein polymerization	0.9635803264852248	0.06671217183337685	1	1
molecular_function	GO:0003779	actin binding	0.9561476114338103	0.0669241553963546	1	1
molecular_function	GO:0015171	amino acid transmembrane transporter activity	0.9621343743058054	0.06723792159218472	1	1
cellular_component	GO:0110165	cellular anatomical entity	0.9665460874960318	0.06813847109806831	1	1
biological_process	GO:0006551	leucine metabolic process	0.9783605055276838	0.06861077010086089	1	1
biological_process	GO:0008216	spermidine metabolic process	0.9783605055276838	0.06861077010086089	1	1
biological_process	GO:0015780	nucleotide-sugar transmembrane transport	0.9783605055276838	0.06861077010086089	1	1
biological_process	GO:0055070	copper ion homeostasis	0.9783605055276838	0.06861077010086089	1	1
biological_process	GO:0071483	cellular response to blue light	0.9783605055276838	0.06861077010086089	1	1
biological_process	GO:0098661	inorganic anion transmembrane transport	0.9783605055276838	0.06861077010086089	1	1
biological_process	GO:0009147	pyrimidine nucleoside triphosphate metabolic process	0.9727036896930745	0.06888310783186147	1	1
biological_process	GO:0033260	nuclear DNA replication	0.9727036896930745	0.06888310783186147	1	1
biological_process	GO:0071695	anatomical structure maturation	0.9508288059297838	0.06906293777001565	1	1
molecular_function	GO:0008514	organic anion transmembrane transporter activity	0.9513489470980289	0.06923263572395165	1	1
molecular_function	GO:0004601	peroxidase activity	0.957975378607681	0.0699205852967602	1	1
biological_process	GO:0009451	RNA modification	0.9438864339156989	0.06995545063615052	1	1
biological_process	GO:0044106	cellular amine metabolic process	0.9587059838246403	0.07013964649129698	1	1
molecular_function	GO:0016798	hydrolase activity, acting on glycosyl bonds	0.9445901326028091	0.07117389746373927	1	1
biological_process	GO:0071215	cellular response to abscisic acid stimulus	0.9448049366435435	0.07243031925870765	1	1
biological_process	GO:0097306	cellular response to alcohol	0.9448049366435435	0.07243031925870765	1	1
biological_process	GO:0015849	organic acid transport	0.9506653628093192	0.07272553806934344	1	1
biological_process	GO:0046942	carboxylic acid transport	0.9506653628093192	0.07272553806934344	1	1
biological_process	GO:0010565	regulation of cellular ketone metabolic process	0.9551130046296267	0.07345939238892327	1	1
biological_process	GO:0010143	cutin biosynthetic process	0.9674957490982208	0.07346909956871966	1	1
biological_process	GO:0045037	protein import into chloroplast stroma	0.9674957490982208	0.07346909956871966	1	1
biological_process	GO:0009629	response to gravity	0.9584645981224413	0.07376596759601893	1	1
biological_process	GO:0062012	regulation of small molecule metabolic process	0.9515331698679407	0.07444549070806251	1	1
molecular_function	GO:0016854	racemase and epimerase activity	0.9668544313784914	0.07469199767278249	1	1
molecular_function	GO:0003678	DNA helicase activity	0.9573766137595696	0.07547109740895747	1	1
molecular_function	GO:0015631	tubulin binding	0.9441702236002301	0.07666892098937779	1	1
cellular_component	GO:0030894	replisome	0.9774436494223683	0.07689113825447078	1	1
biological_process	GO:0000478	endonucleolytic cleavage involved in rRNA processing	0.97710916991734	0.07779031363801647	1	1
biological_process	GO:0006771	riboflavin metabolic process	0.97710916991734	0.07779031363801647	1	1
biological_process	GO:0009231	riboflavin biosynthetic process	0.97710916991734	0.07779031363801647	1	1
biological_process	GO:0010959	regulation of metal ion transport	0.97710916991734	0.07779031363801647	1	1
biological_process	GO:0036003	positive regulation of transcription from RNA polymerase II promoter in response to stress	0.97710916991734	0.07779031363801647	1	1
biological_process	GO:0061408	positive regulation of transcription from RNA polymerase II promoter in response to heat stress	0.97710916991734	0.07779031363801647	1	1
molecular_function	GO:0000287	magnesium ion binding	0.9468791428407161	0.07848759800942127	1	1
molecular_function	GO:0008271	secondary active sulfate transmembrane transporter activity	0.9767789117778689	0.07867154442966744	1	1
molecular_function	GO:0120013	lipid transfer activity	0.9767789117778689	0.07867154442966744	1	1
molecular_function	GO:0120014	phospholipid transfer activity	0.9767789117778689	0.07867154442966744	1	1
biological_process	GO:0046189	phenol-containing compound biosynthetic process	0.9694980286622112	0.07877420943573618	1	1
molecular_function	GO:0016759	cellulose synthase activity	0.9689750826314998	0.07988192142192883	1	1
molecular_function	GO:0016760	cellulose synthase (UDP-forming) activity	0.9689750826314998	0.07988192142192883	1	1
molecular_function	GO:0016884	carbon-nitrogen ligase activity, with glutamine as amido-N-donor	0.9689750826314998	0.07988192142192883	1	1
biological_process	GO:0009311	oligosaccharide metabolic process	0.9532485680376046	0.080765334363455	1	1
biological_process	GO:0055080	cation homeostasis	0.937985267552282	0.08209509835364973	1	1
biological_process	GO:0005975	carbohydrate metabolic process	0.9280480837014293	0.08308631365017238	1	1
biological_process	GO:0006534	cysteine metabolic process	0.9632431370660894	0.08396302262441514	1	1
molecular_function	GO:0005342	organic acid transmembrane transporter activity	0.9445359375860767	0.08455242278614425	1	1
molecular_function	GO:0046943	carboxylic acid transmembrane transporter activity	0.9445359375860767	0.08455242278614425	1	1
biological_process	GO:0016053	organic acid biosynthetic process	0.9301730825658419	0.08467403802563188	1	1
biological_process	GO:0046394	carboxylic acid biosynthetic process	0.9301730825658419	0.08467403802563188	1	1
biological_process	GO:0044275	cellular carbohydrate catabolic process	0.9535254394794349	0.08475260359340953	1	1
biological_process	GO:0090501	RNA phosphodiester bond hydrolysis	0.9544628991453892	0.08611580606296752	1	1
biological_process	GO:0034293	sexual sporulation	0.9589830511753139	0.08624647199706044	1	1
biological_process	GO:0006826	iron ion transport	0.956187518839138	0.086746893125592	1	1
biological_process	GO:0009062	fatty acid catabolic process	0.956187518839138	0.086746893125592	1	1
molecular_function	GO:0016879	ligase activity, forming carbon-nitrogen bonds	0.9473791655623154	0.08682971647761682	1	1
cellular_component	GO:0045239	tricarboxylic acid cycle enzyme complex	0.9767346340516647	0.08718071418059888	1	1
biological_process	GO:0009553	embryo sac development	0.9402424434247518	0.08731083813898587	1	1
biological_process	GO:0032535	regulation of cellular component size	0.9452962386724141	0.08752611568492621	1	1
biological_process	GO:0090066	regulation of anatomical structure size	0.9452962386724141	0.08752611568492621	1	1
molecular_function	GO:0016722	oxidoreductase activity, oxidizing metal ions	0.958166052416499	0.08770048918226447	1	1
biological_process	GO:0000479	endonucleolytic cleavage of tricistronic rRNA transcript (SSU-rRNA, 5.8S rRNA, LSU-rRNA)	0.9764195607331058	0.08808810379249521	1	1
biological_process	GO:0006526	arginine biosynthetic process	0.9764195607331058	0.08808810379249521	1	1
biological_process	GO:0009268	response to pH	0.9764195607331058	0.08808810379249521	1	1
biological_process	GO:0010929	positive regulation of auxin mediated signaling pathway	0.9764195607331058	0.08808810379249521	1	1
biological_process	GO:0019359	nicotinamide nucleotide biosynthetic process	0.9764195607331058	0.08808810379249521	1	1
biological_process	GO:0090355	positive regulation of auxin metabolic process	0.9764195607331058	0.08808810379249521	1	1
molecular_function	GO:0004550	nucleoside diphosphate kinase activity	0.9761091902279035	0.08897531045133324	1	1
molecular_function	GO:0005089	Rho guanyl-nucleotide exchange factor activity	0.9761091902279035	0.08897531045133324	1	1
molecular_function	GO:0070403	NAD+ binding	0.9761091902279035	0.08897531045133324	1	1
molecular_function	GO:1901618	organic hydroxy compound transmembrane transporter activity	0.9761091902279035	0.08897531045133324	1	1
cellular_component	GO:0016324	apical plasma membrane	0.9665387979621287	0.08912383171435108	1	1
cellular_component	GO:0009570	chloroplast stroma	0.9247310276861345	0.09000808098786625	1	1
biological_process	GO:0048878	chemical homeostasis	0.9278209367997919	0.0900136208291584	1	1
cellular_component	GO:0005730	nucleolus	0.9261229636329356	0.09014062733014612	1	1
biological_process	GO:0000028	ribosomal small subunit assembly	0.9659910349416254	0.0903072634012668	1	1
biological_process	GO:0009625	response to insect	0.9659910349416254	0.0903072634012668	1	1
biological_process	GO:0009697	salicylic acid biosynthetic process	0.9659910349416254	0.0903072634012668	1	1
biological_process	GO:0042775	mitochondrial ATP synthesis coupled electron transport	0.9659910349416254	0.0903072634012668	1	1
molecular_function	GO:0005267	potassium channel activity	0.965449038908811	0.09146953080265478	1	1
molecular_function	GO:0016853	isomerase activity	0.9300019636659753	0.09207674190610084	1	1
molecular_function	GO:0004675	transmembrane receptor protein serine/threonine kinase activity	0.9341538090958909	0.09386587690737747	1	1
biological_process	GO:0007264	small GTPase mediated signal transduction	0.9426280915173967	0.09452432372283363	1	1
biological_process	GO:0065004	protein-DNA complex assembly	0.9383340621670844	0.09463198563053432	1	1
biological_process	GO:0007015	actin filament organization	0.9365232770906937	0.09540320056479455	1	1
biological_process	GO:0062197	cellular response to chemical stress	0.9365232770906937	0.09540320056479455	1	1
biological_process	GO:0006573	valine metabolic process	0.9584059732579194	0.09617218892164248	1	1
biological_process	GO:0030148	sphingolipid biosynthetic process	0.9584059732579194	0.09617218892164248	1	1
biological_process	GO:0042026	protein refolding	0.9584059732579194	0.09617218892164248	1	1
biological_process	GO:0046885	regulation of hormone biosynthetic process	0.9483830714091186	0.09749285873441682	1	1
molecular_function	GO:0050897	cobalt ion binding	0.9576833398273712	0.0975497943714561	1	1
biological_process	GO:0009738	abscisic acid-activated signaling pathway	0.9249536075972546	0.09757678105025376	1	1
biological_process	GO:0006261	DNA-dependent DNA replication	0.9302440531945685	0.09820425483720675	1	1
biological_process	GO:0009083	branched-chain amino acid catabolic process	0.9534129128535929	0.0984309682465815	1	1
biological_process	GO:0016554	cytidine to uridine editing	0.9534129128535929	0.0984309682465815	1	1
biological_process	GO:0048236	plant-type sporogenesis	0.9534129128535929	0.0984309682465815	1	1
cellular_component	GO:0005885	Arp2/3 protein complex	0.9771143077088489	0.09849775927045729	1	1
cellular_component	GO:0008250	oligosaccharyltransferase complex	0.9771143077088489	0.09849775927045729	1	1
biological_process	GO:0006183	GTP biosynthetic process	0.9768344856061839	0.09939305346883721	1	1
biological_process	GO:0007187	G protein-coupled receptor signaling pathway, coupled to cyclic nucleotide second messenger	0.9768344856061839	0.09939305346883721	1	1
biological_process	GO:0007188	adenylate cyclase-modulating G protein-coupled receptor signaling pathway	0.9768344856061839	0.09939305346883721	1	1
biological_process	GO:0007349	cellularization	0.9768344856061839	0.09939305346883721	1	1
biological_process	GO:0010601	positive regulation of auxin biosynthetic process	0.9768344856061839	0.09939305346883721	1	1
biological_process	GO:0019882	antigen processing and presentation	0.9768344856061839	0.09939305346883721	1	1
biological_process	GO:0043588	skin development	0.9768344856061839	0.09939305346883721	1	1
biological_process	GO:0048829	root cap development	0.9768344856061839	0.09939305346883721	1	1
biological_process	GO:0070828	heterochromatin organization	0.9768344856061839	0.09939305346883721	1	1
molecular_function	GO:0003860	3-hydroxyisobutyryl-CoA hydrolase activity	0.9765594834456129	0.10026639268299083	1	1
molecular_function	GO:0004435	phosphatidylinositol phospholipase C activity	0.9765594834456129	0.10026639268299083	1	1
molecular_function	GO:0004629	phospholipase C activity	0.9765594834456129	0.10026639268299083	1	1
molecular_function	GO:0009008	DNA-methyltransferase activity	0.9765594834456129	0.10026639268299083	1	1
molecular_function	GO:0003746	translation elongation factor activity	0.9492502172217054	0.10027865088141917	1	1
biological_process	GO:0009617	response to bacterium	0.9169597077579861	0.10082868889000397	1	1
biological_process	GO:0010026	trichome differentiation	0.9372690615123517	0.10125751429503262	1	1
biological_process	GO:0006576	cellular biogenic amine metabolic process	0.9407693855711299	0.10152020614213585	1	1
cellular_component	GO:0009532	plastid stroma	0.9144048977063682	0.10175799261828938	1	1
molecular_function	GO:0022857	transmembrane transporter activity	0.9101140171711262	0.10279236179272622	1	1
biological_process	GO:0006553	lysine metabolic process	0.9622090393323601	0.10383340945311352	1	1
biological_process	GO:0030245	cellulose catabolic process	0.9622090393323601	0.10383340945311352	1	1
biological_process	GO:0098656	anion transmembrane transport	0.9277491622232296	0.10457100656799974	1	1
biological_process	GO:0008064	regulation of actin polymerization or depolymerization	0.9403691135477363	0.10484997730632532	1	1
biological_process	GO:0030832	regulation of actin filament length	0.9403691135477363	0.10484997730632532	1	1
biological_process	GO:0110053	regulation of actin filament organization	0.9403691135477363	0.10484997730632532	1	1
biological_process	GO:0044242	cellular lipid catabolic process	0.9298169027358398	0.10495484553874775	1	1
molecular_function	GO:0008810	cellulase activity	0.9616528457946313	0.10504490066622542	1	1
molecular_function	GO:0016597	amino acid binding	0.9616528457946313	0.10504490066622542	1	1
molecular_function	GO:0019239	deaminase activity	0.9616528457946313	0.10504490066622542	1	1
biological_process	GO:0006520	cellular amino acid metabolic process	0.9131128446238629	0.10636425641914217	1	1
molecular_function	GO:0008374	O-acyltransferase activity	0.9253702000217437	0.10769759717130804	1	1
biological_process	GO:0009555	pollen development	0.9174544360728853	0.10865606317317338	1	1
cellular_component	GO:0043596	nuclear replication fork	0.9536710639256456	0.10896898528045156	1	1
biological_process	GO:0008154	actin polymerization or depolymerization	0.9343519555925719	0.10963037561708835	1	1
cellular_component	GO:0005775	vacuolar lumen	0.9795920227166391	0.1102533503346663	1	1
cellular_component	GO:0005782	peroxisomal matrix	0.9795920227166391	0.1102533503346663	1	1
cellular_component	GO:0009547	plastid ribosome	0.9795920227166391	0.1102533503346663	1	1
cellular_component	GO:0030956	glutamyl-tRNA(Gln) amidotransferase complex	0.9795920227166391	0.1102533503346663	1	1
cellular_component	GO:0031907	microbody lumen	0.9795920227166391	0.1102533503346663	1	1
cellular_component	GO:0033116	endoplasmic reticulum-Golgi intermediate compartment membrane	0.9795920227166391	0.1102533503346663	1	1
cellular_component	GO:0036064	ciliary basal body	0.9795920227166391	0.1102533503346663	1	1
biological_process	GO:0015706	nitrate transport	0.9529004527764384	0.11044887164791106	1	1
biological_process	GO:0010089	xylem development	0.94142856939798	0.1104735984086005	1	1
biological_process	GO:0010305	leaf vascular tissue pattern formation	0.94142856939798	0.1104735984086005	1	1
biological_process	GO:1901136	carbohydrate derivative catabolic process	0.94142856939798	0.1104735984086005	1	1
biological_process	GO:0009204	deoxyribonucleoside triphosphate catabolic process	0.9793701434240687	0.11110512730556561	1	1
biological_process	GO:0009772	photosynthetic electron transport in photosystem II	0.9793701434240687	0.11110512730556561	1	1
biological_process	GO:0009831	plant-type cell wall modification involved in multidimensional cell growth	0.9793701434240687	0.11110512730556561	1	1
biological_process	GO:0010205	photoinhibition	0.9793701434240687	0.11110512730556561	1	1
biological_process	GO:0010236	plastoquinone biosynthetic process	0.9793701434240687	0.11110512730556561	1	1
biological_process	GO:0030435	sporulation resulting in formation of a cellular spore	0.9793701434240687	0.11110512730556561	1	1
biological_process	GO:0030574	collagen catabolic process	0.9793701434240687	0.11110512730556561	1	1
biological_process	GO:0032011	ARF protein signal transduction	0.9793701434240687	0.11110512730556561	1	1
biological_process	GO:0032012	regulation of ARF protein signal transduction	0.9793701434240687	0.11110512730556561	1	1
biological_process	GO:0043155	negative regulation of photosynthesis, light reaction	0.9793701434240687	0.11110512730556561	1	1
biological_process	GO:0048317	seed morphogenesis	0.9793701434240687	0.11110512730556561	1	1
biological_process	GO:0070861	regulation of protein exit from endoplasmic reticulum	0.9793701434240687	0.11110512730556561	1	1
biological_process	GO:0070863	positive regulation of protein exit from endoplasmic reticulum	0.9793701434240687	0.11110512730556561	1	1
biological_process	GO:1902477	regulation of defense response to bacterium, incompatible interaction	0.9793701434240687	0.11110512730556561	1	1
molecular_function	GO:0005384	manganese ion transmembrane transporter activity	0.9521381239649187	0.11190196680877658	1	1
molecular_function	GO:0003918	DNA topoisomerase type II (double strand cut, ATP-hydrolyzing) activity	0.9791525946650652	0.11193408000270583	1	1
molecular_function	GO:0004301	epoxide hydrolase activity	0.9791525946650652	0.11193408000270583	1	1
molecular_function	GO:0008515	sucrose transmembrane transporter activity	0.9791525946650652	0.11193408000270583	1	1
molecular_function	GO:0015101	organic cation transmembrane transporter activity	0.9791525946650652	0.11193408000270583	1	1
molecular_function	GO:0015154	disaccharide transmembrane transporter activity	0.9791525946650652	0.11193408000270583	1	1
molecular_function	GO:0015157	oligosaccharide transmembrane transporter activity	0.9791525946650652	0.11193408000270583	1	1
molecular_function	GO:0016433	rRNA (adenine) methyltransferase activity	0.9791525946650652	0.11193408000270583	1	1
molecular_function	GO:0016803	ether hydrolase activity	0.9791525946650652	0.11193408000270583	1	1
molecular_function	GO:0016872	intramolecular lyase activity	0.9791525946650652	0.11193408000270583	1	1
molecular_function	GO:0046625	sphingolipid binding	0.9791525946650652	0.11193408000270583	1	1
molecular_function	GO:0047631	ADP-ribose diphosphatase activity	0.9791525946650652	0.11193408000270583	1	1
molecular_function	GO:0050567	glutaminyl-tRNA synthase (glutamine-hydrolyzing) activity	0.9791525946650652	0.11193408000270583	1	1
biological_process	GO:0030003	cellular cation homeostasis	0.9202634409123025	0.11206987149923235	1	1
molecular_function	GO:0016701	oxidoreductase activity, acting on single donors with incorporation of molecular oxygen	0.9402410891389967	0.1123803442394768	1	1
biological_process	GO:0006879	cellular iron ion homeostasis	0.9470133247647505	0.11255657406056781	1	1
biological_process	GO:0019751	polyol metabolic process	0.929860353508703	0.11263865538054668	1	1
molecular_function	GO:0140110	transcription regulator activity	0.8991674237882816	0.11465165364564373	1	1
molecular_function	GO:0051015	actin filament binding	0.9280676998946117	0.11517897782207387	1	1
biological_process	GO:0072503	cellular divalent inorganic cation homeostasis	0.9279466980702553	0.11754604286654367	1	1
cellular_component	GO:0005721	pericentric heterochromatin	1	0.11785817303288139	1	1
cellular_component	GO:0005766	primary lysosome	1	0.11785817303288139	1	1
cellular_component	GO:0031618	nuclear pericentric heterochromatin	1	0.11785817303288139	1	1
cellular_component	GO:0033186	CAF-1 complex	1	0.11785817303288139	1	1
cellular_component	GO:0035371	microtubule plus-end	1	0.11785817303288139	1	1
cellular_component	GO:0042582	azurophil granule	1	0.11785817303288139	1	1
cellular_component	GO:0043626	PCNA complex	1	0.11785817303288139	1	1
cellular_component	GO:0044796	DNA polymerase processivity factor complex	1	0.11785817303288139	1	1
cellular_component	GO:0070545	PeBoW complex	1	0.11785817303288139	1	1
cellular_component	GO:0071540	eukaryotic translation initiation factor 3 complex, eIF3e	1	0.11785817303288139	1	1
cellular_component	GO:0097255	R2TP complex	1	0.11785817303288139	1	1
biological_process	GO:0030041	actin filament polymerization	0.9326465068942469	0.11796698219800628	1	1
biological_process	GO:0030833	regulation of actin filament polymerization	0.9326465068942469	0.11796698219800628	1	1
biological_process	GO:0000454	snoRNA guided rRNA pseudouridine synthesis	1	0.11841778342950547	1	1
biological_process	GO:0000738	DNA catabolic process, exonucleolytic	1	0.11841778342950547	1	1
biological_process	GO:0000916	actomyosin contractile ring contraction	1	0.11841778342950547	1	1
biological_process	GO:0002091	negative regulation of receptor internalization	1	0.11841778342950547	1	1
biological_process	GO:0002679	respiratory burst involved in defense response	1	0.11841778342950547	1	1
biological_process	GO:0002938	tRNA guanine ribose methylation	1	0.11841778342950547	1	1
biological_process	GO:0006269	DNA replication, synthesis of RNA primer	1	0.11841778342950547	1	1
biological_process	GO:0006335	DNA replication-dependent nucleosome assembly	1	0.11841778342950547	1	1
biological_process	GO:0006398	mRNA 3'-end processing by stem-loop binding and cleavage	1	0.11841778342950547	1	1
biological_process	GO:0006498	N-terminal protein lipidation	1	0.11841778342950547	1	1
biological_process	GO:0006499	N-terminal protein myristoylation	1	0.11841778342950547	1	1
biological_process	GO:0006691	leukotriene metabolic process	1	0.11841778342950547	1	1
biological_process	GO:0006788	heme oxidation	1	0.11841778342950547	1	1
biological_process	GO:0007096	regulation of exit from mitosis	1	0.11841778342950547	1	1
biological_process	GO:0007112	male meiosis cytokinesis	1	0.11841778342950547	1	1
biological_process	GO:0007193	adenylate cyclase-inhibiting G protein-coupled receptor signaling pathway	1	0.11841778342950547	1	1
biological_process	GO:0007600	sensory perception	1	0.11841778342950547	1	1
biological_process	GO:0009202	deoxyribonucleoside triphosphate biosynthetic process	1	0.11841778342950547	1	1
biological_process	GO:0009823	cytokinin catabolic process	1	0.11841778342950547	1	1
biological_process	GO:0010032	meiotic chromosome condensation	1	0.11841778342950547	1	1
biological_process	GO:0010047	fruit dehiscence	1	0.11841778342950547	1	1
biological_process	GO:0010271	regulation of chlorophyll catabolic process	1	0.11841778342950547	1	1
biological_process	GO:0010358	leaf shaping	1	0.11841778342950547	1	1
biological_process	GO:0010400	rhamnogalacturonan I side chain metabolic process	1	0.11841778342950547	1	1
biological_process	GO:0010441	guard cell development	1	0.11841778342950547	1	1
biological_process	GO:0010442	guard cell morphogenesis	1	0.11841778342950547	1	1
biological_process	GO:0010469	regulation of signaling receptor activity	1	0.11841778342950547	1	1
biological_process	GO:0010495	long-distance posttranscriptional gene silencing	1	0.11841778342950547	1	1
biological_process	GO:0010862	positive regulation of pathway-restricted SMAD protein phosphorylation	1	0.11841778342950547	1	1
biological_process	GO:0010973	positive regulation of division septum assembly	1	0.11841778342950547	1	1
biological_process	GO:0015696	ammonium transport	1	0.11841778342950547	1	1
biological_process	GO:0015709	thiosulfate transport	1	0.11841778342950547	1	1
biological_process	GO:0015786	UDP-glucose transmembrane transport	1	0.11841778342950547	1	1
biological_process	GO:0015790	UDP-xylose transmembrane transport	1	0.11841778342950547	1	1
biological_process	GO:0015858	nucleoside transport	1	0.11841778342950547	1	1
biological_process	GO:0018377	protein myristoylation	1	0.11841778342950547	1	1
biological_process	GO:0018962	3-phenylpropionate metabolic process	1	0.11841778342950547	1	1
biological_process	GO:0019370	leukotriene biosynthetic process	1	0.11841778342950547	1	1
biological_process	GO:0019380	3-phenylpropionate catabolic process	1	0.11841778342950547	1	1
biological_process	GO:0030582	reproductive fruiting body development	1	0.11841778342950547	1	1
biological_process	GO:0030850	prostate gland development	1	0.11841778342950547	1	1
biological_process	GO:0031000	response to caffeine	1	0.11841778342950547	1	1
biological_process	GO:0031028	septation initiation signaling	1	0.11841778342950547	1	1
biological_process	GO:0031567	mitotic cell size control checkpoint	1	0.11841778342950547	1	1
biological_process	GO:0031991	regulation of actomyosin contractile ring contraction	1	0.11841778342950547	1	1
biological_process	GO:0032194	ubiquinone biosynthetic process via 3,4-dihydroxy-5-polyprenylbenzoate	1	0.11841778342950547	1	1
biological_process	GO:0032196	transposition	1	0.11841778342950547	1	1
biological_process	GO:0032197	transposition, RNA-mediated	1	0.11841778342950547	1	1
biological_process	GO:0033477	S-methylmethionine metabolic process	1	0.11841778342950547	1	1
biological_process	GO:0033481	galacturonate biosynthetic process	1	0.11841778342950547	1	1
biological_process	GO:0033528	S-methylmethionine cycle	1	0.11841778342950547	1	1
biological_process	GO:0033567	DNA replication, Okazaki fragment processing	1	0.11841778342950547	1	1
biological_process	GO:0034723	DNA replication-dependent nucleosome organization	1	0.11841778342950547	1	1
biological_process	GO:0034757	negative regulation of iron ion transport	1	0.11841778342950547	1	1
biological_process	GO:0035017	cuticle pattern formation	1	0.11841778342950547	1	1
biological_process	GO:0035434	copper ion transmembrane transport	1	0.11841778342950547	1	1
biological_process	GO:0035561	regulation of chromatin binding	1	0.11841778342950547	1	1
biological_process	GO:0035563	positive regulation of chromatin binding	1	0.11841778342950547	1	1
biological_process	GO:0036166	phenotypic switching	1	0.11841778342950547	1	1
biological_process	GO:0036213	contractile ring contraction	1	0.11841778342950547	1	1
biological_process	GO:0036228	protein localization to nuclear inner membrane	1	0.11841778342950547	1	1
biological_process	GO:0036270	response to diuretic	1	0.11841778342950547	1	1
biological_process	GO:0036369	transcription factor catabolic process	1	0.11841778342950547	1	1
biological_process	GO:0039694	viral RNA genome replication	1	0.11841778342950547	1	1
biological_process	GO:0042371	vitamin K biosynthetic process	1	0.11841778342950547	1	1
biological_process	GO:0042373	vitamin K metabolic process	1	0.11841778342950547	1	1
biological_process	GO:0043137	DNA replication, removal of RNA primer	1	0.11841778342950547	1	1
biological_process	GO:0043279	response to alkaloid	1	0.11841778342950547	1	1
biological_process	GO:0044837	actomyosin contractile ring organization	1	0.11841778342950547	1	1
biological_process	GO:0045730	respiratory burst	1	0.11841778342950547	1	1
biological_process	GO:0052318	regulation of phytoalexin metabolic process	1	0.11841778342950547	1	1
biological_process	GO:0052319	regulation of phytoalexin biosynthetic process	1	0.11841778342950547	1	1
biological_process	GO:0052320	positive regulation of phytoalexin metabolic process	1	0.11841778342950547	1	1
biological_process	GO:0052322	positive regulation of phytoalexin biosynthetic process	1	0.11841778342950547	1	1
biological_process	GO:0060389	pathway-restricted SMAD protein phosphorylation	1	0.11841778342950547	1	1
biological_process	GO:0060390	regulation of SMAD protein signal transduction	1	0.11841778342950547	1	1
biological_process	GO:0060391	positive regulation of SMAD protein signal transduction	1	0.11841778342950547	1	1
biological_process	GO:0060393	regulation of pathway-restricted SMAD protein phosphorylation	1	0.11841778342950547	1	1
biological_process	GO:0060395	SMAD protein signal transduction	1	0.11841778342950547	1	1
biological_process	GO:0060736	prostate gland growth	1	0.11841778342950547	1	1
biological_process	GO:0060742	epithelial cell differentiation involved in prostate gland development	1	0.11841778342950547	1	1
biological_process	GO:0060771	phyllotactic patterning	1	0.11841778342950547	1	1
biological_process	GO:0060772	leaf phyllotactic patterning	1	0.11841778342950547	1	1
biological_process	GO:0060919	auxin influx	1	0.11841778342950547	1	1
biological_process	GO:0071266	'de novo' L-methionine biosynthetic process	1	0.11841778342950547	1	1
biological_process	GO:0071312	cellular response to alkaloid	1	0.11841778342950547	1	1
biological_process	GO:0071313	cellular response to caffeine	1	0.11841778342950547	1	1
biological_process	GO:0071415	cellular response to purine-containing compound	1	0.11841778342950547	1	1
biological_process	GO:0071422	succinate transmembrane transport	1	0.11841778342950547	1	1
biological_process	GO:0071433	cell wall repair	1	0.11841778342950547	1	1
biological_process	GO:0072488	ammonium transmembrane transport	1	0.11841778342950547	1	1
biological_process	GO:0075259	spore-bearing structure development	1	0.11841778342950547	1	1
biological_process	GO:0080117	secondary growth	1	0.11841778342950547	1	1
biological_process	GO:0090100	positive regulation of transmembrane receptor protein serine/threonine kinase signaling pathway	1	0.11841778342950547	1	1
biological_process	GO:0090615	mitochondrial mRNA processing	1	0.11841778342950547	1	1
biological_process	GO:0090677	reversible differentiation	1	0.11841778342950547	1	1
biological_process	GO:0140278	mitotic division septum assembly	1	0.11841778342950547	1	1
biological_process	GO:0140279	regulation of mitotic division septum assembly	1	0.11841778342950547	1	1
biological_process	GO:0140281	positive regulation of mitotic division septum assembly	1	0.11841778342950547	1	1
biological_process	GO:1901181	negative regulation of cellular response to caffeine	1	0.11841778342950547	1	1
biological_process	GO:1901182	regulation of camalexin biosynthetic process	1	0.11841778342950547	1	1
biological_process	GO:1901183	positive regulation of camalexin biosynthetic process	1	0.11841778342950547	1	1
biological_process	GO:1901404	regulation of tetrapyrrole catabolic process	1	0.11841778342950547	1	1
biological_process	GO:1901483	regulation of transcription factor catabolic process	1	0.11841778342950547	1	1
biological_process	GO:1901485	positive regulation of transcription factor catabolic process	1	0.11841778342950547	1	1
biological_process	GO:1901893	positive regulation of cell septum assembly	1	0.11841778342950547	1	1
biological_process	GO:1901979	regulation of inward rectifier potassium channel activity	1	0.11841778342950547	1	1
biological_process	GO:1902479	positive regulation of defense response to bacterium, incompatible interaction	1	0.11841778342950547	1	1
biological_process	GO:1904825	protein localization to microtubule plus-end	1	0.11841778342950547	1	1
biological_process	GO:1905725	protein localization to microtubule end	1	0.11841778342950547	1	1
biological_process	GO:1990059	fruit valve development	1	0.11841778342950547	1	1
biological_process	GO:2000072	regulation of defense response to fungus, incompatible interaction	1	0.11841778342950547	1	1
biological_process	GO:2000693	positive regulation of seed maturation	1	0.11841778342950547	1	1
molecular_function	GO:0000828	inositol hexakisphosphate kinase activity	1	0.11895986461349911	1	1
molecular_function	GO:0000829	inositol heptakisphosphate kinase activity	1	0.11895986461349911	1	1
molecular_function	GO:0000832	inositol hexakisphosphate 5-kinase activity	1	0.11895986461349911	1	1
molecular_function	GO:0002935	tRNA (adenine-C2-)-methyltransferase activity	1	0.11895986461349911	1	1
molecular_function	GO:0003839	gamma-glutamylcyclotransferase activity	1	0.11895986461349911	1	1
molecular_function	GO:0003862	3-isopropylmalate dehydrogenase activity	1	0.11895986461349911	1	1
molecular_function	GO:0003995	acyl-CoA dehydrogenase activity	1	0.11895986461349911	1	1
molecular_function	GO:0004140	dephospho-CoA kinase activity	1	0.11895986461349911	1	1
molecular_function	GO:0004303	estradiol 17-beta-dehydrogenase activity	1	0.11895986461349911	1	1
molecular_function	GO:0004392	heme oxygenase (decyclizing) activity	1	0.11895986461349911	1	1
molecular_function	GO:0004416	hydroxyacylglutathione hydrolase activity	1	0.11895986461349911	1	1
molecular_function	GO:0004485	methylcrotonoyl-CoA carboxylase activity	1	0.11895986461349911	1	1
molecular_function	GO:0004576	oligosaccharyl transferase activity	1	0.11895986461349911	1	1
molecular_function	GO:0004579	dolichyl-diphosphooligosaccharide-protein glycotransferase activity	1	0.11895986461349911	1	1
molecular_function	GO:0004697	protein kinase C activity	1	0.11895986461349911	1	1
molecular_function	GO:0004698	calcium-dependent protein kinase C activity	1	0.11895986461349911	1	1
molecular_function	GO:0004748	ribonucleoside-diphosphate reductase activity, thioredoxin disulfide as acceptor	1	0.11895986461349911	1	1
molecular_function	GO:0004792	thiosulfate sulfurtransferase activity	1	0.11895986461349911	1	1
molecular_function	GO:0005217	intracellular ligand-gated ion channel activity	1	0.11895986461349911	1	1
molecular_function	GO:0005221	intracellular cyclic nucleotide activated cation channel activity	1	0.11895986461349911	1	1
molecular_function	GO:0005366	myo-inositol:proton symporter activity	1	0.11895986461349911	1	1
molecular_function	GO:0005483	soluble NSF attachment protein activity	1	0.11895986461349911	1	1
molecular_function	GO:0008113	peptide-methionine (S)-S-oxide reductase activity	1	0.11895986461349911	1	1
molecular_function	GO:0008176	tRNA (guanine-N7-)-methyltransferase activity	1	0.11895986461349911	1	1
molecular_function	GO:0008650	rRNA (uridine-2'-O-)-methyltransferase activity	1	0.11895986461349911	1	1
molecular_function	GO:0008692	3-hydroxybutyryl-CoA epimerase activity	1	0.11895986461349911	1	1
molecular_function	GO:0008835	diaminohydroxyphosphoribosylaminopyrimidine deaminase activity	1	0.11895986461349911	1	1
molecular_function	GO:0008928	mannose-1-phosphate guanylyltransferase (GDP) activity	1	0.11895986461349911	1	1
molecular_function	GO:0008963	phospho-N-acetylmuramoyl-pentapeptide-transferase activity	1	0.11895986461349911	1	1
molecular_function	GO:0010328	auxin influx transmembrane transporter activity	1	0.11895986461349911	1	1
molecular_function	GO:0010331	gibberellin binding	1	0.11895986461349911	1	1
molecular_function	GO:0010471	GDP-galactose:mannose-1-phosphate guanylyltransferase activity	1	0.11895986461349911	1	1
molecular_function	GO:0010472	GDP-galactose:glucose-1-phosphate guanylyltransferase activity	1	0.11895986461349911	1	1
molecular_function	GO:0010473	GDP-galactose:myoinositol-1-phosphate guanylyltransferase activity	1	0.11895986461349911	1	1
molecular_function	GO:0010474	glucose-1-phosphate guanylyltransferase (GDP) activity	1	0.11895986461349911	1	1
molecular_function	GO:0010475	galactose-1-phosphate guanylyltransferase (GDP) activity	1	0.11895986461349911	1	1
molecular_function	GO:0015117	thiosulfate transmembrane transporter activity	1	0.11895986461349911	1	1
molecular_function	GO:0015603	iron chelate transmembrane transporter activity	1	0.11895986461349911	1	1
molecular_function	GO:0015643	toxic substance binding	1	0.11895986461349911	1	1
molecular_function	GO:0016728	oxidoreductase activity, acting on CH or CH2 groups, disulfide as acceptor	1	0.11895986461349911	1	1
molecular_function	GO:0016856	racemase and epimerase activity, acting on hydroxy acids and derivatives	1	0.11895986461349911	1	1
molecular_function	GO:0018454	acetoacetyl-CoA reductase activity	1	0.11895986461349911	1	1
molecular_function	GO:0018771	2-hydroxy-6-oxonona-2,4-dienedioate hydrolase activity	1	0.11895986461349911	1	1
molecular_function	GO:0019864	IgG binding	1	0.11895986461349911	1	1
molecular_function	GO:0030366	molybdopterin synthase activity	1	0.11895986461349911	1	1
molecular_function	GO:0030623	U5 snRNA binding	1	0.11895986461349911	1	1
molecular_function	GO:0031957	very long-chain fatty acid-CoA ligase activity	1	0.11895986461349911	1	1
molecular_function	GO:0033721	aldehyde dehydrogenase (NADP+) activity	1	0.11895986461349911	1	1
molecular_function	GO:0033857	diphosphoinositol-pentakisphosphate kinase activity	1	0.11895986461349911	1	1
molecular_function	GO:0034256	chlorophyll(ide) b reductase activity	1	0.11895986461349911	1	1
molecular_function	GO:0035515	oxidative RNA demethylase activity	1	0.11895986461349911	1	1
molecular_function	GO:0042834	peptidoglycan binding	1	0.11895986461349911	1	1
molecular_function	GO:0043394	proteoglycan binding	1	0.11895986461349911	1	1
molecular_function	GO:0043855	cyclic nucleotide-gated ion channel activity	1	0.11895986461349911	1	1
molecular_function	GO:0043879	glycolate transmembrane transporter activity	1	0.11895986461349911	1	1
molecular_function	GO:0046027	phospholipid:diacylglycerol acyltransferase activity	1	0.11895986461349911	1	1
molecular_function	GO:0046428	1,4-dihydroxy-2-naphthoate octaprenyltransferase activity	1	0.11895986461349911	1	1
molecular_function	GO:0046429	4-hydroxy-3-methylbut-2-en-1-yl diphosphate synthase activity	1	0.11895986461349911	1	1
molecular_function	GO:0046509	1,2-diacylglycerol 3-beta-galactosyltransferase activity	1	0.11895986461349911	1	1
molecular_function	GO:0046608	carotenoid isomerase activity	1	0.11895986461349911	1	1
molecular_function	GO:0047911	galacturan 1,4-alpha-galacturonidase activity	1	0.11895986461349911	1	1
molecular_function	GO:0047974	guanosine deaminase activity	1	0.11895986461349911	1	1
molecular_function	GO:0048032	galacturonate binding	1	0.11895986461349911	1	1
molecular_function	GO:0050681	androgen receptor binding	1	0.11895986461349911	1	1
molecular_function	GO:0051980	iron-nicotianamine transmembrane transporter activity	1	0.11895986461349911	1	1
molecular_function	GO:0052654	L-leucine transaminase activity	1	0.11895986461349911	1	1
molecular_function	GO:0052655	L-valine transaminase activity	1	0.11895986461349911	1	1
molecular_function	GO:0052656	L-isoleucine transaminase activity	1	0.11895986461349911	1	1
molecular_function	GO:0052723	inositol hexakisphosphate 1-kinase activity	1	0.11895986461349911	1	1
molecular_function	GO:0052724	inositol hexakisphosphate 3-kinase activity	1	0.11895986461349911	1	1
molecular_function	GO:0052823	2-hydroxy-6-oxonona-2,4,7-trienedioate hydrolase activity	1	0.11895986461349911	1	1
molecular_function	GO:0061731	ribonucleoside-diphosphate reductase activity	1	0.11895986461349911	1	1
molecular_function	GO:0070040	rRNA (adenine-C2-)-methyltransferase activity	1	0.11895986461349911	1	1
molecular_function	GO:0080047	GDP-L-galactose phosphorylase activity	1	0.11895986461349911	1	1
molecular_function	GO:0080048	GDP-D-glucose phosphorylase activity	1	0.11895986461349911	1	1
molecular_function	GO:0102092	5-diphosphoinositol pentakisphosphate 3-kinase activity	1	0.11895986461349911	1	1
molecular_function	GO:0102339	3-oxo-arachidoyl-CoA reductase activity	1	0.11895986461349911	1	1
molecular_function	GO:0102340	3-oxo-behenoyl-CoA reductase activity	1	0.11895986461349911	1	1
molecular_function	GO:0102341	3-oxo-lignoceroyl-CoA reductase activity	1	0.11895986461349911	1	1
molecular_function	GO:0102342	3-oxo-cerotoyl-CoA reductase activity	1	0.11895986461349911	1	1
molecular_function	GO:1990931	RNA N6-methyladenosine dioxygenase activity	1	0.11895986461349911	1	1
biological_process	GO:0009755	hormone-mediated signaling pathway	0.8964327789931827	0.11905978413827562	1	1
biological_process	GO:0042445	hormone metabolic process	0.9084887827173109	0.1195246708358911	1	1
biological_process	GO:0009900	dehiscence	0.958229958829736	0.11981396485039443	1	1
biological_process	GO:0042727	flavin-containing compound biosynthetic process	0.958229958829736	0.11981396485039443	1	1
biological_process	GO:0045815	positive regulation of gene expression, epigenetic	0.958229958829736	0.11981396485039443	1	1
biological_process	GO:0046578	regulation of Ras protein signal transduction	0.958229958829736	0.11981396485039443	1	1
biological_process	GO:0051056	regulation of small GTPase mediated signal transduction	0.958229958829736	0.11981396485039443	1	1
biological_process	GO:0080142	regulation of salicylic acid biosynthetic process	0.958229958829736	0.11981396485039443	1	1
biological_process	GO:1901658	glycosyl compound catabolic process	0.958229958829736	0.11981396485039443	1	1
biological_process	GO:0006873	cellular ion homeostasis	0.9132668371110897	0.1201245974333343	1	1
cellular_component	GO:0005658	alpha DNA polymerase:primase complex	0.98611833207496	0.12016128626199984	1	1
cellular_component	GO:0005763	mitochondrial small ribosomal subunit	0.98611833207496	0.12016128626199984	1	1
cellular_component	GO:0031428	box C/D snoRNP complex	0.98611833207496	0.12016128626199984	1	1
cellular_component	GO:0043625	delta DNA polymerase complex	0.98611833207496	0.12016128626199984	1	1
cellular_component	GO:0045252	oxoglutarate dehydrogenase complex	0.98611833207496	0.12016128626199984	1	1
molecular_function	GO:0019199	transmembrane receptor protein kinase activity	0.9114957517188034	0.120192289747207	1	1
biological_process	GO:0001773	myeloid dendritic cell activation	0.9859869728136357	0.12091760564708859	1	1
biological_process	GO:0002128	tRNA nucleoside ribose methylation	0.9859869728136357	0.12091760564708859	1	1
biological_process	GO:0002367	cytokine production involved in immune response	0.9859869728136357	0.12091760564708859	1	1
biological_process	GO:0002369	T cell cytokine production	0.9859869728136357	0.12091760564708859	1	1
biological_process	GO:0002456	T cell mediated immunity	0.9859869728136357	0.12091760564708859	1	1
biological_process	GO:0003016	respiratory system process	0.9859869728136357	0.12091760564708859	1	1
biological_process	GO:0003351	epithelial cilium movement involved in extracellular fluid movement	0.9859869728136357	0.12091760564708859	1	1
biological_process	GO:0006122	mitochondrial electron transport, ubiquinol to cytochrome c	0.9859869728136357	0.12091760564708859	1	1
biological_process	GO:0006212	uracil catabolic process	0.9859869728136357	0.12091760564708859	1	1
biological_process	GO:0006858	extracellular transport	0.9859869728136357	0.12091760564708859	1	1
biological_process	GO:0007039	protein catabolic process in the vacuole	0.9859869728136357	0.12091760564708859	1	1
biological_process	GO:0009221	pyrimidine deoxyribonucleotide biosynthetic process	0.9859869728136357	0.12091760564708859	1	1
biological_process	GO:0009265	2'-deoxyribonucleotide biosynthetic process	0.9859869728136357	0.12091760564708859	1	1
biological_process	GO:0009957	epidermal cell fate specification	0.9859869728136357	0.12091760564708859	1	1
biological_process	GO:0010258	NADH dehydrogenase complex (plastoquinone) assembly	0.9859869728136357	0.12091760564708859	1	1
biological_process	GO:0010342	endosperm cellularization	0.9859869728136357	0.12091760564708859	1	1
biological_process	GO:0010479	stele development	0.9859869728136357	0.12091760564708859	1	1
biological_process	GO:0015804	neutral amino acid transport	0.9859869728136357	0.12091760564708859	1	1
biological_process	GO:0015880	coenzyme A transport	0.9859869728136357	0.12091760564708859	1	1
biological_process	GO:0019346	transsulfuration	0.9859869728136357	0.12091760564708859	1	1
biological_process	GO:0019877	diaminopimelate biosynthetic process	0.9859869728136357	0.12091760564708859	1	1
biological_process	GO:0030098	lymphocyte differentiation	0.9859869728136357	0.12091760564708859	1	1
biological_process	GO:0030217	T cell differentiation	0.9859869728136357	0.12091760564708859	1	1
biological_process	GO:0031221	arabinan metabolic process	0.9859869728136357	0.12091760564708859	1	1
biological_process	GO:0031222	arabinan catabolic process	0.9859869728136357	0.12091760564708859	1	1
biological_process	GO:0031507	heterochromatin assembly	0.9859869728136357	0.12091760564708859	1	1
biological_process	GO:0033561	regulation of water loss via skin	0.9859869728136357	0.12091760564708859	1	1
biological_process	GO:0035349	coenzyme A transmembrane transport	0.9859869728136357	0.12091760564708859	1	1
biological_process	GO:0035627	ceramide transport	0.9859869728136357	0.12091760564708859	1	1
biological_process	GO:0035743	CD4-positive, alpha-beta T cell cytokine production	0.9859869728136357	0.12091760564708859	1	1
biological_process	GO:0035745	T-helper 2 cell cytokine production	0.9859869728136357	0.12091760564708859	1	1
biological_process	GO:0042092	type 2 immune response	0.9859869728136357	0.12091760564708859	1	1
biological_process	GO:0044375	regulation of peroxisome size	0.9859869728136357	0.12091760564708859	1	1
biological_process	GO:0046385	deoxyribose phosphate biosynthetic process	0.9859869728136357	0.12091760564708859	1	1
biological_process	GO:0046459	short-chain fatty acid metabolic process	0.9859869728136357	0.12091760564708859	1	1
biological_process	GO:0050667	homocysteine metabolic process	0.9859869728136357	0.12091760564708859	1	1
biological_process	GO:0061436	establishment of skin barrier	0.9859869728136357	0.12091760564708859	1	1
biological_process	GO:0071106	adenosine 3',5'-bisphosphate transmembrane transport	0.9859869728136357	0.12091760564708859	1	1
biological_process	GO:0071163	DNA replication preinitiation complex assembly	0.9859869728136357	0.12091760564708859	1	1
biological_process	GO:0080175	phragmoplast microtubule organization	0.9859869728136357	0.12091760564708859	1	1
biological_process	GO:0120197	mucociliary clearance	0.9859869728136357	0.12091760564708859	1	1
biological_process	GO:1901703	protein localization involved in auxin polar transport	0.9859869728136357	0.12091760564708859	1	1
biological_process	GO:1905146	lysosomal protein catabolic process	0.9859869728136357	0.12091760564708859	1	1
biological_process	GO:1905515	non-motile cilium assembly	0.9859869728136357	0.12091760564708859	1	1
biological_process	GO:1990559	mitochondrial coenzyme A transmembrane transport	0.9859869728136357	0.12091760564708859	1	1
molecular_function	GO:0005249	voltage-gated potassium channel activity	0.9576667247737187	0.12106619183361744	1	1
molecular_function	GO:0005545	1-phosphatidylinositol binding	0.9576667247737187	0.12106619183361744	1	1
molecular_function	GO:0016229	steroid dehydrogenase activity	0.9576667247737187	0.12106619183361744	1	1
molecular_function	GO:0000293	ferric-chelate reductase activity	0.9858584776586496	0.12165194399887086	1	1
molecular_function	GO:0004165	dodecenoyl-CoA delta-isomerase activity	0.9858584776586496	0.12165194399887086	1	1
molecular_function	GO:0004420	hydroxymethylglutaryl-CoA reductase (NADPH) activity	0.9858584776586496	0.12165194399887086	1	1
molecular_function	GO:0004556	alpha-amylase activity	0.9858584776586496	0.12165194399887086	1	1
molecular_function	GO:0004614	phosphoglucomutase activity	0.9858584776586496	0.12165194399887086	1	1
molecular_function	GO:0005365	myo-inositol transmembrane transporter activity	0.9858584776586496	0.12165194399887086	1	1
molecular_function	GO:0005464	UDP-xylose transmembrane transporter activity	0.9858584776586496	0.12165194399887086	1	1
molecular_function	GO:0009815	1-aminocyclopropane-1-carboxylate oxidase activity	0.9858584776586496	0.12165194399887086	1	1
molecular_function	GO:0015228	coenzyme A transmembrane transporter activity	0.9858584776586496	0.12165194399887086	1	1
molecular_function	GO:0016656	monodehydroascorbate reductase (NADH) activity	0.9858584776586496	0.12165194399887086	1	1
molecular_function	GO:0016723	oxidoreductase activity, oxidizing metal ions, NAD or NADP as acceptor	0.9858584776586496	0.12165194399887086	1	1
molecular_function	GO:0016781	phosphotransferase activity, paired acceptors	0.9858584776586496	0.12165194399887086	1	1
molecular_function	GO:0034511	U3 snoRNA binding	0.9858584776586496	0.12165194399887086	1	1
molecular_function	GO:0034513	box H/ACA snoRNA binding	0.9858584776586496	0.12165194399887086	1	1
molecular_function	GO:0042287	MHC protein binding	0.9858584776586496	0.12165194399887086	1	1
molecular_function	GO:0043682	copper transmembrane transporter activity, phosphorylative mechanism	0.9858584776586496	0.12165194399887086	1	1
molecular_function	GO:0052739	phosphatidylserine 1-acylhydrolase activity	0.9858584776586496	0.12165194399887086	1	1
molecular_function	GO:0052740	1-acyl-2-lysophosphatidylserine acylhydrolase activity	0.9858584776586496	0.12165194399887086	1	1
molecular_function	GO:0071077	adenosine 3',5'-bisphosphate transmembrane transporter activity	0.9858584776586496	0.12165194399887086	1	1
molecular_function	GO:0103025	alpha-amylase activity (releasing maltohexaose)	0.9858584776586496	0.12165194399887086	1	1
molecular_function	GO:0103075	indole-3-pyruvate monooxygenase activity	0.9858584776586496	0.12165194399887086	1	1
molecular_function	GO:0106050	tRNA 2'-O-methyltransferase activity	0.9858584776586496	0.12165194399887086	1	1
biological_process	GO:0072598	protein localization to chloroplast	0.9326128271101202	0.12186412822761311	1	1
biological_process	GO:0032350	regulation of hormone metabolic process	0.9262340324039811	0.12257514572884481	1	1
biological_process	GO:0072528	pyrimidine-containing compound biosynthetic process	0.9262340324039811	0.12257514572884481	1	1
cellular_component	GO:0031969	chloroplast membrane	0.9012052254914378	0.1231681233135289	1	1
cellular_component	GO:0000325	plant-type vacuole	0.9116378200145948	0.12431298831236087	1	1
biological_process	GO:0046777	protein autophosphorylation	0.9033880328844492	0.12521803564448228	1	1
biological_process	GO:0032482	Rab protein signal transduction	0.9334575360342809	0.12530775260699853	1	1
cellular_component	GO:0045177	apical part of cell	0.9474427573233901	0.12569042075209175	1	1
biological_process	GO:0072507	divalent inorganic cation homeostasis	0.9182296949495206	0.12662791834712975	1	1
molecular_function	GO:0008509	anion transmembrane transporter activity	0.9001639677589919	0.12691067400754838	1	1
biological_process	GO:0010082	regulation of root meristem growth	0.9466322316684467	0.12724675847097966	1	1
biological_process	GO:0072505	divalent inorganic anion homeostasis	0.9466322316684467	0.12724675847097966	1	1
biological_process	GO:0090502	RNA phosphodiester bond hydrolysis, endonucleolytic	0.9466322316684467	0.12724675847097966	1	1
biological_process	GO:0009116	nucleoside metabolic process	0.9248256976744081	0.12767741959919748	1	1
biological_process	GO:0006714	sesquiterpenoid metabolic process	0.9355884702240858	0.12791448158782615	1	1
biological_process	GO:0006817	phosphate ion transport	0.9355884702240858	0.12791448158782615	1	1
biological_process	GO:0009719	response to endogenous stimulus	0.8851184917350385	0.1280069381385265	1	1
cellular_component	GO:0031224	intrinsic component of membrane	0.8804404617365774	0.12840951799925235	1	1
molecular_function	GO:0008649	rRNA methyltransferase activity	0.9458322912377705	0.1287713528430797	1	1
molecular_function	GO:0009982	pseudouridine synthase activity	0.9458322912377705	0.1287713528430797	1	1
molecular_function	GO:0016780	phosphotransferase activity, for other substituted phosphate groups	0.9458322912377705	0.1287713528430797	1	1
molecular_function	GO:0016837	carbon-oxygen lyase activity, acting on polysaccharides	0.9458322912377705	0.1287713528430797	1	1
molecular_function	GO:0016857	racemase and epimerase activity, acting on carbohydrates and derivatives	0.9458322912377705	0.1287713528430797	1	1
molecular_function	GO:0140102	catalytic activity, acting on a rRNA	0.9458322912377705	0.1287713528430797	1	1
biological_process	GO:0043436	oxoacid metabolic process	0.8858604570016824	0.1288127933475283	1	1
biological_process	GO:0006206	pyrimidine nucleobase metabolic process	0.9396400572208373	0.12900008121891518	1	1
biological_process	GO:0006555	methionine metabolic process	0.9396400572208373	0.12900008121891518	1	1
biological_process	GO:0006595	polyamine metabolic process	0.9396400572208373	0.12900008121891518	1	1
biological_process	GO:0009827	plant-type cell wall modification	0.9396400572208373	0.12900008121891518	1	1
biological_process	GO:0010337	regulation of salicylic acid metabolic process	0.9396400572208373	0.12900008121891518	1	1
molecular_function	GO:0016645	oxidoreductase activity, acting on the CH-NH group of donors	0.9386488847537628	0.13073191690290695	1	1
biological_process	GO:0044282	small molecule catabolic process	0.8988688137290253	0.1310816390138473	1	1
biological_process	GO:0006082	organic acid metabolic process	0.8834355078650887	0.13138329990745712	1	1
biological_process	GO:0019752	carboxylic acid metabolic process	0.8813238127434715	0.1341888131979568	1	1
biological_process	GO:0071554	cell wall organization or biogenesis	0.8835096449557037	0.1368284677153142	1	1
biological_process	GO:0045036	protein targeting to chloroplast	0.923585271331532	0.137720694200706	1	1
biological_process	GO:0072596	establishment of protein localization to chloroplast	0.923585271331532	0.137720694200706	1	1
biological_process	GO:0006772	thiamine metabolic process	0.954234385102608	0.13887509046661908	1	1
biological_process	GO:0008295	spermidine biosynthetic process	0.954234385102608	0.13887509046661908	1	1
biological_process	GO:0009403	toxin biosynthetic process	0.954234385102608	0.13887509046661908	1	1
biological_process	GO:0009750	response to fructose	0.954234385102608	0.13887509046661908	1	1
biological_process	GO:0010088	phloem development	0.954234385102608	0.13887509046661908	1	1
biological_process	GO:0032352	positive regulation of hormone metabolic process	0.954234385102608	0.13887509046661908	1	1
biological_process	GO:0032776	DNA methylation on cytosine	0.954234385102608	0.13887509046661908	1	1
biological_process	GO:0034051	negative regulation of plant-type hypersensitive response	0.954234385102608	0.13887509046661908	1	1
biological_process	GO:0042723	thiamine-containing compound metabolic process	0.954234385102608	0.13887509046661908	1	1
biological_process	GO:0006928	movement of cell or subcellular component	0.8959538759944217	0.13964010072370708	1	1
biological_process	GO:0009860	pollen tube growth	0.906770611351652	0.14000416536223645	1	1
biological_process	GO:0006865	amino acid transport	0.9089962701921254	0.14010624456523993	1	1
biological_process	GO:2000280	regulation of root development	0.9089962701921254	0.14010624456523993	1	1
molecular_function	GO:0003846	2-acylglycerol O-acyltransferase activity	0.9536745550247289	0.1401551490226078	1	1
molecular_function	GO:0016744	transferase activity, transferring aldehyde or ketonic groups	0.9536745550247289	0.1401551490226078	1	1
molecular_function	GO:0033558	protein deacetylase activity	0.9536745550247289	0.1401551490226078	1	1
molecular_function	GO:0090430	caffeoyl-CoA: alcohol caffeoyl transferase activity	0.9536745550247289	0.1401551490226078	1	1
biological_process	GO:0016553	base conversion or substitution editing	0.9243005051987238	0.14229000081972107	1	1
biological_process	GO:1900864	mitochondrial RNA modification	0.9243005051987238	0.14229000081972107	1	1
biological_process	GO:0003333	amino acid transmembrane transport	0.9152473964065905	0.14320990993750046	1	1
molecular_function	GO:0008081	phosphoric diester hydrolase activity	0.9134877118777927	0.14575985837470024	1	1
biological_process	GO:0009410	response to xenobiotic stimulus	0.9265309004312803	0.14606012362500936	1	1
biological_process	GO:0042435	indole-containing compound biosynthetic process	0.9265309004312803	0.14606012362500936	1	1
biological_process	GO:0071470	cellular response to osmotic stress	0.9265309004312803	0.14606012362500936	1	1
biological_process	GO:1900865	chloroplast RNA modification	0.9265309004312803	0.14606012362500936	1	1
biological_process	GO:0030036	actin cytoskeleton organization	0.8954289934320003	0.14639587585878738	1	1
biological_process	GO:0006525	arginine metabolic process	0.9394977180743822	0.14716453698060944	1	1
biological_process	GO:0009166	nucleotide catabolic process	0.9394977180743822	0.14716453698060944	1	1
biological_process	GO:0042726	flavin-containing compound metabolic process	0.9394977180743822	0.14716453698060944	1	1
biological_process	GO:0046351	disaccharide biosynthetic process	0.9394977180743822	0.14716453698060944	1	1
biological_process	GO:0051017	actin filament bundle assembly	0.9394977180743822	0.14716453698060944	1	1
biological_process	GO:0055062	phosphate ion homeostasis	0.9394977180743822	0.14716453698060944	1	1
biological_process	GO:0061572	actin filament bundle organization	0.9394977180743822	0.14716453698060944	1	1
biological_process	GO:0072506	trivalent inorganic anion homeostasis	0.9394977180743822	0.14716453698060944	1	1
biological_process	GO:0120178	steroid hormone biosynthetic process	0.9394977180743822	0.14716453698060944	1	1
biological_process	GO:0006813	potassium ion transport	0.9054756762771663	0.1472205612725444	1	1
biological_process	GO:1903825	organic acid transmembrane transport	0.9054756762771663	0.1472205612725444	1	1
biological_process	GO:1905039	carboxylic acid transmembrane transport	0.9054756762771663	0.1472205612725444	1	1
molecular_function	GO:0030515	snoRNA binding	0.9253080023272175	0.14805806981169917	1	1
biological_process	GO:0009404	toxin metabolic process	0.9311168921681385	0.14823592966250132	1	1
biological_process	GO:0009833	plant-type primary cell wall biogenesis	0.9311168921681385	0.14823592966250132	1	1
molecular_function	GO:0004622	lysophospholipase activity	0.9386638296328271	0.14875363096527786	1	1
biological_process	GO:0070838	divalent metal ion transport	0.8950434877119816	0.14877323683865992	1	1
biological_process	GO:0006874	cellular calcium ion homeostasis	0.9138841939370325	0.1494878317184764	1	1
biological_process	GO:0055074	calcium ion homeostasis	0.9138841939370325	0.1494878317184764	1	1
molecular_function	GO:0031491	nucleosome binding	0.9300667727279573	0.1500553663876255	1	1
biological_process	GO:0006220	pyrimidine nucleotide metabolic process	0.9067768501108295	0.1531991008658842	1	1
cellular_component	GO:0042170	plastid membrane	0.8747514609846474	0.1537462776384982	1	1
molecular_function	GO:0005215	transporter activity	0.862841376222366	0.15386262487088845	1	1
biological_process	GO:0090558	plant epidermis development	0.8808227202773717	0.15387090819225835	1	1
biological_process	GO:0009561	megagametogenesis	0.9019508461063701	0.15476312589397614	1	1
biological_process	GO:0032956	regulation of actin cytoskeleton organization	0.9019508461063701	0.15476312589397614	1	1
biological_process	GO:0009637	response to blue light	0.8987424857049674	0.15493648824158088	1	1
biological_process	GO:0006629	lipid metabolic process	0.8623715756012835	0.15519266858290132	1	1
biological_process	GO:0019932	second-messenger-mediated signaling	0.913253106874408	0.1557505364081083	1	1
molecular_function	GO:0016866	intramolecular transferase activity	0.9048270662547823	0.15595288572548865	1	1
biological_process	GO:0009664	plant-type cell wall organization	0.8856701580046957	0.1591910472169107	1	1
biological_process	GO:0010074	maintenance of meristem identity	0.9137535280029396	0.16176973938032327	1	1
biological_process	GO:0044247	cellular polysaccharide catabolic process	0.9137535280029396	0.16176973938032327	1	1
biological_process	GO:0006782	protoporphyrinogen IX biosynthetic process	0.9506164949228654	0.16190498895846536	1	1
biological_process	GO:0017145	stem cell division	0.9506164949228654	0.16190498895846536	1	1
biological_process	GO:0031119	tRNA pseudouridine synthesis	0.9506164949228654	0.16190498895846536	1	1
biological_process	GO:0031936	negative regulation of chromatin silencing	0.9506164949228654	0.16190498895846536	1	1
biological_process	GO:0046039	GTP metabolic process	0.9506164949228654	0.16190498895846536	1	1
biological_process	GO:0046501	protoporphyrinogen IX metabolic process	0.9506164949228654	0.16190498895846536	1	1
biological_process	GO:0046886	positive regulation of hormone biosynthetic process	0.9506164949228654	0.16190498895846536	1	1
biological_process	GO:0080186	developmental vegetative growth	0.9506164949228654	0.16190498895846536	1	1
biological_process	GO:0090503	RNA phosphodiester bond hydrolysis, exonucleolytic	0.9506164949228654	0.16190498895846536	1	1
biological_process	GO:2000033	regulation of seed dormancy process	0.9506164949228654	0.16190498895846536	1	1
molecular_function	GO:0004806	triglyceride lipase activity	0.9500753899562089	0.16319362098199033	1	1
molecular_function	GO:0008526	phosphatidylinositol transfer activity	0.9500753899562089	0.16319362098199033	1	1
molecular_function	GO:0016273	arginine N-methyltransferase activity	0.9500753899562089	0.16319362098199033	1	1
molecular_function	GO:0016274	protein-arginine N-methyltransferase activity	0.9500753899562089	0.16319362098199033	1	1
molecular_function	GO:0016464	chloroplast protein-transporting ATPase activity	0.9500753899562089	0.16319362098199033	1	1
molecular_function	GO:0016801	hydrolase activity, acting on ether bonds	0.9500753899562089	0.16319362098199033	1	1
molecular_function	GO:0033764	steroid dehydrogenase activity, acting on the CH-OH group of donors, NAD or NADP as acceptor	0.9500753899562089	0.16319362098199033	1	1
molecular_function	GO:0047196	long-chain-alcohol O-fatty-acyltransferase activity	0.9500753899562089	0.16319362098199033	1	1
molecular_function	GO:0097599	xylanase activity	0.9500753899562089	0.16319362098199033	1	1
molecular_function	GO:0102966	arachidoyl-CoA:1-dodecanol O-acyltransferase activity	0.9500753899562089	0.16319362098199033	1	1
molecular_function	GO:0016655	oxidoreductase activity, acting on NAD(P)H, quinone or similar compound as acceptor	0.9122995108177355	0.16402152737843387	1	1
molecular_function	GO:0016667	oxidoreductase activity, acting on a sulfur group of donors	0.8879573027542198	0.16449361646993615	1	1
biological_process	GO:0001666	response to hypoxia	0.878106730102534	0.1655154763478828	1	1
molecular_function	GO:0004521	endoribonuclease activity	0.8963414411518482	0.1657141441182224	1	1
biological_process	GO:0055082	cellular chemical homeostasis	0.8742879771225172	0.16624673237623128	1	1
biological_process	GO:0032436	positive regulation of proteasomal ubiquitin-dependent protein catabolic process	0.9160369773755849	0.16710836156810732	1	1
biological_process	GO:0072511	divalent inorganic cation transport	0.8799853911439668	0.16761509655141513	1	1
biological_process	GO:1901700	response to oxygen-containing compound	0.847396206190949	0.16859896750580447	1	1
molecular_function	GO:0004322	ferroxidase activity	0.9147366451006267	0.16920531552128198	1	1
molecular_function	GO:0016724	oxidoreductase activity, oxidizing metal ions, oxygen as acceptor	0.9147366451006267	0.16920531552128198	1	1
cellular_component	GO:0005774	vacuolar membrane	0.855500865117844	0.16959525344069548	1	1
biological_process	GO:0048764	trichoblast maturation	0.8856093334994352	0.16966711786808658	1	1
biological_process	GO:0048765	root hair cell differentiation	0.8856093334994352	0.16966711786808658	1	1
biological_process	GO:0036293	response to decreased oxygen levels	0.8738791781896937	0.17010852092422954	1	1
biological_process	GO:0006568	tryptophan metabolic process	0.9212257905642638	0.1708720526026993	1	1
biological_process	GO:0006586	indolalkylamine metabolic process	0.9212257905642638	0.1708720526026993	1	1
biological_process	GO:0042773	ATP synthesis coupled electron transport	0.9212257905642638	0.1708720526026993	1	1
biological_process	GO:0009903	chloroplast avoidance movement	0.9313892298991391	0.17101715959992825	1	1
biological_process	GO:0010078	maintenance of root meristem identity	0.9313892298991391	0.17101715959992825	1	1
biological_process	GO:0016129	phytosteroid biosynthetic process	0.9313892298991391	0.17101715959992825	1	1
biological_process	GO:0016132	brassinosteroid biosynthetic process	0.9313892298991391	0.17101715959992825	1	1
biological_process	GO:0042221	response to chemical	0.8418269286288951	0.1711536012621036	1	1
biological_process	GO:0009628	response to abiotic stimulus	0.8421692995235417	0.1726198891427198	1	1
molecular_function	GO:0016671	oxidoreductase activity, acting on a sulfur group of donors, disulfide as acceptor	0.9201180785780712	0.17277184112211547	1	1
molecular_function	GO:0016814	hydrolase activity, acting on carbon-nitrogen (but not peptide) bonds, in cyclic amidines	0.9201180785780712	0.17277184112211547	1	1
biological_process	GO:0051273	beta-glucan metabolic process	0.8750875504718216	0.172954361382733	1	1
biological_process	GO:0044262	cellular carbohydrate metabolic process	0.8533239026455269	0.17390187521662792	1	1
biological_process	GO:0009309	amine biosynthetic process	0.9014037422299469	0.17627402319168525	1	1
biological_process	GO:0009559	embryo sac central cell differentiation	0.9014037422299469	0.17627402319168525	1	1
biological_process	GO:0042401	cellular biogenic amine biosynthetic process	0.9014037422299469	0.17627402319168525	1	1
biological_process	GO:0006970	response to osmotic stress	0.8482123568351734	0.1772906587168854	1	1
biological_process	GO:1901657	glycosyl compound metabolic process	0.870252858519099	0.17818711543369128	1	1
molecular_function	GO:0015293	symporter activity	0.8682573866170944	0.17869431857637458	1	1
biological_process	GO:0055072	iron ion homeostasis	0.880290184641666	0.17903894863538125	1	1
biological_process	GO:0010075	regulation of meristem growth	0.8920955316815624	0.18022336118806953	1	1
biological_process	GO:0006816	calcium ion transport	0.8824539571334563	0.18070230497370177	1	1
biological_process	GO:0032970	regulation of actin filament-based process	0.8824539571334563	0.18070230497370177	1	1
biological_process	GO:0034470	ncRNA processing	0.847460576530372	0.1812326006063374	1	1
biological_process	GO:0000959	mitochondrial RNA metabolic process	0.8861572005118782	0.1813107447071434	1	1
biological_process	GO:0051510	regulation of unidimensional cell growth	0.8861572005118782	0.1813107447071434	1	1
biological_process	GO:0019725	cellular homeostasis	0.8544075214697772	0.18220034805398955	1	1
molecular_function	GO:0016790	thiolester hydrolase activity	0.8900937205525462	0.18304380063109113	1	1
biological_process	GO:0019953	sexual reproduction	0.865481964734872	0.1833161246116594	1	1
biological_process	GO:0044703	multi-organism reproductive process	0.865481964734872	0.1833161246116594	1	1
biological_process	GO:0000460	maturation of 5.8S rRNA	0.9015690317534185	0.1841634479277517	1	1
biological_process	GO:0006260	DNA replication	0.8530891869221606	0.18604372851229034	1	1
molecular_function	GO:0005102	signaling receptor binding	0.8698869200597212	0.18741397415637426	1	1
biological_process	GO:0009932	cell tip growth	0.8636254589073598	0.18773613227062616	1	1
biological_process	GO:0070482	response to oxygen levels	0.8587627125830113	0.18830135299728507	1	1
biological_process	GO:0030029	actin filament-based process	0.8607751993176186	0.18834418475704914	1	1
cellular_component	GO:0009505	plant-type cell wall	0.8601710119483783	0.1883662640508828	1	1
cellular_component	GO:0034703	cation channel complex	0.9487597825916091	0.18893752756970025	1	1
cellular_component	GO:0062091	Ycf2/FtsHi complex	0.9487597825916091	0.18893752756970025	1	1
cellular_component	GO:0071556	integral component of lumenal side of endoplasmic reticulum membrane	0.9487597825916091	0.18893752756970025	1	1
cellular_component	GO:0098553	lumenal side of endoplasmic reticulum membrane	0.9487597825916091	0.18893752756970025	1	1
cellular_component	GO:0098576	lumenal side of membrane	0.9487597825916091	0.18893752756970025	1	1
biological_process	GO:0051258	protein polymerization	0.8747362043731681	0.18912685092844816	1	1
biological_process	GO:1902903	regulation of supramolecular fiber organization	0.8747362043731681	0.18912685092844816	1	1
biological_process	GO:0019395	fatty acid oxidation	0.8895264015913995	0.18970823990773922	1	1
biological_process	GO:0003341	cilium movement	0.948249158453051	0.19024417498372095	1	1
biological_process	GO:0006361	transcription initiation from RNA polymerase I promoter	0.948249158453051	0.19024417498372095	1	1
biological_process	GO:0006687	glycosphingolipid metabolic process	0.948249158453051	0.19024417498372095	1	1
biological_process	GO:0009065	glutamine family amino acid catabolic process	0.948249158453051	0.19024417498372095	1	1
biological_process	GO:0009438	methylglyoxal metabolic process	0.948249158453051	0.19024417498372095	1	1
biological_process	GO:0010304	PSII associated light-harvesting complex II catabolic process	0.948249158453051	0.19024417498372095	1	1
biological_process	GO:0016107	sesquiterpenoid catabolic process	0.948249158453051	0.19024417498372095	1	1
biological_process	GO:0018904	ether metabolic process	0.948249158453051	0.19024417498372095	1	1
biological_process	GO:0019080	viral gene expression	0.948249158453051	0.19024417498372095	1	1
biological_process	GO:0019509	L-methionine salvage from methylthioadenosine	0.948249158453051	0.19024417498372095	1	1
biological_process	GO:0043102	amino acid salvage	0.948249158453051	0.19024417498372095	1	1
biological_process	GO:0043266	regulation of potassium ion transport	0.948249158453051	0.19024417498372095	1	1
biological_process	GO:0043290	apocarotenoid catabolic process	0.948249158453051	0.19024417498372095	1	1
biological_process	GO:0046345	abscisic acid catabolic process	0.948249158453051	0.19024417498372095	1	1
biological_process	GO:0048002	antigen processing and presentation of peptide antigen	0.948249158453051	0.19024417498372095	1	1
biological_process	GO:0051596	methylglyoxal catabolic process	0.948249158453051	0.19024417498372095	1	1
biological_process	GO:0071244	cellular response to carbon dioxide	0.948249158453051	0.19024417498372095	1	1
biological_process	GO:0071267	L-methionine salvage	0.948249158453051	0.19024417498372095	1	1
biological_process	GO:0090481	pyrimidine nucleotide-sugar transmembrane transport	0.948249158453051	0.19024417498372095	1	1
biological_process	GO:0110126	phloem loading	0.948249158453051	0.19024417498372095	1	1
biological_process	GO:1905156	negative regulation of photosynthesis	0.948249158453051	0.19024417498372095	1	1
biological_process	GO:2000035	regulation of stem cell division	0.948249158453051	0.19024417498372095	1	1
biological_process	GO:2001007	negative regulation of cellulose biosynthetic process	0.948249158453051	0.19024417498372095	1	1
biological_process	GO:0016556	mRNA modification	0.8774248542711551	0.1908923969753181	1	1
biological_process	GO:0042542	response to hydrogen peroxide	0.8774248542711551	0.1908923969753181	1	1
molecular_function	GO:0003955	NAD(P)H dehydrogenase (quinone) activity	0.9477497798973865	0.19151255986949559	1	1
molecular_function	GO:0004124	cysteine synthase activity	0.9477497798973865	0.19151255986949559	1	1
molecular_function	GO:0009044	xylan 1,4-beta-xylosidase activity	0.9477497798973865	0.19151255986949559	1	1
molecular_function	GO:0010295	(+)-abscisic acid 8'-hydroxylase activity	0.9477497798973865	0.19151255986949559	1	1
molecular_function	GO:0016725	oxidoreductase activity, acting on CH or CH2 groups	0.9477497798973865	0.19151255986949559	1	1
molecular_function	GO:0046556	alpha-L-arabinofuranosidase activity	0.9477497798973865	0.19151255986949559	1	1
molecular_function	GO:0070180	large ribosomal subunit rRNA binding	0.9477497798973865	0.19151255986949559	1	1
molecular_function	GO:0098772	molecular function regulator	0.838044542880358	0.1916045827589357	1	1
biological_process	GO:0010020	chloroplast fission	0.9038278110783575	0.19162238027988437	1	1
biological_process	GO:0043572	plastid fission	0.9038278110783575	0.19162238027988437	1	1
biological_process	GO:0034220	ion transmembrane transport	0.8425511118190052	0.19162645815428403	1	1
biological_process	GO:0071456	cellular response to hypoxia	0.8620225789442357	0.19217106927228336	1	1
biological_process	GO:0048638	regulation of developmental growth	0.8561326252877663	0.19327409511275753	1	1
biological_process	GO:0010054	trichoblast differentiation	0.8666075780444712	0.19385024847645843	1	1
biological_process	GO:0032870	cellular response to hormone stimulus	0.8268075526605796	0.19403720585593975	1	1
molecular_function	GO:0008194	UDP-glycosyltransferase activity	0.8430211081056771	0.1947509704488941	1	1
molecular_function	GO:0003924	GTPase activity	0.8481284229931275	0.1963666435170753	1	1
biological_process	GO:0010053	root epidermal cell differentiation	0.8607685098834472	0.19657662745836776	1	1
biological_process	GO:0022622	root system development	0.8324058128247804	0.1969891798453625	1	1
biological_process	GO:0048364	root development	0.8324058128247804	0.1969891798453625	1	1
biological_process	GO:0034599	cellular response to oxidative stress	0.8672167391014389	0.19721720126442263	1	1
biological_process	GO:0070887	cellular response to chemical stimulus	0.8202971860553913	0.19757691316587025	1	1
biological_process	GO:0016128	phytosteroid metabolic process	0.9096927365987332	0.19770433571780277	1	1
biological_process	GO:0016131	brassinosteroid metabolic process	0.9096927365987332	0.19770433571780277	1	1
biological_process	GO:0019058	viral life cycle	0.9096927365987332	0.19770433571780277	1	1
biological_process	GO:0051275	beta-glucan catabolic process	0.9096927365987332	0.19770433571780277	1	1
biological_process	GO:0140115	export across plasma membrane	0.9096927365987332	0.19770433571780277	1	1
biological_process	GO:0008643	carbohydrate transport	0.8565768528995334	0.1979496099573797	1	1
cellular_component	GO:0000148	1,3-beta-D-glucan synthase complex	0.9231088617455292	0.1982339750770094	1	1
cellular_component	GO:0000347	THO complex	0.9231088617455292	0.1982339750770094	1	1
cellular_component	GO:0009543	chloroplast thylakoid lumen	0.8747590584278394	0.1986060656554514	1	1
cellular_component	GO:0031978	plastid thylakoid lumen	0.8747590584278394	0.1986060656554514	1	1
biological_process	GO:0009620	response to fungus	0.834982382856853	0.19865088576462944	1	1
molecular_function	GO:0004427	inorganic diphosphatase activity	0.9085304691973453	0.19967283110983208	1	1
molecular_function	GO:0015095	magnesium ion transmembrane transporter activity	0.9085304691973453	0.19967283110983208	1	1
molecular_function	GO:0015276	ligand-gated ion channel activity	0.9085304691973453	0.19967283110983208	1	1
molecular_function	GO:0022834	ligand-gated channel activity	0.9085304691973453	0.19967283110983208	1	1
molecular_function	GO:0032050	clathrin heavy chain binding	0.9085304691973453	0.19967283110983208	1	1
biological_process	GO:0000270	peptidoglycan metabolic process	0.9222096863619835	0.1999598672952218	1	1
biological_process	GO:0006075	(1->3)-beta-D-glucan biosynthetic process	0.9222096863619835	0.1999598672952218	1	1
biological_process	GO:0006535	cysteine biosynthetic process from serine	0.9222096863619835	0.1999598672952218	1	1
biological_process	GO:0009085	lysine biosynthetic process	0.9222096863619835	0.1999598672952218	1	1
biological_process	GO:0009252	peptidoglycan biosynthetic process	0.9222096863619835	0.1999598672952218	1	1
biological_process	GO:0009273	peptidoglycan-based cell wall biogenesis	0.9222096863619835	0.1999598672952218	1	1
biological_process	GO:0019288	isopentenyl diphosphate biosynthetic process, methylerythritol 4-phosphate pathway	0.9222096863619835	0.1999598672952218	1	1
biological_process	GO:0019682	glyceraldehyde-3-phosphate metabolic process	0.9222096863619835	0.1999598672952218	1	1
biological_process	GO:0030026	cellular manganese ion homeostasis	0.9222096863619835	0.1999598672952218	1	1
biological_process	GO:0042548	regulation of photosynthesis, light reaction	0.9222096863619835	0.1999598672952218	1	1
biological_process	GO:0046185	aldehyde catabolic process	0.9222096863619835	0.1999598672952218	1	1
biological_process	GO:1901371	regulation of leaf morphogenesis	0.9222096863619835	0.1999598672952218	1	1
biological_process	GO:1901990	regulation of mitotic cell cycle phase transition	0.8689536260334412	0.20002333122376278	1	1
biological_process	GO:0009063	cellular amino acid catabolic process	0.8599958346377635	0.20088559374757106	1	1
biological_process	GO:0010410	hemicellulose metabolic process	0.8599958346377635	0.20088559374757106	1	1
biological_process	GO:0018105	peptidyl-serine phosphorylation	0.8599958346377635	0.20088559374757106	1	1
molecular_function	GO:0003680	AT DNA binding	0.9213284555703325	0.20163875361554862	1	1
molecular_function	GO:0003843	1,3-beta-D-glucan synthase activity	0.9213284555703325	0.20163875361554862	1	1
molecular_function	GO:0015112	nitrate transmembrane transporter activity	0.9213284555703325	0.20163875361554862	1	1
molecular_function	GO:0016641	oxidoreductase activity, acting on the CH-NH2 group of donors, oxygen as acceptor	0.9213284555703325	0.20163875361554862	1	1
biological_process	GO:0061640	cytoskeleton-dependent cytokinesis	0.8723225804008026	0.2018988434799054	1	1
biological_process	GO:0070588	calcium ion transmembrane transport	0.8781358717723868	0.20219327024066944	1	1
biological_process	GO:0009308	amine metabolic process	0.854859181777964	0.20282446464676213	1	1
biological_process	GO:0044283	small molecule biosynthetic process	0.8200864805734587	0.20421405867789993	1	1
molecular_function	GO:1990837	sequence-specific double-stranded DNA binding	0.8318323657906592	0.20433930990661747	1	1
biological_process	GO:0098660	inorganic ion transmembrane transport	0.8416411898921874	0.2043625631358858	1	1
molecular_function	GO:0015035	protein disulfide oxidoreductase activity	0.8760095304717512	0.20514072879857237	1	1
biological_process	GO:0046686	response to cadmium ion	0.8418801432919832	0.20607318503276842	1	1
molecular_function	GO:0004540	ribonuclease activity	0.8513162212729278	0.207196014836263	1	1
biological_process	GO:0018209	peptidyl-serine modification	0.8535349863614887	0.20769122385687036	1	1
biological_process	GO:0032509	endosome transport via multivesicular body sorting pathway	0.8874434259394322	0.20997048032403173	1	1
biological_process	GO:0097237	cellular response to toxic substance	0.8874434259394322	0.20997048032403173	1	1
biological_process	GO:0034728	nucleosome organization	0.8629596902370114	0.21184207915138836	1	1
molecular_function	GO:0016831	carboxy-lyase activity	0.8578970935606481	0.21240369896720718	1	1
molecular_function	GO:0015925	galactosidase activity	0.8858031942524165	0.21242628748633008	1	1
molecular_function	GO:0008094	DNA-dependent ATPase activity	0.8453683935482696	0.21342322783931314	1	1
biological_process	GO:0010411	xyloglucan metabolic process	0.8746922473930014	0.21382811730671739	1	1
biological_process	GO:0018958	phenol-containing compound metabolic process	0.8672284700005393	0.2138350749466672	1	1
biological_process	GO:0009965	leaf morphogenesis	0.8472224163200655	0.21427918449780142	1	1
biological_process	GO:0051493	regulation of cytoskeleton organization	0.8472224163200655	0.21427918449780142	1	1
biological_process	GO:0008299	isoprenoid biosynthetic process	0.8337532676237687	0.21451548596067616	1	1
biological_process	GO:0036294	cellular response to decreased oxygen levels	0.8433936679842067	0.21480317479914032	1	1
biological_process	GO:0071453	cellular response to oxygen levels	0.8433936679842067	0.21480317479914032	1	1
biological_process	GO:0010033	response to organic substance	0.8010769148132717	0.21597326681064785	1	1
biological_process	GO:0090696	post-embryonic plant organ development	0.8344845236521172	0.21830721639005785	1	1
biological_process	GO:0009960	endosperm development	0.8895511283520889	0.22030920065661666	1	1
biological_process	GO:0035821	modulation of process of other organism	0.8895511283520889	0.22030920065661666	1	1
biological_process	GO:0042168	heme metabolic process	0.8895511283520889	0.22030920065661666	1	1
biological_process	GO:0051817	modulation of process of other organism involved in symbiotic interaction	0.8895511283520889	0.22030920065661666	1	1
biological_process	GO:0072348	sulfur compound transport	0.8895511283520889	0.22030920065661666	1	1
biological_process	GO:0042537	benzene-containing compound metabolic process	0.8539351300306548	0.22125943139871895	1	1
biological_process	GO:0080147	root hair cell development	0.8539351300306548	0.22125943139871895	1	1
cellular_component	GO:0009295	nucleoid	0.8593723322891917	0.2212929357669566	1	1
molecular_function	GO:0004565	beta-galactosidase activity	0.8880980331912234	0.2225744655603021	1	1
molecular_function	GO:0004857	enzyme inhibitor activity	0.8424318706989924	0.2238934044425203	1	1
biological_process	GO:0009967	positive regulation of signal transduction	0.8307577979386552	0.22480928157642507	1	1
cellular_component	GO:0005814	centriole	0.9496435650328706	0.22486856320430554	1	1
cellular_component	GO:0034388	Pwp2p-containing subcomplex of 90S preribosome	0.9496435650328706	0.22486856320430554	1	1
biological_process	GO:0000447	endonucleolytic cleavage in ITS1 to separate SSU-rRNA from 5.8S rRNA and LSU-rRNA from tricistronic rRNA transcript (SSU-rRNA, 5.8S rRNA, LSU-rRNA)	0.949211719847524	0.22611159388900745	1	1
biological_process	GO:0000917	division septum assembly	0.949211719847524	0.22611159388900745	1	1
biological_process	GO:0006120	mitochondrial electron transport, NADH to ubiquinone	0.949211719847524	0.22611159388900745	1	1
biological_process	GO:0006140	regulation of nucleotide metabolic process	0.949211719847524	0.22611159388900745	1	1
biological_process	GO:0006213	pyrimidine nucleoside metabolic process	0.949211719847524	0.22611159388900745	1	1
biological_process	GO:0006273	lagging strand elongation	0.949211719847524	0.22611159388900745	1	1
biological_process	GO:0006591	ornithine metabolic process	0.949211719847524	0.22611159388900745	1	1
biological_process	GO:0006598	polyamine catabolic process	0.949211719847524	0.22611159388900745	1	1
biological_process	GO:0006751	glutathione catabolic process	0.949211719847524	0.22611159388900745	1	1
biological_process	GO:0007008	outer mitochondrial membrane organization	0.949211719847524	0.22611159388900745	1	1
biological_process	GO:0009164	nucleoside catabolic process	0.949211719847524	0.22611159388900745	1	1
biological_process	GO:0009609	response to symbiotic bacterium	0.949211719847524	0.22611159388900745	1	1
biological_process	GO:0009954	proximal/distal pattern formation	0.949211719847524	0.22611159388900745	1	1
biological_process	GO:0010148	transpiration	0.949211719847524	0.22611159388900745	1	1
biological_process	GO:0019083	viral transcription	0.949211719847524	0.22611159388900745	1	1
biological_process	GO:0031573	intra-S DNA damage checkpoint	0.949211719847524	0.22611159388900745	1	1
biological_process	GO:0034656	nucleobase-containing small molecule catabolic process	0.949211719847524	0.22611159388900745	1	1
biological_process	GO:0035264	multicellular organism growth	0.949211719847524	0.22611159388900745	1	1
biological_process	GO:0042814	monopolar cell growth	0.949211719847524	0.22611159388900745	1	1
biological_process	GO:0045040	protein insertion into mitochondrial outer membrane	0.949211719847524	0.22611159388900745	1	1
biological_process	GO:0048577	negative regulation of short-day photoperiodism, flowering	0.949211719847524	0.22611159388900745	1	1
biological_process	GO:0070509	calcium ion import	0.949211719847524	0.22611159388900745	1	1
biological_process	GO:0070676	intralumenal vesicle formation	0.949211719847524	0.22611159388900745	1	1
biological_process	GO:0071108	protein K48-linked deubiquitination	0.949211719847524	0.22611159388900745	1	1
biological_process	GO:0071467	cellular response to pH	0.949211719847524	0.22611159388900745	1	1
biological_process	GO:0075733	intracellular transport of virus	0.949211719847524	0.22611159388900745	1	1
biological_process	GO:0080190	lateral growth	0.949211719847524	0.22611159388900745	1	1
biological_process	GO:0090376	seed trichome differentiation	0.949211719847524	0.22611159388900745	1	1
biological_process	GO:0090378	seed trichome elongation	0.949211719847524	0.22611159388900745	1	1
biological_process	GO:0090529	cell septum assembly	0.949211719847524	0.22611159388900745	1	1
biological_process	GO:1900542	regulation of purine nucleotide metabolic process	0.949211719847524	0.22611159388900745	1	1
biological_process	GO:1902410	mitotic cytokinetic process	0.949211719847524	0.22611159388900745	1	1
biological_process	GO:2001235	positive regulation of apoptotic signaling pathway	0.949211719847524	0.22611159388900745	1	1
biological_process	GO:2001244	positive regulation of intrinsic apoptotic signaling pathway	0.949211719847524	0.22611159388900745	1	1
biological_process	GO:0006635	fatty acid beta-oxidation	0.8720855184121739	0.22635017268269614	1	1
biological_process	GO:0010769	regulation of cell morphogenesis involved in differentiation	0.8720855184121739	0.22635017268269614	1	1
biological_process	GO:0015718	monocarboxylic acid transport	0.8720855184121739	0.22635017268269614	1	1
biological_process	GO:0080156	mitochondrial mRNA modification	0.8720855184121739	0.22635017268269614	1	1
biological_process	GO:0048469	cell maturation	0.8390652252093895	0.2266316770753901	1	1
biological_process	GO:0009251	glucan catabolic process	0.862279305799294	0.22684220112704867	1	1
biological_process	GO:0030243	cellulose metabolic process	0.8350291038419105	0.22684692157226594	1	1
molecular_function	GO:0002094	polyprenyltransferase activity	0.9487903697758082	0.22731541466088942	1	1
molecular_function	GO:0003988	acetyl-CoA C-acyltransferase activity	0.9487903697758082	0.22731541466088942	1	1
molecular_function	GO:0004031	aldehyde oxidase activity	0.9487903697758082	0.22731541466088942	1	1
molecular_function	GO:0004567	beta-mannosidase activity	0.9487903697758082	0.22731541466088942	1	1
molecular_function	GO:0004645	1,4-alpha-oligoglucan phosphorylase activity	0.9487903697758082	0.22731541466088942	1	1
molecular_function	GO:0008083	growth factor activity	0.9487903697758082	0.22731541466088942	1	1
molecular_function	GO:0008199	ferric iron binding	0.9487903697758082	0.22731541466088942	1	1
molecular_function	GO:0008379	thioredoxin peroxidase activity	0.9487903697758082	0.22731541466088942	1	1
molecular_function	GO:0015166	polyol transmembrane transporter activity	0.9487903697758082	0.22731541466088942	1	1
molecular_function	GO:0015665	alcohol transmembrane transporter activity	0.9487903697758082	0.22731541466088942	1	1
molecular_function	GO:0016161	beta-amylase activity	0.9487903697758082	0.22731541466088942	1	1
molecular_function	GO:0016297	acyl-[acyl-carrier-protein] hydrolase activity	0.9487903697758082	0.22731541466088942	1	1
molecular_function	GO:0016531	copper chaperone activity	0.9487903697758082	0.22731541466088942	1	1
molecular_function	GO:0016623	oxidoreductase activity, acting on the aldehyde or oxo group of donors, oxygen as acceptor	0.9487903697758082	0.22731541466088942	1	1
molecular_function	GO:0036080	purine nucleotide-sugar transmembrane transporter activity	0.9487903697758082	0.22731541466088942	1	1
molecular_function	GO:0047714	galactolipase activity	0.9487903697758082	0.22731541466088942	1	1
molecular_function	GO:0051010	microtubule plus-end binding	0.9487903697758082	0.22731541466088942	1	1
molecular_function	GO:0080025	phosphatidylinositol-3,5-bisphosphate binding	0.9487903697758082	0.22731541466088942	1	1
molecular_function	GO:0097177	mitochondrial ribosome binding	0.9487903697758082	0.22731541466088942	1	1
molecular_function	GO:0015079	potassium ion transmembrane transporter activity	0.8542401416252998	0.22809037221606818	1	1
molecular_function	GO:0004177	aminopeptidase activity	0.8701913518129524	0.22905723409052473	1	1
molecular_function	GO:0033293	monocarboxylic acid binding	0.8701913518129524	0.22905723409052473	1	1
biological_process	GO:0009635	response to herbicide	0.8961665905468865	0.22980294097839113	1	1
biological_process	GO:0048017	inositol lipid-mediated signaling	0.8961665905468865	0.22980294097839113	1	1
biological_process	GO:0048268	clathrin coat assembly	0.8961665905468865	0.22980294097839113	1	1
biological_process	GO:0052386	cell wall thickening	0.8961665905468865	0.22980294097839113	1	1
molecular_function	GO:0008422	beta-glucosidase activity	0.8355063835300638	0.23100407981847035	1	1
biological_process	GO:0021700	developmental maturation	0.8157277584824519	0.2310957578255772	1	1
molecular_function	GO:0005548	phospholipid transporter activity	0.8949550993337746	0.23182248900480218	1	1
molecular_function	GO:0008235	metalloexopeptidase activity	0.8949550993337746	0.23182248900480218	1	1
molecular_function	GO:0019213	deacetylase activity	0.8949550993337746	0.23182248900480218	1	1
biological_process	GO:0065008	regulation of biological quality	0.7885382681908264	0.23282205998145533	1	1
biological_process	GO:0009636	response to toxic substance	0.8171632502404305	0.23367007064041453	1	1
cellular_component	GO:0000326	protein storage vacuole	0.9128192858194011	0.23398043943335667	1	1
cellular_component	GO:0009368	endopeptidase Clp complex	0.9128192858194011	0.23398043943335667	1	1
biological_process	GO:0006073	cellular glucan metabolic process	0.809548347272541	0.23406304946667414	1	1
biological_process	GO:0044042	glucan metabolic process	0.809548347272541	0.23406304946667414	1	1
biological_process	GO:0009809	lignin biosynthetic process	0.8468008991341158	0.23494509739656216	1	1
biological_process	GO:0090332	stomatal closure	0.8468008991341158	0.23494509739656216	1	1
cellular_component	GO:0000307	cyclin-dependent protein kinase holoenzyme complex	0.853021319972622	0.23550655747042404	1	1
cellular_component	GO:0005811	lipid droplet	0.853021319972622	0.23550655747042404	1	1
biological_process	GO:0002213	defense response to insect	0.9119118962075048	0.23572187412443554	1	1
biological_process	GO:0006878	cellular copper ion homeostasis	0.9119118962075048	0.23572187412443554	1	1
biological_process	GO:0007076	mitotic chromosome condensation	0.9119118962075048	0.23572187412443554	1	1
biological_process	GO:0009228	thiamine biosynthetic process	0.9119118962075048	0.23572187412443554	1	1
biological_process	GO:0010037	response to carbon dioxide	0.9119118962075048	0.23572187412443554	1	1
biological_process	GO:0010216	maintenance of DNA methylation	0.9119118962075048	0.23572187412443554	1	1
biological_process	GO:0031113	regulation of microtubule polymerization	0.9119118962075048	0.23572187412443554	1	1
biological_process	GO:0031125	rRNA 3'-end processing	0.9119118962075048	0.23572187412443554	1	1
biological_process	GO:0031297	replication fork processing	0.9119118962075048	0.23572187412443554	1	1
biological_process	GO:0042724	thiamine-containing compound biosynthetic process	0.9119118962075048	0.23572187412443554	1	1
biological_process	GO:0046513	ceramide biosynthetic process	0.9119118962075048	0.23572187412443554	1	1
biological_process	GO:0072347	response to anesthetic	0.9119118962075048	0.23572187412443554	1	1
biological_process	GO:0099111	microtubule-based transport	0.9119118962075048	0.23572187412443554	1	1
molecular_function	GO:0004407	histone deacetylase activity	0.9110246895486668	0.2374119315126474	1	1
molecular_function	GO:0008195	phosphatidate phosphatase activity	0.9110246895486668	0.2374119315126474	1	1
molecular_function	GO:0008198	ferrous iron binding	0.9110246895486668	0.2374119315126474	1	1
molecular_function	GO:0008381	mechanosensitive ion channel activity	0.9110246895486668	0.2374119315126474	1	1
molecular_function	GO:0016423	tRNA (guanine) methyltransferase activity	0.9110246895486668	0.2374119315126474	1	1
molecular_function	GO:0016624	oxidoreductase activity, acting on the aldehyde or oxo group of donors, disulfide as acceptor	0.9110246895486668	0.2374119315126474	1	1
molecular_function	GO:0016778	diphosphotransferase activity	0.9110246895486668	0.2374119315126474	1	1
molecular_function	GO:0034979	NAD-dependent protein deacetylase activity	0.9110246895486668	0.2374119315126474	1	1
molecular_function	GO:0070696	transmembrane receptor protein serine/threonine kinase binding	0.9110246895486668	0.2374119315126474	1	1
biological_process	GO:0034440	lipid oxidation	0.8505121682815235	0.23885792312567422	1	1
biological_process	GO:0046173	polyol biosynthetic process	0.8709999187810848	0.23979337955755184	1	1
biological_process	GO:0000741	karyogamy	0.8577099991802789	0.24109924577631345	1	1
biological_process	GO:0010197	polar nucleus fusion	0.8577099991802789	0.24109924577631345	1	1
biological_process	GO:0019722	calcium-mediated signaling	0.8577099991802789	0.24109924577631345	1	1
molecular_function	GO:0015077	monovalent inorganic cation transmembrane transporter activity	0.8031345037439785	0.2412844999116143	1	1
cellular_component	GO:0046658	anchored component of plasma membrane	0.8164207491506971	0.2415221257821708	1	1
biological_process	GO:0005976	polysaccharide metabolic process	0.792424414215358	0.24165865580636142	1	1
biological_process	GO:0006720	isoprenoid metabolic process	0.8068847149560621	0.24198526288404223	1	1
molecular_function	GO:0015301	anion:anion antiporter activity	0.869268083097093	0.24233161960483793	1	1
molecular_function	GO:0140323	solute:anion antiporter activity	0.869268083097093	0.24233161960483793	1	1
molecular_function	GO:1902936	phosphatidylinositol bisphosphate binding	0.869268083097093	0.24233161960483793	1	1
biological_process	GO:0033993	response to lipid	0.7846859952956708	0.24257293007077535	1	1
molecular_function	GO:0016209	antioxidant activity	0.819202785577777	0.2436576659218478	1	1
cellular_component	GO:1990904	ribonucleoprotein complex	0.7857486224344941	0.24377440437747336	1	1
biological_process	GO:0010118	stomatal movement	0.811698647002715	0.2441552201581385	1	1
biological_process	GO:0010090	trichome morphogenesis	0.8372382358908769	0.2445622891795651	1	1
biological_process	GO:1900424	regulation of defense response to bacterium	0.8372382358908769	0.2445622891795651	1	1
biological_process	GO:0050832	defense response to fungus	0.7972410298515056	0.2451139285745961	1	1
cellular_component	GO:0015630	microtubule cytoskeleton	0.7910921224859846	0.2458636303882236	1	1
biological_process	GO:0009787	regulation of abscisic acid-activated signaling pathway	0.8122638677293739	0.2498274744165512	1	1
biological_process	GO:1901419	regulation of response to alcohol	0.8122638677293739	0.2498274744165512	1	1
biological_process	GO:1905957	regulation of cellular response to alcohol	0.8122638677293739	0.2498274744165512	1	1
biological_process	GO:0034404	nucleobase-containing small molecule biosynthetic process	0.8393519842758523	0.2500022752179806	1	1
biological_process	GO:1905392	plant organ morphogenesis	0.7860436067637873	0.25276543450353767	1	1
biological_process	GO:0046434	organophosphate catabolic process	0.8280783921032464	0.2536373780718835	1	1
cellular_component	GO:0016021	integral component of membrane	0.7600570359600538	0.25377724664516	1	1
biological_process	GO:0006596	polyamine biosynthetic process	0.8727532415290203	0.25407039751526145	1	1
biological_process	GO:0006775	fat-soluble vitamin metabolic process	0.8727532415290203	0.25407039751526145	1	1
biological_process	GO:0009913	epidermal cell differentiation	0.8727532415290203	0.25407039751526145	1	1
biological_process	GO:0032511	late endosome to vacuole transport via multivesicular body sorting pathway	0.8727532415290203	0.25407039751526145	1	1
biological_process	GO:0042362	fat-soluble vitamin biosynthetic process	0.8727532415290203	0.25407039751526145	1	1
biological_process	GO:0071466	cellular response to xenobiotic stimulus	0.8727532415290203	0.25407039751526145	1	1
biological_process	GO:0090333	regulation of stomatal closure	0.8442494635918917	0.2544824239357437	1	1
biological_process	GO:0022618	ribonucleoprotein complex assembly	0.8068870321175305	0.2551746436861694	1	1
molecular_function	GO:0005372	water transmembrane transporter activity	0.8712286471569203	0.2563940137232337	1	1
molecular_function	GO:0015250	water channel activity	0.8712286471569203	0.2563940137232337	1	1
biological_process	GO:0032434	regulation of proteasomal ubiquitin-dependent protein catabolic process	0.8539398763749906	0.2568380752366476	1	1
biological_process	GO:0071985	multivesicular body sorting pathway	0.8539398763749906	0.2568380752366476	1	1
biological_process	GO:1901800	positive regulation of proteasomal protein catabolic process	0.8539398763749906	0.2568380752366476	1	1
biological_process	GO:2000060	positive regulation of ubiquitin-dependent protein catabolic process	0.8539398763749906	0.2568380752366476	1	1
biological_process	GO:0048588	developmental cell growth	0.8018913624086875	0.2568592854875823	1	1
molecular_function	GO:0004650	polygalacturonase activity	0.8519419301883009	0.259629647114393	1	1
molecular_function	GO:0008289	lipid binding	0.7843078509039564	0.2603191931514379	1	1
biological_process	GO:0009789	positive regulation of abscisic acid-activated signaling pathway	0.8287578316012569	0.2603814681890187	1	1
biological_process	GO:1901421	positive regulation of response to alcohol	0.8287578316012569	0.2603814681890187	1	1
biological_process	GO:1905959	positive regulation of cellular response to alcohol	0.8287578316012569	0.2603814681890187	1	1
cellular_component	GO:0000785	chromatin	0.7857640216586615	0.26433895364088933	1	1
biological_process	GO:0000281	mitotic cytokinesis	0.8316295263964069	0.2667092880748595	1	1
biological_process	GO:0009696	salicylic acid metabolic process	0.8316295263964069	0.2667092880748595	1	1
biological_process	GO:0048825	cotyledon development	0.8316295263964069	0.2667092880748595	1	1
molecular_function	GO:0016758	transferase activity, transferring hexosyl groups	0.7735377698961502	0.2684084465543892	1	1
biological_process	GO:0000162	tryptophan biosynthetic process	0.8801860351496056	0.2686563551050734	1	1
biological_process	GO:0006268	DNA unwinding involved in DNA replication	0.8801860351496056	0.2686563551050734	1	1
biological_process	GO:0007204	positive regulation of cytosolic calcium ion concentration	0.8801860351496056	0.2686563551050734	1	1
biological_process	GO:0009904	chloroplast accumulation movement	0.8801860351496056	0.2686563551050734	1	1
biological_process	GO:0009934	regulation of meristem structural organization	0.8801860351496056	0.2686563551050734	1	1
biological_process	GO:0019363	pyridine nucleotide biosynthetic process	0.8801860351496056	0.2686563551050734	1	1
biological_process	GO:0046219	indolalkylamine biosynthetic process	0.8801860351496056	0.2686563551050734	1	1
biological_process	GO:0048015	phosphatidylinositol-mediated signaling	0.8801860351496056	0.2686563551050734	1	1
biological_process	GO:0055071	manganese ion homeostasis	0.8801860351496056	0.2686563551050734	1	1
biological_process	GO:0072659	protein localization to plasma membrane	0.8801860351496056	0.2686563551050734	1	1
biological_process	GO:0080183	response to photooxidative stress	0.8801860351496056	0.2686563551050734	1	1
biological_process	GO:1901070	guanosine-containing compound biosynthetic process	0.8801860351496056	0.2686563551050734	1	1
biological_process	GO:0006631	fatty acid metabolic process	0.7742193964335855	0.26965948842199133	1	1
biological_process	GO:0071322	cellular response to carbohydrate stimulus	0.8186892552928566	0.2700848457103193	1	1
molecular_function	GO:0015299	solute:proton antiporter activity	0.8290278014205112	0.27008940233783063	1	1
molecular_function	GO:0004535	poly(A)-specific ribonuclease activity	0.8789338081663826	0.2707009494286325	1	1
molecular_function	GO:0016840	carbon-nitrogen lyase activity	0.8789338081663826	0.2707009494286325	1	1
cellular_component	GO:0032580	Golgi cisterna membrane	0.8536218061628745	0.27168991830477446	1	1
biological_process	GO:0016109	tetraterpenoid biosynthetic process	0.8382302606196768	0.27193636089613527	1	1
biological_process	GO:0016117	carotenoid biosynthetic process	0.8382302606196768	0.27193636089613527	1	1
biological_process	GO:0098754	detoxification	0.8382302606196768	0.27193636089613527	1	1
cellular_component	GO:0005719	nuclear euchromatin	0.95954842749072	0.27267137408008435	1	1
cellular_component	GO:0005854	nascent polypeptide-associated complex	0.95954842749072	0.27267137408008435	1	1
cellular_component	GO:0005948	acetolactate synthase complex	0.95954842749072	0.27267137408008435	1	1
cellular_component	GO:0008622	epsilon DNA polymerase complex	0.95954842749072	0.27267137408008435	1	1
cellular_component	GO:0016461	unconventional myosin complex	0.95954842749072	0.27267137408008435	1	1
cellular_component	GO:0030891	VCB complex	0.95954842749072	0.27267137408008435	1	1
cellular_component	GO:0030896	checkpoint clamp complex	0.95954842749072	0.27267137408008435	1	1
cellular_component	GO:0032299	ribonuclease H2 complex	0.95954842749072	0.27267137408008435	1	1
cellular_component	GO:0032432	actin filament bundle	0.95954842749072	0.27267137408008435	1	1
cellular_component	GO:0034663	endoplasmic reticulum chaperone complex	0.95954842749072	0.27267137408008435	1	1
cellular_component	GO:0034709	methylosome	0.95954842749072	0.27267137408008435	1	1
cellular_component	GO:0043667	pollen wall	0.95954842749072	0.27267137408008435	1	1
molecular_function	GO:0008238	exopeptidase activity	0.8022630420921609	0.2736252084227223	1	1
biological_process	GO:0000455	enzyme-directed rRNA pseudouridine synthesis	0.9592608281984546	0.27377500668542554	1	1
biological_process	GO:0000472	endonucleolytic cleavage to generate mature 5'-end of SSU-rRNA from (SSU-rRNA, 5.8S rRNA, LSU-rRNA)	0.9592608281984546	0.27377500668542554	1	1
biological_process	GO:0000491	small nucleolar ribonucleoprotein complex assembly	0.9592608281984546	0.27377500668542554	1	1
biological_process	GO:0001655	urogenital system development	0.9592608281984546	0.27377500668542554	1	1
biological_process	GO:0002119	nematode larval development	0.9592608281984546	0.27377500668542554	1	1
biological_process	GO:0002143	tRNA wobble position uridine thiolation	0.9592608281984546	0.27377500668542554	1	1
biological_process	GO:0002495	antigen processing and presentation of peptide antigen via MHC class II	0.9592608281984546	0.27377500668542554	1	1
biological_process	GO:0002504	antigen processing and presentation of peptide or polysaccharide antigen via MHC class II	0.9592608281984546	0.27377500668542554	1	1
biological_process	GO:0006063	uronic acid metabolic process	0.9592608281984546	0.27377500668542554	1	1
biological_process	GO:0006121	mitochondrial electron transport, succinate to ubiquinone	0.9592608281984546	0.27377500668542554	1	1
biological_process	GO:0006421	asparaginyl-tRNA aminoacylation	0.9592608281984546	0.27377500668542554	1	1
biological_process	GO:0006522	alanine metabolic process	0.9592608281984546	0.27377500668542554	1	1
biological_process	GO:0006524	alanine catabolic process	0.9592608281984546	0.27377500668542554	1	1
biological_process	GO:0006554	lysine catabolic process	0.9592608281984546	0.27377500668542554	1	1
biological_process	GO:0006729	tetrahydrobiopterin biosynthetic process	0.9592608281984546	0.27377500668542554	1	1
biological_process	GO:0006808	regulation of nitrogen utilization	0.9592608281984546	0.27377500668542554	1	1
biological_process	GO:0006971	hypotonic response	0.9592608281984546	0.27377500668542554	1	1
biological_process	GO:0006999	nuclear pore organization	0.9592608281984546	0.27377500668542554	1	1
biological_process	GO:0007224	smoothened signaling pathway	0.9592608281984546	0.27377500668542554	1	1
biological_process	GO:0008589	regulation of smoothened signaling pathway	0.9592608281984546	0.27377500668542554	1	1
biological_process	GO:0009078	pyruvate family amino acid metabolic process	0.9592608281984546	0.27377500668542554	1	1
biological_process	GO:0009080	pyruvate family amino acid catabolic process	0.9592608281984546	0.27377500668542554	1	1
biological_process	GO:0009120	deoxyribonucleoside metabolic process	0.9592608281984546	0.27377500668542554	1	1
biological_process	GO:0009157	deoxyribonucleoside monophosphate biosynthetic process	0.9592608281984546	0.27377500668542554	1	1
biological_process	GO:0009162	deoxyribonucleoside monophosphate metabolic process	0.9592608281984546	0.27377500668542554	1	1
biological_process	GO:0009176	pyrimidine deoxyribonucleoside monophosphate metabolic process	0.9592608281984546	0.27377500668542554	1	1
biological_process	GO:0009177	pyrimidine deoxyribonucleoside monophosphate biosynthetic process	0.9592608281984546	0.27377500668542554	1	1
biological_process	GO:0009652	thigmotropism	0.9592608281984546	0.27377500668542554	1	1
biological_process	GO:0010071	root meristem specification	0.9592608281984546	0.27377500668542554	1	1
biological_process	GO:0010106	cellular response to iron ion starvation	0.9592608281984546	0.27377500668542554	1	1
biological_process	GO:0010111	glyoxysome organization	0.9592608281984546	0.27377500668542554	1	1
biological_process	GO:0010124	phenylacetate catabolic process	0.9592608281984546	0.27377500668542554	1	1
biological_process	GO:0010322	regulation of isopentenyl diphosphate biosynthetic process, methylerythritol 4-phosphate pathway	0.9592608281984546	0.27377500668542554	1	1
biological_process	GO:0010426	DNA methylation on cytosine within a CHH sequence	0.9592608281984546	0.27377500668542554	1	1
biological_process	GO:0010541	acropetal auxin transport	0.9592608281984546	0.27377500668542554	1	1
biological_process	GO:0010589	leaf proximal/distal pattern formation	0.9592608281984546	0.27377500668542554	1	1
biological_process	GO:0010930	negative regulation of auxin mediated signaling pathway	0.9592608281984546	0.27377500668542554	1	1
biological_process	GO:0015802	basic amino acid transport	0.9592608281984546	0.27377500668542554	1	1
biological_process	GO:0016540	protein autoprocessing	0.9592608281984546	0.27377500668542554	1	1
biological_process	GO:0019218	regulation of steroid metabolic process	0.9592608281984546	0.27377500668542554	1	1
biological_process	GO:0019419	sulfate reduction	0.9592608281984546	0.27377500668542554	1	1
biological_process	GO:0019474	L-lysine catabolic process to acetyl-CoA	0.9592608281984546	0.27377500668542554	1	1
biological_process	GO:0019477	L-lysine catabolic process	0.9592608281984546	0.27377500668542554	1	1
biological_process	GO:0019482	beta-alanine metabolic process	0.9592608281984546	0.27377500668542554	1	1
biological_process	GO:0019483	beta-alanine biosynthetic process	0.9592608281984546	0.27377500668542554	1	1
biological_process	GO:0019520	aldonic acid metabolic process	0.9592608281984546	0.27377500668542554	1	1
biological_process	GO:0019521	D-gluconate metabolic process	0.9592608281984546	0.27377500668542554	1	1
biological_process	GO:0019586	galacturonate metabolic process	0.9592608281984546	0.27377500668542554	1	1
biological_process	GO:0019605	butyrate metabolic process	0.9592608281984546	0.27377500668542554	1	1
biological_process	GO:0030322	stabilization of membrane potential	0.9592608281984546	0.27377500668542554	1	1
biological_process	GO:0030643	cellular phosphate ion homeostasis	0.9592608281984546	0.27377500668542554	1	1
biological_process	GO:0031032	actomyosin structure organization	0.9592608281984546	0.27377500668542554	1	1
biological_process	GO:0031426	polycistronic mRNA processing	0.9592608281984546	0.27377500668542554	1	1
biological_process	GO:0032206	positive regulation of telomere maintenance	0.9592608281984546	0.27377500668542554	1	1
biological_process	GO:0032955	regulation of division septum assembly	0.9592608281984546	0.27377500668542554	1	1
biological_process	GO:0033206	meiotic cytokinesis	0.9592608281984546	0.27377500668542554	1	1
biological_process	GO:0033512	L-lysine catabolic process to acetyl-CoA via saccharopine	0.9592608281984546	0.27377500668542554	1	1
biological_process	GO:0034227	tRNA thio-modification	0.9592608281984546	0.27377500668542554	1	1
biological_process	GO:0034756	regulation of iron ion transport	0.9592608281984546	0.27377500668542554	1	1
biological_process	GO:0035335	peptidyl-tyrosine dephosphorylation	0.9592608281984546	0.27377500668542554	1	1
biological_process	GO:0036292	DNA rewinding	0.9592608281984546	0.27377500668542554	1	1
biological_process	GO:0040019	positive regulation of embryonic development	0.9592608281984546	0.27377500668542554	1	1
biological_process	GO:0042851	L-alanine metabolic process	0.9592608281984546	0.27377500668542554	1	1
biological_process	GO:0042853	L-alanine catabolic process	0.9592608281984546	0.27377500668542554	1	1
biological_process	GO:0045580	regulation of T cell differentiation	0.9592608281984546	0.27377500668542554	1	1
biological_process	GO:0045619	regulation of lymphocyte differentiation	0.9592608281984546	0.27377500668542554	1	1
biological_process	GO:0046125	pyrimidine deoxyribonucleoside metabolic process	0.9592608281984546	0.27377500668542554	1	1
biological_process	GO:0046136	positive regulation of vitamin metabolic process	0.9592608281984546	0.27377500668542554	1	1
biological_process	GO:0046146	tetrahydrobiopterin metabolic process	0.9592608281984546	0.27377500668542554	1	1
biological_process	GO:0046176	aldonic acid catabolic process	0.9592608281984546	0.27377500668542554	1	1
biological_process	GO:0046177	D-gluconate catabolic process	0.9592608281984546	0.27377500668542554	1	1
biological_process	GO:0046440	L-lysine metabolic process	0.9592608281984546	0.27377500668542554	1	1
biological_process	GO:0048557	embryonic digestive tract morphogenesis	0.9592608281984546	0.27377500668542554	1	1
biological_process	GO:0048566	embryonic digestive tract development	0.9592608281984546	0.27377500668542554	1	1
biological_process	GO:0048660	regulation of smooth muscle cell proliferation	0.9592608281984546	0.27377500668542554	1	1
biological_process	GO:0048661	positive regulation of smooth muscle cell proliferation	0.9592608281984546	0.27377500668542554	1	1
biological_process	GO:0050435	amyloid-beta metabolic process	0.9592608281984546	0.27377500668542554	1	1
biological_process	GO:0051513	regulation of monopolar cell growth	0.9592608281984546	0.27377500668542554	1	1
biological_process	GO:0051639	actin filament network formation	0.9592608281984546	0.27377500668542554	1	1
biological_process	GO:0051702	interaction with symbiont	0.9592608281984546	0.27377500668542554	1	1
biological_process	GO:0051851	modulation by host of symbiont process	0.9592608281984546	0.27377500668542554	1	1
biological_process	GO:0060145	viral gene silencing in virus induced gene silencing	0.9592608281984546	0.27377500668542554	1	1
biological_process	GO:0061062	regulation of nematode larval development	0.9592608281984546	0.27377500668542554	1	1
biological_process	GO:0062232	prostanoid catabolic process	0.9592608281984546	0.27377500668542554	1	1
biological_process	GO:0070681	glutaminyl-tRNAGln biosynthesis via transamidation	0.9592608281984546	0.27377500668542554	1	1
biological_process	GO:0071485	cellular response to absence of light	0.9592608281984546	0.27377500668542554	1	1
biological_process	GO:0072337	modified amino acid transport	0.9592608281984546	0.27377500668542554	1	1
biological_process	GO:0072501	cellular divalent inorganic anion homeostasis	0.9592608281984546	0.27377500668542554	1	1
biological_process	GO:0072502	cellular trivalent inorganic anion homeostasis	0.9592608281984546	0.27377500668542554	1	1
biological_process	GO:0080060	integument development	0.9592608281984546	0.27377500668542554	1	1
biological_process	GO:0080154	regulation of fertilization	0.9592608281984546	0.27377500668542554	1	1
biological_process	GO:0080165	callose deposition in phloem sieve plate	0.9592608281984546	0.27377500668542554	1	1
biological_process	GO:0090239	regulation of histone H4 acetylation	0.9592608281984546	0.27377500668542554	1	1
biological_process	GO:0090435	protein localization to nuclear envelope	0.9592608281984546	0.27377500668542554	1	1
biological_process	GO:0090449	phloem glucosinolate loading	0.9592608281984546	0.27377500668542554	1	1
biological_process	GO:0090480	purine nucleotide-sugar transmembrane transport	0.9592608281984546	0.27377500668542554	1	1
biological_process	GO:0098787	mRNA cleavage involved in mRNA processing	0.9592608281984546	0.27377500668542554	1	1
biological_process	GO:0098789	pre-mRNA cleavage required for polyadenylation	0.9592608281984546	0.27377500668542554	1	1
biological_process	GO:0110020	regulation of actomyosin structure organization	0.9592608281984546	0.27377500668542554	1	1
biological_process	GO:1901016	regulation of potassium ion transmembrane transporter activity	0.9592608281984546	0.27377500668542554	1	1
biological_process	GO:1901334	lactone metabolic process	0.9592608281984546	0.27377500668542554	1	1
biological_process	GO:1901336	lactone biosynthetic process	0.9592608281984546	0.27377500668542554	1	1
biological_process	GO:1901349	glucosinolate transport	0.9592608281984546	0.27377500668542554	1	1
biological_process	GO:1901379	regulation of potassium ion transmembrane transport	0.9592608281984546	0.27377500668542554	1	1
biological_process	GO:1901523	icosanoid catabolic process	0.9592608281984546	0.27377500668542554	1	1
biological_process	GO:1901527	abscisic acid-activated signaling pathway involved in stomatal movement	0.9592608281984546	0.27377500668542554	1	1
biological_process	GO:1901569	fatty acid derivative catabolic process	0.9592608281984546	0.27377500668542554	1	1
biological_process	GO:1901600	strigolactone metabolic process	0.9592608281984546	0.27377500668542554	1	1
biological_process	GO:1901601	strigolactone biosynthetic process	0.9592608281984546	0.27377500668542554	1	1
biological_process	GO:1901891	regulation of cell septum assembly	0.9592608281984546	0.27377500668542554	1	1
biological_process	GO:1902412	regulation of mitotic cytokinesis	0.9592608281984546	0.27377500668542554	1	1
biological_process	GO:1902946	protein localization to early endosome	0.9592608281984546	0.27377500668542554	1	1
biological_process	GO:1902965	regulation of protein localization to early endosome	0.9592608281984546	0.27377500668542554	1	1
biological_process	GO:1902966	positive regulation of protein localization to early endosome	0.9592608281984546	0.27377500668542554	1	1
biological_process	GO:1903436	regulation of mitotic cytokinetic process	0.9592608281984546	0.27377500668542554	1	1
biological_process	GO:1903438	positive regulation of mitotic cytokinetic process	0.9592608281984546	0.27377500668542554	1	1
biological_process	GO:1903490	positive regulation of mitotic cytokinesis	0.9592608281984546	0.27377500668542554	1	1
biological_process	GO:1904350	regulation of protein catabolic process in the vacuole	0.9592608281984546	0.27377500668542554	1	1
biological_process	GO:1904351	negative regulation of protein catabolic process in the vacuole	0.9592608281984546	0.27377500668542554	1	1
biological_process	GO:1904965	regulation of vitamin E biosynthetic process	0.9592608281984546	0.27377500668542554	1	1
biological_process	GO:1904966	positive regulation of vitamin E biosynthetic process	0.9592608281984546	0.27377500668542554	1	1
biological_process	GO:1905165	regulation of lysosomal protein catabolic process	0.9592608281984546	0.27377500668542554	1	1
biological_process	GO:1905166	negative regulation of lysosomal protein catabolic process	0.9592608281984546	0.27377500668542554	1	1
biological_process	GO:1905344	prostaglandin catabolic process	0.9592608281984546	0.27377500668542554	1	1
biological_process	GO:1990564	protein polyufmylation	0.9592608281984546	0.27377500668542554	1	1
biological_process	GO:1990570	GDP-mannose transmembrane transport	0.9592608281984546	0.27377500668542554	1	1
biological_process	GO:1990592	protein K69-linked ufmylation	0.9592608281984546	0.27377500668542554	1	1
biological_process	GO:2000014	regulation of endosperm development	0.9592608281984546	0.27377500668542554	1	1
biological_process	GO:2001257	regulation of cation channel activity	0.9592608281984546	0.27377500668542554	1	1
molecular_function	GO:0000149	SNARE binding	0.8155927440039683	0.27395089673051876	1	1
biological_process	GO:0008544	epidermis development	0.8517640703374987	0.2743641539022035	1	1
biological_process	GO:0010389	regulation of G2/M transition of mitotic cell cycle	0.8517640703374987	0.2743641539022035	1	1
biological_process	GO:0030855	epithelial cell differentiation	0.8517640703374987	0.2743641539022035	1	1
biological_process	GO:0043207	response to external biotic stimulus	0.7501071980372301	0.2745345313611087	1	1
biological_process	GO:0051707	response to other organism	0.7501071980372301	0.2745345313611087	1	1
biological_process	GO:0009743	response to carbohydrate	0.7909158651285816	0.2745406475832713	1	1
molecular_function	GO:0003830	beta-1,4-mannosylglycoprotein 4-beta-N-acetylglucosaminyltransferase activity	0.9589808722442694	0.27484133832903634	1	1
molecular_function	GO:0003933	GTP cyclohydrolase activity	0.9589808722442694	0.27484133832903634	1	1
molecular_function	GO:0003984	acetolactate synthase activity	0.9589808722442694	0.27484133832903634	1	1
molecular_function	GO:0004021	L-alanine:2-oxoglutarate aminotransferase activity	0.9589808722442694	0.27484133832903634	1	1
molecular_function	GO:0004040	amidase activity	0.9589808722442694	0.27484133832903634	1	1
molecular_function	GO:0004148	dihydrolipoyl dehydrogenase activity	0.9589808722442694	0.27484133832903634	1	1
molecular_function	GO:0004316	3-oxoacyl-[acyl-carrier-protein] reductase (NADPH) activity	0.9589808722442694	0.27484133832903634	1	1
molecular_function	GO:0004563	beta-N-acetylhexosaminidase activity	0.9589808722442694	0.27484133832903634	1	1
molecular_function	GO:0004683	calmodulin-dependent protein kinase activity	0.9589808722442694	0.27484133832903634	1	1
molecular_function	GO:0004749	ribose phosphate diphosphokinase activity	0.9589808722442694	0.27484133832903634	1	1
molecular_function	GO:0004816	asparagine-tRNA ligase activity	0.9589808722442694	0.27484133832903634	1	1
molecular_function	GO:0005432	calcium:sodium antiporter activity	0.9589808722442694	0.27484133832903634	1	1
molecular_function	GO:0005458	GDP-mannose transmembrane transporter activity	0.9589808722442694	0.27484133832903634	1	1
molecular_function	GO:0005522	profilin binding	0.9589808722442694	0.27484133832903634	1	1
molecular_function	GO:0008469	histone-arginine N-methyltransferase activity	0.9589808722442694	0.27484133832903634	1	1
molecular_function	GO:0008519	ammonium transmembrane transporter activity	0.9589808722442694	0.27484133832903634	1	1
molecular_function	GO:0008792	arginine decarboxylase activity	0.9589808722442694	0.27484133832903634	1	1
molecular_function	GO:0008798	beta-aspartyl-peptidase activity	0.9589808722442694	0.27484133832903634	1	1
molecular_function	GO:0008898	S-adenosylmethionine-homocysteine S-methyltransferase activity	0.9589808722442694	0.27484133832903634	1	1
molecular_function	GO:0008964	phosphoenolpyruvate carboxylase activity	0.9589808722442694	0.27484133832903634	1	1
molecular_function	GO:0009884	cytokinin receptor activity	0.9589808722442694	0.27484133832903634	1	1
molecular_function	GO:0009973	adenylyl-sulfate reductase activity	0.9589808722442694	0.27484133832903634	1	1
molecular_function	GO:0010013	N-1-naphthylphthalamic acid binding	0.9589808722442694	0.27484133832903634	1	1
molecular_function	GO:0010178	IAA-amino acid conjugate hydrolase activity	0.9589808722442694	0.27484133832903634	1	1
molecular_function	GO:0010179	IAA-Ala conjugate hydrolase activity	0.9589808722442694	0.27484133832903634	1	1
molecular_function	GO:0010340	carboxyl-O-methyltransferase activity	0.9589808722442694	0.27484133832903634	1	1
molecular_function	GO:0016314	phosphatidylinositol-3,4,5-trisphosphate 3-phosphatase activity	0.9589808722442694	0.27484133832903634	1	1
molecular_function	GO:0016435	rRNA (guanine) methyltransferase activity	0.9589808722442694	0.27484133832903634	1	1
molecular_function	GO:0016672	oxidoreductase activity, acting on a sulfur group of donors, quinone or similar compound as acceptor	0.9589808722442694	0.27484133832903634	1	1
molecular_function	GO:0016851	magnesium chelatase activity	0.9589808722442694	0.27484133832903634	1	1
molecular_function	GO:0017050	D-erythro-sphingosine kinase activity	0.9589808722442694	0.27484133832903634	1	1
molecular_function	GO:0018812	3-hydroxyacyl-CoA dehydratase activity	0.9589808722442694	0.27484133832903634	1	1
molecular_function	GO:0019136	deoxynucleoside kinase activity	0.9589808722442694	0.27484133832903634	1	1
molecular_function	GO:0019139	cytokinin dehydrogenase activity	0.9589808722442694	0.27484133832903634	1	1
molecular_function	GO:0019784	NEDD8-specific protease activity	0.9589808722442694	0.27484133832903634	1	1
molecular_function	GO:0022840	leak channel activity	0.9589808722442694	0.27484133832903634	1	1
molecular_function	GO:0022841	potassium ion leak channel activity	0.9589808722442694	0.27484133832903634	1	1
molecular_function	GO:0022842	narrow pore channel activity	0.9589808722442694	0.27484133832903634	1	1
molecular_function	GO:0030337	DNA polymerase processivity factor activity	0.9589808722442694	0.27484133832903634	1	1
molecular_function	GO:0030742	GTP-dependent protein binding	0.9589808722442694	0.27484133832903634	1	1
molecular_function	GO:0032029	myosin tail binding	0.9589808722442694	0.27484133832903634	1	1
molecular_function	GO:0032036	myosin heavy chain binding	0.9589808722442694	0.27484133832903634	1	1
molecular_function	GO:0033741	adenylyl-sulfate reductase (glutathione) activity	0.9589808722442694	0.27484133832903634	1	1
molecular_function	GO:0035173	histone kinase activity	0.9589808722442694	0.27484133832903634	1	1
molecular_function	GO:0035242	protein-arginine omega-N asymmetric methyltransferase activity	0.9589808722442694	0.27484133832903634	1	1
molecular_function	GO:0035671	enone reductase activity	0.9589808722442694	0.27484133832903634	1	1
molecular_function	GO:0035925	mRNA 3'-UTR AU-rich region binding	0.9589808722442694	0.27484133832903634	1	1
molecular_function	GO:0042781	3'-tRNA processing endoribonuclease activity	0.9589808722442694	0.27484133832903634	1	1
molecular_function	GO:0045703	ketoreductase activity	0.9589808722442694	0.27484133832903634	1	1
molecular_function	GO:0046403	polynucleotide 3'-phosphatase activity	0.9589808722442694	0.27484133832903634	1	1
molecular_function	GO:0046624	sphingolipid transporter activity	0.9589808722442694	0.27484133832903634	1	1
molecular_function	GO:0047066	phospholipid-hydroperoxide glutathione peroxidase activity	0.9589808722442694	0.27484133832903634	1	1
molecular_function	GO:0047150	betaine-homocysteine S-methyltransferase activity	0.9589808722442694	0.27484133832903634	1	1
molecular_function	GO:0047635	alanine-oxo-acid transaminase activity	0.9589808722442694	0.27484133832903634	1	1
molecular_function	GO:0047751	cholestenone 5-alpha-reductase activity	0.9589808722442694	0.27484133832903634	1	1
molecular_function	GO:0047893	flavonol 3-O-glucosyltransferase activity	0.9589808722442694	0.27484133832903634	1	1
molecular_function	GO:0050347	trans-octaprenyltranstransferase activity	0.9589808722442694	0.27484133832903634	1	1
molecular_function	GO:0051002	ligase activity, forming nitrogen-metal bonds	0.9589808722442694	0.27484133832903634	1	1
molecular_function	GO:0051003	ligase activity, forming nitrogen-metal bonds, forming coordination complexes	0.9589808722442694	0.27484133832903634	1	1
molecular_function	GO:0052592	oxidoreductase activity, acting on CH or CH2 groups, with an iron-sulfur protein as acceptor	0.9589808722442694	0.27484133832903634	1	1
molecular_function	GO:0052894	norspermine:oxygen oxidoreductase activity	0.9589808722442694	0.27484133832903634	1	1
molecular_function	GO:0052901	spermine:oxygen oxidoreductase (spermidine-forming) activity	0.9589808722442694	0.27484133832903634	1	1
molecular_function	GO:0052924	all-trans-nonaprenyl-diphosphate synthase (geranylgeranyl-diphosphate specific) activity	0.9589808722442694	0.27484133832903634	1	1
molecular_function	GO:0061632	RNA lariat debranching enzyme activator activity	0.9589808722442694	0.27484133832903634	1	1
molecular_function	GO:0080115	myosin XI tail binding	0.9589808722442694	0.27484133832903634	1	1
molecular_function	GO:0090448	glucosinolate:proton symporter activity	0.9589808722442694	0.27484133832903634	1	1
molecular_function	GO:0102131	3-oxo-glutaryl-[acp] methyl ester reductase activity	0.9589808722442694	0.27484133832903634	1	1
molecular_function	GO:0102132	3-oxo-pimeloyl-[acp] methyl ester reductase activity	0.9589808722442694	0.27484133832903634	1	1
molecular_function	GO:0102148	N-acetyl-beta-D-galactosaminidase activity	0.9589808722442694	0.27484133832903634	1	1
molecular_function	GO:0102360	daphnetin 3-O-glucosyltransferase activity	0.9589808722442694	0.27484133832903634	1	1
molecular_function	GO:0102425	myricetin 3-O-glucosyltransferase activity	0.9589808722442694	0.27484133832903634	1	1
molecular_function	GO:0102549	1-18:1-2-16:0-monogalactosyldiacylglycerol lipase activity	0.9589808722442694	0.27484133832903634	1	1
molecular_function	GO:0102797	geranial:oxygen oxidoreductase activity	0.9589808722442694	0.27484133832903634	1	1
molecular_function	GO:0102798	heptaldehyde:oxygen oxidoreductase activity	0.9589808722442694	0.27484133832903634	1	1
molecular_function	GO:0120016	sphingolipid transfer activity	0.9589808722442694	0.27484133832903634	1	1
molecular_function	GO:0120017	ceramide transfer activity	0.9589808722442694	0.27484133832903634	1	1
molecular_function	GO:0140035	ubiquitination-like modification-dependent protein binding	0.9589808722442694	0.27484133832903634	1	1
molecular_function	GO:0140036	ubiquitin-dependent protein binding	0.9589808722442694	0.27484133832903634	1	1
molecular_function	GO:0150100	RNA binding involved in posttranscriptional gene silencing	0.9589808722442694	0.27484133832903634	1	1
molecular_function	GO:1902387	ceramide 1-phosphate binding	0.9589808722442694	0.27484133832903634	1	1
molecular_function	GO:1902388	ceramide 1-phosphate transfer activity	0.9589808722442694	0.27484133832903634	1	1
molecular_function	GO:1903231	mRNA binding involved in posttranscriptional gene silencing	0.9589808722442694	0.27484133832903634	1	1
molecular_function	GO:1905762	CCR4-NOT complex binding	0.9589808722442694	0.27484133832903634	1	1
molecular_function	GO:0016891	endoribonuclease activity, producing 5'-phosphomonoesters	0.8359784726215661	0.2749647917696469	1	1
biological_process	GO:0051187	cofactor catabolic process	0.7991144062524289	0.27575394011627447	1	1
molecular_function	GO:0005516	calmodulin binding	0.7719311351796896	0.2759001725343003	1	1
biological_process	GO:0000904	cell morphogenesis involved in differentiation	0.7762636528916927	0.2768191938308936	1	1
molecular_function	GO:0005088	Ras guanyl-nucleotide exchange factor activity	0.8499446336123745	0.2769637899398097	1	1
molecular_function	GO:0016881	acid-amino acid ligase activity	0.8499446336123745	0.2769637899398097	1	1
molecular_function	GO:0031490	chromatin DNA binding	0.8499446336123745	0.2769637899398097	1	1
molecular_function	GO:0042803	protein homodimerization activity	0.7721562161984995	0.27749511107998936	1	1
biological_process	GO:0006979	response to oxidative stress	0.7647453350530113	0.27771076271209205	1	1
biological_process	GO:0006221	pyrimidine nucleotide biosynthetic process	0.8197766388119305	0.2779476310840773	1	1
biological_process	GO:0008360	regulation of cell shape	0.8197766388119305	0.2779476310840773	1	1
biological_process	GO:0042744	hydrogen peroxide catabolic process	0.8197766388119305	0.2779476310840773	1	1
biological_process	GO:0009846	pollen germination	0.8091076030246819	0.2791880260855311	1	1
cellular_component	GO:0000120	RNA polymerase I transcription factor complex	0.9015022407295428	0.27937729586894355	1	1
cellular_component	GO:0000815	ESCRT III complex	0.9015022407295428	0.27937729586894355	1	1
cellular_component	GO:0034045	phagophore assembly site membrane	0.9015022407295428	0.27937729586894355	1	1
biological_process	GO:0000459	exonucleolytic trimming involved in rRNA processing	0.9006069465311628	0.281095296498605	1	1
biological_process	GO:0000467	exonucleolytic trimming to generate mature 3'-end of 5.8S rRNA from tricistronic rRNA transcript (SSU-rRNA, 5.8S rRNA, LSU-rRNA)	0.9006069465311628	0.281095296498605	1	1
biological_process	GO:0006208	pyrimidine nucleobase catabolic process	0.9006069465311628	0.281095296498605	1	1
biological_process	GO:0009143	nucleoside triphosphate catabolic process	0.9006069465311628	0.281095296498605	1	1
biological_process	GO:0009313	oligosaccharide catabolic process	0.9006069465311628	0.281095296498605	1	1
biological_process	GO:0009616	virus induced gene silencing	0.9006069465311628	0.281095296498605	1	1
biological_process	GO:0009785	blue light signaling pathway	0.9006069465311628	0.281095296498605	1	1
biological_process	GO:0010039	response to iron ion	0.9006069465311628	0.281095296498605	1	1
biological_process	GO:0015865	purine nucleotide transport	0.9006069465311628	0.281095296498605	1	1
biological_process	GO:0032963	collagen metabolic process	0.9006069465311628	0.281095296498605	1	1
biological_process	GO:0034311	diol metabolic process	0.9006069465311628	0.281095296498605	1	1
biological_process	GO:0034312	diol biosynthetic process	0.9006069465311628	0.281095296498605	1	1
biological_process	GO:0042182	ketone catabolic process	0.9006069465311628	0.281095296498605	1	1
biological_process	GO:0045806	negative regulation of endocytosis	0.9006069465311628	0.281095296498605	1	1
biological_process	GO:0048207	vesicle targeting, rough ER to cis-Golgi	0.9006069465311628	0.281095296498605	1	1
biological_process	GO:0048208	COPII vesicle coating	0.9006069465311628	0.281095296498605	1	1
biological_process	GO:0048261	negative regulation of receptor-mediated endocytosis	0.9006069465311628	0.281095296498605	1	1
biological_process	GO:0052018	modulation by symbiont of RNA levels in host	0.9006069465311628	0.281095296498605	1	1
biological_process	GO:0052249	modulation of RNA levels in other organism involved in symbiotic interaction	0.9006069465311628	0.281095296498605	1	1
biological_process	GO:0072318	clathrin coat disassembly	0.9006069465311628	0.281095296498605	1	1
biological_process	GO:0072319	vesicle uncoating	0.9006069465311628	0.281095296498605	1	1
biological_process	GO:0080148	negative regulation of response to water deprivation	0.9006069465311628	0.281095296498605	1	1
biological_process	GO:0090158	endoplasmic reticulum membrane organization	0.9006069465311628	0.281095296498605	1	1
molecular_function	GO:0000400	four-way junction DNA binding	0.8997336073170092	0.2827587270560003	1	1
molecular_function	GO:0001664	G protein-coupled receptor binding	0.8997336073170092	0.2827587270560003	1	1
molecular_function	GO:0003905	alkylbase DNA N-glycosylase activity	0.8997336073170092	0.2827587270560003	1	1
molecular_function	GO:0005199	structural constituent of cell wall	0.8997336073170092	0.2827587270560003	1	1
molecular_function	GO:0008239	dipeptidyl-peptidase activity	0.8997336073170092	0.2827587270560003	1	1
molecular_function	GO:0008725	DNA-3-methyladenine glycosylase activity	0.8997336073170092	0.2827587270560003	1	1
molecular_function	GO:0015556	C4-dicarboxylate transmembrane transporter activity	0.8997336073170092	0.2827587270560003	1	1
molecular_function	GO:0016688	L-ascorbate peroxidase activity	0.8997336073170092	0.2827587270560003	1	1
molecular_function	GO:0017091	AU-rich element binding	0.8997336073170092	0.2827587270560003	1	1
molecular_function	GO:0019206	nucleoside kinase activity	0.8997336073170092	0.2827587270560003	1	1
molecular_function	GO:0043495	protein membrane adaptor activity	0.8997336073170092	0.2827587270560003	1	1
molecular_function	GO:0043733	DNA-3-methylbase glycosylase activity	0.8997336073170092	0.2827587270560003	1	1
molecular_function	GO:0047429	nucleoside-triphosphate diphosphatase activity	0.8997336073170092	0.2827587270560003	1	1
molecular_function	GO:0070181	small ribosomal subunit rRNA binding	0.8997336073170092	0.2827587270560003	1	1
biological_process	GO:0048528	post-embryonic root development	0.7851968252008596	0.28421519616403207	1	1
cellular_component	GO:0005856	cytoskeleton	0.7473432925418213	0.28633184172211346	1	1
biological_process	GO:0044255	cellular lipid metabolic process	0.741892959602371	0.28638370654011913	1	1
biological_process	GO:0045454	cell redox homeostasis	0.7999766687762372	0.2877554078843239	1	1
biological_process	GO:0034605	cellular response to heat	0.8086216401370309	0.2883332967962575	1	1
cellular_component	GO:0005771	multivesicular body	0.8350332140479508	0.2887752574709303	1	1
biological_process	GO:0048589	developmental growth	0.7473617424024256	0.2914944069202311	1	1
molecular_function	GO:0001882	nucleoside binding	0.7561001909821508	0.2915559608349329	1	1
biological_process	GO:0009687	abscisic acid metabolic process	0.8328916384318927	0.29171124955001276	1	1
biological_process	GO:0016073	snRNA metabolic process	0.8328916384318927	0.29171124955001276	1	1
biological_process	GO:0017000	antibiotic biosynthetic process	0.8328916384318927	0.29171124955001276	1	1
biological_process	GO:0022904	respiratory electron transport chain	0.8328916384318927	0.29171124955001276	1	1
biological_process	GO:0043288	apocarotenoid metabolic process	0.8328916384318927	0.29171124955001276	1	1
biological_process	GO:0048444	floral organ morphogenesis	0.8328916384318927	0.29171124955001276	1	1
biological_process	GO:1902644	tertiary alcohol metabolic process	0.8328916384318927	0.29171124955001276	1	1
biological_process	GO:0006023	aminoglycan biosynthetic process	0.8528354630193906	0.2940772551988882	1	1
biological_process	GO:0006024	glycosaminoglycan biosynthetic process	0.8528354630193906	0.2940772551988882	1	1
biological_process	GO:0006098	pentose-phosphate shunt	0.8528354630193906	0.2940772551988882	1	1
biological_process	GO:0006521	regulation of cellular amino acid metabolic process	0.8528354630193906	0.2940772551988882	1	1
biological_process	GO:0009566	fertilization	0.8528354630193906	0.2940772551988882	1	1
biological_process	GO:0010363	regulation of plant-type hypersensitive response	0.8528354630193906	0.2940772551988882	1	1
biological_process	GO:0015693	magnesium ion transport	0.8528354630193906	0.2940772551988882	1	1
biological_process	GO:0033238	regulation of cellular amine metabolic process	0.8528354630193906	0.2940772551988882	1	1
biological_process	GO:0060401	cytosolic calcium ion transport	0.8528354630193906	0.2940772551988882	1	1
biological_process	GO:0090354	regulation of auxin metabolic process	0.8528354630193906	0.2940772551988882	1	1
biological_process	GO:1990748	cellular detoxification	0.8528354630193906	0.2940772551988882	1	1
biological_process	GO:1990778	protein localization to cell periphery	0.8528354630193906	0.2940772551988882	1	1
cellular_component	GO:0042644	chloroplast nucleoid	0.8130708217320312	0.294108919967272	1	1
cellular_component	GO:0042646	plastid nucleoid	0.8130708217320312	0.294108919967272	1	1
molecular_function	GO:0005200	structural constituent of cytoskeleton	0.830794684478718	0.29456469395023516	1	1
molecular_function	GO:0004888	transmembrane signaling receptor activity	0.758620019743929	0.29495579449921044	1	1
molecular_function	GO:0005381	iron ion transmembrane transporter activity	0.8512463690347222	0.2964316008133207	1	1
molecular_function	GO:0008553	proton-exporting ATPase activity, phosphorylative mechanism	0.8512463690347222	0.2964316008133207	1	1
molecular_function	GO:0022843	voltage-gated cation channel activity	0.8512463690347222	0.2964316008133207	1	1
molecular_function	GO:0102336	3-oxo-arachidoyl-CoA synthase activity	0.8512463690347222	0.2964316008133207	1	1
molecular_function	GO:0102337	3-oxo-cerotoyl-CoA synthase activity	0.8512463690347222	0.2964316008133207	1	1
molecular_function	GO:0102338	3-oxo-lignoceronyl-CoA synthase activity	0.8512463690347222	0.2964316008133207	1	1
molecular_function	GO:0102756	very-long-chain 3-ketoacyl-CoA synthase activity	0.8512463690347222	0.2964316008133207	1	1
biological_process	GO:0010311	lateral root formation	0.8102917600922608	0.29766521328774675	1	1
biological_process	GO:0023056	positive regulation of signaling	0.765301046613642	0.29914433268126933	1	1
biological_process	GO:0044772	mitotic cell cycle phase transition	0.7731530784277341	0.30036024978265013	1	1
biological_process	GO:0009653	anatomical structure morphogenesis	0.7257183329641215	0.30182982266056146	1	1
biological_process	GO:0001101	response to acid chemical	0.7231710874676511	0.3026389980316452	1	1
biological_process	GO:0009266	response to temperature stimulus	0.7315025106904001	0.30622901390310187	1	1
biological_process	GO:0002183	cytoplasmic translational initiation	0.8158365520722484	0.30680188151151355	1	1
biological_process	GO:0048508	embryonic meristem development	0.8158365520722484	0.30680188151151355	1	1
biological_process	GO:0006900	vesicle budding from membrane	0.7978067297593305	0.30878495187976546	1	1
biological_process	GO:0009070	serine family amino acid biosynthetic process	0.7978067297593305	0.30878495187976546	1	1
molecular_function	GO:0004176	ATP-dependent peptidase activity	0.8134778741538229	0.30989106798629174	1	1
molecular_function	GO:0072509	divalent inorganic cation transmembrane transporter activity	0.7948592712014276	0.31244723290691173	1	1
biological_process	GO:0050896	response to stimulus	0.7011513056378043	0.31344680493592036	1	1
cellular_component	GO:0030688	preribosome, small subunit precursor	0.8624374433342599	0.3143286750730371	1	1
cellular_component	GO:0031350	intrinsic component of plastid membrane	0.8624374433342599	0.3143286750730371	1	1
cellular_component	GO:0031351	integral component of plastid membrane	0.8624374433342599	0.3143286750730371	1	1
biological_process	GO:0006672	ceramide metabolic process	0.8291279473973007	0.3145782847243974	1	1
biological_process	GO:0006882	cellular zinc ion homeostasis	0.8291279473973007	0.3145782847243974	1	1
biological_process	GO:0031110	regulation of microtubule polymerization or depolymerization	0.8291279473973007	0.3145782847243974	1	1
biological_process	GO:0055083	monovalent inorganic anion homeostasis	0.8291279473973007	0.3145782847243974	1	1
biological_process	GO:0061647	histone H3-K9 modification	0.8291279473973007	0.3145782847243974	1	1
biological_process	GO:1901292	nucleoside phosphate catabolic process	0.8291279473973007	0.3145782847243974	1	1
biological_process	GO:0017001	antibiotic catabolic process	0.778740568601281	0.31539339776478875	1	1
biological_process	GO:0002274	myeloid leukocyte activation	0.86112490953338094	0.3164275271726161	1	1
biological_process	GO:0005983	starch catabolic process	0.86112490953338094	0.3164275271726161	1	1
biological_process	GO:0006265	DNA topological change	0.86112490953338094	0.3164275271726161	1	1
biological_process	GO:0009089	lysine biosynthetic process via diaminopimelate	0.86112490953338094	0.3164275271726161	1	1
biological_process	GO:0009862	systemic acquired resistance, salicylic acid mediated signaling pathway	0.86112490953338094	0.3164275271726161	1	1
biological_process	GO:0009901	anther dehiscence	0.86112490953338094	0.3164275271726161	1	1
biological_process	GO:0010440	stomatal lineage progression	0.86112490953338094	0.3164275271726161	1	1
biological_process	GO:0019079	viral genome replication	0.86112490953338094	0.3164275271726161	1	1
biological_process	GO:0030149	sphingolipid catabolic process	0.86112490953338094	0.3164275271726161	1	1
biological_process	GO:0043171	peptide catabolic process	0.86112490953338094	0.3164275271726161	1	1
biological_process	GO:0044273	sulfur compound catabolic process	0.86112490953338094	0.3164275271726161	1	1
biological_process	GO:0044818	mitotic G2/M transition checkpoint	0.86112490953338094	0.3164275271726161	1	1
biological_process	GO:0045493	xylan catabolic process	0.86112490953338094	0.3164275271726161	1	1
biological_process	GO:0046451	diaminopimelate metabolic process	0.86112490953338094	0.3164275271726161	1	1
biological_process	GO:0046466	membrane lipid catabolic process	0.86112490953338094	0.3164275271726161	1	1
biological_process	GO:0098586	cellular response to virus	0.86112490953338094	0.3164275271726161	1	1
biological_process	GO:0022604	regulation of cell morphogenesis	0.7556708362179789	0.3166181817376895	1	1
molecular_function	GO:0015103	inorganic anion transmembrane transporter activity	0.7621323530114255	0.31704277483174076	1	1
molecular_function	GO:0031406	carboxylic acid binding	0.7621323530114255	0.31704277483174076	1	1
molecular_function	GO:0043177	organic acid binding	0.7621323530114255	0.31704277483174076	1	1
molecular_function	GO:0005546	phosphatidylinositol-4,5-bisphosphate binding	0.8272281588778845	0.3172101392513197	1	1
molecular_function	GO:0031624	ubiquitin conjugating enzyme binding	0.8272281588778845	0.3172101392513197	1	1
biological_process	GO:0048527	lateral root development	0.7601885663288304	0.31775227076334794	1	1
molecular_function	GO:0004708	MAP kinase kinase activity	0.8598448509773922	0.31845925025434685	1	1
molecular_function	GO:0004743	pyruvate kinase activity	0.8598448509773922	0.31845925025434685	1	1
molecular_function	GO:0015462	ATPase-coupled protein transmembrane transporter activity	0.8598448509773922	0.31845925025434685	1	1
molecular_function	GO:0016717	oxidoreductase activity, acting on paired donors, with oxidation of a pair of donors resulting in the reduction of molecular oxygen to two molecules of water	0.8598448509773922	0.31845925025434685	1	1
molecular_function	GO:0030955	potassium ion binding	0.8598448509773922	0.31845925025434685	1	1
molecular_function	GO:0031420	alkali metal ion binding	0.8598448509773922	0.31845925025434685	1	1
biological_process	GO:0048767	root hair elongation	0.7861649250533328	0.31897966701202	1	1
molecular_function	GO:0005319	lipid transporter activity	0.7751184986187802	0.31970669566865406	1	1
biological_process	GO:0031425	chloroplast RNA processing	0.8003368892054836	0.32011852763054766	1	1
molecular_function	GO:0015298	solute:cation antiporter activity	0.7830047377080275	0.3228329203733461	1	1
cellular_component	GO:0099503	secretory vesicle	0.7529400320962956	0.3231764348302256	1	1
biological_process	GO:0042180	cellular ketone metabolic process	0.7431407145124177	0.3238106102109192	1	1
molecular_function	GO:0032549	ribonucleoside binding	0.7258351467002113	0.32463232683278526	1	1
cellular_component	GO:0009527	plastid outer membrane	0.7653650396465566	0.3260023628210964	1	1
cellular_component	GO:0009707	chloroplast outer membrane	0.7653650396465566	0.3260023628210964	1	1
biological_process	GO:0045488	pectin metabolic process	0.7448253563138306	0.32659864644124137	1	1
molecular_function	GO:0005085	guanyl-nucleotide exchange factor activity	0.7659967252120372	0.3277858165716162	1	1
biological_process	GO:0009607	response to biotic stimulus	0.6984695890760526	0.3280453887699826	1	1
molecular_function	GO:0016787	hydrolase activity	0.6899029763818996	0.32805976113761603	1	1
molecular_function	GO:0019001	guanyl nucleotide binding	0.7197568189637038	0.33048142427056293	1	1
molecular_function	GO:0032561	guanyl ribonucleotide binding	0.7197568189637038	0.33048142427056293	1	1
biological_process	GO:0000086	G2/M transition of mitotic cell cycle	0.8083776197201156	0.33164692025611636	1	1
biological_process	GO:0006787	porphyrin-containing compound catabolic process	0.8083776197201156	0.33164692025611636	1	1
biological_process	GO:0033015	tetrapyrrole catabolic process	0.8083776197201156	0.33164692025611636	1	1
biological_process	GO:0046470	phosphatidylcholine metabolic process	0.8083776197201156	0.33164692025611636	1	1
biological_process	GO:0051156	glucose 6-phosphate metabolic process	0.8083776197201156	0.33164692025611636	1	1
biological_process	GO:0051306	mitotic sister chromatid separation	0.8083776197201156	0.33164692025611636	1	1
biological_process	GO:0070417	cellular response to cold	0.8083776197201156	0.33164692025611636	1	1
biological_process	GO:1902074	response to salt	0.8083776197201156	0.33164692025611636	1	1
biological_process	GO:0045732	positive regulation of protein catabolic process	0.7861718826932826	0.3320097437257764	1	1
molecular_function	GO:0015144	carbohydrate transmembrane transporter activity	0.7719096277839318	0.3324184895136624	1	1
molecular_function	GO:0016893	endonuclease activity, active with either ribo- or deoxyribonucleic acids and producing 5'-phosphomonoesters	0.7719096277839318	0.3324184895136624	1	1
biological_process	GO:0000910	cytokinesis	0.74200712301826	0.3342358638000377	1	1
molecular_function	GO:0016747	transferase activity, transferring acyl groups other than amino-acyl groups	0.710744240946495	0.33429673684233563	1	1
molecular_function	GO:0044183	protein folding chaperone	0.806189990265567	0.3345317916204549	1	1
molecular_function	GO:0015926	glucosidase activity	0.7428832142018211	0.3345759903060404	1	1
molecular_function	GO:0009678	pyrophosphate hydrolysis-driven proton transmembrane transporter activity	0.783330821231611	0.3355276576277702	1	1
biological_process	GO:0071495	cellular response to endogenous stimulus	0.6904302725079738	0.3371054971706385	1	1
cellular_component	GO:0010319	stromule	0.8306673442193739	0.3394614823103452	1	1
cellular_component	GO:0000418	RNA polymerase IV complex	0.8897466496653337	0.33948377607394487	1	1
cellular_component	GO:0000808	origin recognition complex	0.8897466496653337	0.33948377607394487	1	1
cellular_component	GO:0005664	nuclear origin of replication recognition complex	0.8897466496653337	0.33948377607394487	1	1
cellular_component	GO:0009533	chloroplast stromal thylakoid	0.8897466496653337	0.33948377607394487	1	1
cellular_component	GO:0031209	SCAR complex	0.8897466496653337	0.33948377607394487	1	1
cellular_component	GO:0032585	multivesicular body membrane	0.8897466496653337	0.33948377607394487	1	1
cellular_component	GO:0044613	nuclear pore central transport channel	0.8897466496653337	0.33948377607394487	1	1
cellular_component	GO:1990752	microtubule end	0.8897466496653337	0.33948377607394487	1	1
molecular_function	GO:0042626	ATPase-coupled transmembrane transporter activity	0.7232452866126178	0.3397004853606127	1	1
biological_process	GO:0006552	leucine catabolic process	0.8888948726944343	0.3411180604724491	1	1
biological_process	GO:0006662	glycerol ether metabolic process	0.8888948726944343	0.3411180604724491	1	1
biological_process	GO:0006677	glycosylceramide metabolic process	0.8888948726944343	0.3411180604724491	1	1
biological_process	GO:0006678	glucosylceramide metabolic process	0.8888948726944343	0.3411180604724491	1	1
biological_process	GO:0009068	aspartate family amino acid catabolic process	0.8888948726944343	0.3411180604724491	1	1
biological_process	GO:0009092	homoserine metabolic process	0.8888948726944343	0.3411180604724491	1	1
biological_process	GO:0009439	cyanate metabolic process	0.8888948726944343	0.3411180604724491	1	1
biological_process	GO:0009683	indoleacetic acid metabolic process	0.8888948726944343	0.3411180604724491	1	1
biological_process	GO:0010555	response to mannitol	0.8888948726944343	0.3411180604724491	1	1
biological_process	GO:0015695	organic cation transport	0.8888948726944343	0.3411180604724491	1	1
biological_process	GO:0016134	saponin metabolic process	0.8888948726944343	0.3411180604724491	1	1
biological_process	GO:0016135	saponin biosynthetic process	0.8888948726944343	0.3411180604724491	1	1
biological_process	GO:0019243	methylglyoxal catabolic process to D-lactate via S-lactoyl-glutathione	0.8888948726944343	0.3411180604724491	1	1
biological_process	GO:0019377	glycolipid catabolic process	0.8888948726944343	0.3411180604724491	1	1
biological_process	GO:0019646	aerobic electron transport chain	0.8888948726944343	0.3411180604724491	1	1
biological_process	GO:0030177	positive regulation of Wnt signaling pathway	0.8888948726944343	0.3411180604724491	1	1
biological_process	GO:0030497	fatty acid elongation	0.8888948726944343	0.3411180604724491	1	1
biological_process	GO:0042219	cellular modified amino acid catabolic process	0.8888948726944343	0.3411180604724491	1	1
biological_process	GO:0042780	tRNA 3'-end processing	0.8888948726944343	0.3411180604724491	1	1
biological_process	GO:0043478	pigment accumulation in response to UV light	0.8888948726944343	0.3411180604724491	1	1
biological_process	GO:0043479	pigment accumulation in tissues in response to UV light	0.8888948726944343	0.3411180604724491	1	1
biological_process	GO:0043480	pigment accumulation in tissues	0.8888948726944343	0.3411180604724491	1	1
biological_process	GO:0043481	anthocyanin accumulation in tissues in response to UV light	0.8888948726944343	0.3411180604724491	1	1
biological_process	GO:0045116	protein neddylation	0.8888948726944343	0.3411180604724491	1	1
biological_process	GO:0045943	positive regulation of transcription by RNA polymerase I	0.8888948726944343	0.3411180604724491	1	1
biological_process	GO:0046477	glycosylceramide catabolic process	0.8888948726944343	0.3411180604724491	1	1
biological_process	GO:0046479	glycosphingolipid catabolic process	0.8888948726944343	0.3411180604724491	1	1
biological_process	GO:0046520	sphingoid biosynthetic process	0.8888948726944343	0.3411180604724491	1	1
biological_process	GO:0046685	response to arsenic-containing substance	0.8888948726944343	0.3411180604724491	1	1
biological_process	GO:0048587	regulation of short-day photoperiodism, flowering	0.8888948726944343	0.3411180604724491	1	1
biological_process	GO:0061727	methylglyoxal catabolic process to lactate	0.8888948726944343	0.3411180604724491	1	1
biological_process	GO:0070131	positive regulation of mitochondrial translation	0.8888948726944343	0.3411180604724491	1	1
biological_process	GO:0070979	protein K11-linked ubiquitination	0.8888948726944343	0.3411180604724491	1	1
biological_process	GO:0071219	cellular response to molecule of bacterial origin	0.8888948726944343	0.3411180604724491	1	1
biological_process	GO:0071249	cellular response to nitrate	0.8888948726944343	0.3411180604724491	1	1
biological_process	GO:0071421	manganese ion transmembrane transport	0.8888948726944343	0.3411180604724491	1	1
biological_process	GO:0072530	purine-containing compound transmembrane transport	0.8888948726944343	0.3411180604724491	1	1
biological_process	GO:0090263	positive regulation of canonical Wnt signaling pathway	0.8888948726944343	0.3411180604724491	1	1
biological_process	GO:0090691	formation of plant organ boundary	0.8888948726944343	0.3411180604724491	1	1
biological_process	GO:0110095	cellular detoxification of aldehyde	0.8888948726944343	0.3411180604724491	1	1
biological_process	GO:0110096	cellular response to aldehyde	0.8888948726944343	0.3411180604724491	1	1
biological_process	GO:1990641	response to iron ion starvation	0.8888948726944343	0.3411180604724491	1	1
biological_process	GO:0006074	(1->3)-beta-D-glucan metabolic process	0.8289828404000718	0.34188575173393276	1	1
biological_process	GO:0009130	pyrimidine nucleoside monophosphate biosynthetic process	0.8289828404000718	0.34188575173393276	1	1
biological_process	GO:0009567	double fertilization forming a zygote and endosperm	0.8289828404000718	0.34188575173393276	1	1
biological_process	GO:0010268	brassinosteroid homeostasis	0.8289828404000718	0.34188575173393276	1	1
biological_process	GO:0010600	regulation of auxin biosynthetic process	0.8289828404000718	0.34188575173393276	1	1
biological_process	GO:0010972	negative regulation of G2/M transition of mitotic cell cycle	0.8289828404000718	0.34188575173393276	1	1
biological_process	GO:0015936	coenzyme A metabolic process	0.8289828404000718	0.34188575173393276	1	1
biological_process	GO:0019852	L-ascorbic acid metabolic process	0.8289828404000718	0.34188575173393276	1	1
biological_process	GO:0019853	L-ascorbic acid biosynthetic process	0.8289828404000718	0.34188575173393276	1	1
biological_process	GO:0044766	multi-organism transport	0.8289828404000718	0.34188575173393276	1	1
biological_process	GO:0046794	transport of virus	0.8289828404000718	0.34188575173393276	1	1
biological_process	GO:1902579	multi-organism localization	0.8289828404000718	0.34188575173393276	1	1
biological_process	GO:2000904	regulation of starch metabolic process	0.8289828404000718	0.34188575173393276	1	1
molecular_function	GO:0000250	lanosterol synthase activity	0.8880659199972942	0.3426967493190729	1	1
molecular_function	GO:0001046	core promoter sequence-specific DNA binding	0.8880659199972942	0.3426967493190729	1	1
molecular_function	GO:0001047	core promoter binding	0.8880659199972942	0.3426967493190729	1	1
molecular_function	GO:0003922	GMP synthase (glutamine-hydrolyzing) activity	0.8880659199972942	0.3426967493190729	1	1
molecular_function	GO:0004096	catalase activity	0.8880659199972942	0.3426967493190729	1	1
molecular_function	GO:0004300	enoyl-CoA hydratase activity	0.8880659199972942	0.3426967493190729	1	1
molecular_function	GO:0004430	1-phosphatidylinositol 4-kinase activity	0.8880659199972942	0.3426967493190729	1	1
molecular_function	GO:0004523	RNA-DNA hybrid ribonuclease activity	0.8880659199972942	0.3426967493190729	1	1
molecular_function	GO:0004805	trehalose-phosphatase activity	0.8880659199972942	0.3426967493190729	1	1
molecular_function	GO:0008494	translation activator activity	0.8880659199972942	0.3426967493190729	1	1
molecular_function	GO:0015175	neutral amino acid transmembrane transporter activity	0.8880659199972942	0.3426967493190729	1	1
molecular_function	GO:0019238	cyclohydrolase activity	0.8880659199972942	0.3426967493190729	1	1
molecular_function	GO:0019865	immunoglobulin binding	0.8880659199972942	0.3426967493190729	1	1
molecular_function	GO:0030619	U1 snRNA binding	0.8880659199972942	0.3426967493190729	1	1
molecular_function	GO:0031559	oxidosqualene cyclase activity	0.8880659199972942	0.3426967493190729	1	1
molecular_function	GO:0042300	beta-amyrin synthase activity	0.8880659199972942	0.3426967493190729	1	1
molecular_function	GO:0042500	aspartic endopeptidase activity, intramembrane cleaving	0.8880659199972942	0.3426967493190729	1	1
molecular_function	GO:0047938	glucose-6-phosphate 1-epimerase activity	0.8880659199972942	0.3426967493190729	1	1
molecular_function	GO:0051748	UTP-monosaccharide-1-phosphate uridylyltransferase activity	0.8880659199972942	0.3426967493190729	1	1
molecular_function	GO:0051920	peroxiredoxin activity	0.8880659199972942	0.3426967493190729	1	1
molecular_function	GO:0052793	pectin acetylesterase activity	0.8880659199972942	0.3426967493190729	1	1
molecular_function	GO:0070402	NADPH binding	0.8880659199972942	0.3426967493190729	1	1
molecular_function	GO:0080043	quercetin 3-O-glucosyltransferase activity	0.8880659199972942	0.3426967493190729	1	1
molecular_function	GO:0080044	quercetin 7-O-glucosyltransferase activity	0.8880659199972942	0.3426967493190729	1	1
molecular_function	GO:0044877	protein-containing complex binding	0.708444039165067	0.3432530958389835	1	1
cellular_component	GO:0000311	plastid large ribosomal subunit	1	0.34333221925133695	1	1
cellular_component	GO:0000312	plastid small ribosomal subunit	1	0.34333221925133695	1	1
cellular_component	GO:0000943	retrotransposon nucleocapsid	1	0.34333221925133695	1	1
cellular_component	GO:0001652	granular component	1	0.34333221925133695	1	1
cellular_component	GO:0001674	female germ cell nucleus	1	0.34333221925133695	1	1
cellular_component	GO:0002189	ribose phosphate diphosphokinase complex	1	0.34333221925133695	1	1
cellular_component	GO:0005668	RNA polymerase transcription factor SL1 complex	1	0.34333221925133695	1	1
cellular_component	GO:0005785	signal recognition particle receptor complex	1	0.34333221925133695	1	1
cellular_component	GO:0005902	microvillus	1	0.34333221925133695	1	1
cellular_component	GO:0005912	adherens junction	1	0.34333221925133695	1	1
cellular_component	GO:0005950	anthranilate synthase complex	1	0.34333221925133695	1	1
cellular_component	GO:0005971	ribonucleoside-diphosphate reductase complex	1	0.34333221925133695	1	1
cellular_component	GO:0008328	ionotropic glutamate receptor complex	1	0.34333221925133695	1	1
cellular_component	GO:0009353	mitochondrial oxoglutarate dehydrogenase complex	1	0.34333221925133695	1	1
cellular_component	GO:0009551	secondary plasmodesma	1	0.34333221925133695	1	1
cellular_component	GO:0009921	auxin efflux carrier complex	1	0.34333221925133695	1	1
cellular_component	GO:0010006	Toc complex	1	0.34333221925133695	1	1
cellular_component	GO:0010007	magnesium chelatase complex	1	0.34333221925133695	1	1
cellular_component	GO:0010009	cytoplasmic side of endosome membrane	1	0.34333221925133695	1	1
cellular_component	GO:0017177	glucosidase II complex	1	0.34333221925133695	1	1
cellular_component	GO:0019034	viral replication complex	1	0.34333221925133695	1	1
cellular_component	GO:0030057	desmosome	1	0.34333221925133695	1	1
cellular_component	GO:0031303	integral component of endosome membrane	1	0.34333221925133695	1	1
cellular_component	GO:0031465	Cul4B-RING E3 ubiquitin ligase complex	1	0.34333221925133695	1	1
cellular_component	GO:0031897	Tic complex	1	0.34333221925133695	1	1
cellular_component	GO:0031983	vesicle lumen	1	0.34333221925133695	1	1
cellular_component	GO:0032281	AMPA glutamate receptor complex	1	0.34333221925133695	1	1
cellular_component	GO:0033095	aleurone grain	1	0.34333221925133695	1	1
cellular_component	GO:0033096	amyloplast envelope	1	0.34333221925133695	1	1
cellular_component	GO:0033097	amyloplast membrane	1	0.34333221925133695	1	1
cellular_component	GO:0033565	ESCRT-0 complex	1	0.34333221925133695	1	1
cellular_component	GO:0034245	mitochondrial DNA-directed RNA polymerase complex	1	0.34333221925133695	1	1
cellular_component	GO:0034274	Atg12-Atg5-Atg16 complex	1	0.34333221925133695	1	1
cellular_component	GO:0034455	t-UTP complex	1	0.34333221925133695	1	1
cellular_component	GO:0034705	potassium channel complex	1	0.34333221925133695	1	1
cellular_component	GO:0034774	secretory granule lumen	1	0.34333221925133695	1	1
cellular_component	GO:0034998	oligosaccharyltransferase I complex	1	0.34333221925133695	1	1
cellular_component	GO:0035452	extrinsic component of plastid membrane	1	0.34333221925133695	1	1
cellular_component	GO:0035577	azurophil granule membrane	1	0.34333221925133695	1	1
cellular_component	GO:0035578	azurophil granule lumen	1	0.34333221925133695	1	1
cellular_component	GO:0036396	RNA N6-methyladenosine methyltransferase complex	1	0.34333221925133695	1	1
cellular_component	GO:0042585	germinal vesicle	1	0.34333221925133695	1	1
cellular_component	GO:0043202	lysosomal lumen	1	0.34333221925133695	1	1
cellular_component	GO:0044214	spanning component of plasma membrane	1	0.34333221925133695	1	1
cellular_component	GO:0045293	mRNA editing complex	1	0.34333221925133695	1	1
cellular_component	GO:0045298	tubulin complex	1	0.34333221925133695	1	1
cellular_component	GO:0046581	intercellular canaliculus	1	0.34333221925133695	1	1
cellular_component	GO:0055120	striated muscle dense body	1	0.34333221925133695	1	1
cellular_component	GO:0060205	cytoplasmic vesicle lumen	1	0.34333221925133695	1	1
cellular_component	GO:0070449	elongin complex	1	0.34333221925133695	1	1
cellular_component	GO:0070822	Sin3-type complex	1	0.34333221925133695	1	1
cellular_component	GO:0070860	RNA polymerase I core factor complex	1	0.34333221925133695	1	1
cellular_component	GO:0071563	Myo2p-Vac17p-Vac8p transport complex	1	0.34333221925133695	1	1
cellular_component	GO:0071627	integral component of fungal-type vacuolar membrane	1	0.34333221925133695	1	1
cellular_component	GO:0071628	intrinsic component of fungal-type vacuolar membrane	1	0.34333221925133695	1	1
cellular_component	GO:0089717	spanning component of membrane	1	0.34333221925133695	1	1
cellular_component	GO:0090577	RNA polymerase IV transcription factor complex	1	0.34333221925133695	1	1
cellular_component	GO:0090661	box H/ACA telomerase RNP complex	1	0.34333221925133695	1	1
cellular_component	GO:0097218	sieve plate	1	0.34333221925133695	1	1
cellular_component	GO:0097386	glial cell projection	1	0.34333221925133695	1	1
cellular_component	GO:0098878	neurotransmitter receptor complex	1	0.34333221925133695	1	1
cellular_component	GO:0098982	GABA-ergic synapse	1	0.34333221925133695	1	1
cellular_component	GO:1905202	methylcrotonoyl-CoA carboxylase complex	1	0.34333221925133695	1	1
cellular_component	GO:1990811	MWP complex	1	0.34333221925133695	1	1
biological_process	GO:0000011	vacuole inheritance	1	0.3441487422530076	1	1
biological_process	GO:0000024	maltose biosynthetic process	1	0.3441487422530076	1	1
biological_process	GO:0000053	argininosuccinate metabolic process	1	0.3441487422530076	1	1
biological_process	GO:0000425	pexophagy	1	0.3441487422530076	1	1
biological_process	GO:0000451	rRNA 2'-O-methylation	1	0.3441487422530076	1	1
biological_process	GO:0000453	enzyme-directed rRNA 2'-O-methylation	1	0.3441487422530076	1	1
biological_process	GO:0000461	endonucleolytic cleavage to generate mature 3'-end of SSU-rRNA from (SSU-rRNA, 5.8S rRNA, LSU-rRNA)	1	0.3441487422530076	1	1
biological_process	GO:0000493	box H/ACA snoRNP assembly	1	0.3441487422530076	1	1
biological_process	GO:0000494	box C/D snoRNA 3'-end processing	1	0.3441487422530076	1	1
biological_process	GO:0000495	box H/ACA snoRNA 3'-end processing	1	0.3441487422530076	1	1
biological_process	GO:0000821	regulation of arginine metabolic process	1	0.3441487422530076	1	1
biological_process	GO:0000905	sporocarp development involved in asexual reproduction	1	0.3441487422530076	1	1
biological_process	GO:0001188	RNA polymerase I preinitiation complex assembly	1	0.3441487422530076	1	1
biological_process	GO:0001503	ossification	1	0.3441487422530076	1	1
biological_process	GO:0001539	cilium or flagellum-dependent cell motility	1	0.3441487422530076	1	1
biological_process	GO:0001575	globoside metabolic process	1	0.3441487422530076	1	1
biological_process	GO:0001576	globoside biosynthetic process	1	0.3441487422530076	1	1
biological_process	GO:0001865	NK T cell differentiation	1	0.3441487422530076	1	1
biological_process	GO:0001878	response to yeast	1	0.3441487422530076	1	1
biological_process	GO:0001896	autolysis	1	0.3441487422530076	1	1
biological_process	GO:0001959	regulation of cytokine-mediated signaling pathway	1	0.3441487422530076	1	1
biological_process	GO:0001960	negative regulation of cytokine-mediated signaling pathway	1	0.3441487422530076	1	1
biological_process	GO:0002191	cap-dependent translational initiation	1	0.3441487422530076	1	1
biological_process	GO:0002538	arachidonic acid metabolite production involved in inflammatory response	1	0.3441487422530076	1	1
biological_process	GO:0002539	prostaglandin production involved in inflammatory response	1	0.3441487422530076	1	1
biological_process	GO:0002943	tRNA dihydrouridine synthesis	1	0.3441487422530076	1	1
biological_process	GO:0003334	keratinocyte development	1	0.3441487422530076	1	1
biological_process	GO:0003335	corneocyte development	1	0.3441487422530076	1	1
biological_process	GO:0005993	trehalose catabolic process	1	0.3441487422530076	1	1
biological_process	GO:0006015	5-phosphoribose 1-diphosphate biosynthetic process	1	0.3441487422530076	1	1
biological_process	GO:0006080	substituted mannan metabolic process	1	0.3441487422530076	1	1
biological_process	GO:0006169	adenosine salvage	1	0.3441487422530076	1	1
biological_process	GO:0006216	cytidine catabolic process	1	0.3441487422530076	1	1
biological_process	GO:0006223	uracil salvage	1	0.3441487422530076	1	1
biological_process	GO:0006226	dUMP biosynthetic process	1	0.3441487422530076	1	1
biological_process	GO:0006227	dUDP biosynthetic process	1	0.3441487422530076	1	1
biological_process	GO:0006233	dTDP biosynthetic process	1	0.3441487422530076	1	1
biological_process	GO:0006235	dTTP biosynthetic process	1	0.3441487422530076	1	1
biological_process	GO:0006390	mitochondrial transcription	1	0.3441487422530076	1	1
biological_process	GO:0006420	arginyl-tRNA aminoacylation	1	0.3441487422530076	1	1
biological_process	GO:0006480	N-terminal protein amino acid methylation	1	0.3441487422530076	1	1
biological_process	GO:0006562	proline catabolic process	1	0.3441487422530076	1	1
biological_process	GO:0006587	serotonin biosynthetic process from tryptophan	1	0.3441487422530076	1	1
biological_process	GO:0006681	galactosylceramide metabolic process	1	0.3441487422530076	1	1
biological_process	GO:0006683	galactosylceramide catabolic process	1	0.3441487422530076	1	1
biological_process	GO:0006688	glycosphingolipid biosynthetic process	1	0.3441487422530076	1	1
biological_process	GO:0006695	cholesterol biosynthetic process	1	0.3441487422530076	1	1
biological_process	GO:0007160	cell-matrix adhesion	1	0.3441487422530076	1	1
biological_process	GO:0007202	activation of phospholipase C activity	1	0.3441487422530076	1	1
biological_process	GO:0007259	receptor signaling pathway via JAK-STAT	1	0.3441487422530076	1	1
biological_process	GO:0007263	nitric oxide mediated signal transduction	1	0.3441487422530076	1	1
biological_process	GO:0007288	sperm axoneme assembly	1	0.3441487422530076	1	1
biological_process	GO:0007291	sperm individualization	1	0.3441487422530076	1	1
biological_process	GO:0007318	pole plasm protein localization	1	0.3441487422530076	1	1
biological_process	GO:0007588	excretion	1	0.3441487422530076	1	1
biological_process	GO:0007605	sensory perception of sound	1	0.3441487422530076	1	1
biological_process	GO:0008277	regulation of G protein-coupled receptor signaling pathway	1	0.3441487422530076	1	1
biological_process	GO:0009186	deoxyribonucleoside diphosphate metabolic process	1	0.3441487422530076	1	1
biological_process	GO:0009189	deoxyribonucleoside diphosphate biosynthetic process	1	0.3441487422530076	1	1
biological_process	GO:0009196	pyrimidine deoxyribonucleoside diphosphate metabolic process	1	0.3441487422530076	1	1
biological_process	GO:0009197	pyrimidine deoxyribonucleoside diphosphate biosynthetic process	1	0.3441487422530076	1	1
biological_process	GO:0009212	pyrimidine deoxyribonucleoside triphosphate biosynthetic process	1	0.3441487422530076	1	1
biological_process	GO:0009432	SOS response	1	0.3441487422530076	1	1
biological_process	GO:0009662	etioplast organization	1	0.3441487422530076	1	1
biological_process	GO:0009759	indole glucosinolate biosynthetic process	1	0.3441487422530076	1	1
biological_process	GO:0009810	stilbene metabolic process	1	0.3441487422530076	1	1
biological_process	GO:0009972	cytidine deamination	1	0.3441487422530076	1	1
biological_process	GO:0010064	embryonic shoot morphogenesis	1	0.3441487422530076	1	1
biological_process	GO:0010080	regulation of floral meristem growth	1	0.3441487422530076	1	1
biological_process	GO:0010081	regulation of inflorescence meristem growth	1	0.3441487422530076	1	1
biological_process	GO:0010133	proline catabolic process to glutamate	1	0.3441487422530076	1	1
biological_process	GO:0010172	embryonic body morphogenesis	1	0.3441487422530076	1	1
biological_process	GO:0010184	cytokinin transport	1	0.3441487422530076	1	1
biological_process	GO:0010234	anther wall tapetum cell fate specification	1	0.3441487422530076	1	1
biological_process	GO:0010245	radial microtubular system formation	1	0.3441487422530076	1	1
biological_process	GO:0010253	UDP-rhamnose biosynthetic process	1	0.3441487422530076	1	1
biological_process	GO:0010350	cellular response to magnesium starvation	1	0.3441487422530076	1	1
biological_process	GO:0010353	response to trehalose	1	0.3441487422530076	1	1
biological_process	GO:0010392	galactoglucomannan metabolic process	1	0.3441487422530076	1	1
biological_process	GO:0010401	pectic galactan metabolic process	1	0.3441487422530076	1	1
biological_process	GO:0010425	DNA methylation on cytosine within a CNG sequence	1	0.3441487422530076	1	1
biological_process	GO:0010451	floral meristem growth	1	0.3441487422530076	1	1
[truncated: 9,897 more rows]
