# Supplementary material for: Delayed differentiation of epidermal cells walls can underlie pedomorphosis in plants: the case of pedomorphic petals in the hummingbird-pollinated Caiophora hibiscifolia (Loasaceae, subfam. Loasoideae) species
Source: EvoDevo. 2022 Jan 3;13:1. doi: 10.1186/s13227-021-00186-x (PMC8725396; doi:10.1186/s13227-021-00186-x)
Supplement: Supplementary file 15 — Additional file 15. GO enrichment results for the Loasa heterophylla mature flower vs. Caiophora hibiscifolia mature flower contrast. Significance level was set to 0.05. [file 13227_2021_186_MOESM15_ESM.tsv]

ontology	node_id	node_name	raw_p_underrep	raw_p_overrep	FWER_underrep	FWER_overrep
cellular_component	GO:0009507	chloroplast	0.9999998689630161	1.7442175772510344e-7	1	0
cellular_component	GO:0009579	thylakoid	0.9999967462889605	5.429871337520497e-6	1	0
cellular_component	GO:0009536	plastid	0.9999917343273326	1.0381445196833379e-5	1	0
cellular_component	GO:0009534	chloroplast thylakoid	0.9999908883592328	1.5177142066936003e-5	1	0
cellular_component	GO:0031976	plastid thylakoid	0.9999908883592328	1.5177142066936003e-5	1	0
biological_process	GO:0044283	small molecule biosynthetic process	0.9999963101545363	5.57273734329706e-6	1	0.003
cellular_component	GO:0009526	plastid envelope	0.9998530550779733	2.1417527279711662e-4	1	0.025
biological_process	GO:0006629	lipid metabolic process	0.999957795536351	5.766732310468576e-5	1	0.039
cellular_component	GO:0009706	chloroplast inner membrane	0.9998426908271385	4.019098709300512e-4	1	0.064
cellular_component	GO:0009941	chloroplast envelope	0.9996855909657507	4.508467929475354e-4	1	0.072
biological_process	GO:0044281	small molecule metabolic process	0.9999053642717772	1.196108677901107e-4	1	0.079
biological_process	GO:0008610	lipid biosynthetic process	0.9999161937981478	1.2344679670054002e-4	1	0.081
cellular_component	GO:0042651	thylakoid membrane	0.9996255699950058	5.849137833567762e-4	1	0.089
cellular_component	GO:0009528	plastid inner membrane	0.9997006413889414	7.257559547347634e-4	1	0.105
cellular_component	GO:0034357	photosynthetic membrane	0.9995035611204837	7.675109253254467e-4	1	0.108
cellular_component	GO:0009532	plastid stroma	0.9993845172867257	8.580412847527575e-4	1	0.116
cellular_component	GO:0009535	chloroplast thylakoid membrane	0.9993592219215452	9.933864955018181e-4	1	0.137
cellular_component	GO:0055035	plastid thylakoid membrane	0.9993592219215452	9.933864955018181e-4	1	0.137
cellular_component	GO:0009570	chloroplast stroma	0.9992046685813978	0.0011019368057085068	1	0.15
molecular_function	GO:0005372	water transmembrane transporter activity	0.9999251165818832	0.0010130871466044133	1	0.233
molecular_function	GO:0015250	water channel activity	0.9999251165818832	0.0010130871466044133	1	0.233
biological_process	GO:0016053	organic acid biosynthetic process	0.9996923353098972	4.468587931098287e-4	1	0.27
biological_process	GO:0046394	carboxylic acid biosynthetic process	0.9996923353098972	4.468587931098287e-4	1	0.27
cellular_component	GO:0042170	plastid membrane	0.9983180236387224	0.00252756561869651	1	0.336
cellular_component	GO:0031969	chloroplast membrane	0.9982281277049696	0.0026633785770026415	1	0.372
biological_process	GO:0006006	glucose metabolic process	0.9998147717235311	7.041474721340555e-4	1	0.376
cellular_component	GO:0010287	plastoglobule	0.9989750500017744	0.0027415199868188003	1	0.376
molecular_function	GO:0031406	carboxylic acid binding	0.999118169716735	0.0020085514488987367	1	0.439
molecular_function	GO:0043177	organic acid binding	0.999118169716735	0.0020085514488987367	1	0.439
molecular_function	GO:0016746	transferase activity, transferring acyl groups	0.9985833335889645	0.0020972391050564612	1	0.448
biological_process	GO:0006094	gluconeogenesis	0.9999403452793749	8.302275982387838e-4	1	0.451
cellular_component	GO:0005737	cytoplasm	0.9966465850752881	0.0037579907536191386	1	0.474
cellular_component	GO:0031984	organelle subcompartment	0.9967269836291088	0.004197679262197402	1	0.503
cellular_component	GO:0005811	lipid droplet	0.998596559565039	0.0043279256076208614	1	0.505
biological_process	GO:0006082	organic acid metabolic process	0.9992400676311672	9.686903484085567e-4	1	0.519
biological_process	GO:0043648	dicarboxylic acid metabolic process	0.9996035318141708	9.854618494559086e-4	1	0.521
cellular_component	GO:0042555	MCM complex	1	0.004444486528837716	1	0.535
cellular_component	GO:0009521	photosystem	0.9978196447346639	0.004896747090915569	1	0.563
molecular_function	GO:0030276	clathrin binding	0.9990351801179309	0.0030484249815216045	1	0.582
biological_process	GO:0009073	aromatic amino acid family biosynthetic process	0.9996039800174796	0.0012720970682233144	1	0.604
biological_process	GO:0044255	cellular lipid metabolic process	0.9990270647535062	0.0012866801403357663	1	0.606
molecular_function	GO:0016747	transferase activity, transferring acyl groups other than amino-acyl groups	0.997685951901411	0.0034202612622070364	1	0.617
biological_process	GO:0019752	carboxylic acid metabolic process	0.9989155713385143	0.001383363818314978	1	0.642
biological_process	GO:0043436	oxoacid metabolic process	0.9988934825922988	0.0014014916813038997	1	0.644
biological_process	GO:1901617	organic hydroxy compound biosynthetic process	0.9991147670343021	0.001633294862490639	1	0.712
biological_process	GO:0006766	vitamin metabolic process	0.9989999076868528	0.0021057161267799226	1	0.777
biological_process	GO:0006270	DNA replication initiation	0.9996274409626839	0.002110826704585839	1	0.788
molecular_function	GO:0052745	inositol phosphate phosphatase activity	1	0.005118089815386688	1	0.788
molecular_function	GO:0016614	oxidoreductase activity, acting on CH-OH group of donors	0.9967660280407782	0.005251842142907657	1	0.793
biological_process	GO:0006023	aminoglycan biosynthetic process	0.9998240164376846	0.0021959879879386414	1	0.821
biological_process	GO:0006024	glycosaminoglycan biosynthetic process	0.9998240164376846	0.0021959879879386414	1	0.821
cellular_component	GO:0016020	membrane	0.9907510342655816	0.010228115966267163	1	0.828
biological_process	GO:0019319	hexose biosynthetic process	0.9996895375556059	0.0022890693526041663	1	0.844
cellular_component	GO:0005886	plasma membrane	0.9903784134255476	0.010887708047556717	1	0.844
biological_process	GO:0016114	terpenoid biosynthetic process	0.998764920035466	0.002482513870885811	1	0.851
cellular_component	GO:0009523	photosystem II	0.9950348169442305	0.011502280458923549	1	0.854
cellular_component	GO:0005839	proteasome core complex	0.9978482811287293	0.012836961986730174	1	0.88
molecular_function	GO:0051213	dioxygenase activity	0.9951369531366052	0.008156985712560625	1	0.894
cellular_component	GO:0005905	clathrin-coated pit	0.9960722323230633	0.013585058334636574	1	0.919
molecular_function	GO:0016464	chloroplast protein-transporting ATPase activity	1	0.008676060147574369	1	0.92
biological_process	GO:0015979	photosynthesis	0.9979631317326703	0.0033166078226520494	1	0.921
biological_process	GO:0032787	monocarboxylic acid metabolic process	0.9975472177955963	0.0033247506585928448	1	0.921
cellular_component	GO:0005887	integral component of plasma membrane	0.9915132956931991	0.014444657579690833	1	0.923
molecular_function	GO:0016491	oxidoreductase activity	0.9927128804342704	0.00876063748947624	1	0.925
biological_process	GO:0048268	clathrin coat assembly	0.9996977661610832	0.0035540539628522915	1	0.935
molecular_function	GO:0003688	DNA replication origin binding	0.9983703936869808	0.00999215039029788	1	0.949
molecular_function	GO:0004298	threonine-type endopeptidase activity	0.9983703936869808	0.00999215039029788	1	0.949
molecular_function	GO:0032050	clathrin heavy chain binding	0.9983703936869808	0.00999215039029788	1	0.949
molecular_function	GO:0070003	threonine-type peptidase activity	0.9983703936869808	0.00999215039029788	1	0.949
biological_process	GO:0006721	terpenoid metabolic process	0.9979558520392426	0.0037581586634323257	1	0.95
biological_process	GO:0009072	aromatic amino acid family metabolic process	0.9983083562925832	0.003940679256822518	1	0.955
molecular_function	GO:0004714	transmembrane receptor protein tyrosine kinase activity	0.9989497407548796	0.01054620923540027	1	0.962
cellular_component	GO:0071944	cell periphery	0.9851165853584247	0.016644383484694228	1	0.967
cellular_component	GO:0031224	intrinsic component of membrane	0.9841295749905157	0.017609793660126397	1	0.97
cellular_component	GO:0005783	endoplasmic reticulum	0.9855452075126614	0.017755896836035342	1	0.971
biological_process	GO:0006775	fat-soluble vitamin metabolic process	0.9991697724017612	0.0055288014574113205	1	0.982
biological_process	GO:0030203	glycosaminoglycan metabolic process	0.9991697724017612	0.0055288014574113205	1	0.982
biological_process	GO:0042362	fat-soluble vitamin biosynthetic process	0.9991697724017612	0.0055288014574113205	1	0.982
biological_process	GO:0006855	drug transmembrane transport	0.9994809781528209	0.005730222399286048	1	0.985
biological_process	GO:0006643	membrane lipid metabolic process	0.9966730460685924	0.006400691799232061	1	0.985
biological_process	GO:0006664	glycolipid metabolic process	0.9971547728294522	0.006873958877863713	1	0.989
biological_process	GO:0009259	ribonucleotide metabolic process	0.9952412317286734	0.00737360401771854	1	0.989
cellular_component	GO:0062091	Ycf2/FtsHi complex	1	0.022581309800214024	1	0.989
molecular_function	GO:0005388	calcium transmembrane transporter activity, phosphorylative mechanism	0.9973865649720068	0.015123359254882252	1	0.991
cellular_component	GO:0051286	cell tip	0.9974150021903273	0.023039373720487723	1	0.991
molecular_function	GO:0008509	anion transmembrane transporter activity	0.9885195330041727	0.016502708853867832	1	0.992
molecular_function	GO:0016408	C-acyltransferase activity	0.9982192830633196	0.01664030032430974	1	0.993
cellular_component	GO:0031226	intrinsic component of plasma membrane	0.9833665919831097	0.023451437714435586	1	0.994
biological_process	GO:1902170	cellular response to reactive nitrogen species	1	0.007744121733365063	1	0.995
biological_process	GO:0072521	purine-containing compound metabolic process	0.9949336344358254	0.0077808244995558745	1	0.995
biological_process	GO:0046467	membrane lipid biosynthetic process	0.9961273863691378	0.00808273300123523	1	0.995
biological_process	GO:0051241	negative regulation of multicellular organismal process	0.9953700600308968	0.008098594195951724	1	0.995
biological_process	GO:0031407	oxylipin metabolic process	0.9973854680910166	0.008099321646756152	1	0.995
cellular_component	GO:0090406	pollen tube	0.9890576859859048	0.02803053523066904	1	0.996
cellular_component	GO:0030125	clathrin vesicle coat	0.994369249788219	0.029583354091358507	1	0.996
cellular_component	GO:0016021	integral component of membrane	0.9691015261482014	0.03397077611135583	1	0.996
molecular_function	GO:0050662	coenzyme binding	0.9847914408294159	0.020139548214632787	1	0.997
cellular_component	GO:0009368	endopeptidase Clp complex	0.9955555134711622	0.036410797776357945	1	0.997
biological_process	GO:1903509	liposaccharide metabolic process	0.9961009606586698	0.00897067606824863	1	0.998
biological_process	GO:0071215	cellular response to abscisic acid stimulus	0.9937627093980672	0.009159408197157756	1	0.998
biological_process	GO:0097306	cellular response to alcohol	0.9937627093980672	0.009159408197157756	1	0.998
biological_process	GO:0009738	abscisic acid-activated signaling pathway	0.993694780229933	0.009386017557583858	1	0.998
molecular_function	GO:0019842	vitamin binding	0.9868478829423496	0.021116618541393236	1	0.998
molecular_function	GO:0004673	protein histidine kinase activity	0.9958228244436456	0.02273421676062983	1	0.998
molecular_function	GO:0016775	phosphotransferase activity, nitrogenous group as acceptor	0.9958228244436456	0.02273421676062983	1	0.998
molecular_function	GO:0016832	aldehyde-lyase activity	0.9958228244436456	0.02273421676062983	1	0.998
molecular_function	GO:0015318	inorganic molecular entity transmembrane transporter activity	0.9818290453956473	0.022814131182670682	1	0.998
molecular_function	GO:0090079	translation regulator activity, nucleic acid binding	0.986077234915826	0.023083110319860167	1	0.998
molecular_function	GO:0008374	O-acyltransferase activity	0.9855317688194798	0.02409105862049277	1	0.998
biological_process	GO:0002183	cytoplasmic translational initiation	0.9972774271986062	0.009768938301567142	1	0.999
biological_process	GO:0009787	regulation of abscisic acid-activated signaling pathway	0.9940732629701095	0.01070653968485658	1	0.999
biological_process	GO:1901419	regulation of response to alcohol	0.9940732629701095	0.01070653968485658	1	0.999
biological_process	GO:1905957	regulation of cellular response to alcohol	0.9940732629701095	0.01070653968485658	1	0.999
biological_process	GO:0009110	vitamin biosynthetic process	0.9943457560691848	0.010764455311825133	1	0.999
biological_process	GO:0051093	negative regulation of developmental process	0.9933064688983118	0.011129995054116895	1	0.999
biological_process	GO:0046165	alcohol biosynthetic process	0.9949520819625641	0.012000254095525513	1	1
biological_process	GO:0009247	glycolipid biosynthetic process	0.995090796929126	0.012061586483483789	1	1
biological_process	GO:0009150	purine ribonucleotide metabolic process	0.9919357052387714	0.012484730245633856	1	1
biological_process	GO:0046173	polyol biosynthetic process	0.9967978820371663	0.012572058353796559	1	1
biological_process	GO:0010189	vitamin E biosynthetic process	0.9978040120120614	0.0130605157872478	1	1
biological_process	GO:0042360	vitamin E metabolic process	0.9978040120120614	0.0130605157872478	1	1
biological_process	GO:0046417	chorismate metabolic process	0.9978040120120614	0.0130605157872478	1	1
biological_process	GO:0019693	ribose phosphate metabolic process	0.9909091117032863	0.013562017808850404	1	1
biological_process	GO:0006633	fatty acid biosynthetic process	0.9913714220586306	0.013742035886007134	1	1
biological_process	GO:0009410	response to xenobiotic stimulus	0.9959725446985741	0.013887240823789622	1	1
biological_process	GO:0000270	peptidoglycan metabolic process	0.9984696686479458	0.01469635879256497	1	1
biological_process	GO:0009252	peptidoglycan biosynthetic process	0.9984696686479458	0.01469635879256497	1	1
biological_process	GO:0009273	peptidoglycan-based cell wall biogenesis	0.9984696686479458	0.01469635879256497	1	1
biological_process	GO:0046653	tetrahydrofolate metabolic process	0.995261174068032	0.014824394802618717	1	1
biological_process	GO:0031408	oxylipin biosynthetic process	0.9946693987650013	0.015453117928294065	1	1
biological_process	GO:0071241	cellular response to inorganic substance	0.9941922754552388	0.015833461865989353	1	1
biological_process	GO:0072583	clathrin-dependent endocytosis	0.9941922754552388	0.015833461865989353	1	1
biological_process	GO:0006882	cellular zinc ion homeostasis	0.9964335844660608	0.015994859715929684	1	1
biological_process	GO:0072598	protein localization to chloroplast	0.9938199290811065	0.01601540612582343	1	1
biological_process	GO:0006163	purine nucleotide metabolic process	0.9893421826549014	0.016060602387168672	1	1
biological_process	GO:0009636	response to toxic substance	0.9891703932156776	0.017115129085006463	1	1
biological_process	GO:1901564	organonitrogen compound metabolic process	0.9840981227171706	0.017656188292061357	1	1
biological_process	GO:0000302	response to reactive oxygen species	0.9886767320148194	0.01859187909090518	1	1
biological_process	GO:0072330	monocarboxylic acid biosynthetic process	0.9865384853447254	0.019165970474751652	1	1
biological_process	GO:0006805	xenobiotic metabolic process	0.9964459460371478	0.019875317236105448	1	1
biological_process	GO:0009635	response to herbicide	0.9964459460371478	0.019875317236105448	1	1
biological_process	GO:1901615	organic hydroxy compound metabolic process	0.9855114936117886	0.020041763011271793	1	1
biological_process	GO:0016042	lipid catabolic process	0.9857019873872975	0.020875734110573432	1	1
biological_process	GO:0006720	isoprenoid metabolic process	0.9861211523613205	0.020976789287539432	1	1
biological_process	GO:0055046	microgametogenesis	0.9924550982383429	0.021125782797471817	1	1
biological_process	GO:0071229	cellular response to acid chemical	0.9835192826425214	0.021268519117417853	1	1
biological_process	GO:0006730	one-carbon metabolic process	0.9914905075847283	0.021400519025116742	1	1
biological_process	GO:0006267	pre-replicative complex assembly involved in nuclear cell cycle DNA replication	1	0.02281854824909979	1	1
biological_process	GO:0036388	pre-replicative complex assembly	1	0.02281854824909979	1	1
biological_process	GO:0070919	production of siRNA involved in chromatin silencing by small RNA	1	0.02281854824909979	1	1
biological_process	GO:1902299	pre-replicative complex assembly involved in cell cycle DNA replication	1	0.02281854824909979	1	1
biological_process	GO:0008295	spermidine biosynthetic process	0.99737249969457	0.023345864890784183	1	1
biological_process	GO:0042761	very long-chain fatty acid biosynthetic process	0.99737249969457	0.023345864890784183	1	1
biological_process	GO:0051348	negative regulation of transferase activity	0.99737249969457	0.023345864890784183	1	1
biological_process	GO:0000291	nuclear-transcribed mRNA catabolic process, exonucleolytic	0.9944711985425887	0.02349826888120601	1	1
biological_process	GO:0030048	actin filament-based movement	0.9944711985425887	0.02349826888120601	1	1
biological_process	GO:0071466	cellular response to xenobiotic stimulus	0.9944711985425887	0.02349826888120601	1	1
biological_process	GO:0099515	actin filament-based transport	0.9944711985425887	0.02349826888120601	1	1
biological_process	GO:0019637	organophosphate metabolic process	0.9807873626448831	0.023964934304633582	1	1
biological_process	GO:0006631	fatty acid metabolic process	0.9822342102062236	0.024734642484334237	1	1
biological_process	GO:0006897	endocytosis	0.9855918612615426	0.02480115880531516	1	1
molecular_function	GO:0004602	glutathione peroxidase activity	1	0.024926894774203442	1	1
biological_process	GO:0009846	pollen germination	0.9881298914194387	0.024984355314869405	1	1
biological_process	GO:0042542	response to hydrogen peroxide	0.9881298914194387	0.024984355314869405	1	1
biological_process	GO:0048581	negative regulation of post-embryonic development	0.9860407233507311	0.024992937346409408	1	1
biological_process	GO:0006767	water-soluble vitamin metabolic process	0.9865164116005639	0.025717937744325303	1	1
biological_process	GO:0033260	nuclear DNA replication	0.9927517670580639	0.02591974044466756	1	1
molecular_function	GO:0015462	ATPase-coupled protein transmembrane transporter activity	0.9969809844476838	0.02610883244609187	1	1
molecular_function	GO:0017112	Rab guanyl-nucleotide exchange factor activity	0.9969809844476838	0.02610883244609187	1	1
biological_process	GO:0009409	response to cold	0.9808340295252483	0.026791677526568254	1	1
molecular_function	GO:0000987	cis-regulatory region sequence-specific DNA binding	0.9855247364840505	0.02737196729149256	1	1
molecular_function	GO:0035326	cis-regulatory region binding	0.9855247364840505	0.02737196729149256	1	1
biological_process	GO:0006022	aminoglycan metabolic process	0.991341425745927	0.02744329793274609	1	1
biological_process	GO:0030705	cytoskeleton-dependent intracellular transport	0.991341425745927	0.02744329793274609	1	1
molecular_function	GO:0016616	oxidoreductase activity, acting on the CH-OH group of donors, NAD or NADP as acceptor	0.9813265048263814	0.02800780262347214	1	1
molecular_function	GO:0016705	oxidoreductase activity, acting on paired donors, with incorporation or reduction of molecular oxygen	0.9803801567989865	0.028287975904843655	1	1
biological_process	GO:0045036	protein targeting to chloroplast	0.9883548524634147	0.02839840485420158	1	1
biological_process	GO:0046364	monosaccharide biosynthetic process	0.9883548524634147	0.02839840485420158	1	1
biological_process	GO:0072596	establishment of protein localization to chloroplast	0.9883548524634147	0.02839840485420158	1	1
biological_process	GO:0070887	cellular response to chemical stimulus	0.9753974124047073	0.028563472819900803	1	1
biological_process	GO:0006661	phosphatidylinositol biosynthetic process	0.9887753922443165	0.028667212217702055	1	1
biological_process	GO:0006760	folic acid-containing compound metabolic process	0.9887753922443165	0.028667212217702055	1	1
biological_process	GO:0009767	photosynthetic electron transport chain	0.9887753922443165	0.028667212217702055	1	1
molecular_function	GO:0015103	inorganic anion transmembrane transporter activity	0.9837501423107804	0.02899382139446831	1	1
biological_process	GO:0008652	cellular amino acid biosynthetic process	0.9801181328261066	0.02928287290344919	1	1
molecular_function	GO:0005543	phospholipid binding	0.9818352484955226	0.03000226775398409	1	1
biological_process	GO:0009423	chorismate biosynthetic process	0.9942697776007139	0.03001378016551932	1	1
biological_process	GO:0009132	nucleoside diphosphate metabolic process	0.9835743676053832	0.030427327081802957	1	1
biological_process	GO:1901699	cellular response to nitrogen compound	0.9848606758824572	0.030564625380796462	1	1
biological_process	GO:0008299	isoprenoid biosynthetic process	0.9798391659743935	0.03063044475891956	1	1
molecular_function	GO:0005509	calcium ion binding	0.978677961963865	0.031034946406109057	1	1
biological_process	GO:0046488	phosphatidylinositol metabolic process	0.9818986558295943	0.0321247691718891	1	1
molecular_function	GO:0016684	oxidoreductase activity, acting on peroxide as acceptor	0.9822787001914965	0.03253377217254024	1	1
biological_process	GO:0048585	negative regulation of response to stimulus	0.9757425036338285	0.03270302405120438	1	1
biological_process	GO:0006898	receptor-mediated endocytosis	0.9842571263165996	0.03304886288337709	1	1
molecular_function	GO:0048037	cofactor binding	0.9722249912561725	0.033484985179135125	1	1
molecular_function	GO:0004176	ATP-dependent peptidase activity	0.9880761140649583	0.03362659646463576	1	1
molecular_function	GO:0015116	sulfate transmembrane transporter activity	0.9933485522830756	0.033914778346255406	1	1
molecular_function	GO:0046910	pectinesterase inhibitor activity	0.9933485522830756	0.033914778346255406	1	1
molecular_function	GO:0047372	acylglycerol lipase activity	0.9933485522830756	0.033914778346255406	1	1
biological_process	GO:0035999	tetrahydrofolate interconversion	0.9914762873052896	0.03423226355242221	1	1
biological_process	GO:0048579	negative regulation of long-day photoperiodism, flowering	0.9914762873052896	0.03423226355242221	1	1
biological_process	GO:0099518	vesicle cytoskeletal trafficking	0.9914762873052896	0.03423226355242221	1	1
biological_process	GO:0045017	glycerolipid biosynthetic process	0.9770372600886359	0.03669678442680748	1	1
biological_process	GO:0009631	cold acclimation	0.9891952894384961	0.03675545633363252	1	1
biological_process	GO:0034427	nuclear-transcribed mRNA catabolic process, exonucleolytic, 3'-5'	0.9954890120049923	0.03684232537858144	1	1
biological_process	GO:0045055	regulated exocytosis	0.9954890120049923	0.03684232537858144	1	1
biological_process	GO:0042558	pteridine-containing compound metabolic process	0.9841665381340107	0.037410284202631865	1	1
biological_process	GO:0009163	nucleoside biosynthetic process	0.9874279416462035	0.03810525611919074	1	1
biological_process	GO:0016102	diterpenoid biosynthetic process	0.9874279416462035	0.03810525611919074	1	1
biological_process	GO:0042451	purine nucleoside biosynthetic process	0.9874279416462035	0.03810525611919074	1	1
biological_process	GO:0042455	ribonucleoside biosynthetic process	0.9874279416462035	0.03810525611919074	1	1
biological_process	GO:0046129	purine ribonucleoside biosynthetic process	0.9874279416462035	0.03810525611919074	1	1
biological_process	GO:0017001	antibiotic catabolic process	0.9804950245815365	0.03850015905933739	1	1
biological_process	GO:0009851	auxin biosynthetic process	0.9861127591762104	0.03863646245968995	1	1
biological_process	GO:0043650	dicarboxylic acid biosynthetic process	0.9861127591762104	0.03863646245968995	1	1
biological_process	GO:0045037	protein import into chloroplast stroma	0.9861127591762104	0.03863646245968995	1	1
biological_process	GO:0055069	zinc ion homeostasis	0.9861127591762104	0.03863646245968995	1	1
cellular_component	GO:0000813	ESCRT I complex	1	0.03881558094987212	1	1
cellular_component	GO:0005775	vacuolar lumen	1	0.03881558094987212	1	1
cellular_component	GO:0035838	growing cell tip	1	0.03881558094987212	1	1
biological_process	GO:0002275	myeloid cell activation involved in immune response	1	0.03916547192043019	1	1
biological_process	GO:0006469	negative regulation of protein kinase activity	1	0.03916547192043019	1	1
biological_process	GO:0006597	spermine biosynthetic process	1	0.03916547192043019	1	1
biological_process	GO:0009806	lignan metabolic process	1	0.03916547192043019	1	1
biological_process	GO:0009807	lignan biosynthetic process	1	0.03916547192043019	1	1
biological_process	GO:0010190	cytochrome b6f complex assembly	1	0.03916547192043019	1	1
biological_process	GO:0030435	sporulation resulting in formation of a cellular spore	1	0.03916547192043019	1	1
biological_process	GO:0030656	regulation of vitamin metabolic process	1	0.03916547192043019	1	1
biological_process	GO:0033673	negative regulation of kinase activity	1	0.03916547192043019	1	1
biological_process	GO:0051574	positive regulation of histone H3-K9 methylation	1	0.03916547192043019	1	1
biological_process	GO:0071249	cellular response to nitrate	1	0.03916547192043019	1	1
biological_process	GO:1903828	negative regulation of cellular protein localization	1	0.03916547192043019	1	1
molecular_function	GO:0045182	translation regulator activity	0.9748312400505318	0.03942631058218236	1	1
biological_process	GO:0009185	ribonucleoside diphosphate metabolic process	0.9785248138211448	0.03943790721114779	1	1
biological_process	GO:0061024	membrane organization	0.970920819520072	0.04046923075649559	1	1
molecular_function	GO:0005310	dicarboxylic acid transmembrane transporter activity	0.9948819101846134	0.04069779313726337	1	1
molecular_function	GO:0043539	protein serine/threonine kinase activator activity	0.9948819101846134	0.04069779313726337	1	1
molecular_function	GO:0047617	acyl-CoA hydrolase activity	0.9948819101846134	0.04069779313726337	1	1
molecular_function	GO:0005516	calmodulin binding	0.9706774752150482	0.04080789975880199	1	1
biological_process	GO:0140352	export from cell	0.9739859343917429	0.040980253451868696	1	1
biological_process	GO:1903825	organic acid transmembrane transport	0.9776444206293184	0.04149018479165218	1	1
biological_process	GO:1905039	carboxylic acid transmembrane transport	0.9776444206293184	0.04149018479165218	1	1
molecular_function	GO:0004528	phosphodiesterase I activity	1	0.04224732048391299	1	1
molecular_function	GO:0004612	phosphoenolpyruvate carboxykinase (ATP) activity	1	0.04224732048391299	1	1
molecular_function	GO:0045156	electron transporter, transferring electrons within the cyclic electron transport pathway of photosynthesis activity	1	0.04224732048391299	1	1
molecular_function	GO:0045543	gibberellin 2-beta-dioxygenase activity	1	0.04224732048391299	1	1
molecular_function	GO:0052744	phosphatidylinositol monophosphate phosphatase activity	1	0.04224732048391299	1	1
molecular_function	GO:0062105	RNA 2'-O-methyltransferase activity	1	0.04224732048391299	1	1
molecular_function	GO:0005384	manganese ion transmembrane transporter activity	0.987211468808008	0.042356695587443725	1	1
molecular_function	GO:0016706	2-oxoglutarate-dependent dioxygenase activity	0.9797295108104753	0.04241371571534434	1	1
molecular_function	GO:0015301	anion:anion antiporter activity	0.9849788419986587	0.04432915112278302	1	1
molecular_function	GO:0140323	solute:anion antiporter activity	0.9849788419986587	0.04432915112278302	1	1
molecular_function	GO:0035091	phosphatidylinositol binding	0.9759859199245378	0.04482183602071844	1	1
biological_process	GO:0006090	pyruvate metabolic process	0.9737358050647592	0.04482268001796023	1	1
biological_process	GO:0046777	protein autophosphorylation	0.9677082857669094	0.04488386998532499	1	1
biological_process	GO:0000162	tryptophan biosynthetic process	0.9908006979198235	0.0449301707107016	1	1
biological_process	GO:0031057	negative regulation of histone modification	0.9908006979198235	0.0449301707107016	1	1
biological_process	GO:0042447	hormone catabolic process	0.9908006979198235	0.0449301707107016	1	1
biological_process	GO:0046219	indolalkylamine biosynthetic process	0.9908006979198235	0.0449301707107016	1	1
molecular_function	GO:1901981	phosphatidylinositol phosphate binding	0.9803843441963915	0.04512561170902833	1	1
biological_process	GO:1901576	organic substance biosynthetic process	0.9580718584900465	0.045834140579185306	1	1
cellular_component	GO:0030120	vesicle coat	0.9791243706673116	0.04627000082642104	1	1
molecular_function	GO:0008135	translation factor activity, RNA binding	0.9699977322460159	0.047526273442744855	1	1
biological_process	GO:0006096	glycolytic process	0.9731074852558501	0.048440095319551145	1	1
biological_process	GO:0006757	ATP generation from ADP	0.9731074852558501	0.048440095319551145	1	1
biological_process	GO:0009135	purine nucleoside diphosphate metabolic process	0.9731074852558501	0.048440095319551145	1	1
biological_process	GO:0009179	purine ribonucleoside diphosphate metabolic process	0.9731074852558501	0.048440095319551145	1	1
biological_process	GO:0046031	ADP metabolic process	0.9731074852558501	0.048440095319551145	1	1
molecular_function	GO:0004601	peroxidase activity	0.9726280327085075	0.0484729212638719	1	1
molecular_function	GO:0005342	organic acid transmembrane transporter activity	0.9702077116180223	0.04853818070168703	1	1
molecular_function	GO:0046943	carboxylic acid transmembrane transporter activity	0.9702077116180223	0.04853818070168703	1	1
cellular_component	GO:0099023	vesicle tethering complex	0.971948717050688	0.04859754116911794	1	1
cellular_component	GO:0009654	photosystem II oxygen evolving complex	0.9871630380132699	0.04870753215770127	1	1
cellular_component	GO:0016459	myosin complex	0.9871630380132699	0.04870753215770127	1	1
cellular_component	GO:0000502	proteasome complex	0.9748816533367055	0.049378243726101556	1	1
cellular_component	GO:1905369	endopeptidase complex	0.9748816533367055	0.049378243726101556	1	1
biological_process	GO:0010105	negative regulation of ethylene-activated signaling pathway	0.9869394842127521	0.04940612351448867	1	1
biological_process	GO:0030050	vesicle transport along actin filament	0.9869394842127521	0.04940612351448867	1	1
biological_process	GO:0070298	negative regulation of phosphorelay signal transduction system	0.9869394842127521	0.04940612351448867	1	1
biological_process	GO:1901001	negative regulation of response to salt stress	0.9869394842127521	0.04940612351448867	1	1
molecular_function	GO:0016830	carbon-carbon lyase activity	0.9686511585311475	0.0498179745696538	1	1
biological_process	GO:0006497	protein lipidation	0.9710192704471697	0.05006194133547167	1	1
biological_process	GO:0042158	lipoprotein biosynthetic process	0.9710192704471697	0.05006194133547167	1	1
molecular_function	GO:0000155	phosphorelay sensor kinase activity	0.9894537907645997	0.05015780131331168	1	1
molecular_function	GO:0003756	protein disulfide isomerase activity	0.9894537907645997	0.05015780131331168	1	1
molecular_function	GO:0005545	1-phosphatidylinositol binding	0.9894537907645997	0.05015780131331168	1	1
molecular_function	GO:0016864	intramolecular oxidoreductase activity, transposing S-S bonds	0.9894537907645997	0.05015780131331168	1	1
molecular_function	GO:0140299	small molecule sensor activity	0.9894537907645997	0.05015780131331168	1	1
cellular_component	GO:0000145	exocyst	0.979879896614342	0.050565079930909064	1	1
biological_process	GO:0009058	biosynthetic process	0.9533723573583759	0.050842092416843766	1	1
biological_process	GO:0022604	regulation of cell morphogenesis	0.9677128485348958	0.05131701714269111	1	1
biological_process	GO:0006505	GPI anchor metabolic process	0.9794384375554537	0.05152051127263403	1	1
biological_process	GO:0006506	GPI anchor biosynthetic process	0.9794384375554537	0.05152051127263403	1	1
biological_process	GO:0016101	diterpenoid metabolic process	0.9794384375554537	0.05152051127263403	1	1
biological_process	GO:0006568	tryptophan metabolic process	0.9840051402840704	0.051636053250992194	1	1
biological_process	GO:0006586	indolalkylamine metabolic process	0.9840051402840704	0.051636053250992194	1	1
biological_process	GO:0061013	regulation of mRNA catabolic process	0.9804014003371564	0.05228484245410416	1	1
biological_process	GO:0009685	gibberellin metabolic process	0.9818772464798133	0.05242949598790288	1	1
biological_process	GO:0001666	response to hypoxia	0.9653015210729465	0.0524953920006502	1	1
biological_process	GO:0010035	response to inorganic substance	0.9539554310373591	0.05535457635178362	1	1
molecular_function	GO:0000146	microfilament motor activity	0.9848766407451177	0.05571459928553604	1	1
molecular_function	GO:0015114	phosphate ion transmembrane transporter activity	0.9848766407451177	0.05571459928553604	1	1
molecular_function	GO:0030898	actin-dependent ATPase activity	0.9848766407451177	0.05571459928553604	1	1
biological_process	GO:0042493	response to drug	0.9560866285057212	0.055815167066038195	1	1
biological_process	GO:0006165	nucleoside diphosphate phosphorylation	0.9680672795580509	0.055949318103385166	1	1
biological_process	GO:0009056	catabolic process	0.9504419552137537	0.05595245912828047	1	1
biological_process	GO:0006066	alcohol metabolic process	0.9618525710479283	0.056355444132348304	1	1
biological_process	GO:1901566	organonitrogen compound biosynthetic process	0.9501038516251188	0.056719290646197434	1	1
cellular_component	GO:0030130	clathrin coat of trans-Golgi network vesicle	0.9923588823464102	0.05709585454997982	1	1
biological_process	GO:1901135	carbohydrate derivative metabolic process	0.9522186783127007	0.057345222368391305	1	1
biological_process	GO:0006002	fructose 6-phosphate metabolic process	0.9922558782666349	0.057689887595664534	1	1
biological_process	GO:0006722	triterpenoid metabolic process	0.9922558782666349	0.057689887595664534	1	1
biological_process	GO:0016104	triterpenoid biosynthetic process	0.9922558782666349	0.057689887595664534	1	1
biological_process	GO:0019374	galactolipid metabolic process	0.9922558782666349	0.057689887595664534	1	1
biological_process	GO:1903312	negative regulation of mRNA metabolic process	0.9922558782666349	0.057689887595664534	1	1
biological_process	GO:0009788	negative regulation of abscisic acid-activated signaling pathway	0.9720684924882937	0.058235669114055325	1	1
biological_process	GO:1901420	negative regulation of response to alcohol	0.9720684924882937	0.058235669114055325	1	1
biological_process	GO:1905958	negative regulation of cellular response to alcohol	0.9720684924882937	0.058235669114055325	1	1
molecular_function	GO:0051287	NAD binding	0.9647824734415178	0.05852881617542909	1	1
molecular_function	GO:0016411	acylglycerol O-acyltransferase activity	0.9743675101163375	0.059493678204196265	1	1
biological_process	GO:0006576	cellular biogenic amine metabolic process	0.9681885403173823	0.05994943474093617	1	1
biological_process	GO:0010431	seed maturation	0.9681885403173823	0.05994943474093617	1	1
molecular_function	GO:0004177	aminopeptidase activity	0.9752762555408401	0.06033515248106355	1	1
biological_process	GO:0006887	exocytosis	0.9643937467440538	0.060434603465629455	1	1
biological_process	GO:0046903	secretion	0.9614370417688832	0.060472228229381926	1	1
biological_process	GO:0009668	plastid membrane organization	0.9716015951457984	0.060841170508550604	1	1
molecular_function	GO:0016765	transferase activity, transferring alkyl or aryl (other than methyl) groups	0.960962928198797	0.061413792309227784	1	1
cellular_component	GO:0005773	vacuole	0.9473244297102958	0.061881034340722056	1	1
biological_process	GO:0034220	ion transmembrane transport	0.9521788262231714	0.06240747086385009	1	1
molecular_function	GO:0004564	beta-fructofuranosidase activity	0.9913239398524256	0.06295001385382573	1	1
molecular_function	GO:0008443	phosphofructokinase activity	0.9913239398524256	0.06295001385382573	1	1
molecular_function	GO:0033764	steroid dehydrogenase activity, acting on the CH-OH group of donors, NAD or NADP as acceptor	0.9913239398524256	0.06295001385382573	1	1
molecular_function	GO:0047196	long-chain-alcohol O-fatty-acyltransferase activity	0.9913239398524256	0.06295001385382573	1	1
molecular_function	GO:0102966	arachidoyl-CoA:1-dodecanol O-acyltransferase activity	0.9913239398524256	0.06295001385382573	1	1
biological_process	GO:0032940	secretion by cell	0.9592410295290356	0.064053597015441	1	1
cellular_component	GO:0031012	extracellular matrix	0.9855173535778226	0.06582301021203939	1	1
biological_process	GO:0009694	jasmonic acid metabolic process	0.9713334084626373	0.06588935107630461	1	1
biological_process	GO:0009910	negative regulation of flower development	0.9713334084626373	0.06588935107630461	1	1
cellular_component	GO:0019898	extrinsic component of membrane	0.9589334978884003	0.06640903379640122	1	1
biological_process	GO:0006545	glycine biosynthetic process	0.985303641207435	0.06659339538188011	1	1
biological_process	GO:0009085	lysine biosynthetic process	0.985303641207435	0.06659339538188011	1	1
biological_process	GO:0003333	amino acid transmembrane transport	0.9657422546777756	0.06660132815309665	1	1
biological_process	GO:0009850	auxin metabolic process	0.9657422546777756	0.06660132815309665	1	1
cellular_component	GO:0016602	CCAAT-binding factor complex	1	0.0667170682332357	1	1
cellular_component	GO:0043076	megasporocyte nucleus	1	0.0667170682332357	1	1
cellular_component	GO:0043078	polar nucleus	1	0.0667170682332357	1	1
cellular_component	GO:0045171	intercellular bridge	1	0.0667170682332357	1	1
biological_process	GO:0006021	inositol biosynthetic process	1	0.06721873717548629	1	1
biological_process	GO:0006557	S-adenosylmethioninamine biosynthetic process	1	0.06721873717548629	1	1
biological_process	GO:0006565	L-serine catabolic process	1	0.06721873717548629	1	1
biological_process	GO:0009819	drought recovery	1	0.06721873717548629	1	1
biological_process	GO:0010070	zygote asymmetric cell division	1	0.06721873717548629	1	1
biological_process	GO:0010138	pyrimidine ribonucleotide salvage	1	0.06721873717548629	1	1
biological_process	GO:0015729	oxaloacetate transport	1	0.06721873717548629	1	1
biological_process	GO:0016237	lysosomal microautophagy	1	0.06721873717548629	1	1
biological_process	GO:0032262	pyrimidine nucleotide salvage	1	0.06721873717548629	1	1
biological_process	GO:0032467	positive regulation of cytokinesis	1	0.06721873717548629	1	1
biological_process	GO:0033314	mitotic DNA replication checkpoint	1	0.06721873717548629	1	1
biological_process	GO:0034727	piecemeal microautophagy of the nucleus	1	0.06721873717548629	1	1
biological_process	GO:0042178	xenobiotic catabolic process	1	0.06721873717548629	1	1
biological_process	GO:0044206	UMP salvage	1	0.06721873717548629	1	1
biological_process	GO:0046499	S-adenosylmethioninamine metabolic process	1	0.06721873717548629	1	1
biological_process	GO:0048766	root hair initiation	1	0.06721873717548629	1	1
biological_process	GO:0050686	negative regulation of mRNA processing	1	0.06721873717548629	1	1
biological_process	GO:0071901	negative regulation of protein serine/threonine kinase activity	1	0.06721873717548629	1	1
biological_process	GO:1900109	regulation of histone H3-K9 dimethylation	1	0.06721873717548629	1	1
biological_process	GO:1903708	positive regulation of hemopoiesis	1	0.06721873717548629	1	1
biological_process	GO:1904481	response to tetrahydrofolate	1	0.06721873717548629	1	1
biological_process	GO:1904482	cellular response to tetrahydrofolate	1	0.06721873717548629	1	1
molecular_function	GO:0016860	intramolecular oxidoreductase activity	0.9660696893187364	0.06731120638698024	1	1
molecular_function	GO:0046906	tetrapyrrole binding	0.94964694909158	0.06814732744690928	1	1
biological_process	GO:0030029	actin filament-based process	0.9544530190987155	0.06823067075033624	1	1
biological_process	GO:1901607	alpha-amino acid biosynthetic process	0.9522513892558537	0.06845782965129898	1	1
biological_process	GO:1901701	cellular response to oxygen-containing compound	0.942560741517251	0.0685079463722638	1	1
biological_process	GO:0010150	leaf senescence	0.9530525429764873	0.06864771128752797	1	1
biological_process	GO:0009644	response to high light intensity	0.9645874754336528	0.07015003284414856	1	1
molecular_function	GO:0004724	magnesium-dependent protein serine/threonine phosphatase activity	0.9611833855510652	0.0703276401739612	1	1
biological_process	GO:0006553	lysine metabolic process	0.9801246827638945	0.07056763188317497	1	1
biological_process	GO:0019253	reductive pentose-phosphate cycle	0.9801246827638945	0.07056763188317497	1	1
biological_process	GO:0019685	photosynthesis, dark reaction	0.9801246827638945	0.07056763188317497	1	1
biological_process	GO:0140029	exocytic process	0.9801246827638945	0.07056763188317497	1	1
cellular_component	GO:0000407	phagophore assembly site	0.9768982760345649	0.0708004320449191	1	1
biological_process	GO:0009686	gibberellin biosynthetic process	0.9740802595553324	0.07142974717832026	1	1
molecular_function	GO:0001872	(1->3)-beta-D-glucan binding	1	0.07159822973682566	1	1
molecular_function	GO:0003854	3-beta-hydroxy-delta5-steroid dehydrogenase activity	1	0.07159822973682566	1	1
molecular_function	GO:0003878	ATP citrate synthase activity	1	0.07159822973682566	1	1
molecular_function	GO:0003988	acetyl-CoA C-acyltransferase activity	1	0.07159822973682566	1	1
molecular_function	GO:0004014	adenosylmethionine decarboxylase activity	1	0.07159822973682566	1	1
molecular_function	GO:0004332	fructose-bisphosphate aldolase activity	1	0.07159822973682566	1	1
molecular_function	GO:0008728	GTP diphosphokinase activity	1	0.07159822973682566	1	1
molecular_function	GO:0015131	oxaloacetate transmembrane transporter activity	1	0.07159822973682566	1	1
molecular_function	GO:0016882	cyclo-ligase activity	1	0.07159822973682566	1	1
molecular_function	GO:0050247	raucaffricine beta-glucosidase activity	1	0.07159822973682566	1	1
molecular_function	GO:0050506	vomilenine glucosyltransferase activity	1	0.07159822973682566	1	1
molecular_function	GO:0050734	hydroxycinnamoyltransferase activity	1	0.07159822973682566	1	1
molecular_function	GO:0051010	microtubule plus-end binding	1	0.07159822973682566	1	1
molecular_function	GO:0052634	C-19 gibberellin 2-beta-dioxygenase activity	1	0.07159822973682566	1	1
molecular_function	GO:0052743	inositol tetrakisphosphate phosphatase activity	1	0.07159822973682566	1	1
molecular_function	GO:0070273	phosphatidylinositol-4-phosphate binding	1	0.07159822973682566	1	1
molecular_function	GO:0070905	serine binding	1	0.07159822973682566	1	1
molecular_function	GO:0102485	dATP phosphohydrolase activity	1	0.07159822973682566	1	1
molecular_function	GO:0102486	dCTP phosphohydrolase activity	1	0.07159822973682566	1	1
molecular_function	GO:0102487	dUTP phosphohydrolase activity	1	0.07159822973682566	1	1
molecular_function	GO:0102488	dTTP phosphohydrolase activity	1	0.07159822973682566	1	1
molecular_function	GO:0102489	GTP phosphohydrolase activity	1	0.07159822973682566	1	1
molecular_function	GO:0102490	8-oxo-dGTP phosphohydrolase activity	1	0.07159822973682566	1	1
molecular_function	GO:0102491	dGTP phosphohydrolase activity	1	0.07159822973682566	1	1
molecular_function	GO:0102911	(-)-secoisolariciresinol dehydrogenase activity	1	0.07159822973682566	1	1
biological_process	GO:0000038	very long-chain fatty acid metabolic process	0.976501731118794	0.07180124490167897	1	1
biological_process	GO:0007163	establishment or maintenance of cell polarity	0.976501731118794	0.07180124490167897	1	1
biological_process	GO:0009695	jasmonic acid biosynthetic process	0.976501731118794	0.07180124490167897	1	1
biological_process	GO:0034308	primary alcohol metabolic process	0.976501731118794	0.07180124490167897	1	1
molecular_function	GO:0016209	antioxidant activity	0.9536661715113977	0.07191165720520337	1	1
biological_process	GO:0036293	response to decreased oxygen levels	0.9503612565049062	0.07259008579576878	1	1
cellular_component	GO:0070161	anchoring junction	0.9385079505582268	0.073193737702186	1	1
molecular_function	GO:0008271	secondary active sulfate transmembrane transporter activity	0.9833596996756903	0.07345149305500258	1	1
molecular_function	GO:0016838	carbon-oxygen lyase activity, acting on phosphates	0.9833596996756903	0.07345149305500258	1	1
molecular_function	GO:0030246	carbohydrate binding	0.9438414036746781	0.07381331911441995	1	1
biological_process	GO:0009070	serine family amino acid biosynthetic process	0.963521164856862	0.07383581105991105	1	1
cellular_component	GO:0030135	coated vesicle	0.9508087351872458	0.0740054872860313	1	1
cellular_component	GO:0030136	clathrin-coated vesicle	0.9575490119896639	0.07429887414807955	1	1
biological_process	GO:0071369	cellular response to ethylene stimulus	0.9484726471790321	0.0745572093895405	1	1
biological_process	GO:1901575	organic substance catabolic process	0.9337900676473543	0.07462780782634923	1	1
molecular_function	GO:0020037	heme binding	0.9450814476154055	0.07562764709207047	1	1
cellular_component	GO:0005911	cell-cell junction	0.9361929870289606	0.075873329534287	1	1
biological_process	GO:0009555	pollen development	0.9437588275857094	0.07589413787771172	1	1
molecular_function	GO:0004175	endopeptidase activity	0.9405420974508276	0.07671729506184714	1	1
molecular_function	GO:0031418	L-ascorbic acid binding	0.9656291389368448	0.07696253394659354	1	1
molecular_function	GO:0042562	hormone binding	0.9656291389368448	0.07696253394659354	1	1
biological_process	GO:2000280	regulation of root development	0.9540840184883973	0.07697154715283436	1	1
biological_process	GO:0010027	thylakoid membrane organization	0.9625897157973682	0.07764004927764522	1	1
biological_process	GO:0009116	nucleoside metabolic process	0.9579700386393091	0.0783808168060487	1	1
molecular_function	GO:0016597	amino acid binding	0.9772657832393702	0.078637024688758	1	1
cellular_component	GO:0009506	plasmodesma	0.9336231976918434	0.07890156454703325	1	1
biological_process	GO:0090693	plant organ senescence	0.9436445558676517	0.08072236881575287	1	1
molecular_function	GO:0005088	Ras guanyl-nucleotide exchange factor activity	0.9697703269756339	0.08116316778929256	1	1
cellular_component	GO:0098797	plasma membrane protein complex	0.9572205573095596	0.08121883410741358	1	1
biological_process	GO:0009309	amine biosynthetic process	0.9618562225949954	0.08153093921671901	1	1
biological_process	GO:0042401	cellular biogenic amine biosynthetic process	0.9618562225949954	0.08153093921671901	1	1
biological_process	GO:1902532	negative regulation of intracellular signal transduction	0.9618562225949954	0.08153093921671901	1	1
biological_process	GO:0046486	glycerolipid metabolic process	0.9376339163816778	0.08397542990533398	1	1
biological_process	GO:0042446	hormone biosynthetic process	0.940198081185516	0.08414666804302637	1	1
biological_process	GO:0072528	pyrimidine-containing compound biosynthetic process	0.9518034898347871	0.0856589572503306	1	1
biological_process	GO:0000041	transition metal ion transport	0.9460642071065414	0.085863831608791	1	1
biological_process	GO:0006575	cellular modified amino acid metabolic process	0.9470804246720779	0.0866621337991374	1	1
biological_process	GO:0046939	nucleotide phosphorylation	0.9470804246720779	0.0866621337991374	1	1
biological_process	GO:0080167	response to karrikin	0.9488994490956715	0.0867127496777187	1	1
biological_process	GO:0005996	monosaccharide metabolic process	0.938569609130298	0.08713788096783356	1	1
cellular_component	GO:0055044	symplast	0.9263518500191117	0.08716421658310566	1	1
molecular_function	GO:0008483	transaminase activity	0.9556104771791091	0.08754354556508315	1	1
molecular_function	GO:0016769	transferase activity, transferring nitrogenous groups	0.9556104771791091	0.08754354556508315	1	1
biological_process	GO:0008360	regulation of cell shape	0.9544203998401499	0.08776649667386772	1	1
biological_process	GO:0042744	hydrogen peroxide catabolic process	0.9544203998401499	0.08776649667386772	1	1
cellular_component	GO:0019773	proteasome core complex, alpha-subunit complex	0.9868639115801447	0.08869785946272514	1	1
cellular_component	GO:0019774	proteasome core complex, beta-subunit complex	0.9868639115801447	0.08869785946272514	1	1
cellular_component	GO:0030132	clathrin coat of coated pit	0.9868639115801447	0.08869785946272514	1	1
cellular_component	GO:0098936	intrinsic component of postsynaptic membrane	0.9868639115801447	0.08869785946272514	1	1
cellular_component	GO:0099240	intrinsic component of synaptic membrane	0.9868639115801447	0.08869785946272514	1	1
biological_process	GO:0046460	neutral lipid biosynthetic process	0.96136353754031	0.08933044529608558	1	1
biological_process	GO:0046463	acylglycerol biosynthetic process	0.96136353754031	0.08933044529608558	1	1
biological_process	GO:0001525	angiogenesis	0.9867063487263794	0.08949282707745436	1	1
biological_process	GO:0006734	NADH metabolic process	0.9867063487263794	0.08949282707745436	1	1
biological_process	GO:0009313	oligosaccharide catabolic process	0.9867063487263794	0.08949282707745436	1	1
biological_process	GO:0015691	cadmium ion transport	0.9867063487263794	0.08949282707745436	1	1
biological_process	GO:0030010	establishment of cell polarity	0.9867063487263794	0.08949282707745436	1	1
biological_process	GO:0034475	U4 snRNA 3'-end processing	0.9867063487263794	0.08949282707745436	1	1
biological_process	GO:0034497	protein localization to phagophore assembly site	0.9867063487263794	0.08949282707745436	1	1
biological_process	GO:0046655	folic acid metabolic process	0.9867063487263794	0.08949282707745436	1	1
biological_process	GO:0070574	cadmium ion transmembrane transport	0.9867063487263794	0.08949282707745436	1	1
biological_process	GO:0070828	heterochromatin organization	0.9867063487263794	0.08949282707745436	1	1
biological_process	GO:0071514	genetic imprinting	0.9867063487263794	0.08949282707745436	1	1
molecular_function	GO:0016741	transferase activity, transferring one-carbon groups	0.9291282432271837	0.08956231590944493	1	1
biological_process	GO:0042445	hormone metabolic process	0.9323222223822968	0.0901194780293684	1	1
molecular_function	GO:0008514	organic anion transmembrane transporter activity	0.9354649443974636	0.0901614835871304	1	1
biological_process	GO:0009873	ethylene-activated signaling pathway	0.9370015199418267	0.09017469631469414	1	1
biological_process	GO:0070482	response to oxygen levels	0.9370015199418267	0.09017469631469414	1	1
molecular_function	GO:0016829	lyase activity	0.9282479829210752	0.09111175614523662	1	1
molecular_function	GO:0015075	ion transmembrane transporter activity	0.9227343770976254	0.091423447869581	1	1
biological_process	GO:0098660	inorganic ion transmembrane transport	0.9336324290837268	0.09187415840874812	1	1
biological_process	GO:2000242	negative regulation of reproductive process	0.9460973424381245	0.0921047940177137	1	1
molecular_function	GO:0004497	monooxygenase activity	0.9330841718586571	0.09268835025817922	1	1
cellular_component	GO:0031982	vesicle	0.9194201101970085	0.092857374876046	1	1
biological_process	GO:0019432	triglyceride biosynthetic process	0.9618947438808092	0.09301484228258747	1	1
biological_process	GO:0043488	regulation of mRNA stability	0.9618947438808092	0.09301484228258747	1	1
molecular_function	GO:0016831	carboxy-lyase activity	0.9449423409622079	0.09362680434816524	1	1
molecular_function	GO:0050661	NADP binding	0.9449423409622079	0.09362680434816524	1	1
biological_process	GO:0030036	actin cytoskeleton organization	0.9341818589043986	0.09629965778452144	1	1
biological_process	GO:0098656	anion transmembrane transport	0.9341818589043986	0.09629965778452144	1	1
molecular_function	GO:0001664	G protein-coupled receptor binding	0.985293500551731	0.0964696620557449	1	1
molecular_function	GO:0003872	6-phosphofructokinase activity	0.985293500551731	0.0964696620557449	1	1
molecular_function	GO:0015556	C4-dicarboxylate transmembrane transporter activity	0.985293500551731	0.0964696620557449	1	1
molecular_function	GO:0016688	L-ascorbate peroxidase activity	0.985293500551731	0.0964696620557449	1	1
molecular_function	GO:0017091	AU-rich element binding	0.985293500551731	0.0964696620557449	1	1
molecular_function	GO:0032453	histone demethylase activity (H3-K4 specific)	0.985293500551731	0.0964696620557449	1	1
molecular_function	GO:0035529	NADH pyrophosphatase activity	0.985293500551731	0.0964696620557449	1	1
molecular_function	GO:0043891	glyceraldehyde-3-phosphate dehydrogenase (NAD(P)+) (phosphorylating) activity	0.985293500551731	0.0964696620557449	1	1
molecular_function	GO:0043168	anion binding	0.910874550228603	0.09675119218848673	1	1
cellular_component	GO:0000322	storage vacuole	0.9662985631280129	0.09747734183627235	1	1
biological_process	GO:0000727	double-strand break repair via break-induced replication	0.9766541351092158	0.09757639757366911	1	1
biological_process	GO:0001933	negative regulation of protein phosphorylation	0.9766541351092158	0.09757639757366911	1	1
biological_process	GO:0002274	myeloid leukocyte activation	0.9766541351092158	0.09757639757366911	1	1
biological_process	GO:0006474	N-terminal protein amino acid acetylation	0.9766541351092158	0.09757639757366911	1	1
biological_process	GO:0006772	thiamine metabolic process	0.9766541351092158	0.09757639757366911	1	1
biological_process	GO:0009071	serine family amino acid catabolic process	0.9766541351092158	0.09757639757366911	1	1
biological_process	GO:0009089	lysine biosynthetic process via diaminopimelate	0.9766541351092158	0.09757639757366911	1	1
biological_process	GO:0015976	carbon utilization	0.9766541351092158	0.09757639757366911	1	1
biological_process	GO:0018026	peptidyl-lysine monomethylation	0.9766541351092158	0.09757639757366911	1	1
biological_process	GO:0032957	inositol trisphosphate metabolic process	0.9766541351092158	0.09757639757366911	1	1
biological_process	GO:0035067	negative regulation of histone acetylation	0.9766541351092158	0.09757639757366911	1	1
biological_process	GO:0042723	thiamine-containing compound metabolic process	0.9766541351092158	0.09757639757366911	1	1
biological_process	GO:0043928	exonucleolytic catabolism of deadenylated mRNA	0.9766541351092158	0.09757639757366911	1	1
biological_process	GO:0044818	mitotic G2/M transition checkpoint	0.9766541351092158	0.09757639757366911	1	1
biological_process	GO:0046451	diaminopimelate metabolic process	0.9766541351092158	0.09757639757366911	1	1
biological_process	GO:0060562	epithelial tube morphogenesis	0.9766541351092158	0.09757639757366911	1	1
biological_process	GO:1901984	negative regulation of protein acetylation	0.9766541351092158	0.09757639757366911	1	1
biological_process	GO:2000757	negative regulation of peptidyl-lysine acetylation	0.9766541351092158	0.09757639757366911	1	1
biological_process	GO:0033865	nucleoside bisphosphate metabolic process	0.943148919309037	0.09788623548572141	1	1
biological_process	GO:0033875	ribonucleoside bisphosphate metabolic process	0.943148919309037	0.09788623548572141	1	1
biological_process	GO:0034032	purine nucleoside bisphosphate metabolic process	0.943148919309037	0.09788623548572141	1	1
cellular_component	GO:0010319	stromule	0.9704166459086415	0.09848584014356822	1	1
biological_process	GO:0006536	glutamate metabolic process	0.9657677364475779	0.09872116839120416	1	1
biological_process	GO:0006544	glycine metabolic process	0.9657677364475779	0.09872116839120416	1	1
biological_process	GO:0009649	entrainment of circadian clock	0.9657677364475779	0.09872116839120416	1	1
biological_process	GO:0009959	negative gravitropism	0.9657677364475779	0.09872116839120416	1	1
biological_process	GO:0031344	regulation of cell projection organization	0.9657677364475779	0.09872116839120416	1	1
biological_process	GO:0120035	regulation of plasma membrane bounded cell projection organization	0.9657677364475779	0.09872116839120416	1	1
biological_process	GO:0006271	DNA strand elongation involved in DNA replication	0.9699862198344806	0.09962360270970311	1	1
biological_process	GO:0010332	response to gamma radiation	0.9699862198344806	0.09962360270970311	1	1
biological_process	GO:0010499	proteasomal ubiquitin-independent protein catabolic process	0.9699862198344806	0.09962360270970311	1	1
biological_process	GO:2000104	negative regulation of DNA-dependent DNA replication	0.9699862198344806	0.09962360270970311	1	1
molecular_function	GO:0016835	carbon-oxygen lyase activity	0.9311428074152122	0.10065602433185748	1	1
biological_process	GO:0006401	RNA catabolic process	0.9276881954565346	0.10069555330232391	1	1
molecular_function	GO:0016298	lipase activity	0.9323279531657589	0.1023863628810416	1	1
biological_process	GO:0000160	phosphorelay signal transduction system	0.9244716124491057	0.10360785530052354	1	1
biological_process	GO:0042278	purine nucleoside metabolic process	0.9496535833354506	0.10388319074948371	1	1
biological_process	GO:0042364	water-soluble vitamin biosynthetic process	0.9374311138974611	0.10402674120944755	1	1
biological_process	GO:0022603	regulation of anatomical structure morphogenesis	0.9230140899186408	0.10489496996645267	1	1
biological_process	GO:0060560	developmental growth involved in morphogenesis	0.9177957583440188	0.10512986660982679	1	1
molecular_function	GO:0051117	ATPase binding	0.955670848877217	0.10545948370152392	1	1
molecular_function	GO:1902936	phosphatidylinositol bisphosphate binding	0.955670848877217	0.10545948370152392	1	1
molecular_function	GO:0000978	RNA polymerase II cis-regulatory region sequence-specific DNA binding	0.9357281260738536	0.10629247658363485	1	1
molecular_function	GO:0003846	2-acylglycerol O-acyltransferase activity	0.9738911675539081	0.10634811624753523	1	1
molecular_function	GO:0090430	caffeoyl-CoA: alcohol caffeoyl transferase activity	0.9738911675539081	0.10634811624753523	1	1
cellular_component	GO:0048046	apoplast	0.9186375935966912	0.10708551391678627	1	1
biological_process	GO:0098655	cation transmembrane transport	0.9218879802157968	0.10782409040341562	1	1
biological_process	GO:0009932	cell tip growth	0.9261827140914906	0.1080257613780448	1	1
biological_process	GO:0009161	ribonucleoside monophosphate metabolic process	0.9417643308859447	0.10893613043808634	1	1
molecular_function	GO:0043565	sequence-specific DNA binding	0.9073814840482585	0.10929370301600355	1	1
molecular_function	GO:0015081	sodium ion transmembrane transporter activity	0.9660852216537446	0.10971555219251819	1	1
biological_process	GO:0043647	inositol phosphate metabolic process	0.948479488727366	0.1097779685085473	1	1
biological_process	GO:0046128	purine ribonucleoside metabolic process	0.948479488727366	0.1097779685085473	1	1
biological_process	GO:1901657	glycosyl compound metabolic process	0.9235281249160383	0.11052591173352477	1	1
biological_process	GO:0006694	steroid biosynthetic process	0.9368003065142119	0.11076721322260488	1	1
biological_process	GO:0071456	cellular response to hypoxia	0.9248015516695618	0.11162596106825463	1	1
biological_process	GO:0043543	protein acylation	0.921065390461868	0.11280019619411394	1	1
biological_process	GO:0019684	photosynthesis, light reaction	0.9217895502901534	0.1144664436391877	1	1
cellular_component	GO:0010168	ER body	1	0.11466786443649347	1	1
cellular_component	GO:0031379	RNA-directed RNA polymerase complex	1	0.11466786443649347	1	1
cellular_component	GO:0031380	nuclear RNA-directed RNA polymerase complex	1	0.11466786443649347	1	1
cellular_component	GO:0031428	box C/D snoRNP complex	1	0.11466786443649347	1	1
cellular_component	GO:0033281	TAT protein transport complex	1	0.11466786443649347	1	1
cellular_component	GO:0042807	central vacuole	1	0.11466786443649347	1	1
cellular_component	GO:0045334	clathrin-coated endocytic vesicle	1	0.11466786443649347	1	1
biological_process	GO:0002128	tRNA nucleoside ribose methylation	1	0.11535833349096133	1	1
biological_process	GO:0002283	neutrophil activation involved in immune response	1	0.11535833349096133	1	1
biological_process	GO:0002444	myeloid leukocyte mediated immunity	1	0.11535833349096133	1	1
biological_process	GO:0002446	neutrophil mediated immunity	1	0.11535833349096133	1	1
biological_process	GO:0006065	UDP-glucuronate biosynthetic process	1	0.11535833349096133	1	1
biological_process	GO:0006116	NADH oxidation	1	0.11535833349096133	1	1
biological_process	GO:0006272	leading strand elongation	1	0.11535833349096133	1	1
biological_process	GO:0006848	pyruvate transport	1	0.11535833349096133	1	1
biological_process	GO:0007023	post-chaperonin tubulin folding pathway	1	0.11535833349096133	1	1
biological_process	GO:0008593	regulation of Notch signaling pathway	1	0.11535833349096133	1	1
biological_process	GO:0009590	detection of gravity	1	0.11535833349096133	1	1
biological_process	GO:0009852	auxin catabolic process	1	0.11535833349096133	1	1
biological_process	GO:0010069	zygote asymmetric cytokinesis in embryo sac	1	0.11535833349096133	1	1
biological_process	GO:0010606	positive regulation of cytoplasmic mRNA processing body assembly	1	0.11535833349096133	1	1
biological_process	GO:0015942	formate metabolic process	1	0.11535833349096133	1	1
biological_process	GO:0016103	diterpenoid catabolic process	1	0.11535833349096133	1	1
biological_process	GO:0019348	dolichol metabolic process	1	0.11535833349096133	1	1
biological_process	GO:0019877	diaminopimelate biosynthetic process	1	0.11535833349096133	1	1
biological_process	GO:0030388	fructose 1,6-bisphosphate metabolic process	1	0.11535833349096133	1	1
biological_process	GO:0031338	regulation of vesicle fusion	1	0.11535833349096133	1	1
biological_process	GO:0032954	regulation of cytokinetic process	1	0.11535833349096133	1	1
biological_process	GO:0033119	negative regulation of RNA splicing	1	0.11535833349096133	1	1
biological_process	GO:0035280	miRNA loading onto RISC involved in gene silencing by miRNA	1	0.11535833349096133	1	1
biological_process	GO:0035542	regulation of SNARE complex assembly	1	0.11535833349096133	1	1
biological_process	GO:0042632	cholesterol homeostasis	1	0.11535833349096133	1	1
biological_process	GO:0043299	leukocyte degranulation	1	0.11535833349096133	1	1
biological_process	GO:0043312	neutrophil degranulation	1	0.11535833349096133	1	1
biological_process	GO:0043953	protein transport by the Tat complex	1	0.11535833349096133	1	1
biological_process	GO:0044211	CTP salvage	1	0.11535833349096133	1	1
biological_process	GO:0045487	gibberellin catabolic process	1	0.11535833349096133	1	1
biological_process	GO:0045639	positive regulation of myeloid cell differentiation	1	0.11535833349096133	1	1
biological_process	GO:0045747	positive regulation of Notch signaling pathway	1	0.11535833349096133	1	1
biological_process	GO:0046398	UDP-glucuronate metabolic process	1	0.11535833349096133	1	1
biological_process	GO:0048025	negative regulation of mRNA splicing, via spliceosome	1	0.11535833349096133	1	1
biological_process	GO:0048478	replication fork protection	1	0.11535833349096133	1	1
biological_process	GO:0051196	regulation of coenzyme metabolic process	1	0.11535833349096133	1	1
biological_process	GO:0055092	sterol homeostasis	1	0.11535833349096133	1	1
biological_process	GO:0070141	response to UV-A	1	0.11535833349096133	1	1
biological_process	GO:0070829	heterochromatin maintenance	1	0.11535833349096133	1	1
biological_process	GO:0070922	small RNA loading onto RISC	1	0.11535833349096133	1	1
biological_process	GO:0071480	cellular response to gamma radiation	1	0.11535833349096133	1	1
biological_process	GO:0071492	cellular response to UV-A	1	0.11535833349096133	1	1
biological_process	GO:0071932	replication fork reversal	1	0.11535833349096133	1	1
biological_process	GO:0072711	cellular response to hydroxyurea	1	0.11535833349096133	1	1
biological_process	GO:0080177	plastoglobule organization	1	0.11535833349096133	1	1
biological_process	GO:1900111	positive regulation of histone H3-K9 dimethylation	1	0.11535833349096133	1	1
biological_process	GO:1902292	cell cycle DNA replication initiation	1	0.11535833349096133	1	1
biological_process	GO:1902315	nuclear cell cycle DNA replication initiation	1	0.11535833349096133	1	1
biological_process	GO:1902457	negative regulation of stomatal opening	1	0.11535833349096133	1	1
biological_process	GO:1902975	mitotic DNA replication initiation	1	0.11535833349096133	1	1
biological_process	GO:1904215	regulation of protein import into chloroplast stroma	1	0.11535833349096133	1	1
biological_process	GO:1990937	xylan acetylation	1	0.11535833349096133	1	1
biological_process	GO:0015893	drug transport	0.9391588294914495	0.1158193192074053	1	1
biological_process	GO:0016108	tetraterpenoid metabolic process	0.9391588294914495	0.1158193192074053	1	1
biological_process	GO:0016116	carotenoid metabolic process	0.9391588294914495	0.1158193192074053	1	1
biological_process	GO:0042631	cellular response to water deprivation	0.9477151575458959	0.11587872896989099	1	1
biological_process	GO:0071462	cellular response to water stimulus	0.9477151575458959	0.11587872896989099	1	1
biological_process	GO:0097237	cellular response to toxic substance	0.9477151575458959	0.11587872896989099	1	1
biological_process	GO:0019318	hexose metabolic process	0.9190069442370536	0.11703531620591173	1	1
biological_process	GO:0072522	purine-containing compound biosynthetic process	0.9202761910183728	0.11840407800983893	1	1
biological_process	GO:0010648	negative regulation of cell communication	0.9146901407721952	0.11846942076042302	1	1
biological_process	GO:0023057	negative regulation of signaling	0.9146901407721952	0.11846942076042302	1	1
biological_process	GO:0009860	pollen tube growth	0.9230724076408501	0.11849091253223702	1	1
molecular_function	GO:0008289	lipid binding	0.9073525958600133	0.11861983790875244	1	1
biological_process	GO:0009856	pollination	0.9083352868575763	0.11868666468687315	1	1
biological_process	GO:0044706	multi-multicellular organism process	0.9083352868575763	0.11868666468687315	1	1
molecular_function	GO:0043178	alcohol binding	0.9405063217958037	0.11966418131689766	1	1
biological_process	GO:0000902	cell morphogenesis	0.9014127454574504	0.12071360789911333	1	1
molecular_function	GO:0048029	monosaccharide binding	0.9326887936130197	0.12088558307079164	1	1
biological_process	GO:0090407	organophosphate biosynthetic process	0.9014869632634515	0.12101589038669235	1	1
molecular_function	GO:0003968	RNA-directed 5'-3' RNA polymerase activity	1	0.12133260813282372	1	1
molecular_function	GO:0003979	UDP-glucose 6-dehydrogenase activity	1	0.12133260813282372	1	1
molecular_function	GO:0004165	dodecenoyl-CoA delta-isomerase activity	1	0.12133260813282372	1	1
molecular_function	GO:0004321	fatty-acyl-CoA synthase activity	1	0.12133260813282372	1	1
molecular_function	GO:0004594	pantothenate kinase activity	1	0.12133260813282372	1	1
molecular_function	GO:0004766	spermidine synthase activity	1	0.12133260813282372	1	1
molecular_function	GO:0004834	tryptophan synthase activity	1	0.12133260813282372	1	1
molecular_function	GO:0004849	uridine kinase activity	1	0.12133260813282372	1	1
molecular_function	GO:0017172	cysteine dioxygenase activity	1	0.12133260813282372	1	1
molecular_function	GO:0017176	phosphatidylinositol N-acetylglucosaminyltransferase activity	1	0.12133260813282372	1	1
molecular_function	GO:0031177	phosphopantetheine binding	1	0.12133260813282372	1	1
molecular_function	GO:0032440	2-alkenal reductase [NAD(P)+] activity	1	0.12133260813282372	1	1
molecular_function	GO:0034596	phosphatidylinositol phosphate 4-phosphatase activity	1	0.12133260813282372	1	1
molecular_function	GO:0043812	phosphatidylinositol-4-phosphate phosphatase activity	1	0.12133260813282372	1	1
molecular_function	GO:0046030	inositol trisphosphate phosphatase activity	1	0.12133260813282372	1	1
molecular_function	GO:0046593	mandelonitrile lyase activity	1	0.12133260813282372	1	1
molecular_function	GO:0050833	pyruvate transmembrane transporter activity	1	0.12133260813282372	1	1
molecular_function	GO:0051377	mannose-ethanolamine phosphotransferase activity	1	0.12133260813282372	1	1
molecular_function	GO:0106050	tRNA 2'-O-methyltransferase activity	1	0.12133260813282372	1	1
biological_process	GO:0030001	metal ion transport	0.9033731178117219	0.12137374759164353	1	1
biological_process	GO:0009067	aspartate family amino acid biosynthetic process	0.9365853820955212	0.12319847823487215	1	1
biological_process	GO:0048588	developmental cell growth	0.9118591819614255	0.12337265716301887	1	1
molecular_function	GO:0036094	small molecule binding	0.8852217082816153	0.12386627996343051	1	1
biological_process	GO:0023051	regulation of signaling	0.89737107226676	0.12474501218580186	1	1
biological_process	GO:0010118	stomatal movement	0.9098253036853059	0.1251000003468149	1	1
molecular_function	GO:0033293	monocarboxylic acid binding	0.9396648475189364	0.1253296042276141	1	1
biological_process	GO:0009069	serine family amino acid metabolic process	0.9259245143942261	0.12561353400137723	1	1
molecular_function	GO:1990837	sequence-specific double-stranded DNA binding	0.8996703004153088	0.1258795220591798	1	1
biological_process	GO:0006796	phosphate-containing compound metabolic process	0.8860096095271128	0.12657547083925977	1	1
biological_process	GO:0007568	aging	0.9043383421771105	0.12681719941661954	1	1
molecular_function	GO:0030247	polysaccharide binding	0.9301570806452883	0.12736995453841893	1	1
biological_process	GO:0055085	transmembrane transport	0.8913400946912171	0.12807593210285562	1	1
biological_process	GO:0009082	branched-chain amino acid biosynthetic process	0.9483639467490078	0.12826378152360196	1	1
biological_process	GO:0009877	nodulation	0.9483639467490078	0.12826378152360196	1	1
biological_process	GO:0031365	N-terminal protein amino acid modification	0.9483639467490078	0.12826378152360196	1	1
biological_process	GO:0051960	regulation of nervous system development	0.9483639467490078	0.12826378152360196	1	1
biological_process	GO:0051606	detection of stimulus	0.9121133168957155	0.12865321850344086	1	1
biological_process	GO:0009582	detection of abiotic stimulus	0.9183220917787083	0.12935329802086176	1	1
cellular_component	GO:0030660	Golgi-associated vesicle membrane	0.9211374970975663	0.12943853588803175	1	1
biological_process	GO:0010119	regulation of stomatal movement	0.914136168391209	0.1299062424042627	1	1
molecular_function	GO:0004312	fatty acid synthase activity	0.93932739644498	0.13109893016309906	1	1
molecular_function	GO:0008171	O-methyltransferase activity	0.93932739644498	0.13109893016309906	1	1
biological_process	GO:0009119	ribonucleoside metabolic process	0.9341106489236954	0.1311119104901618	1	1
biological_process	GO:0009826	unidimensional cell growth	0.8976323960708475	0.13118778400169936	1	1
molecular_function	GO:0004222	metalloendopeptidase activity	0.9231203717092551	0.1313681490648429	1	1
biological_process	GO:0006644	phospholipid metabolic process	0.8970610921662999	0.13147863576342325	1	1
biological_process	GO:0009653	anatomical structure morphogenesis	0.8837242958857235	0.1323591025752446	1	1
biological_process	GO:0000725	recombinational repair	0.9102869479610496	0.13338461229785836	1	1
biological_process	GO:0009968	negative regulation of signal transduction	0.9027309546456773	0.13368013644827548	1	1
biological_process	GO:0034285	response to disaccharide	0.9216191831939513	0.13398323152121094	1	1
biological_process	GO:1901000	regulation of response to salt stress	0.9216191831939513	0.13398323152121094	1	1
biological_process	GO:0009593	detection of chemical stimulus	0.9505938764855113	0.13405215698923348	1	1
biological_process	GO:0090354	regulation of auxin metabolic process	0.9505938764855113	0.13405215698923348	1	1
cellular_component	GO:0000138	Golgi trans cisterna	0.9153686037574849	0.1348610553385268	1	1
cellular_component	GO:0009840	chloroplastic endopeptidase Clp complex	0.977418690199786	0.13622120784782074	1	1
cellular_component	GO:0030897	HOPS complex	0.977418690199786	0.13622120784782074	1	1
cellular_component	GO:0030915	Smc5-Smc6 complex	0.977418690199786	0.13622120784782074	1	1
cellular_component	GO:0031514	motile cilium	0.977418690199786	0.13622120784782074	1	1
cellular_component	GO:0033263	CORVET complex	0.977418690199786	0.13622120784782074	1	1
cellular_component	GO:0035618	root hair	0.977418690199786	0.13622120784782074	1	1
cellular_component	GO:0051233	spindle midzone	0.977418690199786	0.13622120784782074	1	1
cellular_component	GO:0106068	SUMO ligase complex	0.977418690199786	0.13622120784782074	1	1
cellular_component	GO:1990726	Lsm1-7-Pat1 complex	0.977418690199786	0.13622120784782074	1	1
molecular_function	GO:0004364	glutathione transferase activity	0.9397238055958061	0.1368617634828892	1	1
molecular_function	GO:0008028	monocarboxylic acid transmembrane transporter activity	0.9397238055958061	0.1368617634828892	1	1
biological_process	GO:0002165	instar larval or pupal development	0.9771814517509002	0.13724701394841238	1	1
biological_process	GO:0006349	regulation of gene expression by genetic imprinting	0.9771814517509002	0.13724701394841238	1	1
biological_process	GO:0006876	cellular cadmium ion homeostasis	0.9771814517509002	0.13724701394841238	1	1
biological_process	GO:0008053	mitochondrial fusion	0.9771814517509002	0.13724701394841238	1	1
biological_process	GO:0009886	post-embryonic animal morphogenesis	0.9771814517509002	0.13724701394841238	1	1
biological_process	GO:0010048	vernalization response	0.9771814517509002	0.13724701394841238	1	1
biological_process	GO:0016093	polyprenol metabolic process	0.9771814517509002	0.13724701394841238	1	1
biological_process	GO:0017196	N-terminal peptidyl-methionine acetylation	0.9771814517509002	0.13724701394841238	1	1
biological_process	GO:0018206	peptidyl-methionine modification	0.9771814517509002	0.13724701394841238	1	1
biological_process	GO:0019632	shikimate metabolic process	0.9771814517509002	0.13724701394841238	1	1
biological_process	GO:0032878	regulation of establishment or maintenance of cell polarity	0.9771814517509002	0.13724701394841238	1	1
biological_process	GO:0036230	granulocyte activation	0.9771814517509002	0.13724701394841238	1	1
biological_process	GO:0042439	ethanolamine-containing compound metabolic process	0.9771814517509002	0.13724701394841238	1	1
biological_process	GO:0042868	antisense RNA metabolic process	0.9771814517509002	0.13724701394841238	1	1
biological_process	GO:0043954	cellular component maintenance	0.9771814517509002	0.13724701394841238	1	1
biological_process	GO:0045003	double-strand break repair via synthesis-dependent strand annealing	0.9771814517509002	0.13724701394841238	1	1
biological_process	GO:0046352	disaccharide catabolic process	0.9771814517509002	0.13724701394841238	1	1
biological_process	GO:0051647	nucleus localization	0.9771814517509002	0.13724701394841238	1	1
biological_process	GO:2000035	regulation of stem cell division	0.9771814517509002	0.13724701394841238	1	1
cellular_component	GO:0001650	fibrillar center	0.9556518274688823	0.13740580248177828	1	1
cellular_component	GO:0045335	phagocytic vesicle	0.9556518274688823	0.13740580248177828	1	1
biological_process	GO:0016125	sterol metabolic process	0.9132872503222813	0.13778902469631918	1	1
molecular_function	GO:0003779	actin binding	0.9032658995920047	0.13801615866495706	1	1
biological_process	GO:0015698	inorganic anion transport	0.9088383938829439	0.1380881089408543	1	1
molecular_function	GO:0016278	lysine N-methyltransferase activity	0.919666551020988	0.13872503662234742	1	1
molecular_function	GO:0016279	protein-lysine N-methyltransferase activity	0.919666551020988	0.13872503662234742	1	1
biological_process	GO:0001732	formation of cytoplasmic translation initiation complex	0.9550698292892984	0.13880414428580853	1	1
biological_process	GO:0006904	vesicle docking involved in exocytosis	0.9550698292892984	0.13880414428580853	1	1
biological_process	GO:0044804	autophagy of nucleus	0.9550698292892984	0.13880414428580853	1	1
biological_process	GO:0048015	phosphatidylinositol-mediated signaling	0.9550698292892984	0.13880414428580853	1	1
biological_process	GO:1900056	negative regulation of leaf senescence	0.9550698292892984	0.13880414428580853	1	1
biological_process	GO:1901070	guanosine-containing compound biosynthetic process	0.9550698292892984	0.13880414428580853	1	1
biological_process	GO:0036294	cellular response to decreased oxygen levels	0.9035903830377927	0.13920558476046557	1	1
biological_process	GO:0071453	cellular response to oxygen levels	0.9035903830377927	0.13920558476046557	1	1
cellular_component	GO:0015629	actin cytoskeleton	0.910217058069611	0.1395292204069545	1	1
biological_process	GO:0006563	L-serine metabolic process	0.9318345009456763	0.13959719262027073	1	1
biological_process	GO:0007029	endoplasmic reticulum organization	0.9318345009456763	0.13959719262027073	1	1
biological_process	GO:0043487	regulation of RNA stability	0.9318345009456763	0.13959719262027073	1	1
biological_process	GO:0048506	regulation of timing of meristematic phase transition	0.9318345009456763	0.13959719262027073	1	1
biological_process	GO:0048510	regulation of timing of transition from vegetative to reproductive phase	0.9318345009456763	0.13959719262027073	1	1
cellular_component	GO:0031234	extrinsic component of cytoplasmic side of plasma membrane	0.9635892022236421	0.13983608164446668	1	1
cellular_component	GO:0045239	tricarboxylic acid cycle enzyme complex	0.9635892022236421	0.13983608164446668	1	1
molecular_function	GO:0008168	methyltransferase activity	0.8869353363947658	0.1399485331525501	1	1
cellular_component	GO:0005788	endoplasmic reticulum lumen	0.9238386114886282	0.14085534743009012	1	1
cellular_component	GO:0042644	chloroplast nucleoid	0.9238386114886282	0.14085534743009012	1	1
cellular_component	GO:0042646	plastid nucleoid	0.9238386114886282	0.14085534743009012	1	1
biological_process	GO:0047484	regulation of response to osmotic stress	0.9143410427496694	0.14096211658000274	1	1
biological_process	GO:0006549	isoleucine metabolic process	0.9631576746214185	0.14108013646399728	1	1
biological_process	GO:0009097	isoleucine biosynthetic process	0.9631576746214185	0.14108013646399728	1	1
biological_process	GO:0009228	thiamine biosynthetic process	0.9631576746214185	0.14108013646399728	1	1
biological_process	GO:0010929	positive regulation of auxin mediated signaling pathway	0.9631576746214185	0.14108013646399728	1	1
biological_process	GO:0010975	regulation of neuron projection development	0.9631576746214185	0.14108013646399728	1	1
biological_process	GO:0015800	acidic amino acid transport	0.9631576746214185	0.14108013646399728	1	1
biological_process	GO:0042724	thiamine-containing compound biosynthetic process	0.9631576746214185	0.14108013646399728	1	1
biological_process	GO:0051047	positive regulation of secretion	0.9631576746214185	0.14108013646399728	1	1
biological_process	GO:0051289	protein homotetramerization	0.9631576746214185	0.14108013646399728	1	1
biological_process	GO:0090288	negative regulation of cellular response to growth factor stimulus	0.9631576746214185	0.14108013646399728	1	1
biological_process	GO:0090355	positive regulation of auxin metabolic process	0.9631576746214185	0.14108013646399728	1	1
biological_process	GO:1903532	positive regulation of secretion by cell	0.9631576746214185	0.14108013646399728	1	1
biological_process	GO:0000724	double-strand break repair via homologous recombination	0.9047710281580548	0.1416670769460627	1	1
biological_process	GO:0046474	glycerophospholipid biosynthetic process	0.9047710281580548	0.1416670769460627	1	1
molecular_function	GO:0005546	phosphatidylinositol-4,5-bisphosphate binding	0.9411986206961017	0.14241946380412032	1	1
molecular_function	GO:0048038	quinone binding	0.9411986206961017	0.14241946380412032	1	1
biological_process	GO:0018193	peptidyl-amino acid modification	0.8807433989570383	0.14306382151754365	1	1
biological_process	GO:0048229	gametophyte development	0.8835539174812045	0.14348182192909079	1	1
molecular_function	GO:0038023	signaling receptor activity	0.8861260909673703	0.1435183857132449	1	1
biological_process	GO:0008654	phospholipid biosynthetic process	0.8937117987077774	0.14371456546065406	1	1
cellular_component	GO:0030054	cell junction	0.8731233364873603	0.1456881357242879	1	1
biological_process	GO:0055076	transition metal ion homeostasis	0.8955929662819784	0.14572529395193437	1	1
biological_process	GO:0006650	glycerophospholipid metabolic process	0.8907657777304523	0.1457869553206074	1	1
molecular_function	GO:0004784	superoxide dismutase activity	0.9750731052257966	0.14616987474217022	1	1
molecular_function	GO:0015093	ferrous iron transmembrane transporter activity	0.9750731052257966	0.14616987474217022	1	1
molecular_function	GO:0015140	malate transmembrane transporter activity	0.9750731052257966	0.14616987474217022	1	1
molecular_function	GO:0015341	zinc efflux active transmembrane transporter activity	0.9750731052257966	0.14616987474217022	1	1
molecular_function	GO:0016149	translation release factor activity, codon specific	0.9750731052257966	0.14616987474217022	1	1
molecular_function	GO:0016721	oxidoreductase activity, acting on superoxide radicals as acceptor	0.9750731052257966	0.14616987474217022	1	1
molecular_function	GO:0022883	zinc efflux transmembrane transporter activity	0.9750731052257966	0.14616987474217022	1	1
molecular_function	GO:0031683	G-protein beta/gamma-subunit complex binding	0.9750731052257966	0.14616987474217022	1	1
molecular_function	GO:0034647	histone demethylase activity (H3-trimethyl-K4 specific)	0.9750731052257966	0.14616987474217022	1	1
molecular_function	GO:0046583	cation efflux transmembrane transporter activity	0.9750731052257966	0.14616987474217022	1	1
molecular_function	GO:0005215	transporter activity	0.8692514420822367	0.1465410616178768	1	1
cellular_component	GO:0030139	endocytic vesicle	0.9310415418520505	0.14670350732986423	1	1
biological_process	GO:0072503	cellular divalent inorganic cation homeostasis	0.9078952059822862	0.1468904310426171	1	1
cellular_component	GO:0005798	Golgi-associated vesicle	0.9014808700106726	0.14705823982762592	1	1
molecular_function	GO:0003730	mRNA 3'-UTR binding	0.944285400714464	0.14740430089842368	1	1
molecular_function	GO:0004622	lysophospholipase activity	0.944285400714464	0.14740430089842368	1	1
biological_process	GO:0035690	cellular response to drug	0.8977523782891947	0.14758993455002847	1	1
biological_process	GO:0035239	tube morphogenesis	0.9299088693214755	0.14868671332102645	1	1
cellular_component	GO:0030133	transport vesicle	0.904492450731227	0.14877001688256417	1	1
cellular_component	GO:0030662	coated vesicle membrane	0.904492450731227	0.14877001688256417	1	1
molecular_function	GO:1901682	sulfur compound transmembrane transporter activity	0.9230374660534064	0.14934490890683455	1	1
biological_process	GO:0009117	nucleotide metabolic process	0.8784619703407562	0.14951992632342248	1	1
cellular_component	GO:0012506	vesicle membrane	0.8927386349073414	0.1499641005972578	1	1
biological_process	GO:0009966	regulation of signal transduction	0.8750110815366862	0.1504496076157818	1	1
biological_process	GO:0016052	carbohydrate catabolic process	0.8818224826019404	0.1506991851452381	1	1
molecular_function	GO:0016229	steroid dehydrogenase activity	0.9498421986866883	0.15109713219397217	1	1
biological_process	GO:0042221	response to chemical	0.8603751259802894	0.15120719815382203	1	1
biological_process	GO:0009581	detection of external stimulus	0.9021739758788538	0.15195569926194777	1	1
biological_process	GO:0044106	cellular amine metabolic process	0.9021739758788538	0.15195569926194777	1	1
molecular_function	GO:0003747	translation release factor activity	0.9593022068627366	0.15195889672007484	1	1
molecular_function	GO:0004089	carbonate dehydratase activity	0.9593022068627366	0.15195889672007484	1	1
molecular_function	GO:0008079	translation termination factor activity	0.9593022068627366	0.15195889672007484	1	1
molecular_function	GO:0016778	diphosphotransferase activity	0.9593022068627366	0.15195889672007484	1	1
molecular_function	GO:0046912	transferase activity, transferring acyl groups, acyl groups converted into alkyl on transfer	0.9593022068627366	0.15195889672007484	1	1
molecular_function	GO:0070403	NAD+ binding	0.9593022068627366	0.15195889672007484	1	1
biological_process	GO:0098662	inorganic cation transmembrane transport	0.8862424684498689	0.15254749986124239	1	1
biological_process	GO:0031400	negative regulation of protein modification process	0.918469060783281	0.15305814412156632	1	1
biological_process	GO:0035295	tube development	0.918469060783281	0.15305814412156632	1	1
biological_process	GO:0046390	ribose phosphate biosynthetic process	0.8894740882664752	0.15410303955938168	1	1
molecular_function	GO:0022857	transmembrane transporter activity	0.861274709897344	0.15576434606822812	1	1
biological_process	GO:0006402	mRNA catabolic process	0.887199803805886	0.15578405839791137	1	1
cellular_component	GO:0032580	Golgi cisterna membrane	0.9296462720038436	0.15645885082727637	1	1
biological_process	GO:0009308	amine metabolic process	0.8915179492349783	0.1565363390670173	1	1
biological_process	GO:0071495	cellular response to endogenous stimulus	0.859831945869462	0.15741221103142444	1	1
molecular_function	GO:0016702	oxidoreductase activity, acting on single donors with incorporation of molecular oxygen, incorporation of two atoms of oxygen	0.9210950041627792	0.1575952168993181	1	1
biological_process	GO:0006835	dicarboxylic acid transport	0.9285702528216797	0.15839808606494923	1	1
biological_process	GO:0031058	positive regulation of histone modification	0.9285702528216797	0.15839808606494923	1	1
biological_process	GO:0045931	positive regulation of mitotic cell cycle	0.9285702528216797	0.15839808606494923	1	1
biological_process	GO:0051181	cofactor transport	0.9285702528216797	0.15839808606494923	1	1
biological_process	GO:0009814	defense response, incompatible interaction	0.881530579239577	0.1597073610697121	1	1
biological_process	GO:0008202	steroid metabolic process	0.8925444692913475	0.16005054335776728	1	1
biological_process	GO:0006811	ion transport	0.8603269436478537	0.16029748466537044	1	1
biological_process	GO:0010646	regulation of cell communication	0.8658163329363034	0.16046896264024463	1	1
biological_process	GO:0009744	response to sucrose	0.9034879610042243	0.16084003910974776	1	1
biological_process	GO:0009789	positive regulation of abscisic acid-activated signaling pathway	0.9034879610042243	0.16084003910974776	1	1
biological_process	GO:0048440	carpel development	0.9034879610042243	0.16084003910974776	1	1
biological_process	GO:1901421	positive regulation of response to alcohol	0.9034879610042243	0.16084003910974776	1	1
biological_process	GO:1905959	positive regulation of cellular response to alcohol	0.9034879610042243	0.16084003910974776	1	1
biological_process	GO:0009755	hormone-mediated signaling pathway	0.8570334401515463	0.1617561807091168	1	1
biological_process	GO:0002181	cytoplasmic translation	0.8959732587905525	0.16199143555830925	1	1
molecular_function	GO:0003824	catalytic activity	0.8464589368028694	0.16309728254143183	1	1
biological_process	GO:0006473	protein acetylation	0.8884875367579097	0.163287545328205	1	1
biological_process	GO:0009156	ribonucleoside monophosphate biosynthetic process	0.9071351638722372	0.16364115895666045	1	1
biological_process	GO:0016109	tetraterpenoid biosynthetic process	0.9145438810995382	0.1638265231931819	1	1
biological_process	GO:0016117	carotenoid biosynthetic process	0.9145438810995382	0.1638265231931819	1	1
molecular_function	GO:0016701	oxidoreductase activity, acting on single donors with incorporation of molecular oxygen	0.9087441517593647	0.1641460862407333	1	1
biological_process	GO:0006479	protein methylation	0.8806396911497052	0.16463359974690076	1	1
biological_process	GO:0008213	protein alkylation	0.8806396911497052	0.16463359974690076	1	1
biological_process	GO:0006793	phosphorus metabolic process	0.8495160779638363	0.1654934429404793	1	1
biological_process	GO:0017144	drug metabolic process	0.8584081118086	0.16604592617749106	1	1
biological_process	GO:0051604	protein maturation	0.8848546392278275	0.16608947710253705	1	1
biological_process	GO:0065004	protein-DNA complex assembly	0.8848546392278275	0.16608947710253705	1	1
cellular_component	GO:0031225	anchored component of membrane	0.8719813844248528	0.16680691139494327	1	1
cellular_component	GO:0000178	exosome (RNase complex)	0.9291995679550809	0.16683730729379015	1	1
cellular_component	GO:0005876	spindle microtubule	0.9291995679550809	0.16683730729379015	1	1
cellular_component	GO:0030140	trans-Golgi network transport vesicle	0.9291995679550809	0.16683730729379015	1	1
cellular_component	GO:0031410	cytoplasmic vesicle	0.8516696937156258	0.1676040527593466	1	1
biological_process	GO:0065008	regulation of biological quality	0.8492488094035173	0.16764708945598072	1	1
biological_process	GO:0006636	unsaturated fatty acid biosynthetic process	0.9281987550983211	0.1687129694639702	1	1
biological_process	GO:0010252	auxin homeostasis	0.9281987550983211	0.1687129694639702	1	1
biological_process	GO:0015977	carbon fixation	0.9281987550983211	0.1687129694639702	1	1
biological_process	GO:0016075	rRNA catabolic process	0.9281987550983211	0.1687129694639702	1	1
biological_process	GO:0042214	terpene metabolic process	0.9281987550983211	0.1687129694639702	1	1
biological_process	GO:0046112	nucleobase biosynthetic process	0.9281987550983211	0.1687129694639702	1	1
biological_process	GO:0051046	regulation of secretion	0.9281987550983211	0.1687129694639702	1	1
biological_process	GO:0051781	positive regulation of cell division	0.9281987550983211	0.1687129694639702	1	1
biological_process	GO:0071805	potassium ion transmembrane transport	0.9281987550983211	0.1687129694639702	1	1
biological_process	GO:0072359	circulatory system development	0.9281987550983211	0.1687129694639702	1	1
biological_process	GO:1903530	regulation of secretion by cell	0.9281987550983211	0.1687129694639702	1	1
cellular_component	GO:0030659	cytoplasmic vesicle membrane	0.8772484269301829	0.16954639471423633	1	1
biological_process	GO:0006820	anion transport	0.8617219200395747	0.17029670527867422	1	1
biological_process	GO:0009657	plastid organization	0.8617095811946864	0.17067798609985624	1	1
biological_process	GO:0016054	organic acid catabolic process	0.8706397198623761	0.17077091614969933	1	1
cellular_component	GO:0005576	extracellular region	0.8478596595511199	0.17090727840076142	1	1
biological_process	GO:0009123	nucleoside monophosphate metabolic process	0.8974880533795293	0.17210505537269374	1	1
cellular_component	GO:0098590	plasma membrane region	0.880809683312	0.17232673181731628	1	1
biological_process	GO:0022411	cellular component disassembly	0.876036166641509	0.1724424891087671	1	1
biological_process	GO:0044282	small molecule catabolic process	0.8632375140947806	0.1728905277993697	1	1
biological_process	GO:0046677	response to antibiotic	0.8636410708354154	0.17295585657534632	1	1
biological_process	GO:0009063	cellular amino acid catabolic process	0.8815090874677629	0.17351381014104697	1	1
cellular_component	GO:1905368	peptidase complex	0.8861561913887739	0.17389308497494205	1	1
molecular_function	GO:0019200	carbohydrate kinase activity	0.9050112963021906	0.17395023207889207	1	1
biological_process	GO:0009260	ribonucleotide biosynthetic process	0.8736666987610171	0.17401689392277034	1	1
biological_process	GO:1900055	regulation of leaf senescence	0.9017611058339556	0.17538669946969368	1	1
biological_process	GO:0010817	regulation of hormone levels	0.8561270423108562	0.1755119827529035	1	1
molecular_function	GO:0016881	acid-amino acid ligase activity	0.9188368322107074	0.1755660871131843	1	1
biological_process	GO:0071470	cellular response to osmotic stress	0.9106695547039144	0.1756123672359524	1	1
molecular_function	GO:0017137	Rab GTPase binding	0.890980026694044	0.17606450058261677	1	1
biological_process	GO:0044249	cellular biosynthetic process	0.8345249364344608	0.17620464251134876	1	1
biological_process	GO:0071310	cellular response to organic substance	0.8412509244616759	0.17646260314714463	1	1
biological_process	GO:0015849	organic acid transport	0.8696105185117776	0.1765384077844471	1	1
biological_process	GO:0016311	dephosphorylation	0.8696105185117776	0.1765384077844471	1	1
biological_process	GO:0046942	carboxylic acid transport	0.8696105185117776	0.1765384077844471	1	1
cellular_component	GO:0009508	plastid chromosome	0.9303340051183566	0.17774041461386142	1	1
biological_process	GO:0090332	stomatal closure	0.8892327867773951	0.17896426697476037	1	1
biological_process	GO:0008156	negative regulation of DNA replication	0.9294323681168251	0.17952752248265616	1	1
biological_process	GO:0008300	isoprenoid catabolic process	0.9294323681168251	0.17952752248265616	1	1
biological_process	GO:0018027	peptidyl-lysine dimethylation	0.9294323681168251	0.17952752248265616	1	1
biological_process	GO:0022616	DNA strand elongation	0.9294323681168251	0.17952752248265616	1	1
biological_process	GO:0045664	regulation of neuron differentiation	0.9294323681168251	0.17952752248265616	1	1
biological_process	GO:0050767	regulation of neurogenesis	0.9294323681168251	0.17952752248265616	1	1
biological_process	GO:0051262	protein tetramerization	0.9294323681168251	0.17952752248265616	1	1
molecular_function	GO:0046873	metal ion transmembrane transporter activity	0.860216353913626	0.1795454420993738	1	1
molecular_function	GO:0003743	translation initiation factor activity	0.8804432443597332	0.18117245953581487	1	1
molecular_function	GO:0051015	actin filament binding	0.8804432443597332	0.18117245953581487	1	1
molecular_function	GO:0060090	molecular adaptor activity	0.8804432443597332	0.18117245953581487	1	1
biological_process	GO:0030258	lipid modification	0.8662513524330286	0.18396913377181623	1	1
biological_process	GO:1902531	regulation of intracellular signal transduction	0.8740250986402506	0.18447768073965332	1	1
molecular_function	GO:0022884	macromolecule transmembrane transporter activity	0.901322753565334	0.18455706598972124	1	1
biological_process	GO:0048467	gynoecium development	0.8821293957854681	0.18457941771478098	1	1
cellular_component	GO:0009522	photosystem I	0.8978554016932299	0.1856600242754348	1	1
cellular_component	GO:0012507	ER to Golgi transport vesicle membrane	0.9083659025073256	0.18629578989521134	1	1
molecular_function	GO:0016301	kinase activity	0.830359088007802	0.18704678062084468	1	1
biological_process	GO:0023056	positive regulation of signaling	0.8604426974937495	0.18719868601998135	1	1
molecular_function	GO:0060089	molecular transducer activity	0.847324103334053	0.18740482884543508	1	1
cellular_component	GO:0005774	vacuolar membrane	0.838640585705148	0.18761818959488144	1	1
cellular_component	GO:0009295	nucleoid	0.8843134995546356	0.18841049356187353	1	1
biological_process	GO:0044403	symbiotic process	0.8575175555645458	0.1885403736966219	1	1
biological_process	GO:0034661	ncRNA catabolic process	0.9069851577174125	0.18857077832269836	1	1
cellular_component	GO:0000177	cytoplasmic exosome (RNase complex)	0.9341769897879606	0.18885979347497792	1	1
cellular_component	GO:0000347	THO complex	0.9341769897879606	0.18885979347497792	1	1
cellular_component	GO:0005852	eukaryotic translation initiation factor 3 complex	0.9341769897879606	0.18885979347497792	1	1
cellular_component	GO:0009514	glyoxysome	0.9341769897879606	0.18885979347497792	1	1
cellular_component	GO:0016282	eukaryotic 43S preinitiation complex	0.9341769897879606	0.18885979347497792	1	1
cellular_component	GO:0032993	protein-DNA complex	0.8735154969875883	0.1892891330101145	1	1
biological_process	GO:0046395	carboxylic acid catabolic process	0.8551879900071238	0.18938878182966457	1	1
biological_process	GO:0006535	cysteine biosynthetic process from serine	0.9334066046181199	0.1905254041490357	1	1
biological_process	GO:0006656	phosphatidylcholine biosynthetic process	0.9334066046181199	0.1905254041490357	1	1
biological_process	GO:0009173	pyrimidine ribonucleoside monophosphate metabolic process	0.9334066046181199	0.1905254041490357	1	1
biological_process	GO:0032465	regulation of cytokinesis	0.9334066046181199	0.1905254041490357	1	1
biological_process	GO:0034472	snRNA 3'-end processing	0.9334066046181199	0.1905254041490357	1	1
biological_process	GO:0042326	negative regulation of phosphorylation	0.9334066046181199	0.1905254041490357	1	1
biological_process	GO:0046519	sphingoid metabolic process	0.9334066046181199	0.1905254041490357	1	1
biological_process	GO:0071028	nuclear mRNA surveillance	0.9334066046181199	0.1905254041490357	1	1
biological_process	GO:1902288	regulation of defense response to oomycetes	0.9334066046181199	0.1905254041490357	1	1
molecular_function	GO:0003690	double-stranded DNA binding	0.8387295072840619	0.19060383871987827	1	1
biological_process	GO:0051336	regulation of hydrolase activity	0.8635318873206731	0.19149389471009118	1	1
biological_process	GO:0051050	positive regulation of transport	0.8820452942995669	0.19157250706659557	1	1
biological_process	GO:0006790	sulfur compound metabolic process	0.8428552717969322	0.1921183160262301	1	1
cellular_component	GO:0097708	intracellular vesicle	0.8287593651834129	0.1922943613409945	1	1
biological_process	GO:0071396	cellular response to lipid	0.8354705462543609	0.19384875942847787	1	1
biological_process	GO:0071824	protein-DNA complex subunit organization	0.858361656732554	0.19452811348308147	1	1
molecular_function	GO:0016742	hydroxymethyl-, formyl- and related transferase activity	0.921362975311242	0.19518150282785937	1	1
molecular_function	GO:0019840	isoprenoid binding	0.921362975311242	0.19518150282785937	1	1
molecular_function	GO:0140296	general transcription initiation factor binding	0.921362975311242	0.19518150282785937	1	1
molecular_function	GO:0016782	transferase activity, transferring sulfur-containing groups	0.8977793831073431	0.1960751350215943	1	1
cellular_component	GO:0000126	transcription factor TFIIIB complex	1	0.1970699508736922	1	1
cellular_component	GO:0005637	nuclear inner membrane	1	0.1970699508736922	1	1
cellular_component	GO:0005835	fatty acid synthase complex	1	0.1970699508736922	1	1
cellular_component	GO:0008352	katanin complex	1	0.1970699508736922	1	1
cellular_component	GO:0008622	epsilon DNA polymerase complex	1	0.1970699508736922	1	1
cellular_component	GO:0009344	nitrite reductase complex [NAD(P)H]	1	0.1970699508736922	1	1
cellular_component	GO:0016461	unconventional myosin complex	1	0.1970699508736922	1	1
cellular_component	GO:0031302	intrinsic component of endosome membrane	1	0.1970699508736922	1	1
cellular_component	GO:0032432	actin filament bundle	1	0.1970699508736922	1	1
cellular_component	GO:0033185	dolichol-phosphate-mannose synthase complex	1	0.1970699508736922	1	1
cellular_component	GO:0034657	GID complex	1	0.1970699508736922	1	1
cellular_component	GO:0034663	endoplasmic reticulum chaperone complex	1	0.1970699508736922	1	1
cellular_component	GO:0036126	sperm flagellum	1	0.1970699508736922	1	1
cellular_component	GO:0052718	tRNA-specific adenosine-34 deaminase complex	1	0.1970699508736922	1	1
cellular_component	GO:0061574	ASAP complex	1	0.1970699508736922	1	1
cellular_component	GO:0090404	pollen tube tip	1	0.1970699508736922	1	1
cellular_component	GO:0097550	transcriptional preinitiation complex	1	0.1970699508736922	1	1
cellular_component	GO:0097729	9+2 motile cilium	1	0.1970699508736922	1	1
cellular_component	GO:0098978	glutamatergic synapse	1	0.1970699508736922	1	1
cellular_component	GO:1990124	messenger ribonucleoprotein complex	1	0.1970699508736922	1	1
cellular_component	GO:1990316	Atg1/ULK1 kinase complex	1	0.1970699508736922	1	1
cellular_component	GO:1990604	IRE1-TRAF2-ASK1 complex	1	0.1970699508736922	1	1
biological_process	GO:0001505	regulation of neurotransmitter levels	0.8743864659986228	0.19732541868551104	1	1
biological_process	GO:0009066	aspartate family amino acid metabolic process	0.8743864659986228	0.19732541868551104	1	1
molecular_function	GO:0004190	aspartic-type endopeptidase activity	0.8666405571096965	0.19791480030326766	1	1
molecular_function	GO:0070001	aspartic-type peptidase activity	0.8666405571096965	0.19791480030326766	1	1
biological_process	GO:0018205	peptidyl-lysine modification	0.8425164624679129	0.19794188206956145	1	1
biological_process	GO:0000147	actin cortical patch assembly	1	0.19796081978447355	1	1
biological_process	GO:0001745	compound eye morphogenesis	1	0.19796081978447355	1	1
biological_process	GO:0001751	compound eye photoreceptor cell differentiation	1	0.19796081978447355	1	1
biological_process	GO:0002100	tRNA wobble adenosine to inosine editing	1	0.19796081978447355	1	1
biological_process	GO:0002143	tRNA wobble position uridine thiolation	1	0.19796081978447355	1	1
biological_process	GO:0002188	translation reinitiation	1	0.19796081978447355	1	1
biological_process	GO:0002262	myeloid cell homeostasis	1	0.19796081978447355	1	1
biological_process	GO:0003032	detection of oxygen	1	0.19796081978447355	1	1
biological_process	GO:0006433	prolyl-tRNA aminoacylation	1	0.19796081978447355	1	1
biological_process	GO:0006522	alanine metabolic process	1	0.19796081978447355	1	1
biological_process	GO:0006524	alanine catabolic process	1	0.19796081978447355	1	1
biological_process	GO:0006666	3-keto-sphinganine metabolic process	1	0.19796081978447355	1	1
biological_process	GO:0006883	cellular sodium ion homeostasis	1	0.19796081978447355	1	1
biological_process	GO:0006968	cellular defense response	1	0.19796081978447355	1	1
biological_process	GO:0007043	cell-cell junction assembly	1	0.19796081978447355	1	1
biological_process	GO:0007231	osmosensory signaling pathway	1	0.19796081978447355	1	1
biological_process	GO:0007419	ventral cord development	1	0.19796081978447355	1	1
biological_process	GO:0007616	long-term memory	1	0.19796081978447355	1	1
biological_process	GO:0008612	peptidyl-lysine modification to peptidyl-hypusine	1	0.19796081978447355	1	1
biological_process	GO:0009078	pyruvate family amino acid metabolic process	1	0.19796081978447355	1	1
biological_process	GO:0009080	pyruvate family amino acid catabolic process	1	0.19796081978447355	1	1
biological_process	GO:0009270	response to humidity	1	0.19796081978447355	1	1
biological_process	GO:0009652	thigmotropism	1	0.19796081978447355	1	1
biological_process	GO:0009945	radial axis specification	1	0.19796081978447355	1	1
biological_process	GO:0009961	response to 1-aminocyclopropane-1-carboxylic acid	1	0.19796081978447355	1	1
biological_process	GO:0010111	glyoxysome organization	1	0.19796081978447355	1	1
biological_process	GO:0010124	phenylacetate catabolic process	1	0.19796081978447355	1	1
biological_process	GO:0010219	regulation of vernalization response	1	0.19796081978447355	1	1
biological_process	GO:0010270	photosystem II oxygen evolving complex assembly	1	0.19796081978447355	1	1
biological_process	GO:0010430	fatty acid omega-oxidation	1	0.19796081978447355	1	1
biological_process	GO:0010635	regulation of mitochondrial fusion	1	0.19796081978447355	1	1
biological_process	GO:0010637	negative regulation of mitochondrial fusion	1	0.19796081978447355	1	1
biological_process	GO:0015744	succinate transport	1	0.19796081978447355	1	1
biological_process	GO:0015970	guanosine tetraphosphate biosynthetic process	1	0.19796081978447355	1	1
biological_process	GO:0016121	carotene catabolic process	1	0.19796081978447355	1	1
biological_process	GO:0016320	endoplasmic reticulum membrane fusion	1	0.19796081978447355	1	1
biological_process	GO:0019742	pentacyclic triterpenoid metabolic process	1	0.19796081978447355	1	1
biological_process	GO:0019745	pentacyclic triterpenoid biosynthetic process	1	0.19796081978447355	1	1
biological_process	GO:0022413	reproductive process in single-celled organism	1	0.19796081978447355	1	1
biological_process	GO:0030218	erythrocyte differentiation	1	0.19796081978447355	1	1
biological_process	GO:0030323	respiratory tube development	1	0.19796081978447355	1	1
biological_process	GO:0030324	lung development	1	0.19796081978447355	1	1
biological_process	GO:0030718	germ-line stem cell population maintenance	1	0.19796081978447355	1	1
biological_process	GO:0031279	regulation of cyclase activity	1	0.19796081978447355	1	1
biological_process	GO:0031440	regulation of mRNA 3'-end processing	1	0.19796081978447355	1	1
biological_process	GO:0031554	regulation of DNA-templated transcription, termination	1	0.19796081978447355	1	1
biological_process	GO:0032201	telomere maintenance via semi-conservative replication	1	0.19796081978447355	1	1
biological_process	GO:0032505	reproduction of a single-celled organism	1	0.19796081978447355	1	1
biological_process	GO:0032780	negative regulation of ATPase activity	1	0.19796081978447355	1	1
biological_process	GO:0032955	regulation of division septum assembly	1	0.19796081978447355	1	1
biological_process	GO:0033262	regulation of nuclear cell cycle DNA replication	1	0.19796081978447355	1	1
biological_process	GO:0034036	purine ribonucleoside bisphosphate biosynthetic process	1	0.19796081978447355	1	1
biological_process	GO:0034101	erythrocyte homeostasis	1	0.19796081978447355	1	1
biological_process	GO:0034227	tRNA thio-modification	1	0.19796081978447355	1	1
biological_process	GO:0034309	primary alcohol biosynthetic process	1	0.19796081978447355	1	1
biological_process	GO:0034473	U1 snRNA 3'-end processing	1	0.19796081978447355	1	1
biological_process	GO:0034476	U5 snRNA 3'-end processing	1	0.19796081978447355	1	1
biological_process	GO:0035166	post-embryonic hemopoiesis	1	0.19796081978447355	1	1
biological_process	GO:0035167	larval lymph gland hemopoiesis	1	0.19796081978447355	1	1
biological_process	GO:0035168	larval lymph gland hemocyte differentiation	1	0.19796081978447355	1	1
biological_process	GO:0035171	lamellocyte differentiation	1	0.19796081978447355	1	1
biological_process	GO:0035203	regulation of lamellocyte differentiation	1	0.19796081978447355	1	1
biological_process	GO:0035204	negative regulation of lamellocyte differentiation	1	0.19796081978447355	1	1
biological_process	GO:0036292	DNA rewinding	1	0.19796081978447355	1	1
biological_process	GO:0036498	IRE1-mediated unfolded protein response	1	0.19796081978447355	1	1
biological_process	GO:0042051	compound eye photoreceptor development	1	0.19796081978447355	1	1
biological_process	GO:0042387	plasmatocyte differentiation	1	0.19796081978447355	1	1
biological_process	GO:0042478	regulation of eye photoreceptor cell development	1	0.19796081978447355	1	1
biological_process	GO:0042759	long-chain fatty acid biosynthetic process	1	0.19796081978447355	1	1
biological_process	GO:0042851	L-alanine metabolic process	1	0.19796081978447355	1	1
biological_process	GO:0042853	L-alanine catabolic process	1	0.19796081978447355	1	1
biological_process	GO:0043281	regulation of cysteine-type endopeptidase activity involved in apoptotic process	1	0.19796081978447355	1	1
biological_process	GO:0044396	actin cortical patch organization	1	0.19796081978447355	1	1
biological_process	GO:0045048	protein insertion into ER membrane	1	0.19796081978447355	1	1
biological_process	GO:0045141	meiotic telomere clustering	1	0.19796081978447355	1	1
biological_process	GO:0045314	regulation of compound eye photoreceptor development	1	0.19796081978447355	1	1
biological_process	GO:0045611	negative regulation of hemocyte differentiation	1	0.19796081978447355	1	1
biological_process	GO:0045613	regulation of plasmatocyte differentiation	1	0.19796081978447355	1	1
biological_process	GO:0045614	negative regulation of plasmatocyte differentiation	1	0.19796081978447355	1	1
biological_process	GO:0045736	negative regulation of cyclin-dependent protein serine/threonine kinase activity	1	0.19796081978447355	1	1
biological_process	GO:0046136	positive regulation of vitamin metabolic process	1	0.19796081978447355	1	1
biological_process	GO:0046247	terpene catabolic process	1	0.19796081978447355	1	1
biological_process	GO:0046444	FMN metabolic process	1	0.19796081978447355	1	1
biological_process	GO:0046462	monoacylglycerol metabolic process	1	0.19796081978447355	1	1
biological_process	GO:0046532	regulation of photoreceptor cell differentiation	1	0.19796081978447355	1	1
biological_process	GO:0048442	sepal development	1	0.19796081978447355	1	1
biological_process	GO:0048446	petal morphogenesis	1	0.19796081978447355	1	1
biological_process	GO:0048464	flower calyx development	1	0.19796081978447355	1	1
biological_process	GO:0048542	lymph gland development	1	0.19796081978447355	1	1
biological_process	GO:0048749	compound eye development	1	0.19796081978447355	1	1
biological_process	GO:0050673	epithelial cell proliferation	1	0.19796081978447355	1	1
biological_process	GO:0050678	regulation of epithelial cell proliferation	1	0.19796081978447355	1	1
biological_process	GO:0050728	negative regulation of inflammatory response	1	0.19796081978447355	1	1
biological_process	GO:0050770	regulation of axonogenesis	1	0.19796081978447355	1	1
biological_process	GO:0051513	regulation of monopolar cell growth	1	0.19796081978447355	1	1
biological_process	GO:0051639	actin filament network formation	1	0.19796081978447355	1	1
biological_process	GO:0052651	monoacylglycerol catabolic process	1	0.19796081978447355	1	1
biological_process	GO:0052863	1-deoxy-D-xylulose 5-phosphate metabolic process	1	0.19796081978447355	1	1
biological_process	GO:0052865	1-deoxy-D-xylulose 5-phosphate biosynthetic process	1	0.19796081978447355	1	1
biological_process	GO:0055064	chloride ion homeostasis	1	0.19796081978447355	1	1
biological_process	GO:0060541	respiratory system development	1	0.19796081978447355	1	1
biological_process	GO:0061158	3'-UTR-mediated mRNA destabilization	1	0.19796081978447355	1	1
biological_process	GO:0061387	regulation of extent of cell growth	1	0.19796081978447355	1	1
biological_process	GO:0070189	kynurenine metabolic process	1	0.19796081978447355	1	1
biological_process	GO:0070198	protein localization to chromosome, telomeric region	1	0.19796081978447355	1	1
biological_process	GO:0070483	detection of hypoxia	1	0.19796081978447355	1	1
biological_process	GO:0070664	negative regulation of leukocyte proliferation	1	0.19796081978447355	1	1
biological_process	GO:0070898	RNA polymerase III preinitiation complex assembly	1	0.19796081978447355	1	1
biological_process	GO:0071481	cellular response to X-ray	1	0.19796081978447355	1	1
biological_process	GO:0071490	cellular response to far red light	1	0.19796081978447355	1	1
biological_process	GO:0071732	cellular response to nitric oxide	1	0.19796081978447355	1	1
biological_process	GO:0071963	establishment or maintenance of cell polarity regulating cell shape	1	0.19796081978447355	1	1
biological_process	GO:0072531	pyrimidine-containing compound transmembrane transport	1	0.19796081978447355	1	1
biological_process	GO:0080170	hydrogen peroxide transmembrane transport	1	0.19796081978447355	1	1
biological_process	GO:0090220	chromosome localization to nuclear envelope involved in homologous chromosome segregation	1	0.19796081978447355	1	1
biological_process	GO:0090657	telomeric loop disassembly	1	0.19796081978447355	1	1
biological_process	GO:0097009	energy homeostasis	1	0.19796081978447355	1	1
biological_process	GO:0110116	regulation of compound eye photoreceptor cell differentiation	1	0.19796081978447355	1	1
biological_process	GO:1900036	positive regulation of cellular response to heat	1	0.19796081978447355	1	1
biological_process	GO:1900363	regulation of mRNA polyadenylation	1	0.19796081978447355	1	1
biological_process	GO:1900378	positive regulation of secondary metabolite biosynthetic process	1	0.19796081978447355	1	1
biological_process	GO:1901475	pyruvate transmembrane transport	1	0.19796081978447355	1	1
biological_process	GO:1901891	regulation of cell septum assembly	1	0.19796081978447355	1	1
biological_process	GO:1902412	regulation of mitotic cytokinesis	1	0.19796081978447355	1	1
biological_process	GO:1903436	regulation of mitotic cytokinetic process	1	0.19796081978447355	1	1
biological_process	GO:1903438	positive regulation of mitotic cytokinetic process	1	0.19796081978447355	1	1
biological_process	GO:1903490	positive regulation of mitotic cytokinesis	1	0.19796081978447355	1	1
biological_process	GO:1903707	negative regulation of hemopoiesis	1	0.19796081978447355	1	1
biological_process	GO:1903850	regulation of cristae formation	1	0.19796081978447355	1	1
biological_process	GO:1903852	positive regulation of cristae formation	1	0.19796081978447355	1	1
biological_process	GO:1904030	negative regulation of cyclin-dependent protein kinase activity	1	0.19796081978447355	1	1
biological_process	GO:1904965	regulation of vitamin E biosynthetic process	1	0.19796081978447355	1	1
biological_process	GO:1904966	positive regulation of vitamin E biosynthetic process	1	0.19796081978447355	1	1
biological_process	GO:1905777	regulation of exonuclease activity	1	0.19796081978447355	1	1
biological_process	GO:1905778	negative regulation of exonuclease activity	1	0.19796081978447355	1	1
biological_process	GO:1905952	regulation of lipid localization	1	0.19796081978447355	1	1
biological_process	GO:2000038	regulation of stomatal complex development	1	0.19796081978447355	1	1
biological_process	GO:2000082	regulation of L-ascorbic acid biosynthetic process	1	0.19796081978447355	1	1
biological_process	GO:2000769	regulation of establishment or maintenance of cell polarity regulating cell shape	1	0.19796081978447355	1	1
biological_process	GO:2001024	negative regulation of response to drug	1	0.19796081978447355	1	1
biological_process	GO:2001039	negative regulation of cellular response to drug	1	0.19796081978447355	1	1
biological_process	GO:0044272	sulfur compound biosynthetic process	0.8510454843310759	0.1980244624387169	1	1
cellular_component	GO:0005688	U6 snRNP	0.9429041454500202	0.1993048766573342	1	1
cellular_component	GO:0005753	mitochondrial proton-transporting ATP synthase complex	0.9429041454500202	0.1993048766573342	1	1
cellular_component	GO:0009509	chromoplast	0.9429041454500202	0.1993048766573342	1	1
cellular_component	GO:0030427	site of polarized growth	0.9429041454500202	0.1993048766573342	1	1
cellular_component	GO:0030864	cortical actin cytoskeleton	0.9429041454500202	0.1993048766573342	1	1
cellular_component	GO:0042597	periplasmic space	0.9429041454500202	0.1993048766573342	1	1
biological_process	GO:0000338	protein deneddylation	0.9423101124043355	0.20080311526371872	1	1
biological_process	GO:0006547	histidine metabolic process	0.9423101124043355	0.20080311526371872	1	1
biological_process	GO:0006566	threonine metabolic process	0.9423101124043355	0.20080311526371872	1	1
biological_process	GO:0008272	sulfate transport	0.9423101124043355	0.20080311526371872	1	1
biological_process	GO:0008655	pyrimidine-containing compound salvage	0.9423101124043355	0.20080311526371872	1	1
biological_process	GO:0009773	photosynthetic electron transport in photosystem I	0.9423101124043355	0.20080311526371872	1	1
biological_process	GO:0009942	longitudinal axis specification	0.9423101124043355	0.20080311526371872	1	1
biological_process	GO:0010196	nonphotochemical quenching	0.9423101124043355	0.20080311526371872	1	1
biological_process	GO:0016119	carotene metabolic process	0.9423101124043355	0.20080311526371872	1	1
biological_process	GO:0017145	stem cell division	0.9423101124043355	0.20080311526371872	1	1
biological_process	GO:0019264	glycine biosynthetic process from serine	0.9423101124043355	0.20080311526371872	1	1
biological_process	GO:0032958	inositol phosphate biosynthetic process	0.9423101124043355	0.20080311526371872	1	1
biological_process	GO:0048514	blood vessel morphogenesis	0.9423101124043355	0.20080311526371872	1	1
biological_process	GO:0051238	sequestering of metal ion	0.9423101124043355	0.20080311526371872	1	1
biological_process	GO:0051570	regulation of histone H3-K9 methylation	0.9423101124043355	0.20080311526371872	1	1
biological_process	GO:0052803	imidazole-containing compound metabolic process	0.9423101124043355	0.20080311526371872	1	1
biological_process	GO:0055073	cadmium ion homeostasis	0.9423101124043355	0.20080311526371872	1	1
biological_process	GO:0090092	regulation of transmembrane receptor protein serine/threonine kinase signaling pathway	0.9423101124043355	0.20080311526371872	1	1
biological_process	GO:0090101	negative regulation of transmembrane receptor protein serine/threonine kinase signaling pathway	0.9423101124043355	0.20080311526371872	1	1
biological_process	GO:1902969	mitotic DNA replication	0.9423101124043355	0.20080311526371872	1	1
biological_process	GO:1990066	energy quenching	0.9423101124043355	0.20080311526371872	1	1
biological_process	GO:0006812	cation transport	0.8303201560393154	0.20152352182972258	1	1
cellular_component	GO:0030658	transport vesicle membrane	0.8765842220172295	0.202160145835342	1	1
biological_process	GO:0006817	phosphate ion transport	0.8902220314914526	0.20254888796724224	1	1
biological_process	GO:0010769	regulation of cell morphogenesis involved in differentiation	0.8902220314914526	0.20254888796724224	1	1
biological_process	GO:0015718	monocarboxylic acid transport	0.8902220314914526	0.20254888796724224	1	1
biological_process	GO:0016126	sterol biosynthetic process	0.8902220314914526	0.20254888796724224	1	1
biological_process	GO:0030004	cellular monovalent inorganic cation homeostasis	0.8902220314914526	0.20254888796724224	1	1
biological_process	GO:0033559	unsaturated fatty acid metabolic process	0.8902220314914526	0.20254888796724224	1	1
biological_process	GO:0042136	neurotransmitter biosynthetic process	0.8902220314914526	0.20254888796724224	1	1
molecular_function	GO:0005085	guanyl-nucleotide exchange factor activity	0.8669051992983867	0.20279257908080797	1	1
biological_process	GO:0002790	peptide secretion	0.9037221559969287	0.20289763573817327	1	1
biological_process	GO:0010104	regulation of ethylene-activated signaling pathway	0.9037221559969287	0.20289763573817327	1	1
biological_process	GO:0030641	regulation of cellular pH	0.9037221559969287	0.20289763573817327	1	1
biological_process	GO:0051453	regulation of intracellular pH	0.9037221559969287	0.20289763573817327	1	1
biological_process	GO:0070297	regulation of phosphorelay signal transduction system	0.9037221559969287	0.20289763573817327	1	1
biological_process	GO:0072348	sulfur compound transport	0.9037221559969287	0.20289763573817327	1	1
biological_process	GO:0018022	peptidyl-lysine methylation	0.8551844041820559	0.20296420466249718	1	1
molecular_function	GO:0016836	hydro-lyase activity	0.860095373394798	0.2034754757821125	1	1
biological_process	GO:0042742	defense response to bacterium	0.8265876201239122	0.2047715112685026	1	1
molecular_function	GO:0003680	AT DNA binding	0.9265485069449975	0.2050379858251332	1	1
molecular_function	GO:0015450	P-P-bond-hydrolysis-driven protein transmembrane transporter activity	0.9265485069449975	0.2050379858251332	1	1
molecular_function	GO:0016641	oxidoreductase activity, acting on the CH-NH2 group of donors, oxygen as acceptor	0.9265485069449975	0.2050379858251332	1	1
molecular_function	GO:0070300	phosphatidic acid binding	0.9265485069449975	0.2050379858251332	1	1
molecular_function	GO:0072341	modified amino acid binding	0.9265485069449975	0.2050379858251332	1	1
biological_process	GO:0006413	translational initiation	0.8742903504621214	0.20534975336645372	1	1
biological_process	GO:0006638	neutral lipid metabolic process	0.8742903504621214	0.20534975336645372	1	1
biological_process	GO:0006639	acylglycerol metabolic process	0.8742903504621214	0.20534975336645372	1	1
biological_process	GO:0009142	nucleoside triphosphate biosynthetic process	0.8742903504621214	0.20534975336645372	1	1
biological_process	GO:0042133	neurotransmitter metabolic process	0.8742903504621214	0.20534975336645372	1	1
biological_process	GO:0048544	recognition of pollen	0.8742903504621214	0.20534975336645372	1	1
molecular_function	GO:0016407	acetyltransferase activity	0.8473149074531483	0.20549835032313535	1	1
molecular_function	GO:0000992	RNA polymerase III cis-regulatory region sequence-specific DNA binding	1	0.2056008577249162	1	1
molecular_function	GO:0001006	RNA polymerase III type 3 promoter sequence-specific DNA binding	1	0.2056008577249162	1	1
molecular_function	GO:0001016	RNA polymerase III regulatory region DNA binding	1	0.2056008577249162	1	1
molecular_function	GO:0001032	RNA polymerase III type 3 promoter DNA binding	1	0.2056008577249162	1	1
molecular_function	GO:0003826	alpha-ketoacid dehydrogenase activity	1	0.2056008577249162	1	1
molecular_function	GO:0003856	3-dehydroquinate synthase activity	1	0.2056008577249162	1	1
molecular_function	GO:0003857	3-hydroxyacyl-CoA dehydrogenase activity	1	0.2056008577249162	1	1
molecular_function	GO:0003863	3-methyl-2-oxobutanoate dehydrogenase (2-methylpropanoyl-transferring) activity	1	0.2056008577249162	1	1
molecular_function	GO:0003933	GTP cyclohydrolase activity	1	0.2056008577249162	1	1
molecular_function	GO:0004013	adenosylhomocysteinase activity	1	0.2056008577249162	1	1
molecular_function	GO:0004021	L-alanine:2-oxoglutarate aminotransferase activity	1	0.2056008577249162	1	1
molecular_function	GO:0004148	dihydrolipoyl dehydrogenase activity	1	0.2056008577249162	1	1
molecular_function	GO:0004316	3-oxoacyl-[acyl-carrier-protein] reductase (NADPH) activity	1	0.2056008577249162	1	1
molecular_function	GO:0004445	inositol-polyphosphate 5-phosphatase activity	1	0.2056008577249162	1	1
molecular_function	GO:0004683	calmodulin-dependent protein kinase activity	1	0.2056008577249162	1	1
molecular_function	GO:0004742	dihydrolipoyllysine-residue acetyltransferase activity	1	0.2056008577249162	1	1
molecular_function	GO:0004827	proline-tRNA ligase activity	1	0.2056008577249162	1	1
molecular_function	GO:0005522	profilin binding	1	0.2056008577249162	1	1
molecular_function	GO:0005539	glycosaminoglycan binding	1	0.2056008577249162	1	1
molecular_function	GO:0008311	double-stranded DNA 3'-5' exodeoxyribonuclease activity	1	0.2056008577249162	1	1
molecular_function	GO:0008661	1-deoxy-D-xylulose-5-phosphate synthase activity	1	0.2056008577249162	1	1
molecular_function	GO:0008763	UDP-N-acetylmuramate-L-alanine ligase activity	1	0.2056008577249162	1	1
molecular_function	GO:0008934	inositol monophosphate 1-phosphatase activity	1	0.2056008577249162	1	1
molecular_function	GO:0009020	tRNA (guanosine-2'-O-)-methyltransferase activity	1	0.2056008577249162	1	1
molecular_function	GO:0009674	potassium:sodium symporter activity	1	0.2056008577249162	1	1
molecular_function	GO:0009884	cytokinin receptor activity	1	0.2056008577249162	1	1
molecular_function	GO:0009977	proton motive force dependent protein transmembrane transporter activity	1	0.2056008577249162	1	1
molecular_function	GO:0010013	N-1-naphthylphthalamic acid binding	1	0.2056008577249162	1	1
molecular_function	GO:0010436	carotenoid dioxygenase activity	1	0.2056008577249162	1	1
molecular_function	GO:0015141	succinate transmembrane transporter activity	1	0.2056008577249162	1	1
molecular_function	GO:0015172	acidic amino acid transmembrane transporter activity	1	0.2056008577249162	1	1
molecular_function	GO:0015370	solute:sodium symporter activity	1	0.2056008577249162	1	1
molecular_function	GO:0016418	S-acetyltransferase activity	1	0.2056008577249162	1	1
molecular_function	GO:0016672	oxidoreductase activity, acting on a sulfur group of donors, quinone or similar compound as acceptor	1	0.2056008577249162	1	1
molecular_function	GO:0016802	trialkylsulfonium hydrolase activity	1	0.2056008577249162	1	1
molecular_function	GO:0016851	magnesium chelatase activity	1	0.2056008577249162	1	1
molecular_function	GO:0016984	ribulose-bisphosphate carboxylase activity	1	0.2056008577249162	1	1
molecular_function	GO:0030272	5-formyltetrahydrofolate cyclo-ligase activity	1	0.2056008577249162	1	1
molecular_function	GO:0030337	DNA polymerase processivity factor activity	1	0.2056008577249162	1	1
molecular_function	GO:0030797	24-methylenesterol C-methyltransferase activity	1	0.2056008577249162	1	1
molecular_function	GO:0032183	SUMO binding	1	0.2056008577249162	1	1
molecular_function	GO:0033897	ribonuclease T2 activity	1	0.2056008577249162	1	1
molecular_function	GO:0035615	clathrin adaptor activity	1	0.2056008577249162	1	1
molecular_function	GO:0036218	dTTP diphosphatase activity	1	0.2056008577249162	1	1
molecular_function	GO:0045703	ketoreductase activity	1	0.2056008577249162	1	1
molecular_function	GO:0047066	phospholipid-hydroperoxide glutathione peroxidase activity	1	0.2056008577249162	1	1
molecular_function	GO:0047172	shikimate O-hydroxycinnamoyltransferase activity	1	0.2056008577249162	1	1
molecular_function	GO:0047334	diphosphate-fructose-6-phosphate 1-phosphotransferase activity	1	0.2056008577249162	1	1
molecular_function	GO:0047560	3-dehydrosphinganine reductase activity	1	0.2056008577249162	1	1
molecular_function	GO:0047635	alanine-oxo-acid transaminase activity	1	0.2056008577249162	1	1
molecular_function	GO:0050275	scopoletin glucosyltransferase activity	1	0.2056008577249162	1	1
molecular_function	GO:0050737	O-hydroxycinnamoyltransferase activity	1	0.2056008577249162	1	1
molecular_function	GO:0051002	ligase activity, forming nitrogen-metal bonds	1	0.2056008577249162	1	1
molecular_function	GO:0051003	ligase activity, forming nitrogen-metal bonds, forming coordination complexes	1	0.2056008577249162	1	1
molecular_function	GO:0051219	phosphoprotein binding	1	0.2056008577249162	1	1
molecular_function	GO:0052381	tRNA dimethylallyltransferase activity	1	0.2056008577249162	1	1
molecular_function	GO:0052658	inositol-1,4,5-trisphosphate 5-phosphatase activity	1	0.2056008577249162	1	1
molecular_function	GO:0052659	inositol-1,3,4,5-tetrakisphosphate 5-phosphatase activity	1	0.2056008577249162	1	1
molecular_function	GO:0052717	tRNA-specific adenosine-34 deaminase activity	1	0.2056008577249162	1	1
molecular_function	GO:0052832	inositol monophosphate 3-phosphatase activity	1	0.2056008577249162	1	1
molecular_function	GO:0052833	inositol monophosphate 4-phosphatase activity	1	0.2056008577249162	1	1
molecular_function	GO:0052834	inositol monophosphate phosphatase activity	1	0.2056008577249162	1	1
molecular_function	GO:0102131	3-oxo-glutaryl-[acp] methyl ester reductase activity	1	0.2056008577249162	1	1
molecular_function	GO:0102132	3-oxo-pimeloyl-[acp] methyl ester reductase activity	1	0.2056008577249162	1	1
biological_process	GO:0002252	immune effector process	0.8499628259610265	0.20573444204293867	1	1
biological_process	GO:0032870	cellular response to hormone stimulus	0.8150948871174508	0.2059746236800949	1	1
cellular_component	GO:0000324	fungal-type vacuole	0.9611844190501279	0.20622450465005335	1	1
cellular_component	GO:0000808	origin recognition complex	0.9611844190501279	0.20622450465005335	1	1
cellular_component	GO:0005664	nuclear origin of replication recognition complex	0.9611844190501279	0.20622450465005335	1	1
cellular_component	GO:0005782	peroxisomal matrix	0.9611844190501279	0.20622450465005335	1	1
cellular_component	GO:0009538	photosystem I reaction center	0.9611844190501279	0.20622450465005335	1	1
cellular_component	GO:0016593	Cdc73/Paf1 complex	0.9611844190501279	0.20622450465005335	1	1
cellular_component	GO:0031907	microbody lumen	0.9611844190501279	0.20622450465005335	1	1
cellular_component	GO:0099055	integral component of postsynaptic membrane	0.9611844190501279	0.20622450465005335	1	1
cellular_component	GO:0099699	integral component of synaptic membrane	0.9611844190501279	0.20622450465005335	1	1
biological_process	GO:0001731	formation of translation preinitiation complex	0.9608345280795698	0.20748506345076706	1	1
biological_process	GO:0003013	circulatory system process	0.9608345280795698	0.20748506345076706	1	1
biological_process	GO:0006552	leucine catabolic process	0.9608345280795698	0.20748506345076706	1	1
biological_process	GO:0006809	nitric oxide biosynthetic process	0.9608345280795698	0.20748506345076706	1	1
biological_process	GO:0006880	intracellular sequestering of iron ion	0.9608345280795698	0.20748506345076706	1	1
biological_process	GO:0007021	tubulin complex assembly	0.9608345280795698	0.20748506345076706	1	1
biological_process	GO:0008015	blood circulation	0.9608345280795698	0.20748506345076706	1	1
biological_process	GO:0009439	cyanate metabolic process	0.9608345280795698	0.20748506345076706	1	1
biological_process	GO:0010581	regulation of starch biosynthetic process	0.9608345280795698	0.20748506345076706	1	1
biological_process	GO:0015969	guanosine tetraphosphate metabolic process	0.9608345280795698	0.20748506345076706	1	1
biological_process	GO:0016134	saponin metabolic process	0.9608345280795698	0.20748506345076706	1	1
biological_process	GO:0016135	saponin biosynthetic process	0.9608345280795698	0.20748506345076706	1	1
biological_process	GO:0030242	autophagy of peroxisome	0.9608345280795698	0.20748506345076706	1	1
biological_process	GO:0030574	collagen catabolic process	0.9608345280795698	0.20748506345076706	1	1
biological_process	GO:0030866	cortical actin cytoskeleton organization	0.9608345280795698	0.20748506345076706	1	1
biological_process	GO:0034035	purine ribonucleoside bisphosphate metabolic process	0.9608345280795698	0.20748506345076706	1	1
biological_process	GO:0034329	cell junction assembly	0.9608345280795698	0.20748506345076706	1	1
biological_process	GO:0035082	axoneme assembly	0.9608345280795698	0.20748506345076706	1	1
biological_process	GO:0035107	appendage morphogenesis	0.9608345280795698	0.20748506345076706	1	1
biological_process	GO:0035220	wing disc development	0.9608345280795698	0.20748506345076706	1	1
biological_process	GO:0042144	vacuole fusion, non-autophagic	0.9608345280795698	0.20748506345076706	1	1
biological_process	GO:0042219	cellular modified amino acid catabolic process	0.9608345280795698	0.20748506345076706	1	1
biological_process	GO:0045116	protein neddylation	0.9608345280795698	0.20748506345076706	1	1
biological_process	GO:0045216	cell-cell junction organization	0.9608345280795698	0.20748506345076706	1	1
biological_process	GO:0045338	farnesyl diphosphate metabolic process	0.9608345280795698	0.20748506345076706	1	1
biological_process	GO:0046209	nitric oxide metabolic process	0.9608345280795698	0.20748506345076706	1	1
biological_process	GO:0046292	formaldehyde metabolic process	0.9608345280795698	0.20748506345076706	1	1
biological_process	GO:0046685	response to arsenic-containing substance	0.9608345280795698	0.20748506345076706	1	1
biological_process	GO:0048441	petal development	0.9608345280795698	0.20748506345076706	1	1
biological_process	GO:0048465	corolla development	0.9608345280795698	0.20748506345076706	1	1
biological_process	GO:0048587	regulation of short-day photoperiodism, flowering	0.9608345280795698	0.20748506345076706	1	1
biological_process	GO:0048736	appendage development	0.9608345280795698	0.20748506345076706	1	1
biological_process	GO:0050804	modulation of chemical synaptic transmission	0.9608345280795698	0.20748506345076706	1	1
biological_process	GO:0052547	regulation of peptidase activity	0.9608345280795698	0.20748506345076706	1	1
biological_process	GO:0052548	regulation of endopeptidase activity	0.9608345280795698	0.20748506345076706	1	1
biological_process	GO:0060321	acceptance of pollen	0.9608345280795698	0.20748506345076706	1	1
biological_process	GO:0070291	N-acylethanolamine metabolic process	0.9608345280795698	0.20748506345076706	1	1
biological_process	GO:0071421	manganese ion transmembrane transport	0.9608345280795698	0.20748506345076706	1	1
biological_process	GO:0071423	malate transmembrane transport	0.9608345280795698	0.20748506345076706	1	1
biological_process	GO:0071486	cellular response to high light intensity	0.9608345280795698	0.20748506345076706	1	1
biological_process	GO:0072530	purine-containing compound transmembrane transport	0.9608345280795698	0.20748506345076706	1	1
biological_process	GO:0072710	response to hydroxyurea	0.9608345280795698	0.20748506345076706	1	1
biological_process	GO:0097329	response to antimetabolite	0.9608345280795698	0.20748506345076706	1	1
biological_process	GO:0097576	vacuole fusion	0.9608345280795698	0.20748506345076706	1	1
biological_process	GO:0097577	sequestering of iron ion	0.9608345280795698	0.20748506345076706	1	1
biological_process	GO:0098719	sodium ion import across plasma membrane	0.9608345280795698	0.20748506345076706	1	1
biological_process	GO:0099177	regulation of trans-synaptic signaling	0.9608345280795698	0.20748506345076706	1	1
biological_process	GO:0110095	cellular detoxification of aldehyde	0.9608345280795698	0.20748506345076706	1	1
biological_process	GO:0110096	cellular response to aldehyde	0.9608345280795698	0.20748506345076706	1	1
biological_process	GO:1901562	response to paraquat	0.9608345280795698	0.20748506345076706	1	1
biological_process	GO:1902475	L-alpha-amino acid transmembrane transport	0.9608345280795698	0.20748506345076706	1	1
biological_process	GO:1902477	regulation of defense response to bacterium, incompatible interaction	0.9608345280795698	0.20748506345076706	1	1
biological_process	GO:1990641	response to iron ion starvation	0.9608345280795698	0.20748506345076706	1	1
cellular_component	GO:0009543	chloroplast thylakoid lumen	0.8685569883233135	0.20776239334053637	1	1
cellular_component	GO:0031978	plastid thylakoid lumen	0.8685569883233135	0.20776239334053637	1	1
cellular_component	GO:0090575	RNA polymerase II transcription factor complex	0.8685569883233135	0.20776239334053637	1	1
biological_process	GO:0009967	positive regulation of signal transduction	0.8442159416020887	0.20818660317626392	1	1
molecular_function	GO:0005385	zinc ion transmembrane transporter activity	0.8945405162984761	0.2086384029831533	1	1
biological_process	GO:0030003	cellular cation homeostasis	0.8414336750047443	0.20899864258177692	1	1
biological_process	GO:0006753	nucleoside phosphate metabolic process	0.8255729711827378	0.20926855519325885	1	1
biological_process	GO:0006468	protein phosphorylation	0.8131808430935225	0.21195299546163668	1	1
biological_process	GO:0009266	response to temperature stimulus	0.81720238880444	0.2127774065048463	1	1
cellular_component	GO:0005829	cytosol	0.8007596103816066	0.21334082165885687	1	1
molecular_function	GO:0004372	glycine hydroxymethyltransferase activity	0.9370499861461743	0.2137884307624618	1	1
molecular_function	GO:0004611	phosphoenolpyruvate carboxykinase activity	0.9370499861461743	0.2137884307624618	1	1
molecular_function	GO:0016801	hydrolase activity, acting on ether bonds	0.9370499861461743	0.2137884307624618	1	1
molecular_function	GO:0043023	ribosomal large subunit binding	0.9370499861461743	0.2137884307624618	1	1
molecular_function	GO:0050308	sugar-phosphatase activity	0.9370499861461743	0.2137884307624618	1	1
molecular_function	GO:0070006	metalloaminopeptidase activity	0.9370499861461743	0.2137884307624618	1	1
molecular_function	GO:1990538	xylan O-acetyltransferase activity	0.9370499861461743	0.2137884307624618	1	1
molecular_function	GO:2001070	starch binding	0.9370499861461743	0.2137884307624618	1	1
molecular_function	GO:0016740	transferase activity	0.7981984903507807	0.21466651660518535	1	1
biological_process	GO:0042157	lipoprotein metabolic process	0.8462606820035994	0.21519370384398792	1	1
cellular_component	GO:0031977	thylakoid lumen	0.856093659642548	0.2156653341489129	1	1
biological_process	GO:1901700	response to oxygen-containing compound	0.8024097395546133	0.21576967235660335	1	1
biological_process	GO:0046916	cellular transition metal ion homeostasis	0.8590378834199972	0.21583551263358836	1	1
biological_process	GO:0051248	negative regulation of protein metabolic process	0.8434636609329826	0.21655177045172042	1	1
cellular_component	GO:0016324	apical plasma membrane	0.9025226581637277	0.2166950819747447	1	1
biological_process	GO:0007015	actin filament organization	0.8410169791901344	0.21763177375321516	1	1
molecular_function	GO:0000250	lanosterol synthase activity	0.957752679516087	0.21835277600138858	1	1
molecular_function	GO:0001046	core promoter sequence-specific DNA binding	0.957752679516087	0.21835277600138858	1	1
molecular_function	GO:0001047	core promoter binding	0.957752679516087	0.21835277600138858	1	1
molecular_function	GO:0004084	branched-chain-amino-acid transaminase activity	0.957752679516087	0.21835277600138858	1	1
molecular_function	GO:0004096	catalase activity	0.957752679516087	0.21835277600138858	1	1
molecular_function	GO:0004300	enoyl-CoA hydratase activity	0.957752679516087	0.21835277600138858	1	1
molecular_function	GO:0004365	glyceraldehyde-3-phosphate dehydrogenase (NAD+) (phosphorylating) activity	0.957752679516087	0.21835277600138858	1	1
molecular_function	GO:0004430	1-phosphatidylinositol 4-kinase activity	0.957752679516087	0.21835277600138858	1	1
molecular_function	GO:0004575	sucrose alpha-glucosidase activity	0.957752679516087	0.21835277600138858	1	1
molecular_function	GO:0008146	sulfotransferase activity	0.957752679516087	0.21835277600138858	1	1
molecular_function	GO:0008296	3'-5'-exodeoxyribonuclease activity	0.957752679516087	0.21835277600138858	1	1
molecular_function	GO:0008318	protein prenyltransferase activity	0.957752679516087	0.21835277600138858	1	1
molecular_function	GO:0008494	translation activator activity	0.957752679516087	0.21835277600138858	1	1
molecular_function	GO:0015175	neutral amino acid transmembrane transporter activity	0.957752679516087	0.21835277600138858	1	1
molecular_function	GO:0015385	sodium:proton antiporter activity	0.957752679516087	0.21835277600138858	1	1
molecular_function	GO:0016819	hydrolase activity, acting on acid anhydrides, in sulfonyl-containing anhydrides	0.957752679516087	0.21835277600138858	1	1
molecular_function	GO:0016872	intramolecular lyase activity	0.957752679516087	0.21835277600138858	1	1
molecular_function	GO:0019238	cyclohydrolase activity	0.957752679516087	0.21835277600138858	1	1
molecular_function	GO:0030785	[ribulose-bisphosphate carboxylase]-lysine N-methyltransferase activity	0.957752679516087	0.21835277600138858	1	1
molecular_function	GO:0031559	oxidosqualene cyclase activity	0.957752679516087	0.21835277600138858	1	1
molecular_function	GO:0042300	beta-amyrin synthase activity	0.957752679516087	0.21835277600138858	1	1
molecular_function	GO:0045486	naringenin 3-dioxygenase activity	0.957752679516087	0.21835277600138858	1	1
molecular_function	GO:0047412	N-(long-chain-acyl)ethanolamine deacylase activity	0.957752679516087	0.21835277600138858	1	1
molecular_function	GO:0047627	adenylylsulfatase activity	0.957752679516087	0.21835277600138858	1	1
molecular_function	GO:0047631	ADP-ribose diphosphatase activity	0.957752679516087	0.21835277600138858	1	1
molecular_function	GO:0061575	cyclin-dependent protein serine/threonine kinase activator activity	0.957752679516087	0.21835277600138858	1	1
molecular_function	GO:0102077	oleamide hydrolase activity	0.957752679516087	0.21835277600138858	1	1
molecular_function	GO:0103073	anandamide amidohydrolase activity	0.957752679516087	0.21835277600138858	1	1
biological_process	GO:0030488	tRNA methylation	0.884121271030109	0.2184036800671901	1	1
biological_process	GO:0051260	protein homooligomerization	0.884121271030109	0.2184036800671901	1	1
biological_process	GO:0000028	ribosomal small subunit assembly	0.9012788316087958	0.2188465296245043	1	1
biological_process	GO:0006144	purine nucleobase metabolic process	0.9012788316087958	0.2188465296245043	1	1
biological_process	GO:0009148	pyrimidine nucleoside triphosphate biosynthetic process	0.9012788316087958	0.2188465296245043	1	1
biological_process	GO:0031062	positive regulation of histone methylation	0.9012788316087958	0.2188465296245043	1	1
biological_process	GO:0051346	negative regulation of hydrolase activity	0.9012788316087958	0.2188465296245043	1	1
biological_process	GO:0098657	import into cell	0.9012788316087958	0.2188465296245043	1	1
biological_process	GO:0098739	import across plasma membrane	0.9012788316087958	0.2188465296245043	1	1
biological_process	GO:0140115	export across plasma membrane	0.9012788316087958	0.2188465296245043	1	1
biological_process	GO:1901068	guanosine-containing compound metabolic process	0.9012788316087958	0.2188465296245043	1	1
biological_process	GO:0048868	pollen tube development	0.8339389970659568	0.2198787637143186	1	1
molecular_function	GO:0015079	potassium ion transmembrane transporter activity	0.8612749633776526	0.21990806105167326	1	1
molecular_function	GO:0019199	transmembrane receptor protein kinase activity	0.8280257924764702	0.2203135330915417	1	1
biological_process	GO:0000097	sulfur amino acid biosynthetic process	0.8659056095585583	0.22046186763977343	1	1
biological_process	GO:0006900	vesicle budding from membrane	0.8659056095585583	0.22046186763977343	1	1
biological_process	GO:0009415	response to water	0.8133908894227734	0.2222052772368051	1	1
biological_process	GO:0019751	polyol metabolic process	0.8480443007380523	0.22250172590577547	1	1
molecular_function	GO:0022853	active ion transmembrane transporter activity	0.8182555333371253	0.22320562935685656	1	1
molecular_function	GO:0008170	N-methyltransferase activity	0.8405979272079563	0.22422848625383593	1	1
cellular_component	GO:0099503	secretory vesicle	0.8355270195760465	0.22534493967945043	1	1
molecular_function	GO:0008320	protein transmembrane transporter activity	0.8746703957723859	0.22571151031736034	1	1
molecular_function	GO:0140318	protein transporter activity	0.8746703957723859	0.22571151031736034	1	1
biological_process	GO:0006333	chromatin assembly or disassembly	0.8569483165611027	0.22633801631578018	1	1
biological_process	GO:0060284	regulation of cell development	0.8569483165611027	0.22633801631578018	1	1
molecular_function	GO:0015267	channel activity	0.8247779110761811	0.22671555266600896	1	1
molecular_function	GO:0022803	passive transmembrane transporter activity	0.8247779110761811	0.22671555266600896	1	1
molecular_function	GO:0004620	phospholipase activity	0.8440974164258043	0.22711768855694012	1	1
molecular_function	GO:0008276	protein methyltransferase activity	0.8440974164258043	0.22711768855694012	1	1
molecular_function	GO:0005506	iron ion binding	0.8173294569470501	0.227746269470393	1	1
biological_process	GO:0032269	negative regulation of cellular protein metabolic process	0.836712454671795	0.228240923477045	1	1
biological_process	GO:0015711	organic anion transport	0.8192015004147302	0.2290536905842099	1	1
biological_process	GO:0043547	positive regulation of GTPase activity	0.8688880895098382	0.2292557485992215	1	1
biological_process	GO:0043966	histone H3 acetylation	0.8688880895098382	0.2292557485992215	1	1
molecular_function	GO:0070011	peptidase activity, acting on L-amino acid peptides	0.8023955038618327	0.22936203214168463	1	1
biological_process	GO:0006164	purine nucleotide biosynthetic process	0.8339105228974629	0.22939380526387518	1	1
biological_process	GO:0009845	seed germination	0.8203362198164962	0.23061249657943378	1	1
biological_process	GO:0046686	response to cadmium ion	0.8203362198164962	0.23061249657943378	1	1
biological_process	GO:0006810	transport	0.7844257958950769	0.23123875221371296	1	1
biological_process	GO:0010647	positive regulation of cell communication	0.8224676752286169	0.23155705134889892	1	1
cellular_component	GO:0031312	extrinsic component of organelle membrane	0.8795558222109012	0.2336331501947997	1	1
biological_process	GO:0031056	regulation of histone modification	0.8432709010350021	0.23441683021439313	1	1
cellular_component	GO:0000176	nuclear exosome (RNase complex)	0.9015141598564318	0.23470570832730403	1	1
cellular_component	GO:0012510	trans-Golgi network transport vesicle membrane	0.9015141598564318	0.23470570832730403	1	1
cellular_component	GO:0044798	nuclear transcription factor complex	0.8369858428019598	0.23498474311807013	1	1
biological_process	GO:0006833	water transport	0.8779029163139003	0.236185948305341	1	1
biological_process	GO:0030968	endoplasmic reticulum unfolded protein response	0.8779029163139003	0.236185948305341	1	1
biological_process	GO:0042044	fluid transport	0.8779029163139003	0.236185948305341	1	1
biological_process	GO:1902074	response to salt	0.8779029163139003	0.236185948305341	1	1
biological_process	GO:1905268	negative regulation of chromatin organization	0.8779029163139003	0.236185948305341	1	1
biological_process	GO:0006551	leucine metabolic process	0.900376397290297	0.23675549822607214	1	1
biological_process	GO:0007167	enzyme linked receptor protein signaling pathway	0.900376397290297	0.23675549822607214	1	1
biological_process	GO:0008216	spermidine metabolic process	0.900376397290297	0.23675549822607214	1	1
biological_process	GO:0010044	response to aluminum ion	0.900376397290297	0.23675549822607214	1	1
biological_process	GO:0010600	regulation of auxin biosynthetic process	0.900376397290297	0.23675549822607214	1	1
biological_process	GO:0010972	negative regulation of G2/M transition of mitotic cell cycle	0.900376397290297	0.23675549822607214	1	1
biological_process	GO:0046838	phosphorylated carbohydrate dephosphorylation	0.900376397290297	0.23675549822607214	1	1
biological_process	GO:0051182	coenzyme transport	0.900376397290297	0.23675549822607214	1	1
biological_process	GO:0071027	nuclear RNA surveillance	0.900376397290297	0.23675549822607214	1	1
biological_process	GO:0098661	inorganic anion transmembrane transport	0.900376397290297	0.23675549822607214	1	1
biological_process	GO:1905622	negative regulation of leaf development	0.900376397290297	0.23675549822607214	1	1
biological_process	GO:2000904	regulation of starch metabolic process	0.900376397290297	0.23675549822607214	1	1
molecular_function	GO:0004888	transmembrane signaling receptor activity	0.8096286349329165	0.2369281516512221	1	1
biological_process	GO:1901568	fatty acid derivative metabolic process	0.8380085644416908	0.2371686720478837	1	1
molecular_function	GO:0000822	inositol hexakisphosphate binding	0.890187205061035	0.237623915201124	1	1
molecular_function	GO:0019203	carbohydrate phosphatase activity	0.890187205061035	0.237623915201124	1	1
molecular_function	GO:0019209	kinase activator activity	0.890187205061035	0.237623915201124	1	1
molecular_function	GO:0030295	protein kinase activator activity	0.890187205061035	0.237623915201124	1	1
molecular_function	GO:0051119	sugar transmembrane transporter activity	0.890187205061035	0.237623915201124	1	1
biological_process	GO:0032984	protein-containing complex disassembly	0.8297382558922335	0.24093804508336622	1	1
biological_process	GO:0006873	cellular ion homeostasis	0.8114596263033781	0.24264606900304683	1	1
biological_process	GO:0048511	rhythmic process	0.8114596263033781	0.24264606900304683	1	1
biological_process	GO:0006221	pyrimidine nucleotide biosynthetic process	0.8470961686669982	0.2429240573762889	1	1
biological_process	GO:0009124	nucleoside monophosphate biosynthetic process	0.8470961686669982	0.2429240573762889	1	1
biological_process	GO:0009627	systemic acquired resistance	0.8470961686669982	0.2429240573762889	1	1
biological_process	GO:0032147	activation of protein kinase activity	0.8470961686669982	0.2429240573762889	1	1
biological_process	GO:0045490	pectin catabolic process	0.8470961686669982	0.2429240573762889	1	1
biological_process	GO:0006869	lipid transport	0.8237014770722066	0.24306878780346652	1	1
biological_process	GO:1903311	regulation of mRNA metabolic process	0.8192708123684426	0.24408056733946404	1	1
cellular_component	GO:0009898	cytoplasmic side of plasma membrane	0.8624142498273102	0.2447431828550753	1	1
molecular_function	GO:0003700	DNA-binding transcription factor activity	0.7786946180160124	0.24501424319109305	1	1
cellular_component	GO:0031985	Golgi cisterna	0.8063663015173798	0.24581643217838708	1	1
biological_process	GO:0006520	cellular amino acid metabolic process	0.7873627256721807	0.24654804990752918	1	1
molecular_function	GO:0008233	peptidase activity	0.7838507148762136	0.24856895390159134	1	1
biological_process	GO:1901605	alpha-amino acid metabolic process	0.7916652125546728	0.24998874111638125	1	1
biological_process	GO:0009875	pollen-pistil interaction	0.8326119789304962	0.2505474588917469	1	1
biological_process	GO:1900424	regulation of defense response to bacterium	0.8326119789304962	0.2505474588917469	1	1
biological_process	GO:1901659	glycosyl compound biosynthetic process	0.8326119789304962	0.2505474588917469	1	1
biological_process	GO:0043085	positive regulation of catalytic activity	0.8008901448562176	0.2531956252855613	1	1
cellular_component	GO:1905354	exoribonuclease complex	0.8733294125801728	0.2538652003540434	1	1
molecular_function	GO:0004144	diacylglycerol O-acyltransferase activity	0.8902844478074818	0.2545510821976074	1	1
molecular_function	GO:0005544	calcium-dependent phospholipid binding	0.8902844478074818	0.2545510821976074	1	1
molecular_function	GO:0008143	poly(A) binding	0.8902844478074818	0.2545510821976074	1	1
molecular_function	GO:0015086	cadmium ion transmembrane transporter activity	0.8902844478074818	0.2545510821976074	1	1
molecular_function	GO:0015179	L-amino acid transmembrane transporter activity	0.8902844478074818	0.2545510821976074	1	1
molecular_function	GO:0016833	oxo-acid-lyase activity	0.8902844478074818	0.2545510821976074	1	1
molecular_function	GO:0032452	histone demethylase activity	0.8902844478074818	0.2545510821976074	1	1
molecular_function	GO:0071617	lysophospholipid acyltransferase activity	0.8902844478074818	0.2545510821976074	1	1
cellular_component	GO:0010598	NAD(P)H dehydrogenase complex (plastoquinone)	0.9034177939722262	0.2551797499556475	1	1
cellular_component	GO:0030008	TRAPP complex	0.9034177939722262	0.2551797499556475	1	1
cellular_component	GO:0030127	COPII vesicle coat	0.9034177939722262	0.2551797499556475	1	1
cellular_component	GO:0031252	cell leading edge	0.9034177939722262	0.2551797499556475	1	1
biological_process	GO:0010374	stomatal complex development	0.8469418558784336	0.25555727960962404	1	1
biological_process	GO:0007623	circadian rhythm	0.8025936069843216	0.2562626019883077	1	1
molecular_function	GO:0030170	pyridoxal phosphate binding	0.8124673524484136	0.2563131674758216	1	1
molecular_function	GO:0070279	vitamin B6 binding	0.8124673524484136	0.2563131674758216	1	1
biological_process	GO:0009306	protein secretion	0.871736218476398	0.2563528766681023	1	1
biological_process	GO:0035592	establishment of protein localization to extracellular region	0.871736218476398	0.2563528766681023	1	1
biological_process	GO:0061647	histone H3-K9 modification	0.871736218476398	0.2563528766681023	1	1
biological_process	GO:0071692	protein localization to extracellular region	0.871736218476398	0.2563528766681023	1	1
biological_process	GO:0000076	DNA replication checkpoint	0.9024236024263309	0.25709010683820555	1	1
biological_process	GO:0001654	eye development	0.9024236024263309	0.25709010683820555	1	1
biological_process	GO:0005983	starch catabolic process	0.9024236024263309	0.25709010683820555	1	1
biological_process	GO:0006222	UMP biosynthetic process	0.9024236024263309	0.25709010683820555	1	1
biological_process	GO:0009174	pyrimidine ribonucleoside monophosphate biosynthetic process	0.9024236024263309	0.25709010683820555	1	1
biological_process	GO:0009405	pathogenesis	0.9024236024263309	0.25709010683820555	1	1
biological_process	GO:0009821	alkaloid biosynthetic process	0.9024236024263309	0.25709010683820555	1	1
biological_process	GO:0009862	systemic acquired resistance, salicylic acid mediated signaling pathway	0.9024236024263309	0.25709010683820555	1	1
biological_process	GO:0018126	protein hydroxylation	0.9024236024263309	0.25709010683820555	1	1
biological_process	GO:0030149	sphingolipid catabolic process	0.9024236024263309	0.25709010683820555	1	1
biological_process	GO:0032352	positive regulation of hormone metabolic process	0.9024236024263309	0.25709010683820555	1	1
biological_process	GO:0034314	Arp2/3 complex-mediated actin nucleation	0.9024236024263309	0.25709010683820555	1	1
biological_process	GO:0044273	sulfur compound catabolic process	0.9024236024263309	0.25709010683820555	1	1
biological_process	GO:0046049	UMP metabolic process	0.9024236024263309	0.25709010683820555	1	1
biological_process	GO:0046466	membrane lipid catabolic process	0.9024236024263309	0.25709010683820555	1	1
biological_process	GO:0048880	sensory system development	0.9024236024263309	0.25709010683820555	1	1
biological_process	GO:0050727	regulation of inflammatory response	0.9024236024263309	0.25709010683820555	1	1
biological_process	GO:0061014	positive regulation of mRNA catabolic process	0.9024236024263309	0.25709010683820555	1	1
biological_process	GO:0071484	cellular response to light intensity	0.9024236024263309	0.25709010683820555	1	1
biological_process	GO:0090287	regulation of cellular response to growth factor stimulus	0.9024236024263309	0.25709010683820555	1	1
biological_process	GO:0098659	inorganic cation import across plasma membrane	0.9024236024263309	0.25709010683820555	1	1
biological_process	GO:0099003	vesicle-mediated transport in synapse	0.9024236024263309	0.25709010683820555	1	1
biological_process	GO:0099504	synaptic vesicle cycle	0.9024236024263309	0.25709010683820555	1	1
biological_process	GO:0099587	inorganic ion import across plasma membrane	0.9024236024263309	0.25709010683820555	1	1
biological_process	GO:0150063	visual system development	0.9024236024263309	0.25709010683820555	1	1
biological_process	GO:0010876	lipid localization	0.8054718865169186	0.2577187006883153	1	1
biological_process	GO:0070838	divalent metal ion transport	0.8054718865169186	0.2577187006883153	1	1
biological_process	GO:0009152	purine ribonucleotide biosynthetic process	0.8104644754303009	0.25795733596780224	1	1
molecular_function	GO:0043175	RNA polymerase core enzyme binding	0.8631382365171107	0.25850392346381673	1	1
molecular_function	GO:0004540	ribonuclease activity	0.8081446331302965	0.2591681330003288	1	1
molecular_function	GO:0008237	metallopeptidase activity	0.8081446331302965	0.2591681330003288	1	1
biological_process	GO:0043603	cellular amide metabolic process	0.7661075693040914	0.26056362665068994	1	1
biological_process	GO:0009201	ribonucleoside triphosphate biosynthetic process	0.8363588410433396	0.2611665787415988	1	1
biological_process	GO:0043086	negative regulation of catalytic activity	0.8363588410433396	0.2611665787415988	1	1
biological_process	GO:0019538	protein metabolic process	0.7520427057428863	0.2628623980461577	1	1
biological_process	GO:0006665	sphingolipid metabolic process	0.8278949446273063	0.2651902097552212	1	1
biological_process	GO:0022406	membrane docking	0.8278949446273063	0.2651902097552212	1	1
biological_process	GO:0140056	organelle localization by membrane tethering	0.8278949446273063	0.2651902097552212	1	1
biological_process	GO:1901570	fatty acid derivative biosynthetic process	0.8278949446273063	0.2651902097552212	1	1
molecular_function	GO:0015662	ion transmembrane transporter activity, phosphorylative mechanism	0.8358539137592667	0.2654600842396143	1	1
molecular_function	GO:0034212	peptide N-acetyltransferase activity	0.8358539137592667	0.2654600842396143	1	1
cellular_component	GO:0000932	P-body	0.8143527204231866	0.26712485627251187	1	1
biological_process	GO:0009737	response to abscisic acid	0.7645550762155289	0.2674786793302089	1	1
biological_process	GO:0032259	methylation	0.7686822329485736	0.2679094569282509	1	1
biological_process	GO:0009218	pyrimidine ribonucleotide metabolic process	0.8513132866789735	0.268338908326043	1	1
biological_process	GO:0009220	pyrimidine ribonucleotide biosynthetic process	0.8513132866789735	0.268338908326043	1	1
biological_process	GO:0010162	seed dormancy process	0.8513132866789735	0.268338908326043	1	1
biological_process	GO:0022611	dormancy process	0.8513132866789735	0.268338908326043	1	1
biological_process	GO:1900426	positive regulation of defense response to bacterium	0.8513132866789735	0.268338908326043	1	1
biological_process	GO:1905269	positive regulation of chromatin organization	0.8513132866789735	0.268338908326043	1	1
biological_process	GO:0044093	positive regulation of molecular function	0.7823712440404036	0.2685582490245341	1	1
molecular_function	GO:0015171	amino acid transmembrane transporter activity	0.8156198270545816	0.26932946120317836	1	1
biological_process	GO:0043933	protein-containing complex subunit organization	0.7596258095346735	0.26935386900443137	1	1
biological_process	GO:0044242	cellular lipid catabolic process	0.795514044977978	0.2724543125484929	1	1
molecular_function	GO:0043621	protein self-association	0.7979936868478053	0.27248303938197005	1	1
biological_process	GO:0051234	establishment of localization	0.7441684788510521	0.27284979348417215	1	1
biological_process	GO:0072507	divalent inorganic cation homeostasis	0.8037543217100278	0.27296065702158906	1	1
biological_process	GO:0050790	regulation of catalytic activity	0.7697275336381837	0.2730685368518994	1	1
molecular_function	GO:0004743	pyruvate kinase activity	0.8936518837524647	0.2735876446468475	1	1
molecular_function	GO:0004860	protein kinase inhibitor activity	0.8936518837524647	0.2735876446468475	1	1
molecular_function	GO:0008375	acetylglucosaminyltransferase activity	0.8936518837524647	0.2735876446468475	1	1
molecular_function	GO:0016744	transferase activity, transferring aldehyde or ketonic groups	0.8936518837524647	0.2735876446468475	1	1
molecular_function	GO:0030955	potassium ion binding	0.8936518837524647	0.2735876446468475	1	1
molecular_function	GO:0031420	alkali metal ion binding	0.8936518837524647	0.2735876446468475	1	1
molecular_function	GO:0090599	alpha-glucosidase activity	0.8936518837524647	0.2735876446468475	1	1
biological_process	GO:0034620	cellular response to unfolded protein	0.8361734768068181	0.2761213810379576	1	1
biological_process	GO:0098754	detoxification	0.8361734768068181	0.2761213810379576	1	1
cellular_component	GO:0015030	Cajal body	0.8674586169465301	0.27717828404672223	1	1
molecular_function	GO:0035064	methylated histone binding	0.8575805361958797	0.2779864847093653	1	1
molecular_function	GO:0140034	methylation-dependent protein binding	0.8575805361958797	0.2779864847093653	1	1
cellular_component	GO:0005832	chaperonin-containing T-complex	0.9113021405372749	0.27879125300310764	1	1
cellular_component	GO:0005834	heterotrimeric G-protein complex	0.9113021405372749	0.27879125300310764	1	1
cellular_component	GO:0005885	Arp2/3 protein complex	0.9113021405372749	0.27879125300310764	1	1
cellular_component	GO:1905360	GTPase complex	0.9113021405372749	0.27879125300310764	1	1
biological_process	GO:0000422	autophagy of mitochondrion	0.8659478430107665	0.27957332656818445	1	1
biological_process	GO:0006098	pentose-phosphate shunt	0.8659478430107665	0.27957332656818445	1	1
biological_process	GO:0006241	CTP biosynthetic process	0.8659478430107665	0.27957332656818445	1	1
biological_process	GO:0009208	pyrimidine ribonucleoside triphosphate metabolic process	0.8659478430107665	0.27957332656818445	1	1
biological_process	GO:0009209	pyrimidine ribonucleoside triphosphate biosynthetic process	0.8659478430107665	0.27957332656818445	1	1
biological_process	GO:0009240	isopentenyl diphosphate biosynthetic process	0.8659478430107665	0.27957332656818445	1	1
biological_process	GO:0009566	fertilization	0.8659478430107665	0.27957332656818445	1	1
biological_process	GO:0016180	snRNA processing	0.8659478430107665	0.27957332656818445	1	1
biological_process	GO:0035065	regulation of histone acetylation	0.8659478430107665	0.27957332656818445	1	1
biological_process	GO:0042726	flavin-containing compound metabolic process	0.8659478430107665	0.27957332656818445	1	1
biological_process	GO:0046036	CTP metabolic process	0.8659478430107665	0.27957332656818445	1	1
biological_process	GO:0046246	terpene biosynthetic process	0.8659478430107665	0.27957332656818445	1	1
biological_process	GO:0046490	isopentenyl diphosphate metabolic process	0.8659478430107665	0.27957332656818445	1	1
biological_process	GO:0051567	histone H3-K9 methylation	0.8659478430107665	0.27957332656818445	1	1
biological_process	GO:0061726	mitochondrion disassembly	0.8659478430107665	0.27957332656818445	1	1
biological_process	GO:0071025	RNA surveillance	0.8659478430107665	0.27957332656818445	1	1
biological_process	GO:1901983	regulation of protein acetylation	0.8659478430107665	0.27957332656818445	1	1
biological_process	GO:1902652	secondary alcohol metabolic process	0.8659478430107665	0.27957332656818445	1	1
biological_process	GO:1990748	cellular detoxification	0.8659478430107665	0.27957332656818445	1	1
biological_process	GO:2000756	regulation of peptidyl-lysine acetylation	0.8659478430107665	0.27957332656818445	1	1
biological_process	GO:0002791	regulation of peptide secretion	0.9105071729225456	0.2805095745612862	1	1
biological_process	GO:0006183	GTP biosynthetic process	0.9105071729225456	0.2805095745612862	1	1
biological_process	GO:0006949	syncytium formation	0.9105071729225456	0.2805095745612862	1	1
biological_process	GO:0007009	plasma membrane organization	0.9105071729225456	0.2805095745612862	1	1
biological_process	GO:0007187	G protein-coupled receptor signaling pathway, coupled to cyclic nucleotide second messenger	0.9105071729225456	0.2805095745612862	1	1
biological_process	GO:0007188	adenylate cyclase-modulating G protein-coupled receptor signaling pathway	0.9105071729225456	0.2805095745612862	1	1
biological_process	GO:0007444	imaginal disc development	0.9105071729225456	0.2805095745612862	1	1
biological_process	GO:0007585	respiratory gaseous exchange by respiratory system	0.9105071729225456	0.2805095745612862	1	1
biological_process	GO:0008333	endosome to lysosome transport	0.9105071729225456	0.2805095745612862	1	1
biological_process	GO:0009113	purine nucleobase biosynthetic process	0.9105071729225456	0.2805095745612862	1	1
biological_process	GO:0009864	induced systemic resistance, jasmonic acid mediated signaling pathway	0.9105071729225456	0.2805095745612862	1	1
biological_process	GO:0010165	response to X-ray	0.9105071729225456	0.2805095745612862	1	1
biological_process	GO:0010601	positive regulation of auxin biosynthetic process	0.9105071729225456	0.2805095745612862	1	1
biological_process	GO:0014074	response to purine-containing compound	0.9105071729225456	0.2805095745612862	1	1
biological_process	GO:0015837	amine transport	0.9105071729225456	0.2805095745612862	1	1
biological_process	GO:0018342	protein prenylation	0.9105071729225456	0.2805095745612862	1	1
biological_process	GO:0019674	NAD metabolic process	0.9105071729225456	0.2805095745612862	1	1
biological_process	GO:0023061	signal release	0.9105071729225456	0.2805095745612862	1	1
biological_process	GO:0032890	regulation of organic acid transport	0.9105071729225456	0.2805095745612862	1	1
biological_process	GO:0032963	collagen metabolic process	0.9105071729225456	0.2805095745612862	1	1
biological_process	GO:0034311	diol metabolic process	0.9105071729225456	0.2805095745612862	1	1
biological_process	GO:0034312	diol biosynthetic process	0.9105071729225456	0.2805095745612862	1	1
biological_process	GO:0036123	histone H3-K9 dimethylation	0.9105071729225456	0.2805095745612862	1	1
biological_process	GO:0042407	cristae formation	0.9105071729225456	0.2805095745612862	1	1
biological_process	GO:0043405	regulation of MAP kinase activity	0.9105071729225456	0.2805095745612862	1	1
biological_process	GO:0051952	regulation of amine transport	0.9105071729225456	0.2805095745612862	1	1
biological_process	GO:0051955	regulation of amino acid transport	0.9105071729225456	0.2805095745612862	1	1
biological_process	GO:0072318	clathrin coat disassembly	0.9105071729225456	0.2805095745612862	1	1
biological_process	GO:0072319	vesicle uncoating	0.9105071729225456	0.2805095745612862	1	1
biological_process	GO:0097354	prenylation	0.9105071729225456	0.2805095745612862	1	1
biological_process	GO:1900057	positive regulation of leaf senescence	0.9105071729225456	0.2805095745612862	1	1
biological_process	GO:1901031	regulation of response to reactive oxygen species	0.9105071729225456	0.2805095745612862	1	1
biological_process	GO:1905623	positive regulation of leaf development	0.9105071729225456	0.2805095745612862	1	1
biological_process	GO:0051338	regulation of transferase activity	0.7799493213757301	0.2810654343890353	1	1
biological_process	GO:0006637	acyl-CoA metabolic process	0.8246133005303063	0.2813272326746031	1	1
biological_process	GO:0006826	iron ion transport	0.8246133005303063	0.2813272326746031	1	1
biological_process	GO:0031647	regulation of protein stability	0.8246133005303063	0.2813272326746031	1	1
biological_process	GO:0032886	regulation of microtubule-based process	0.8246133005303063	0.2813272326746031	1	1
biological_process	GO:0035383	thioester metabolic process	0.8246133005303063	0.2813272326746031	1	1
biological_process	GO:0048481	plant ovule development	0.8246133005303063	0.2813272326746031	1	1
biological_process	GO:0090333	regulation of stomatal closure	0.8246133005303063	0.2813272326746031	1	1
molecular_function	GO:0003746	translation elongation factor activity	0.826049767921108	0.2836933732187021	1	1
molecular_function	GO:0070566	adenylyltransferase activity	0.826049767921108	0.2836933732187021	1	1
biological_process	GO:0031497	chromatin assembly	0.8155890895518478	0.2848385769105255	1	1
biological_process	GO:0034440	lipid oxidation	0.8155890895518478	0.2848385769105255	1	1
biological_process	GO:0062197	cellular response to chemical stress	0.7823682262467848	0.28686538049368904	1	1
molecular_function	GO:0051020	GTPase binding	0.7700432543278681	0.286955879361332	1	1
biological_process	GO:0008037	cell recognition	0.8084274929334044	0.2871776575018535	1	1
biological_process	GO:0009414	response to water deprivation	0.7535768626488548	0.2879521096699986	1	1
biological_process	GO:0006972	hyperosmotic response	0.802674581314489	0.2886743101331404	1	1
biological_process	GO:0009808	lignin metabolic process	0.7980129416543444	0.2895474423912468	1	1
biological_process	GO:1901606	alpha-amino acid catabolic process	0.7911076239984692	0.2899841404042755	1	1
biological_process	GO:0006979	response to oxidative stress	0.7506954447981457	0.29188637357849795	1	1
biological_process	GO:0006301	postreplication repair	0.8416019139350508	0.29189673508462166	1	1
biological_process	GO:0010207	photosystem II assembly	0.8416019139350508	0.29189673508462166	1	1
biological_process	GO:0010389	regulation of G2/M transition of mitotic cell cycle	0.8416019139350508	0.29189673508462166	1	1
biological_process	GO:0010563	negative regulation of phosphorus metabolic process	0.8416019139350508	0.29189673508462166	1	1
biological_process	GO:0042398	cellular modified amino acid biosynthetic process	0.8416019139350508	0.29189673508462166	1	1
biological_process	GO:0045936	negative regulation of phosphate metabolic process	0.8416019139350508	0.29189673508462166	1	1
biological_process	GO:0046856	phosphatidylinositol dephosphorylation	0.8416019139350508	0.29189673508462166	1	1
molecular_function	GO:0004322	ferroxidase activity	0.8336622808933176	0.29323977073609603	1	1
molecular_function	GO:0016638	oxidoreductase activity, acting on the CH-NH2 group of donors	0.8336622808933176	0.29323977073609603	1	1
molecular_function	GO:0016724	oxidoreductase activity, oxidizing metal ions, oxygen as acceptor	0.8336622808933176	0.29323977073609603	1	1
cellular_component	GO:0005938	cell cortex	0.7738730019618651	0.2937954790397174	1	1
biological_process	GO:0006464	cellular protein modification process	0.7236354818997672	0.2947989087071412	1	1
biological_process	GO:0036211	protein modification process	0.7236354818997672	0.2947989087071412	1	1
biological_process	GO:1901137	carbohydrate derivative biosynthetic process	0.7420492075860755	0.2948478868569157	1	1
molecular_function	GO:0016773	phosphotransferase activity, alcohol group as acceptor	0.7283952610567547	0.2949133415883011	1	1
biological_process	GO:0001932	regulation of protein phosphorylation	0.7683104883901564	0.29512237281936626	1	1
molecular_function	GO:0000095	S-adenosyl-L-methionine transmembrane transporter activity	0.9035303379442551	0.2952705128014465	1	1
molecular_function	GO:0003906	DNA-(apurinic or apyrimidinic site) endonuclease activity	0.9035303379442551	0.2952705128014465	1	1
molecular_function	GO:0004435	phosphatidylinositol phospholipase C activity	0.9035303379442551	0.2952705128014465	1	1
molecular_function	GO:0004596	peptide alpha-N-acetyltransferase activity	0.9035303379442551	0.2952705128014465	1	1
molecular_function	GO:0004629	phospholipase C activity	0.9035303379442551	0.2952705128014465	1	1
molecular_function	GO:0005199	structural constituent of cell wall	0.9035303379442551	0.2952705128014465	1	1
molecular_function	GO:0005337	nucleoside transmembrane transporter activity	0.9035303379442551	0.2952705128014465	1	1
molecular_function	GO:0008169	C-methyltransferase activity	0.9035303379442551	0.2952705128014465	1	1
molecular_function	GO:0008239	dipeptidyl-peptidase activity	0.9035303379442551	0.2952705128014465	1	1
molecular_function	GO:0016713	oxidoreductase activity, acting on paired donors, with incorporation or reduction of molecular oxygen, reduced iron-sulfur protein as one donor, and incorporation of one atom of oxygen	0.9035303379442551	0.2952705128014465	1	1
molecular_function	GO:0019206	nucleoside kinase activity	0.9035303379442551	0.2952705128014465	1	1
molecular_function	GO:0043495	protein membrane adaptor activity	0.9035303379442551	0.2952705128014465	1	1
molecular_function	GO:0052742	phosphatidylinositol kinase activity	0.9035303379442551	0.2952705128014465	1	1
cellular_component	GO:0030665	clathrin-coated vesicle membrane	0.8266951055998485	0.29609073791320595	1	1
molecular_function	GO:0004675	transmembrane receptor protein serine/threonine kinase activity	0.7648027542051022	0.297270507400619	1	1
biological_process	GO:0045944	positive regulation of transcription by RNA polymerase II	0.7592901198775359	0.2983136854280515	1	1
biological_process	GO:0006739	NADP metabolic process	0.8243876327640476	0.29923171541508403	1	1
biological_process	GO:0010109	regulation of photosynthesis	0.8243876327640476	0.29923171541508403	1	1
biological_process	GO:0010927	cellular component assembly involved in morphogenesis	0.8243876327640476	0.29923171541508403	1	1
molecular_function	GO:0008238	exopeptidase activity	0.7801454117237578	0.29929321268850173	1	1
biological_process	GO:0072511	divalent inorganic cation transport	0.7686625125597282	0.29978604073249226	1	1
cellular_component	GO:0030134	COPII-coated ER to Golgi transport vesicle	0.8143399757245652	0.3002858893070782	1	1
molecular_function	GO:0005381	iron ion transmembrane transporter activity	0.8525956991015763	0.30029134707261745	1	1
molecular_function	GO:0051185	coenzyme transmembrane transporter activity	0.8525956991015763	0.30029134707261745	1	1
biological_process	GO:0019220	regulation of phosphate metabolic process	0.7527075108190058	0.30130076814871404	1	1
biological_process	GO:0051174	regulation of phosphorus metabolic process	0.7527075108190058	0.30130076814871404	1	1
cellular_component	GO:0046658	anchored component of plasma membrane	0.7617485054621943	0.30339551625037897	1	1
biological_process	GO:0006891	intra-Golgi vesicle-mediated transport	0.8117077780544139	0.3037348879694663	1	1
biological_process	GO:0048278	vesicle docking	0.8117077780544139	0.3037348879694663	1	1
biological_process	GO:1900864	mitochondrial RNA modification	0.8117077780544139	0.3037348879694663	1	1
molecular_function	GO:0008144	drug binding	0.712778962780981	0.30438985914016964	1	1
biological_process	GO:0051704	multi-organism process	0.7337936741768931	0.30505621848651976	1	1
biological_process	GO:0000956	nuclear-transcribed mRNA catabolic process	0.771759076522955	0.3052822942349029	1	1
cellular_component	GO:0000275	mitochondrial proton-transporting ATP synthase complex, catalytic core F(1)	0.9332829317667644	0.306471049249525	1	1
cellular_component	GO:0000329	fungal-type vacuole membrane	0.9332829317667644	0.306471049249525	1	1
cellular_component	GO:0005930	axoneme	0.9332829317667644	0.306471049249525	1	1
cellular_component	GO:0005942	phosphatidylinositol 3-kinase complex	0.9332829317667644	0.306471049249525	1	1
cellular_component	GO:0009331	glycerol-3-phosphate dehydrogenase complex	0.9332829317667644	0.306471049249525	1	1
cellular_component	GO:0012511	monolayer-surrounded lipid storage body	0.9332829317667644	0.306471049249525	1	1
cellular_component	GO:0017101	aminoacyl-tRNA synthetase multienzyme complex	0.9332829317667644	0.306471049249525	1	1
cellular_component	GO:0030479	actin cortical patch	0.9332829317667644	0.306471049249525	1	1
cellular_component	GO:0030666	endocytic vesicle membrane	0.9332829317667644	0.306471049249525	1	1
cellular_component	GO:0031501	mannosyltransferase complex	0.9332829317667644	0.306471049249525	1	1
cellular_component	GO:0031932	TORC2 complex	0.9332829317667644	0.306471049249525	1	1
cellular_component	GO:0032589	neuron projection membrane	0.9332829317667644	0.306471049249525	1	1
cellular_component	GO:0032590	dendrite membrane	0.9332829317667644	0.306471049249525	1	1
cellular_component	GO:0032591	dendritic spine membrane	0.9332829317667644	0.306471049249525	1	1
cellular_component	GO:0035032	phosphatidylinositol 3-kinase complex, class III	0.9332829317667644	0.306471049249525	1	1
cellular_component	GO:0035145	exon-exon junction complex	0.9332829317667644	0.306471049249525	1	1
cellular_component	GO:0043073	germ cell nucleus	0.9332829317667644	0.306471049249525	1	1
cellular_component	GO:0043196	varicosity	0.9332829317667644	0.306471049249525	1	1
cellular_component	GO:0045263	proton-transporting ATP synthase complex, coupling factor F(o)	0.9332829317667644	0.306471049249525	1	1
cellular_component	GO:0046861	glyoxysomal membrane	0.9332829317667644	0.306471049249525	1	1
cellular_component	GO:0061645	endocytic patch	0.9332829317667644	0.306471049249525	1	1
cellular_component	GO:0071541	eukaryotic translation initiation factor 3 complex, eIF3m	0.9332829317667644	0.306471049249525	1	1
cellular_component	GO:0097014	ciliary plasm	0.9332829317667644	0.306471049249525	1	1
biological_process	GO:0006334	nucleosome assembly	0.802093153010794	0.30647690763643853	1	1
biological_process	GO:0002263	cell activation involved in immune response	0.8611958557141914	0.30689823884129663	1	1
biological_process	GO:0002366	leukocyte activation involved in immune response	0.8611958557141914	0.30689823884129663	1	1
biological_process	GO:0007135	meiosis II	0.8611958557141914	0.30689823884129663	1	1
biological_process	GO:0009396	folic acid-containing compound biosynthetic process	0.8611958557141914	0.30689823884129663	1	1
biological_process	GO:0009682	induced systemic resistance	0.8611958557141914	0.30689823884129663	1	1
biological_process	GO:0010584	pollen exine formation	0.8611958557141914	0.30689823884129663	1	1
biological_process	GO:0015740	C4-dicarboxylate transport	0.8611958557141914	0.30689823884129663	1	1
biological_process	GO:0015850	organic hydroxy compound transport	0.8611958557141914	0.30689823884129663	1	1
biological_process	GO:0017157	regulation of exocytosis	0.8611958557141914	0.30689823884129663	1	1
biological_process	GO:0042727	flavin-containing compound biosynthetic process	0.8611958557141914	0.30689823884129663	1	1
biological_process	GO:0043248	proteasome assembly	0.8611958557141914	0.30689823884129663	1	1
biological_process	GO:0046855	inositol phosphate dephosphorylation	0.8611958557141914	0.30689823884129663	1	1
biological_process	GO:0052543	callose deposition in cell wall	0.8611958557141914	0.30689823884129663	1	1
biological_process	GO:0061983	meiosis II cell cycle process	0.8611958557141914	0.30689823884129663	1	1
biological_process	GO:0071545	inositol phosphate catabolic process	0.8611958557141914	0.30689823884129663	1	1
biological_process	GO:0071577	zinc ion transmembrane transport	0.8611958557141914	0.30689823884129663	1	1
biological_process	GO:0080183	response to photooxidative stress	0.8611958557141914	0.30689823884129663	1	1
biological_process	GO:0099536	synaptic signaling	0.8611958557141914	0.30689823884129663	1	1
biological_process	GO:0099537	trans-synaptic signaling	0.8611958557141914	0.30689823884129663	1	1
molecular_function	GO:0046915	transition metal ion transmembrane transporter activity	0.7851663086225545	0.30719373901134045	1	1
biological_process	GO:0000056	ribosomal small subunit export from nucleus	0.9327812628245137	0.30791671875286153	1	1
biological_process	GO:0000290	deadenylation-dependent decapping of nuclear-transcribed mRNA	0.9327812628245137	0.30791671875286153	1	1
biological_process	GO:0002573	myeloid leukocyte differentiation	0.9327812628245137	0.30791671875286153	1	1
biological_process	GO:0005987	sucrose catabolic process	0.9327812628245137	0.30791671875286153	1	1
biological_process	GO:0006670	sphingosine metabolic process	0.9327812628245137	0.30791671875286153	1	1
biological_process	GO:0006751	glutathione catabolic process	0.9327812628245137	0.30791671875286153	1	1
biological_process	GO:0007008	outer mitochondrial membrane organization	0.9327812628245137	0.30791671875286153	1	1
biological_process	GO:0007097	nuclear migration	0.9327812628245137	0.30791671875286153	1	1
biological_process	GO:0007472	wing disc morphogenesis	0.9327812628245137	0.30791671875286153	1	1
biological_process	GO:0007476	imaginal disc-derived wing morphogenesis	0.9327812628245137	0.30791671875286153	1	1
biological_process	GO:0007498	mesoderm development	0.9327812628245137	0.30791671875286153	1	1
biological_process	GO:0007552	metamorphosis	0.9327812628245137	0.30791671875286153	1	1
biological_process	GO:0007560	imaginal disc morphogenesis	0.9327812628245137	0.30791671875286153	1	1
biological_process	GO:0009051	pentose-phosphate shunt, oxidative branch	0.9327812628245137	0.30791671875286153	1	1
biological_process	GO:0009229	thiamine diphosphate biosynthetic process	0.9327812628245137	0.30791671875286153	1	1
biological_process	GO:0009249	protein lipoylation	0.9327812628245137	0.30791671875286153	1	1
biological_process	GO:0009440	cyanate catabolic process	0.9327812628245137	0.30791671875286153	1	1
biological_process	GO:0009584	detection of visible light	0.9327812628245137	0.30791671875286153	1	1
biological_process	GO:0009609	response to symbiotic bacterium	0.9327812628245137	0.30791671875286153	1	1
biological_process	GO:0009720	detection of hormone stimulus	0.9327812628245137	0.30791671875286153	1	1
biological_process	GO:0009726	detection of endogenous stimulus	0.9327812628245137	0.30791671875286153	1	1
biological_process	GO:0009729	detection of brassinosteroid stimulus	0.9327812628245137	0.30791671875286153	1	1
biological_process	GO:0010036	response to boron-containing substance	0.9327812628245137	0.30791671875286153	1	1
biological_process	GO:0010148	transpiration	0.9327812628245137	0.30791671875286153	1	1
biological_process	GO:0010171	body morphogenesis	0.9327812628245137	0.30791671875286153	1	1
biological_process	GO:0010387	COP9 signalosome assembly	0.9327812628245137	0.30791671875286153	1	1
biological_process	GO:0010394	homogalacturonan metabolic process	0.9327812628245137	0.30791671875286153	1	1
biological_process	GO:0010594	regulation of endothelial cell migration	0.9327812628245137	0.30791671875286153	1	1
biological_process	GO:0015805	S-adenosyl-L-methionine transport	0.9327812628245137	0.30791671875286153	1	1
biological_process	GO:0015840	urea transport	0.9327812628245137	0.30791671875286153	1	1
biological_process	GO:0016079	synaptic vesicle exocytosis	0.9327812628245137	0.30791671875286153	1	1
biological_process	GO:0019375	galactolipid biosynthetic process	0.9327812628245137	0.30791671875286153	1	1
biological_process	GO:0019755	one-carbon compound transport	0.9327812628245137	0.30791671875286153	1	1
biological_process	GO:0021761	limbic system development	0.9327812628245137	0.30791671875286153	1	1
biological_process	GO:0030002	cellular anion homeostasis	0.9327812628245137	0.30791671875286153	1	1
biological_process	GO:0030320	cellular monovalent inorganic anion homeostasis	0.9327812628245137	0.30791671875286153	1	1
biological_process	GO:0031111	negative regulation of microtubule polymerization or depolymerization	0.9327812628245137	0.30791671875286153	1	1
biological_process	GO:0031345	negative regulation of cell projection organization	0.9327812628245137	0.30791671875286153	1	1
biological_process	GO:0032366	intracellular sterol transport	0.9327812628245137	0.30791671875286153	1	1
biological_process	GO:0032608	interferon-beta production	0.9327812628245137	0.30791671875286153	1	1
biological_process	GO:0032648	regulation of interferon-beta production	0.9327812628245137	0.30791671875286153	1	1
biological_process	GO:0033146	regulation of intracellular estrogen receptor signaling pathway	0.9327812628245137	0.30791671875286153	1	1
biological_process	GO:0033147	negative regulation of intracellular estrogen receptor signaling pathway	0.9327812628245137	0.30791671875286153	1	1
biological_process	GO:0033198	response to ATP	0.9327812628245137	0.30791671875286153	1	1
biological_process	GO:0034397	telomere localization	0.9327812628245137	0.30791671875286153	1	1
biological_process	GO:0035114	imaginal disc-derived appendage morphogenesis	0.9327812628245137	0.30791671875286153	1	1
biological_process	GO:0035120	post-embryonic appendage morphogenesis	0.9327812628245137	0.30791671875286153	1	1
biological_process	GO:0035372	protein localization to microtubule	0.9327812628245137	0.30791671875286153	1	1
biological_process	GO:0035493	SNARE complex assembly	0.9327812628245137	0.30791671875286153	1	1
biological_process	GO:0042119	neutrophil activation	0.9327812628245137	0.30791671875286153	1	1
biological_process	GO:0042357	thiamine diphosphate metabolic process	0.9327812628245137	0.30791671875286153	1	1
biological_process	GO:0042814	monopolar cell growth	0.9327812628245137	0.30791671875286153	1	1
biological_process	GO:0043446	cellular alkane metabolic process	0.9327812628245137	0.30791671875286153	1	1
biological_process	GO:0043692	monoterpene metabolic process	0.9327812628245137	0.30791671875286153	1	1
biological_process	GO:0043693	monoterpene biosynthetic process	0.9327812628245137	0.30791671875286153	1	1
biological_process	GO:0045040	protein insertion into mitochondrial outer membrane	0.9327812628245137	0.30791671875286153	1	1
biological_process	GO:0045337	farnesyl diphosphate biosynthetic process	0.9327812628245137	0.30791671875286153	1	1
biological_process	GO:0046294	formaldehyde catabolic process	0.9327812628245137	0.30791671875286153	1	1
biological_process	GO:0046456	icosanoid biosynthetic process	0.9327812628245137	0.30791671875286153	1	1
biological_process	GO:0046512	sphingosine biosynthetic process	0.9327812628245137	0.30791671875286153	1	1
biological_process	GO:0046621	negative regulation of organ growth	0.9327812628245137	0.30791671875286153	1	1
biological_process	GO:0046928	regulation of neurotransmitter secretion	0.9327812628245137	0.30791671875286153	1	1
biological_process	GO:0048167	regulation of synaptic plasticity	0.9327812628245137	0.30791671875286153	1	1
biological_process	GO:0048563	post-embryonic animal organ morphogenesis	0.9327812628245137	0.30791671875286153	1	1
biological_process	GO:0048577	negative regulation of short-day photoperiodism, flowering	0.9327812628245137	0.30791671875286153	1	1
biological_process	GO:0048707	instar larval or pupal morphogenesis	0.9327812628245137	0.30791671875286153	1	1
biological_process	GO:0048737	imaginal disc-derived appendage development	0.9327812628245137	0.30791671875286153	1	1
biological_process	GO:0051588	regulation of neurotransmitter transport	0.9327812628245137	0.30791671875286153	1	1
biological_process	GO:0051668	localization within membrane	0.9327812628245137	0.30791671875286153	1	1
biological_process	GO:0070525	tRNA threonylcarbamoyladenosine metabolic process	0.9327812628245137	0.30791671875286153	1	1
biological_process	GO:0070661	leukocyte proliferation	0.9327812628245137	0.30791671875286153	1	1
biological_process	GO:0070827	chromatin maintenance	0.9327812628245137	0.30791671875286153	1	1
biological_process	GO:0071071	regulation of phospholipid biosynthetic process	0.9327812628245137	0.30791671875286153	1	1
biological_process	GO:0071318	cellular response to ATP	0.9327812628245137	0.30791671875286153	1	1
biological_process	GO:0071731	response to nitric oxide	0.9327812628245137	0.30791671875286153	1	1
biological_process	GO:0080029	cellular response to boron-containing substance levels	0.9327812628245137	0.30791671875286153	1	1
biological_process	GO:0080190	lateral growth	0.9327812628245137	0.30791671875286153	1	1
biological_process	GO:0085030	symbiotic process benefiting host	0.9327812628245137	0.30791671875286153	1	1
biological_process	GO:0090357	regulation of tryptophan metabolic process	0.9327812628245137	0.30791671875286153	1	1
biological_process	GO:0090376	seed trichome differentiation	0.9327812628245137	0.30791671875286153	1	1
biological_process	GO:0090378	seed trichome elongation	0.9327812628245137	0.30791671875286153	1	1
biological_process	GO:0097366	response to bronchodilator	0.9327812628245137	0.30791671875286153	1	1
biological_process	GO:0106167	extracellular ATP signaling	0.9327812628245137	0.30791671875286153	1	1
biological_process	GO:0150076	neuroinflammatory response	0.9327812628245137	0.30791671875286153	1	1
biological_process	GO:0150077	regulation of neuroinflammatory response	0.9327812628245137	0.30791671875286153	1	1
biological_process	GO:1903305	regulation of regulated secretory pathway	0.9327812628245137	0.30791671875286153	1	1
biological_process	GO:2000300	regulation of synaptic vesicle exocytosis	0.9327812628245137	0.30791671875286153	1	1
biological_process	GO:2000895	hemicellulose catabolic process	0.9327812628245137	0.30791671875286153	1	1
biological_process	GO:2000899	xyloglucan catabolic process	0.9327812628245137	0.30791671875286153	1	1
biological_process	GO:1905037	autophagosome organization	0.7946502466335463	0.3080528509933367	1	1
biological_process	GO:0006338	chromatin remodeling	0.7888034466617462	0.30882087024448385	1	1
biological_process	GO:0009081	branched-chain amino acid metabolic process	0.7888034466617462	0.30882087024448385	1	1
cellular_component	GO:0120025	plasma membrane bounded cell projection	0.7610189166147935	0.30958042497554605	1	1
biological_process	GO:0010393	galacturonan metabolic process	0.7558155863820506	0.31178006012860643	1	1
biological_process	GO:0072593	reactive oxygen species metabolic process	0.7558155863820506	0.31178006012860643	1	1
biological_process	GO:0000904	cell morphogenesis involved in differentiation	0.7415807836408452	0.31405559327145033	1	1
biological_process	GO:0045859	regulation of protein kinase activity	0.7557259152694649	0.3156222856574701	1	1
molecular_function	GO:0001098	basal transcription machinery binding	0.8244339128868157	0.3161144506420031	1	1
molecular_function	GO:0001099	basal RNA polymerase II transcription machinery binding	0.8244339128868157	0.3161144506420031	1	1
cellular_component	GO:0036452	ESCRT complex	0.8331626927062099	0.316410631336653	1	1
cellular_component	GO:0045177	apical part of cell	0.8331626927062099	0.316410631336653	1	1
molecular_function	GO:0004722	protein serine/threonine phosphatase activity	0.7635982447277154	0.3172596092137455	1	1
biological_process	GO:0006732	coenzyme metabolic process	0.7325096902389829	0.3178829080585188	1	1
biological_process	GO:0010038	response to metal ion	0.7325096902389829	0.3178829080585188	1	1
biological_process	GO:0000413	protein peptidyl-prolyl isomerization	0.8312870305360298	0.3191136499455711	1	1
biological_process	GO:0006596	polyamine biosynthetic process	0.8312870305360298	0.3191136499455711	1	1
biological_process	GO:0006690	icosanoid metabolic process	0.8312870305360298	0.3191136499455711	1	1
biological_process	GO:0016137	glycoside metabolic process	0.8312870305360298	0.3191136499455711	1	1
biological_process	GO:0019344	cysteine biosynthetic process	0.8312870305360298	0.3191136499455711	1	1
biological_process	GO:0043173	nucleotide salvage	0.8312870305360298	0.3191136499455711	1	1
biological_process	GO:0120031	plasma membrane bounded cell projection assembly	0.8312870305360298	0.3191136499455711	1	1
molecular_function	GO:0000976	transcription regulatory region sequence-specific DNA binding	0.7302242383219413	0.319123512876019	1	1
biological_process	GO:0048646	anatomical structure formation involved in morphogenesis	0.7343240523243801	0.31989185397168646	1	1
molecular_function	GO:0003849	3-deoxy-7-phosphoheptulonate synthase activity	0.9284017702631744	0.32027012171681607	1	1
molecular_function	GO:0004031	aldehyde oxidase activity	0.9284017702631744	0.32027012171681607	1	1
molecular_function	GO:0004045	aminoacyl-tRNA hydrolase activity	0.9284017702631744	0.32027012171681607	1	1
molecular_function	GO:0004315	3-oxoacyl-[acyl-carrier-protein] synthase activity	0.9284017702631744	0.32027012171681607	1	1
molecular_function	GO:0004366	glycerol-3-phosphate O-acyltransferase activity	0.9284017702631744	0.32027012171681607	1	1
molecular_function	GO:0004623	phospholipase A2 activity	0.9284017702631744	0.32027012171681607	1	1
molecular_function	GO:0008083	growth factor activity	0.9284017702631744	0.32027012171681607	1	1
molecular_function	GO:0008131	primary amine oxidase activity	0.9284017702631744	0.32027012171681607	1	1
molecular_function	GO:0008309	double-stranded DNA exodeoxyribonuclease activity	0.9284017702631744	0.32027012171681607	1	1
molecular_function	GO:0008379	thioredoxin peroxidase activity	0.9284017702631744	0.32027012171681607	1	1
molecular_function	GO:0008453	alanine-glyoxylate transaminase activity	0.9284017702631744	0.32027012171681607	1	1
molecular_function	GO:0009001	serine O-acetyltransferase activity	0.9284017702631744	0.32027012171681607	1	1
molecular_function	GO:0010277	chlorophyllide a oxygenase [overall] activity	0.9284017702631744	0.32027012171681607	1	1
molecular_function	GO:0015665	alcohol transmembrane transporter activity	0.9284017702631744	0.32027012171681607	1	1
molecular_function	GO:0015924	mannosyl-oligosaccharide mannosidase activity	0.9284017702631744	0.32027012171681607	1	1
molecular_function	GO:0016161	beta-amylase activity	0.9284017702631744	0.32027012171681607	1	1
molecular_function	GO:0016412	serine O-acyltransferase activity	0.9284017702631744	0.32027012171681607	1	1
molecular_function	GO:0016436	rRNA (uridine) methyltransferase activity	0.9284017702631744	0.32027012171681607	1	1
molecular_function	GO:0016531	copper chaperone activity	0.9284017702631744	0.32027012171681607	1	1
molecular_function	GO:0016623	oxidoreductase activity, acting on the aldehyde or oxo group of donors, oxygen as acceptor	0.9284017702631744	0.32027012171681607	1	1
molecular_function	GO:0016756	glutathione gamma-glutamylcysteinyltransferase activity	0.9284017702631744	0.32027012171681607	1	1
molecular_function	GO:0017077	oxidative phosphorylation uncoupler activity	0.9284017702631744	0.32027012171681607	1	1
molecular_function	GO:0018685	alkane 1-monooxygenase activity	0.9284017702631744	0.32027012171681607	1	1
molecular_function	GO:0033926	glycopeptide alpha-N-acetylgalactosaminidase activity	0.9284017702631744	0.32027012171681607	1	1
molecular_function	GO:0038199	ethylene receptor activity	0.9284017702631744	0.32027012171681607	1	1
molecular_function	GO:0047714	galactolipase activity	0.9284017702631744	0.32027012171681607	1	1
molecular_function	GO:0051740	ethylene binding	0.9284017702631744	0.32027012171681607	1	1
molecular_function	GO:0052593	tryptamine:oxygen oxidoreductase (deaminating) activity	0.9284017702631744	0.32027012171681607	1	1
molecular_function	GO:0052594	aminoacetone:oxygen oxidoreductase(deaminating) activity	0.9284017702631744	0.32027012171681607	1	1
molecular_function	GO:0052595	aliphatic-amine oxidase activity	0.9284017702631744	0.32027012171681607	1	1
molecular_function	GO:0052596	phenethylamine:oxygen oxidoreductase (deaminating) activity	0.9284017702631744	0.32027012171681607	1	1
molecular_function	GO:0072328	alkene binding	0.9284017702631744	0.32027012171681607	1	1
molecular_function	GO:0080025	phosphatidylinositol-3,5-bisphosphate binding	0.9284017702631744	0.32027012171681607	1	1
molecular_function	GO:0097177	mitochondrial ribosome binding	0.9284017702631744	0.32027012171681607	1	1
molecular_function	GO:0102420	sn-1-glycerol-3-phosphate C16:0-DCA-CoA acyl transferase activity	0.9284017702631744	0.32027012171681607	1	1
biological_process	GO:0048284	organelle fusion	0.7569312121965335	0.3212153508415081	1	1
biological_process	GO:0051179	localization	0.6962731633528725	0.321577107954771	1	1
cellular_component	GO:0030118	clathrin coat	0.8137042101047887	0.32239070075652765	1	1
biological_process	GO:0046148	pigment biosynthetic process	0.7437373980116924	0.3229653249287253	1	1
biological_process	GO:1901698	response to nitrogen compound	0.7234268456538845	0.3242212560134667	1	1
biological_process	GO:0048827	phyllome development	0.7128943478651057	0.32475390807232757	1	1
biological_process	GO:0006457	protein folding	0.7314417509754658	0.324764767406779	1	1
biological_process	GO:0001101	response to acid chemical	0.7009241926338519	0.3249276815599355	1	1
cellular_component	GO:0000781	chromosome, telomeric region	0.8000725125486458	0.32541143458177374	1	1
biological_process	GO:0008285	negative regulation of cell population proliferation	0.8114292216773016	0.325464392022795	1	1
biological_process	GO:0050821	protein stabilization	0.8114292216773016	0.325464392022795	1	1
molecular_function	GO:0015605	organophosphate ester transmembrane transporter activity	0.7721815469117693	0.3257209905270048	1	1
molecular_function	GO:0019829	ATPase-coupled cation transmembrane transporter activity	0.7721815469117693	0.3257209905270048	1	1
molecular_function	GO:0042625	ATPase-coupled ion transmembrane transporter activity	0.7721815469117693	0.3257209905270048	1	1
molecular_function	GO:0010427	abscisic acid binding	0.8489028678060279	0.3264049064952451	1	1
molecular_function	GO:0030570	pectate lyase activity	0.8489028678060279	0.3264049064952451	1	1
molecular_function	GO:0003993	acid phosphatase activity	0.8039248649784057	0.32649405450440167	1	1
molecular_function	GO:0016682	oxidoreductase activity, acting on diphenols and related substances as donors, oxygen as acceptor	0.8039248649784057	0.32649405450440167	1	1
molecular_function	GO:0032451	demethylase activity	0.8039248649784057	0.32649405450440167	1	1
cellular_component	GO:0022627	cytosolic small ribosomal subunit	0.7771245456472119	0.32654231086841207	1	1
biological_process	GO:0006875	cellular metal ion homeostasis	0.7426594945145808	0.32758440793921767	1	1
biological_process	GO:0045488	pectin metabolic process	0.7426594945145808	0.32758440793921767	1	1
biological_process	GO:0009735	response to cytokinin	0.7628313279521163	0.3277545067954897	1	1
biological_process	GO:0006641	triglyceride metabolic process	0.7974511120327578	0.32881160776744733	1	1
biological_process	GO:0009145	purine nucleoside triphosphate biosynthetic process	0.7974511120327578	0.32881160776744733	1	1
biological_process	GO:0009206	purine ribonucleoside triphosphate biosynthetic process	0.7974511120327578	0.32881160776744733	1	1
biological_process	GO:0009817	defense response to fungus, incompatible interaction	0.7974511120327578	0.32881160776744733	1	1
biological_process	GO:0070507	regulation of microtubule cytoskeleton organization	0.7974511120327578	0.32881160776744733	1	1
biological_process	GO:0080156	mitochondrial mRNA modification	0.7974511120327578	0.32881160776744733	1	1
biological_process	GO:0009583	detection of light stimulus	0.7655831697856068	0.32903662813313994	1	1
biological_process	GO:0051345	positive regulation of hydrolase activity	0.7655831697856068	0.32903662813313994	1	1
biological_process	GO:0000959	mitochondrial RNA metabolic process	0.7691178456806658	0.33006856596269923	1	1
biological_process	GO:0051259	protein complex oligomerization	0.7691178456806658	0.33006856596269923	1	1
biological_process	GO:0051510	regulation of unidimensional cell growth	0.7691178456806658	0.33006856596269923	1	1
biological_process	GO:0071322	cellular response to carbohydrate stimulus	0.7691178456806658	0.33006856596269923	1	1
biological_process	GO:0009816	defense response to bacterium, incompatible interaction	0.7872225241050441	0.3304219361102932	1	1
biological_process	GO:0043087	regulation of GTPase activity	0.7872225241050441	0.3304219361102932	1	1
biological_process	GO:0043934	sporulation	0.7872225241050441	0.3304219361102932	1	1
biological_process	GO:0042752	regulation of circadian rhythm	0.7736619836842198	0.330753286184278	1	1
biological_process	GO:0055088	lipid homeostasis	0.7736619836842198	0.330753286184278	1	1
biological_process	GO:0009199	ribonucleoside triphosphate metabolic process	0.7795381323602266	0.3309460834875845	1	1
biological_process	GO:0071417	cellular response to organonitrogen compound	0.7795381323602266	0.3309460834875845	1	1
molecular_function	GO:0140110	transcription regulator activity	0.69335468559657	0.3326799212181973	1	1
cellular_component	GO:0005777	peroxisome	0.7188133320523609	0.3334252299603689	1	1
cellular_component	GO:0042579	microbody	0.7188133320523609	0.3334252299603689	1	1
molecular_function	GO:0009931	calcium-dependent protein serine/threonine kinase activity	0.788325563154298	0.3337212770823884	1	1
molecular_function	GO:0010857	calcium-dependent protein kinase activity	0.788325563154298	0.3337212770823884	1	1
biological_process	GO:0016050	vesicle organization	0.7420426640321978	0.3370302537385022	1	1
molecular_function	GO:0051082	unfolded protein binding	0.7341095790035099	0.3377195248781333	1	1
cellular_component	GO:0000326	protein storage vacuole	0.8601639183555333	0.3380653983540238	1	1
cellular_component	GO:0008180	COP9 signalosome	0.8601639183555333	0.3380653983540238	1	1
cellular_component	GO:0000306	extrinsic component of vacuolar membrane	1	0.33866710213336226	1	1
cellular_component	GO:0005628	prospore membrane	1	0.33866710213336226	1	1
cellular_component	GO:0005642	annulate lamellae	1	0.33866710213336226	1	1
cellular_component	GO:0005671	Ada2/Gcn5/Ada3 transcription activator complex	1	0.33866710213336226	1	1
cellular_component	GO:0005672	transcription factor TFIIA complex	1	0.33866710213336226	1	1
cellular_component	GO:0005674	transcription factor TFIIF complex	1	0.33866710213336226	1	1
cellular_component	GO:0005712	chiasma	1	0.33866710213336226	1	1
cellular_component	GO:0005721	pericentric heterochromatin	1	0.33866710213336226	1	1
cellular_component	GO:0005766	primary lysosome	1	0.33866710213336226	1	1
cellular_component	GO:0009326	formate dehydrogenase complex	1	0.33866710213336226	1	1
cellular_component	GO:0009516	leucoplast	1	0.33866710213336226	1	1
cellular_component	GO:0030027	lamellipodium	1	0.33866710213336226	1	1
cellular_component	GO:0030093	chloroplast photosystem I	1	0.33866710213336226	1	1
cellular_component	GO:0030121	AP-1 adaptor complex	1	0.33866710213336226	1	1
cellular_component	GO:0030128	clathrin coat of endocytic vesicle	1	0.33866710213336226	1	1
cellular_component	GO:0030669	clathrin-coated endocytic vesicle membrane	1	0.33866710213336226	1	1
cellular_component	GO:0030690	Noc1p-Noc2p complex	1	0.33866710213336226	1	1
cellular_component	GO:0030691	Noc2p-Noc3p complex	1	0.33866710213336226	1	1
cellular_component	GO:0031360	intrinsic component of thylakoid membrane	1	0.33866710213336226	1	1
cellular_component	GO:0031361	integral component of thylakoid membrane	1	0.33866710213336226	1	1
cellular_component	GO:0031416	NatB complex	1	0.33866710213336226	1	1
cellular_component	GO:0031618	nuclear pericentric heterochromatin	1	0.33866710213336226	1	1
cellular_component	GO:0032045	guanyl-nucleotide exchange factor complex	1	0.33866710213336226	1	1
cellular_component	GO:0032389	MutLalpha complex	1	0.33866710213336226	1	1
cellular_component	GO:0032797	SMN complex	1	0.33866710213336226	1	1
cellular_component	GO:0033186	CAF-1 complex	1	0.33866710213336226	1	1
cellular_component	GO:0034515	proteasome storage granule	1	0.33866710213336226	1	1
cellular_component	GO:0035371	microtubule plus-end	1	0.33866710213336226	1	1
cellular_component	GO:0042582	azurophil granule	1	0.33866710213336226	1	1
cellular_component	GO:0042709	succinate-CoA ligase complex	1	0.33866710213336226	1	1
cellular_component	GO:0042763	intracellular immature spore	1	0.33866710213336226	1	1
cellular_component	GO:0042764	ascospore-type prospore	1	0.33866710213336226	1	1
cellular_component	GO:0043564	Ku70:Ku80 complex	1	0.33866710213336226	1	1
cellular_component	GO:0043626	PCNA complex	1	0.33866710213336226	1	1
cellular_component	GO:0043680	filiform apparatus	1	0.33866710213336226	1	1
cellular_component	GO:0044322	endoplasmic reticulum quality control compartment	1	0.33866710213336226	1	1
cellular_component	GO:0044615	nuclear pore nuclear basket	1	0.33866710213336226	1	1
cellular_component	GO:0044796	DNA polymerase processivity factor complex	1	0.33866710213336226	1	1
cellular_component	GO:0048269	methionine adenosyltransferase complex	1	0.33866710213336226	1	1
cellular_component	GO:0048476	Holliday junction resolvase complex	1	0.33866710213336226	1	1
cellular_component	GO:0055087	Ski complex	1	0.33866710213336226	1	1
cellular_component	GO:0070187	shelterin complex	1	0.33866710213336226	1	1
cellular_component	GO:0070209	ASTRA complex	1	0.33866710213336226	1	1
cellular_component	GO:0070772	PAS complex	1	0.33866710213336226	1	1
cellular_component	GO:0070820	tertiary granule	1	0.33866710213336226	1	1
cellular_component	GO:0071008	U2-type post-mRNA release spliceosomal complex	1	0.33866710213336226	1	1
cellular_component	GO:0071540	eukaryotic translation initiation factor 3 complex, eIF3e	1	0.33866710213336226	1	1
cellular_component	GO:0072379	ER membrane insertion complex	1	0.33866710213336226	1	1
cellular_component	GO:0097224	sperm connecting piece	1	0.33866710213336226	1	1
cellular_component	GO:0097344	Rix1 complex	1	0.33866710213336226	1	1
cellular_component	GO:0097546	ciliary base	1	0.33866710213336226	1	1
cellular_component	GO:0098837	postsynaptic recycling endosome	1	0.33866710213336226	1	1
cellular_component	GO:0098845	postsynaptic endosome	1	0.33866710213336226	1	1
cellular_component	GO:0098895	postsynaptic endosome membrane	1	0.33866710213336226	1	1
cellular_component	GO:0098944	postsynaptic recycling endosome membrane	1	0.33866710213336226	1	1
cellular_component	GO:0098948	intrinsic component of postsynaptic specialization membrane	1	0.33866710213336226	1	1
cellular_component	GO:0098949	intrinsic component of postsynaptic endosome membrane	1	0.33866710213336226	1	1
cellular_component	GO:0098951	intrinsic component of postsynaptic recycling endosome membrane	1	0.33866710213336226	1	1
cellular_component	GO:0099025	anchored component of postsynaptic membrane	1	0.33866710213336226	1	1
cellular_component	GO:0099030	anchored component of postsynaptic specialization membrane	1	0.33866710213336226	1	1
cellular_component	GO:0099031	anchored component of postsynaptic density membrane	1	0.33866710213336226	1	1
cellular_component	GO:0099033	anchored component of postsynaptic recycling endosome membrane	1	0.33866710213336226	1	1
cellular_component	GO:0099034	anchored component of postsynaptic endosome membrane	1	0.33866710213336226	1	1
cellular_component	GO:0099144	anchored component of synaptic membrane	1	0.33866710213336226	1	1
cellular_component	GO:0099146	intrinsic component of postsynaptic density membrane	1	0.33866710213336226	1	1
cellular_component	GO:1905347	endodeoxyribonuclease complex	1	0.33866710213336226	1	1
cellular_component	GO:1990071	TRAPPII protein complex	1	0.33866710213336226	1	1
cellular_component	GO:1990072	TRAPPIII protein complex	1	0.33866710213336226	1	1
cellular_component	GO:1990112	RQC complex	1	0.33866710213336226	1	1
cellular_component	GO:1990298	bub1-bub3 complex	1	0.33866710213336226	1	1
biological_process	GO:0009553	embryo sac development	0.7304263123647459	0.33869961781277075	1	1
biological_process	GO:0016999	antibiotic metabolic process	0.7304263123647459	0.33869961781277075	1	1
molecular_function	GO:0004713	protein tyrosine kinase activity	0.7760752765554069	0.33894572256926675	1	1
biological_process	GO:0097305	response to alcohol	0.6962431906272336	0.33925302640454397	1	1
biological_process	GO:0043484	regulation of RNA splicing	0.7423617113653512	0.33941128107849317	1	1
biological_process	GO:0000132	establishment of mitotic spindle orientation	1	0.33968875223458084	1	1
biological_process	GO:0000389	mRNA 3'-splice site recognition	1	0.33968875223458084	1	1
biological_process	GO:0000395	mRNA 5'-splice site recognition	1	0.33968875223458084	1	1
biological_process	GO:0000916	actomyosin contractile ring contraction	1	0.33968875223458084	1	1
biological_process	GO:0001173	DNA-templated transcriptional start site selection	1	0.33968875223458084	1	1
biological_process	GO:0001174	transcriptional start site selection at RNA polymerase II promoter	1	0.33968875223458084	1	1
biological_process	GO:0001561	fatty acid alpha-oxidation	1	0.33968875223458084	1	1
biological_process	GO:0002103	endonucleolytic cleavage of tetracistronic rRNA transcript (SSU-rRNA, LSU-rRNA, 4.5S-rRNA, 5S-rRNA)	1	0.33968875223458084	1	1
biological_process	GO:0002130	wobble position ribose methylation	1	0.33968875223458084	1	1
biological_process	GO:0002154	thyroid hormone mediated signaling pathway	1	0.33968875223458084	1	1
biological_process	GO:0002155	regulation of thyroid hormone mediated signaling pathway	1	0.33968875223458084	1	1
biological_process	GO:0002254	kinin cascade	1	0.33968875223458084	1	1
biological_process	GO:0002276	basophil activation involved in immune response	1	0.33968875223458084	1	1
biological_process	GO:0002279	mast cell activation involved in immune response	1	0.33968875223458084	1	1
biological_process	GO:0002353	plasma kallikrein-kinin cascade	1	0.33968875223458084	1	1
biological_process	GO:0002532	production of molecular mediator involved in inflammatory response	1	0.33968875223458084	1	1
biological_process	GO:0002576	platelet degranulation	1	0.33968875223458084	1	1
biological_process	GO:0002763	positive regulation of myeloid leukocyte differentiation	1	0.33968875223458084	1	1
biological_process	GO:0002793	positive regulation of peptide secretion	1	0.33968875223458084	1	1
biological_process	GO:0002938	tRNA guanine ribose methylation	1	0.33968875223458084	1	1
biological_process	GO:0002949	tRNA threonylcarbamoyladenosine modification	1	0.33968875223458084	1	1
biological_process	GO:0003015	heart process	1	0.33968875223458084	1	1
biological_process	GO:0003356	regulation of cilium beat frequency	1	0.33968875223458084	1	1
biological_process	GO:0005997	xylulose metabolic process	1	0.33968875223458084	1	1
biological_process	GO:0006359	regulation of transcription by RNA polymerase III	1	0.33968875223458084	1	1
biological_process	GO:0006426	glycyl-tRNA aminoacylation	1	0.33968875223458084	1	1
biological_process	GO:0006427	histidyl-tRNA aminoacylation	1	0.33968875223458084	1	1
biological_process	GO:0006435	threonyl-tRNA aminoacylation	1	0.33968875223458084	1	1
biological_process	GO:0006436	tryptophanyl-tRNA aminoacylation	1	0.33968875223458084	1	1
biological_process	GO:0006498	N-terminal protein lipidation	1	0.33968875223458084	1	1
biological_process	GO:0006499	N-terminal protein myristoylation	1	0.33968875223458084	1	1
[truncated: 9,897 more rows]
