# Supplementary material for: Delayed differentiation of epidermal cells walls can underlie pedomorphosis in plants: the case of pedomorphic petals in the hummingbird-pollinated Caiophora hibiscifolia (Loasaceae, subfam. Loasoideae) species
Source: EvoDevo. 2022 Jan 3;13:1. doi: 10.1186/s13227-021-00186-x (PMC8725396; doi:10.1186/s13227-021-00186-x)
Supplement: Supplementary file 16 — Additional file 16. GO enrichment results for the Loasa heterophylla flower bud vs. Loasa heterophylla mature flower contrast. Significance level was set to 0.05. [file 13227_2021_186_MOESM16_ESM.tsv]

ontology	node_id	node_name	raw_p_underrep	raw_p_overrep	FWER_underrep	FWER_overrep
molecular_function	GO:0003735	structural constituent of ribosome	0.9999999999999996	1.4799650452730671e-15	1	0
cellular_component	GO:0005840	ribosome	0.999999999999998	5.422227799248035e-15	1	0
molecular_function	GO:0005198	structural molecule activity	0.9999999999962366	8.84092010244077e-12	1	0
cellular_component	GO:0044391	ribosomal subunit	0.999999998400571	4.645211983923074e-9	1	0
cellular_component	GO:0022626	cytosolic ribosome	0.999999998498076	4.732636877042854e-9	1	0
biological_process	GO:0015979	photosynthesis	0.9999999859658335	3.4213227635935885e-8	1	0
cellular_component	GO:0009534	chloroplast thylakoid	0.9999999449605772	1.0414133564358301e-7	1	0
cellular_component	GO:0031976	plastid thylakoid	0.9999999449605772	1.0414133564358301e-7	1	0
cellular_component	GO:0009579	thylakoid	0.9999997038149959	5.28995889523896e-7	1	0
cellular_component	GO:0009535	chloroplast thylakoid membrane	0.9999995760671216	8.229810773795626e-7	1	0
cellular_component	GO:0055035	plastid thylakoid membrane	0.9999995760671216	8.229810773795626e-7	1	0
cellular_component	GO:0042651	thylakoid membrane	0.9999990720696278	1.7434135463382759e-6	1	0
biological_process	GO:0043604	amide biosynthetic process	0.9999995968380795	6.661823237761075e-7	1	0.001
biological_process	GO:0006412	translation	0.999999255091892	1.2533504002501326e-6	1	0.001
cellular_component	GO:0034357	photosynthetic membrane	0.9999988788278311	2.0951151945084386e-6	1	0.001
biological_process	GO:0043043	peptide biosynthetic process	0.9999986596014181	2.225498896385035e-6	1	0.001
cellular_component	GO:0015935	small ribosomal subunit	0.9999992587568997	2.781064640657206e-6	1	0.001
cellular_component	GO:0009521	photosystem	0.9999988267733956	3.95181851489545e-6	1	0.001
cellular_component	GO:0022625	cytosolic large ribosomal subunit	0.9999972189353594	9.752752576920005e-6	1	0.001
cellular_component	GO:0022627	cytosolic small ribosomal subunit	0.9999927456969381	2.854654111029792e-5	1	0.006
cellular_component	GO:0009507	chloroplast	0.9999767682123197	2.9974134739792635e-5	1	0.006
cellular_component	GO:0009536	plastid	0.9999716956730533	3.5945186139331354e-5	1	0.007
biological_process	GO:0019684	photosynthesis, light reaction	0.999997363640081	7.184959697022769e-6	1	0.01
biological_process	GO:0006091	generation of precursor metabolites and energy	0.9999958887240682	7.618959486486361e-6	1	0.01
cellular_component	GO:0009522	photosystem I	0.999989567602448	5.0068071170790983e-5	1	0.012
cellular_component	GO:0010287	plastoglobule	0.9999809322406803	6.261370639969967e-5	1	0.013
molecular_function	GO:0019843	rRNA binding	0.9999904308695647	2.347378876012879e-5	1	0.017
cellular_component	GO:0009570	chloroplast stroma	0.9999111324974079	1.3345674026297855e-4	1	0.024
molecular_function	GO:0009055	electron transfer activity	0.9999751933643504	6.13548788477713e-5	1	0.027
cellular_component	GO:0009532	plastid stroma	0.9998888512241375	1.6592075364555803e-4	1	0.032
biological_process	GO:0006518	peptide metabolic process	0.9999813728739585	2.875880177747558e-5	1	0.033
cellular_component	GO:0015934	large ribosomal subunit	0.9999221873684297	1.947409217203088e-4	1	0.038
cellular_component	GO:0009941	chloroplast envelope	0.9998288561529187	2.5565825237923814e-4	1	0.048
cellular_component	GO:0009526	plastid envelope	0.9998153604692583	2.744392180993753e-4	1	0.048
biological_process	GO:0043603	cellular amide metabolic process	0.9999652575974378	5.106789806900391e-5	1	0.065
biological_process	GO:0009416	response to light stimulus	0.9999575857050078	6.417178624193479e-5	1	0.082
cellular_component	GO:0009523	photosystem II	0.999732456648164	7.583065959822422e-4	1	0.132
molecular_function	GO:0016491	oxidoreductase activity	0.9996351044356222	4.7653267983168915e-4	1	0.17
molecular_function	GO:0016832	aldehyde-lyase activity	0.9999191873533293	5.840199137627373e-4	1	0.202
biological_process	GO:0007623	circadian rhythm	0.9998810189177765	2.5881605807661154e-4	1	0.266
biological_process	GO:0006949	syncytium formation	0.999989514558066	2.786045725364903e-4	1	0.298
biological_process	GO:0009314	response to radiation	0.999777767473729	3.2027227972822894e-4	1	0.339
biological_process	GO:0009768	photosynthesis, light harvesting in photosystem I	0.9999393470610826	4.036224172969641e-4	1	0.39
biological_process	GO:0006897	endocytosis	0.9997900095293824	4.7752398564008766e-4	1	0.418
molecular_function	GO:0070180	large ribosomal subunit rRNA binding	0.9999524693625064	0.0010952815089150156	1	0.418
biological_process	GO:0048511	rhythmic process	0.9997435050999848	5.191873582238008e-4	1	0.426
cellular_component	GO:0030312	external encapsulating structure	0.9976359521813011	0.003444224096595769	1	0.61
biological_process	GO:0042440	pigment metabolic process	0.9995792641523242	7.976627074158818e-4	1	0.617
biological_process	GO:1900458	negative regulation of brassinosteroid mediated signaling pathway	0.9999151346091241	8.495773638024039e-4	1	0.656
biological_process	GO:0046395	carboxylic acid catabolic process	0.9994814319895516	9.925858938470108e-4	1	0.685
cellular_component	GO:0071944	cell periphery	0.9962566358413756	0.004349462740733327	1	0.71
cellular_component	GO:0005618	cell wall	0.9968849420472603	0.004497199259306676	1	0.712
cellular_component	GO:0016459	myosin complex	0.9988388457553986	0.0055626286145378885	1	0.749
biological_process	GO:0009718	anthocyanin-containing compound biosynthetic process	0.9997212862686878	0.0010636628992359576	1	0.765
biological_process	GO:0006082	organic acid metabolic process	0.9990836332957387	0.0011931374382346388	1	0.789
biological_process	GO:0016054	organic acid catabolic process	0.9993689516873003	0.0011943743112315997	1	0.789
cellular_component	GO:0031984	organelle subcompartment	0.9948806694283241	0.006646537039921658	1	0.794
biological_process	GO:0009798	axis specification	0.9995561789891703	0.0013475293686503564	1	0.817
biological_process	GO:0046283	anthocyanin-containing compound metabolic process	0.9995561789891703	0.0013475293686503564	1	0.817
biological_process	GO:0043436	oxoacid metabolic process	0.9989024505020774	0.0014252285558630767	1	0.821
biological_process	GO:0009637	response to blue light	0.9993257932699207	0.0016417677891027778	1	0.852
biological_process	GO:0044281	small molecule metabolic process	0.9986041509146568	0.001730658505966125	1	0.854
biological_process	GO:0019752	carboxylic acid metabolic process	0.9984372298936179	0.002027608781629631	1	0.886
biological_process	GO:0046148	pigment biosynthetic process	0.9989013946167029	0.0021433921765361295	1	0.903
molecular_function	GO:0046906	tetrapyrrole binding	0.9974847227586244	0.004092629303354324	1	0.904
molecular_function	GO:0015144	carbohydrate transmembrane transporter activity	0.998420724888931	0.0041827791970800695	1	0.912
biological_process	GO:0008645	hexose transmembrane transport	0.9993423452910695	0.0023627021512568477	1	0.915
biological_process	GO:0016042	lipid catabolic process	0.9985837059442335	0.0023718394180371033	1	0.916
cellular_component	GO:0000427	plastid-encoded plastid RNA polymerase complex	0.9989419217732647	0.010693989484149352	1	0.921
molecular_function	GO:0048037	cofactor binding	0.9965185036205673	0.004558237556159101	1	0.926
biological_process	GO:0034219	carbohydrate transmembrane transport	0.9991738623032698	0.0026162172187298854	1	0.928
cellular_component	GO:0042788	polysomal ribosome	0.99624299024915	0.011072068186086977	1	0.93
molecular_function	GO:0015295	solute:proton symporter activity	0.9974683809992617	0.005584657808334346	1	0.939
cellular_component	GO:0000177	cytoplasmic exosome (RNase complex)	0.9979140953200138	0.01126394183091868	1	0.94
cellular_component	GO:0005773	vacuole	0.9906751394293314	0.011814636640528635	1	0.944
molecular_function	GO:0000146	microfilament motor activity	0.998779294486186	0.0058054561125824794	1	0.945
molecular_function	GO:0030898	actin-dependent ATPase activity	0.998779294486186	0.0058054561125824794	1	0.945
molecular_function	GO:0051015	actin filament binding	0.9973644818732161	0.005896284801561309	1	0.947
biological_process	GO:0042255	ribosome assembly	0.9990418797899412	0.0026750983832561017	1	0.948
biological_process	GO:0042594	response to starvation	0.9985110237435517	0.0027558914358443275	1	0.95
biological_process	GO:0009755	hormone-mediated signaling pathway	0.9978322219395257	0.002855472949543897	1	0.952
biological_process	GO:0016114	terpenoid biosynthetic process	0.9985651944237834	0.0028571409829078885	1	0.953
biological_process	GO:0080167	response to karrikin	0.9987184963810725	0.0030642814490700527	1	0.956
molecular_function	GO:0016836	hydro-lyase activity	0.9968882198610443	0.006623278257504261	1	0.958
molecular_function	GO:0016168	chlorophyll binding	0.9976107587296494	0.007967469775582946	1	0.972
cellular_component	GO:0030479	actin cortical patch	0.9992062856308989	0.01338023093350813	1	0.975
cellular_component	GO:0061645	endocytic patch	0.9992062856308989	0.01338023093350813	1	0.975
biological_process	GO:0046459	short-chain fatty acid metabolic process	1	0.0032456708612420056	1	0.977
molecular_function	GO:0044769	ATPase activity, coupled to transmembrane movement of ions, rotational mechanism	0.9983589744914323	0.008219638580492697	1	0.977
molecular_function	GO:0046961	proton-transporting ATPase activity, rotational mechanism	0.9983589744914323	0.008219638580492697	1	0.977
biological_process	GO:0072318	clathrin coat disassembly	0.9997213954274635	0.0032765846830238527	1	0.983
biological_process	GO:0072319	vesicle uncoating	0.9997213954274635	0.0032765846830238527	1	0.983
biological_process	GO:0015749	monosaccharide transmembrane transport	0.998936337100764	0.003575138786476342	1	0.985
biological_process	GO:0009820	alkaloid metabolic process	0.9988292101637541	0.0037033138247060753	1	0.986
molecular_function	GO:0015293	symporter activity	0.9950756144848103	0.008812288987783771	1	0.99
biological_process	GO:0006552	leucine catabolic process	0.9998154140571837	0.003721859658461567	1	0.993
biological_process	GO:0031539	positive regulation of anthocyanin metabolic process	0.9998154140571837	0.003721859658461567	1	0.993
molecular_function	GO:0015294	solute:cation symporter activity	0.9950140725510415	0.01015613816001876	1	0.993
molecular_function	GO:0030276	clathrin binding	0.9957588226861185	0.010606149224984441	1	0.993
biological_process	GO:0030048	actin filament-based movement	0.9991857802568621	0.0037680427467092137	1	0.994
biological_process	GO:0099515	actin filament-based transport	0.9991857802568621	0.0037680427467092137	1	0.994
biological_process	GO:1900457	regulation of brassinosteroid mediated signaling pathway	0.9991857802568621	0.0037680427467092137	1	0.994
cellular_component	GO:0042170	plastid membrane	0.9901420725306784	0.014133996447163871	1	0.994
cellular_component	GO:0000178	exosome (RNase complex)	0.9960805878994853	0.01473690697877809	1	0.994
biological_process	GO:0009741	response to brassinosteroid	0.9981461120251265	0.0037880431484172915	1	0.995
biological_process	GO:0009642	response to light intensity	0.9979721206022978	0.004021321019102377	1	0.995
biological_process	GO:0044282	small molecule catabolic process	0.9974354969503939	0.004199263286469661	1	0.995
biological_process	GO:0032870	cellular response to hormone stimulus	0.9966949141968408	0.004261342410192429	1	0.995
biological_process	GO:0010207	photosystem II assembly	0.9989178124030356	0.004374415959511151	1	0.995
biological_process	GO:0046323	glucose import	0.9984898215699063	0.005089339200377798	1	0.997
biological_process	GO:1904659	glucose transmembrane transport	0.9984898215699063	0.005089339200377798	1	0.997
biological_process	GO:0046034	ATP metabolic process	0.9972096299542119	0.005197659888952868	1	0.997
biological_process	GO:0009767	photosynthetic electron transport chain	0.9982261731445641	0.005311219632431196	1	0.998
biological_process	GO:0009812	flavonoid metabolic process	0.997505718260624	0.005323214659060935	1	0.998
biological_process	GO:0030050	vesicle transport along actin filament	0.9988867391799058	0.005367130897812888	1	0.998
biological_process	GO:1901401	regulation of tetrapyrrole metabolic process	0.9988867391799058	0.005367130897812888	1	0.998
biological_process	GO:0043401	steroid hormone mediated signaling pathway	0.9971976297020324	0.005752749934199052	1	0.998
biological_process	GO:0032787	monocarboxylic acid metabolic process	0.9957944193922881	0.005753668056793293	1	0.998
biological_process	GO:1901566	organonitrogen compound biosynthetic process	0.9952345662056632	0.005840301184449018	1	0.998
biological_process	GO:0006721	terpenoid metabolic process	0.9965369554595027	0.006248223984214081	1	0.998
biological_process	GO:0009944	polarity specification of adaxial/abaxial axis	0.9984819754331153	0.006268062946514331	1	0.998
biological_process	GO:0055114	oxidation-reduction process	0.995588762558486	0.006400061211621692	1	0.998
biological_process	GO:0006096	glycolytic process	0.9970787446410879	0.0064588864783011665	1	0.998
biological_process	GO:0006757	ATP generation from ADP	0.9970787446410879	0.0064588864783011665	1	0.998
biological_process	GO:0009135	purine nucleoside diphosphate metabolic process	0.9970787446410879	0.0064588864783011665	1	0.998
biological_process	GO:0009179	purine ribonucleoside diphosphate metabolic process	0.9970787446410879	0.0064588864783011665	1	0.998
biological_process	GO:0046031	ADP metabolic process	0.9970787446410879	0.0064588864783011665	1	0.998
biological_process	GO:0007015	actin filament organization	0.9964675826961771	0.0068569885201170185	1	0.998
biological_process	GO:0048545	response to steroid hormone	0.9964959192524752	0.007056978062470119	1	0.998
biological_process	GO:0071383	cellular response to steroid hormone stimulus	0.9964959192524752	0.007056978062470119	1	0.998
biological_process	GO:0009062	fatty acid catabolic process	0.9973837827812702	0.007438853116932188	1	0.998
biological_process	GO:0006090	pyruvate metabolic process	0.9962600407158857	0.007589940790545518	1	0.998
biological_process	GO:0009628	response to abiotic stimulus	0.9936375948386683	0.007632337465492467	1	0.998
biological_process	GO:0071483	cellular response to blue light	0.9984916468525491	0.007658492183885713	1	0.998
cellular_component	GO:0015629	actin cytoskeleton	0.989224413454874	0.02124545930546968	1	0.998
cellular_component	GO:0031969	chloroplast membrane	0.9848511334474337	0.021338731671173703	1	0.998
biological_process	GO:0009185	ribonucleoside diphosphate metabolic process	0.9962369765030554	0.008117879082212934	1	0.999
biological_process	GO:0009063	cellular amino acid catabolic process	0.9960121727393905	0.008159935060741927	1	0.999
biological_process	GO:0009734	auxin-activated signaling pathway	0.9948121083828214	0.008237207029047384	1	0.999
biological_process	GO:0006778	porphyrin-containing compound metabolic process	0.9956508300260891	0.008596712073611668	1	0.999
biological_process	GO:0044242	cellular lipid catabolic process	0.9953541614710905	0.008916586747051888	1	0.999
biological_process	GO:0019693	ribose phosphate metabolic process	0.9942491989771431	0.009005107162408531	1	0.999
biological_process	GO:0000028	ribosomal small subunit assembly	0.9978729700330526	0.009012244445036581	1	0.999
biological_process	GO:0031537	regulation of anthocyanin metabolic process	0.9978729700330526	0.009012244445036581	1	0.999
biological_process	GO:0099518	vesicle cytoskeletal trafficking	0.9978729700330526	0.009012244445036581	1	0.999
biological_process	GO:0009813	flavonoid biosynthetic process	0.9958218029263248	0.00925573166064466	1	0.999
molecular_function	GO:0004332	fructose-bisphosphate aldolase activity	0.9991819968415678	0.013688003062067725	1	0.999
molecular_function	GO:0004448	isocitrate dehydrogenase activity	0.9991819968415678	0.013688003062067725	1	0.999
molecular_function	GO:0005242	inward rectifier potassium channel activity	0.9991819968415678	0.013688003062067725	1	0.999
molecular_function	GO:0050734	hydroxycinnamoyltransferase activity	0.9991819968415678	0.013688003062067725	1	0.999
cellular_component	GO:1905354	exoribonuclease complex	0.9934889152771867	0.022140147009146367	1	0.999
cellular_component	GO:0034045	phagophore assembly site membrane	0.996632235494943	0.022904364449303143	1	0.999
cellular_component	GO:0005576	extracellular region	0.9790546129206825	0.025676658144631815	1	0.999
cellular_component	GO:0000176	nuclear exosome (RNase complex)	0.9920911542537256	0.030902709995798895	1	0.999
cellular_component	GO:0033176	proton-transporting V-type ATPase complex	0.9897441663169582	0.031863676094141015	1	0.999
cellular_component	GO:0042575	DNA polymerase complex	0.9897441663169582	0.031863676094141015	1	0.999
biological_process	GO:0009132	nucleoside diphosphate metabolic process	0.99548178093498	0.009417959653034188	1	1
biological_process	GO:0009742	brassinosteroid mediated signaling pathway	0.99548178093498	0.009417959653034188	1	1
biological_process	GO:0046939	nucleotide phosphorylation	0.99548178093498	0.009417959653034188	1	1
biological_process	GO:0071367	cellular response to brassinosteroid stimulus	0.99548178093498	0.009417959653034188	1	1
biological_process	GO:0006006	glucose metabolic process	0.996262504354702	0.00947300153797935	1	1
biological_process	GO:0071495	cellular response to endogenous stimulus	0.9922177574393387	0.00975597550178477	1	1
biological_process	GO:0009646	response to absence of light	0.9962275637619448	0.009859256415696365	1	1
biological_process	GO:0009943	adaxial/abaxial axis specification	0.9973500846113466	0.00988621050437531	1	1
biological_process	GO:0051051	negative regulation of transport	0.9973500846113466	0.00988621050437531	1	1
biological_process	GO:0006753	nucleoside phosphate metabolic process	0.9931886459337447	0.009971602467681494	1	1
biological_process	GO:0006165	nucleoside diphosphate phosphorylation	0.9952006573996219	0.010109000971313831	1	1
biological_process	GO:0019395	fatty acid oxidation	0.9962352212055874	0.010194408858821934	1	1
biological_process	GO:0051188	cofactor biosynthetic process	0.9930770517918956	0.010286180988887327	1	1
biological_process	GO:0033013	tetrapyrrole metabolic process	0.9946404204061547	0.0104020359565583	1	1
biological_process	GO:0010275	NAD(P)H dehydrogenase complex assembly	0.9989719003998416	0.010456259804219686	1	1
biological_process	GO:1901403	positive regulation of tetrapyrrole metabolic process	0.9989719003998416	0.010456259804219686	1	1
biological_process	GO:1901465	positive regulation of tetrapyrrole biosynthetic process	0.9989719003998416	0.010456259804219686	1	1
biological_process	GO:0009902	chloroplast relocation	0.9966339604297589	0.01059887613139029	1	1
biological_process	GO:0051667	establishment of plastid localization	0.9966339604297589	0.01059887613139029	1	1
biological_process	GO:0098754	detoxification	0.9964248612135236	0.010602719401333517	1	1
biological_process	GO:0009640	photomorphogenesis	0.994910519116301	0.010842882671417416	1	1
biological_process	GO:0042548	regulation of photosynthesis, light reaction	0.9979854595375819	0.010946905052309107	1	1
biological_process	GO:0046165	alcohol biosynthetic process	0.9952233804904641	0.011135359188758411	1	1
biological_process	GO:0009657	plastid organization	0.9922333193244999	0.011568502331618954	1	1
biological_process	GO:0007165	signal transduction	0.9899378366385225	0.012037161546468809	1	1
biological_process	GO:0071365	cellular response to auxin stimulus	0.9920225684606078	0.012304423434349362	1	1
biological_process	GO:0030036	actin cytoskeleton organization	0.9927757314706604	0.012856369100080343	1	1
biological_process	GO:0006102	isocitrate metabolic process	0.9992258684379094	0.013131828057847836	1	1
biological_process	GO:0006546	glycine catabolic process	0.9992258684379094	0.013131828057847836	1	1
biological_process	GO:0009233	menaquinone metabolic process	0.9992258684379094	0.013131828057847836	1	1
biological_process	GO:0009234	menaquinone biosynthetic process	0.9992258684379094	0.013131828057847836	1	1
biological_process	GO:0009720	detection of hormone stimulus	0.9992258684379094	0.013131828057847836	1	1
biological_process	GO:0009726	detection of endogenous stimulus	0.9992258684379094	0.013131828057847836	1	1
biological_process	GO:0009729	detection of brassinosteroid stimulus	0.9992258684379094	0.013131828057847836	1	1
biological_process	GO:0042814	monopolar cell growth	0.9992258684379094	0.013131828057847836	1	1
biological_process	GO:1904143	positive regulation of carotenoid biosynthetic process	0.9992258684379094	0.013131828057847836	1	1
biological_process	GO:0007231	osmosensory signaling pathway	1	0.013604036559787341	1	1
biological_process	GO:0007416	synapse assembly	1	0.013604036559787341	1	1
biological_process	GO:0008582	regulation of synaptic growth at neuromuscular junction	1	0.013604036559787341	1	1
biological_process	GO:0010270	photosystem II oxygen evolving complex assembly	1	0.013604036559787341	1	1
biological_process	GO:0010446	response to alkaline pH	1	0.013604036559787341	1	1
biological_process	GO:0019605	butyrate metabolic process	1	0.013604036559787341	1	1
biological_process	GO:0032119	sequestering of zinc ion	1	0.013604036559787341	1	1
biological_process	GO:0034473	U1 snRNA 3'-end processing	1	0.013604036559787341	1	1
biological_process	GO:0034476	U5 snRNA 3'-end processing	1	0.013604036559787341	1	1
biological_process	GO:0043181	vacuolar sequestering	1	0.013604036559787341	1	1
biological_process	GO:0051124	synaptic growth at neuromuscular junction	1	0.013604036559787341	1	1
biological_process	GO:0051963	regulation of synapse assembly	1	0.013604036559787341	1	1
biological_process	GO:0071329	cellular response to sucrose stimulus	1	0.013604036559787341	1	1
biological_process	GO:0071469	cellular response to alkaline pH	1	0.013604036559787341	1	1
biological_process	GO:1900067	regulation of cellular response to alkaline pH	1	0.013604036559787341	1	1
biological_process	GO:1901888	regulation of cell junction assembly	1	0.013604036559787341	1	1
biological_process	GO:1904396	regulation of neuromuscular junction development	1	0.013604036559787341	1	1
biological_process	GO:0016108	tetraterpenoid metabolic process	0.9947037970199986	0.01369312734369371	1	1
biological_process	GO:0016116	carotenoid metabolic process	0.9947037970199986	0.01369312734369371	1	1
molecular_function	GO:0009884	cytokinin receptor activity	1	0.014061489276729138	1	1
molecular_function	GO:0047172	shikimate O-hydroxycinnamoyltransferase activity	1	0.014061489276729138	1	1
molecular_function	GO:0050275	scopoletin glucosyltransferase activity	1	0.014061489276729138	1	1
molecular_function	GO:0050737	O-hydroxycinnamoyltransferase activity	1	0.014061489276729138	1	1
molecular_function	GO:0070205	2-succinyl-6-hydroxy-2,4-cyclohexadiene-1-carboxylate synthase activity	1	0.014061489276729138	1	1
biological_process	GO:0015994	chlorophyll metabolic process	0.9929106105403872	0.014145221412058094	1	1
biological_process	GO:0009694	jasmonic acid metabolic process	0.9947506491452669	0.01469647181932224	1	1
biological_process	GO:0023052	signaling	0.9874387475193254	0.01493695777087691	1	1
biological_process	GO:0009083	branched-chain amino acid catabolic process	0.9949106607996222	0.015006505676200273	1	1
biological_process	GO:0019750	chloroplast localization	0.9949106607996222	0.015006505676200273	1	1
biological_process	GO:0051644	plastid localization	0.9949106607996222	0.015006505676200273	1	1
molecular_function	GO:0016830	carbon-carbon lyase activity	0.9915680561122823	0.01510417375961875	1	1
biological_process	GO:0045834	positive regulation of lipid metabolic process	0.995193419202544	0.015104427690697884	1	1
molecular_function	GO:0005372	water transmembrane transporter activity	0.9958924686717952	0.015333384572124645	1	1
molecular_function	GO:0015250	water channel activity	0.9958924686717952	0.015333384572124645	1	1
biological_process	GO:0009117	nucleotide metabolic process	0.9892774316677185	0.015416501231283096	1	1
biological_process	GO:0048259	regulation of receptor-mediated endocytosis	0.9973734111170205	0.01566763726788129	1	1
biological_process	GO:0042752	regulation of circadian rhythm	0.993148408299275	0.016101242656458688	1	1
molecular_function	GO:0005351	carbohydrate:proton symporter activity	0.9941685407976446	0.016109340452293872	1	1
molecular_function	GO:0005402	carbohydrate:cation symporter activity	0.9941685407976446	0.016109340452293872	1	1
biological_process	GO:0030029	actin filament-based process	0.990671252063622	0.0161321158009446	1	1
biological_process	GO:0009639	response to red or far red light	0.9889277833357614	0.0173727306007097	1	1
biological_process	GO:0009991	response to extracellular stimulus	0.9881627780920946	0.01776987636870396	1	1
molecular_function	GO:0015077	monovalent inorganic cation transmembrane transporter activity	0.9880938964370063	0.017881529223042408	1	1
biological_process	GO:0009725	response to hormone	0.984216794976871	0.018894419619825964	1	1
biological_process	GO:0018298	protein-chromophore linkage	0.9913816419342671	0.019186473849381668	1	1
biological_process	GO:0009259	ribonucleotide metabolic process	0.9867141246395782	0.020016426090082366	1	1
biological_process	GO:0071396	cellular response to lipid	0.98487211532530194	0.020539198994150843	1	1
biological_process	GO:0006635	fatty acid beta-oxidation	0.9925475753570507	0.020672066451138414	1	1
biological_process	GO:0015718	monocarboxylic acid transport	0.9925475753570507	0.020672066451138414	1	1
biological_process	GO:0015711	organic anion transport	0.98665054846547	0.02108512341611643	1	1
biological_process	GO:0065001	specification of axis polarity	0.9927393561276017	0.02126740069079041	1	1
biological_process	GO:0006882	cellular zinc ion homeostasis	0.9937319370534856	0.021445991020528556	1	1
biological_process	GO:0046889	positive regulation of lipid biosynthetic process	0.9937319370534856	0.021445991020528556	1	1
biological_process	GO:0051960	regulation of nervous system development	0.9937319370534856	0.021445991020528556	1	1
molecular_function	GO:0102336	3-oxo-arachidoyl-CoA synthase activity	0.9941945438874176	0.022046631744900003	1	1
molecular_function	GO:0102337	3-oxo-cerotoyl-CoA synthase activity	0.9941945438874176	0.022046631744900003	1	1
molecular_function	GO:0102338	3-oxo-lignoceronyl-CoA synthase activity	0.9941945438874176	0.022046631744900003	1	1
molecular_function	GO:0102756	very-long-chain 3-ketoacyl-CoA synthase activity	0.9941945438874176	0.022046631744900003	1	1
biological_process	GO:0009740	gibberellic acid mediated signaling pathway	0.98950943165712	0.02229735484475697	1	1
biological_process	GO:0010476	gibberellin mediated signaling pathway	0.98950943165712	0.02229735484475697	1	1
biological_process	GO:0071370	cellular response to gibberellin stimulus	0.98950943165712	0.02229735484475697	1	1
biological_process	GO:0031930	mitochondria-nucleus signaling pathway	0.9967234153169762	0.022422385006212756	1	1
biological_process	GO:0034475	U4 snRNA 3'-end processing	0.9967234153169762	0.022422385006212756	1	1
biological_process	GO:0045806	negative regulation of endocytosis	0.9967234153169762	0.022422385006212756	1	1
biological_process	GO:0048261	negative regulation of receptor-mediated endocytosis	0.9967234153169762	0.022422385006212756	1	1
biological_process	GO:0072350	tricarboxylic acid metabolic process	0.9967234153169762	0.022422385006212756	1	1
molecular_function	GO:0004435	phosphatidylinositol phospholipase C activity	0.9965191105618372	0.023501715523313572	1	1
molecular_function	GO:0004629	phospholipase C activity	0.9965191105618372	0.023501715523313572	1	1
molecular_function	GO:0043891	glyceraldehyde-3-phosphate dehydrogenase (NAD(P)+) (phosphorylating) activity	0.9965191105618372	0.023501715523313572	1	1
biological_process	GO:0007154	cell communication	0.9793396728590259	0.02409885445218548	1	1
molecular_function	GO:0046527	glucosyltransferase activity	0.9850101770825308	0.024303837384215154	1	1
biological_process	GO:0015849	organic acid transport	0.985124802791906	0.024768346879225692	1	1
biological_process	GO:0046942	carboxylic acid transport	0.985124802791906	0.024768346879225692	1	1
molecular_function	GO:0003700	DNA-binding transcription factor activity	0.9789855474471081	0.025793626542572952	1	1
biological_process	GO:0031408	oxylipin biosynthetic process	0.9895466901904463	0.026353064145614037	1	1
biological_process	GO:0055086	nucleobase-containing small molecule metabolic process	0.9803047020828152	0.026569996001900843	1	1
biological_process	GO:0006081	cellular aldehyde metabolic process	0.9866974683120616	0.027476192419894963	1	1
biological_process	GO:0006085	acetyl-CoA biosynthetic process	0.9942636409584606	0.027585171139491625	1	1
biological_process	GO:0007032	endosome organization	0.9942636409584606	0.027585171139491625	1	1
biological_process	GO:0031540	regulation of anthocyanin biosynthetic process	0.9942636409584606	0.027585171139491625	1	1
biological_process	GO:0016109	tetraterpenoid biosynthetic process	0.9893972805986665	0.027779840839236052	1	1
biological_process	GO:0016117	carotenoid biosynthetic process	0.9893972805986665	0.027779840839236052	1	1
biological_process	GO:0010114	response to red light	0.9875555960934825	0.027793577307768352	1	1
biological_process	GO:0031667	response to nutrient levels	0.9811955912862111	0.028343622133839105	1	1
molecular_function	GO:0005506	iron ion binding	0.9809500614988979	0.028595864414055244	1	1
biological_process	GO:0010109	regulation of photosynthesis	0.9894011238686098	0.029090985367683824	1	1
biological_process	GO:0055069	zinc ion homeostasis	0.9894011238686098	0.029090985367683824	1	1
molecular_function	GO:0016879	ligase activity, forming carbon-nitrogen bonds	0.9846951280267289	0.029529155194166688	1	1
biological_process	GO:0034440	lipid oxidation	0.986914861042905	0.029845642024994144	1	1
molecular_function	GO:0015318	inorganic molecular entity transmembrane transporter activity	0.9764996879829634	0.029887738048386524	1	1
biological_process	GO:0000578	embryonic axis specification	0.9923415078161143	0.03010846666230003	1	1
biological_process	GO:0016129	phytosteroid biosynthetic process	0.9923415078161143	0.03010846666230003	1	1
biological_process	GO:0016132	brassinosteroid biosynthetic process	0.9923415078161143	0.03010846666230003	1	1
biological_process	GO:0090056	regulation of chlorophyll metabolic process	0.9923415078161143	0.03010846666230003	1	1
biological_process	GO:1901463	regulation of tetrapyrrole biosynthetic process	0.9923415078161143	0.03010846666230003	1	1
biological_process	GO:0072329	monocarboxylic acid catabolic process	0.9844729169186595	0.03088626592615543	1	1
biological_process	GO:0016106	sesquiterpenoid biosynthetic process	0.9901137894956247	0.030903993261017577	1	1
biological_process	GO:0009649	entrainment of circadian clock	0.9909877555549634	0.031006972471520542	1	1
biological_process	GO:0030100	regulation of endocytosis	0.9909877555549634	0.031006972471520542	1	1
biological_process	GO:1900425	negative regulation of defense response to bacterium	0.9909877555549634	0.031006972471520542	1	1
biological_process	GO:0071407	cellular response to organic cyclic compound	0.9798142706131637	0.031250896703376246	1	1
biological_process	GO:0009606	tropism	0.9828678406472673	0.03167689827484444	1	1
molecular_function	GO:0043878	glyceraldehyde-3-phosphate dehydrogenase (NAD+) (non-phosphorylating) activity	0.9917803614195073	0.03188765493478894	1	1
biological_process	GO:0010582	floral meristem determinacy	0.9962781403415384	0.031951764856620345	1	1
biological_process	GO:0034329	cell junction assembly	0.9962781403415384	0.031951764856620345	1	1
biological_process	GO:0042135	neurotransmitter catabolic process	0.9962781403415384	0.031951764856620345	1	1
biological_process	GO:0046292	formaldehyde metabolic process	0.9962781403415384	0.031951764856620345	1	1
biological_process	GO:0048658	anther wall tapetum development	0.9962781403415384	0.031951764856620345	1	1
biological_process	GO:0110095	cellular detoxification of aldehyde	0.9962781403415384	0.031951764856620345	1	1
biological_process	GO:0110096	cellular response to aldehyde	0.9962781403415384	0.031951764856620345	1	1
biological_process	GO:1900186	negative regulation of clathrin-dependent endocytosis	0.9962781403415384	0.031951764856620345	1	1
biological_process	GO:1990641	response to iron ion starvation	0.9962781403415384	0.031951764856620345	1	1
biological_process	GO:0015995	chlorophyll biosynthetic process	0.9848608896422285	0.032127774787019836	1	1
molecular_function	GO:0051117	ATPase binding	0.988690948563391	0.03244008604964608	1	1
cellular_component	GO:0000418	RNA polymerase IV complex	0.9961888042711464	0.032518301342817094	1	1
cellular_component	GO:0005782	peroxisomal matrix	0.9961888042711464	0.032518301342817094	1	1
cellular_component	GO:0009538	photosystem I reaction center	0.9961888042711464	0.032518301342817094	1	1
cellular_component	GO:0031907	microbody lumen	0.9961888042711464	0.032518301342817094	1	1
cellular_component	GO:0033180	proton-transporting V-type ATPase, V1 domain	0.9961888042711464	0.032518301342817094	1	1
biological_process	GO:1901700	response to oxygen-containing compound	0.9722669295232016	0.032662674978253196	1	1
biological_process	GO:0006811	ion transport	0.9739027295586316	0.032706752709513384	1	1
cellular_component	GO:0005887	integral component of plasma membrane	0.9798401623818164	0.032964598479861884	1	1
molecular_function	GO:0004300	enoyl-CoA hydratase activity	0.9960780277164623	0.033220064619127854	1	1
molecular_function	GO:0008146	sulfotransferase activity	0.9960780277164623	0.033220064619127854	1	1
molecular_function	GO:0008494	translation activator activity	0.9960780277164623	0.033220064619127854	1	1
molecular_function	GO:0045543	gibberellin 2-beta-dioxygenase activity	0.9960780277164623	0.033220064619127854	1	1
molecular_function	GO:0099094	ligand-gated cation channel activity	0.9960780277164623	0.033220064619127854	1	1
molecular_function	GO:0016614	oxidoreductase activity, acting on CH-OH group of donors	0.9770341532948706	0.03416558267299431	1	1
biological_process	GO:1903825	organic acid transmembrane transport	0.9822149739607265	0.034226840005799244	1	1
biological_process	GO:1905039	carboxylic acid transmembrane transport	0.9822149739607265	0.034226840005799244	1	1
molecular_function	GO:0016903	oxidoreductase activity, acting on the aldehyde or oxo group of donors	0.9824578812279923	0.03444075604032339	1	1
biological_process	GO:0022900	electron transport chain	0.9814631713610489	0.03445071859673112	1	1
biological_process	GO:0060284	regulation of cell development	0.9838987573435414	0.03472236821224825	1	1
biological_process	GO:0072665	protein localization to vacuole	0.9838987573435414	0.03472236821224825	1	1
molecular_function	GO:0050662	coenzyme binding	0.9728398370194122	0.03591868413023836	1	1
biological_process	GO:0033866	nucleoside bisphosphate biosynthetic process	0.9853035281806777	0.03650208685251195	1	1
biological_process	GO:0034030	ribonucleoside bisphosphate biosynthetic process	0.9853035281806777	0.03650208685251195	1	1
biological_process	GO:0034033	purine nucleoside bisphosphate biosynthetic process	0.9853035281806777	0.03650208685251195	1	1
biological_process	GO:0006820	anion transport	0.9728368234555516	0.03788890064084651	1	1
biological_process	GO:0006629	lipid metabolic process	0.9682176843816055	0.03827198255559121	1	1
biological_process	GO:0071310	cellular response to organic substance	0.9678340859618118	0.03836106097869152	1	1
biological_process	GO:0006898	receptor-mediated endocytosis	0.9808135261506183	0.039461178651681285	1	1
cellular_component	GO:0005938	cell cortex	0.9760304083191028	0.03980926646471211	1	1
biological_process	GO:0006779	porphyrin-containing compound biosynthetic process	0.979312037792893	0.04047082947149853	1	1
biological_process	GO:0006002	fructose 6-phosphate metabolic process	0.9921569917630598	0.04064660596780337	1	1
biological_process	GO:0032544	plastid translation	0.9921569917630598	0.04064660596780337	1	1
biological_process	GO:0042753	positive regulation of circadian rhythm	0.9921569917630598	0.04064660596780337	1	1
biological_process	GO:0051194	positive regulation of cofactor metabolic process	0.9921569917630598	0.04064660596780337	1	1
biological_process	GO:0008299	isoprenoid biosynthetic process	0.9732684889054599	0.04091085382963016	1	1
biological_process	GO:0030705	cytoskeleton-dependent intracellular transport	0.9848955723093021	0.04095585619836577	1	1
biological_process	GO:0009719	response to endogenous stimulus	0.9647857091438916	0.041160066315593345	1	1
molecular_function	GO:0004176	ATP-dependent peptidase activity	0.9836272724588091	0.04175344856412938	1	1
molecular_function	GO:0016405	CoA-ligase activity	0.9836272724588091	0.04175344856412938	1	1
biological_process	GO:0009165	nucleotide biosynthetic process	0.9721777466904811	0.04223266720120294	1	1
molecular_function	GO:0004806	triglyceride lipase activity	0.9916910262892471	0.04249264278901433	1	1
molecular_function	GO:0005504	fatty acid binding	0.9916910262892471	0.04249264278901433	1	1
molecular_function	GO:0016160	amylase activity	0.9916910262892471	0.04249264278901433	1	1
molecular_function	GO:0051427	hormone receptor binding	0.9916910262892471	0.04249264278901433	1	1
biological_process	GO:0003333	amino acid transmembrane transport	0.979461991770545	0.04282771677384439	1	1
biological_process	GO:0009850	auxin metabolic process	0.979461991770545	0.04282771677384439	1	1
biological_process	GO:0070887	cellular response to chemical stimulus	0.9629706456213909	0.04331950580259229	1	1
biological_process	GO:0009765	photosynthesis, light harvesting	0.98099542596795275	0.04364735287483952	1	1
biological_process	GO:0031407	oxylipin metabolic process	0.98099542596795275	0.04364735287483952	1	1
molecular_function	GO:0020037	heme binding	0.9703128977280058	0.043701015201031215	1	1
molecular_function	GO:0016616	oxidoreductase activity, acting on the CH-OH group of donors, NAD or NADP as acceptor	0.9703508434691754	0.044199922051642596	1	1
biological_process	GO:0034472	snRNA 3'-end processing	0.9890530949476909	0.04422343722667415	1	1
biological_process	GO:0045828	positive regulation of isoprenoid metabolic process	0.9890530949476909	0.04422343722667415	1	1
biological_process	GO:0006865	amino acid transport	0.9757925553230812	0.04427622715258099	1	1
biological_process	GO:0000027	ribosomal large subunit assembly	0.985743553856636	0.044407393534045804	1	1
biological_process	GO:0009695	jasmonic acid biosynthetic process	0.985743553856636	0.044407393534045804	1	1
biological_process	GO:0016075	rRNA catabolic process	0.985743553856636	0.044407393534045804	1	1
biological_process	GO:0001773	myeloid dendritic cell activation	0.9967543291387579	0.04467913365542345	1	1
biological_process	GO:0002367	cytokine production involved in immune response	0.9967543291387579	0.04467913365542345	1	1
biological_process	GO:0002369	T cell cytokine production	0.9967543291387579	0.04467913365542345	1	1
biological_process	GO:0002456	T cell mediated immunity	0.9967543291387579	0.04467913365542345	1	1
biological_process	GO:0003016	respiratory system process	0.9967543291387579	0.04467913365542345	1	1
biological_process	GO:0003351	epithelial cilium movement involved in extracellular fluid movement	0.9967543291387579	0.04467913365542345	1	1
biological_process	GO:0006858	extracellular transport	0.9967543291387579	0.04467913365542345	1	1
biological_process	GO:0007528	neuromuscular junction development	0.9967543291387579	0.04467913365542345	1	1
biological_process	GO:0010001	glial cell differentiation	0.9967543291387579	0.04467913365542345	1	1
biological_process	GO:0010623	programmed cell death involved in cell development	0.9967543291387579	0.04467913365542345	1	1
biological_process	GO:0016103	diterpenoid catabolic process	0.9967543291387579	0.04467913365542345	1	1
biological_process	GO:0021915	neural tube development	0.9967543291387579	0.04467913365542345	1	1
biological_process	GO:0030388	fructose 1,6-bisphosphate metabolic process	0.9967543291387579	0.04467913365542345	1	1
biological_process	GO:0031054	pre-miRNA processing	0.9967543291387579	0.04467913365542345	1	1
biological_process	GO:0031542	positive regulation of anthocyanin biosynthetic process	0.9967543291387579	0.04467913365542345	1	1
biological_process	GO:0033561	regulation of water loss via skin	0.9967543291387579	0.04467913365542345	1	1
biological_process	GO:0035743	CD4-positive, alpha-beta T cell cytokine production	0.9967543291387579	0.04467913365542345	1	1
biological_process	GO:0035745	T-helper 2 cell cytokine production	0.9967543291387579	0.04467913365542345	1	1
biological_process	GO:0042063	gliogenesis	0.9967543291387579	0.04467913365542345	1	1
biological_process	GO:0042092	type 2 immune response	0.9967543291387579	0.04467913365542345	1	1
biological_process	GO:0045487	gibberellin catabolic process	0.9967543291387579	0.04467913365542345	1	1
biological_process	GO:0046168	glycerol-3-phosphate catabolic process	0.9967543291387579	0.04467913365542345	1	1
biological_process	GO:0050773	regulation of dendrite development	0.9967543291387579	0.04467913365542345	1	1
biological_process	GO:0051446	positive regulation of meiotic cell cycle	0.9967543291387579	0.04467913365542345	1	1
biological_process	GO:0061436	establishment of skin barrier	0.9967543291387579	0.04467913365542345	1	1
biological_process	GO:0070072	vacuolar proton-transporting V-type ATPase complex assembly	0.9967543291387579	0.04467913365542345	1	1
biological_process	GO:0071042	nuclear polyadenylation-dependent mRNA catabolic process	0.9967543291387579	0.04467913365542345	1	1
biological_process	GO:0071047	polyadenylation-dependent mRNA catabolic process	0.9967543291387579	0.04467913365542345	1	1
biological_process	GO:0071324	cellular response to disaccharide stimulus	0.9967543291387579	0.04467913365542345	1	1
biological_process	GO:0080177	plastoglobule organization	0.9967543291387579	0.04467913365542345	1	1
biological_process	GO:0120197	mucociliary clearance	0.9967543291387579	0.04467913365542345	1	1
biological_process	GO:1902478	negative regulation of defense response to bacterium, incompatible interaction	0.9967543291387579	0.04467913365542345	1	1
biological_process	GO:1904950	negative regulation of establishment of protein localization	0.9967543291387579	0.04467913365542345	1	1
biological_process	GO:1905879	regulation of oogenesis	0.9967543291387579	0.04467913365542345	1	1
biological_process	GO:0009150	purine ribonucleotide metabolic process	0.9694131227281386	0.044892719012355115	1	1
biological_process	GO:0019253	reductive pentose-phosphate cycle	0.9869881784392118	0.04506803112612302	1	1
biological_process	GO:0019685	photosynthesis, dark reaction	0.9869881784392118	0.04506803112612302	1	1
biological_process	GO:0048017	inositol lipid-mediated signaling	0.9869881784392118	0.04506803112612302	1	1
cellular_component	GO:0009360	DNA polymerase III complex	0.9966889823180175	0.045300584548922995	1	1
cellular_component	GO:0000407	phagophore assembly site	0.9852630930212218	0.045626822608282734	1	1
molecular_function	GO:0003919	FMN adenylyltransferase activity	0.9966079968608408	0.046069947689438714	1	1
molecular_function	GO:0004321	fatty-acyl-CoA synthase activity	0.9966079968608408	0.046069947689438714	1	1
molecular_function	GO:0004367	glycerol-3-phosphate dehydrogenase [NAD+] activity	0.9966079968608408	0.046069947689438714	1	1
molecular_function	GO:0030331	estrogen receptor binding	0.9966079968608408	0.046069947689438714	1	1
molecular_function	GO:0030523	dihydrolipoamide S-acyltransferase activity	0.9966079968608408	0.046069947689438714	1	1
molecular_function	GO:0047952	glycerol-3-phosphate dehydrogenase [NAD(P)+] activity	0.9966079968608408	0.046069947689438714	1	1
molecular_function	GO:0051731	polynucleotide 5'-hydroxyl-kinase activity	0.9966079968608408	0.046069947689438714	1	1
molecular_function	GO:0015923	mannosidase activity	0.9883427001291081	0.04647526727899357	1	1
molecular_function	GO:0016408	C-acyltransferase activity	0.9883427001291081	0.04647526727899357	1	1
biological_process	GO:0072521	purine-containing compound metabolic process	0.9666347285121195	0.047479815312504864	1	1
molecular_function	GO:0002020	protease binding	0.9860739560712588	0.04760406456508063	1	1
biological_process	GO:0001101	response to acid chemical	0.959878427207745	0.0478010086746371	1	1
molecular_function	GO:0003779	actin binding	0.9699768957633326	0.0488441143776819	1	1
molecular_function	GO:0004553	hydrolase activity, hydrolyzing O-glycosyl compounds	0.9637704589165716	0.04979116634019025	1	1
biological_process	GO:0009658	chloroplast organization	0.9649478309403532	0.050030313476212195	1	1
molecular_function	GO:0140110	transcription regulator activity	0.9576264711167481	0.050315099370856466	1	1
biological_process	GO:0051261	protein depolymerization	0.9766007053088133	0.05044624854684678	1	1
biological_process	GO:0006714	sesquiterpenoid metabolic process	0.9793279335488616	0.050487123140804994	1	1
biological_process	GO:1901661	quinone metabolic process	0.9793279335488616	0.050487123140804994	1	1
biological_process	GO:1901663	quinone biosynthetic process	0.9793279335488616	0.050487123140804994	1	1
molecular_function	GO:0003774	motor activity	0.9694534737319376	0.05140117458360394	1	1
biological_process	GO:0006163	purine nucleotide metabolic process	0.9641036405929228	0.051677853664534056	1	1
biological_process	GO:1901293	nucleoside phosphate biosynthetic process	0.965001000658654	0.052164044056813894	1	1
biological_process	GO:0009060	aerobic respiration	0.9741506446759634	0.05219508860822113	1	1
molecular_function	GO:0022890	inorganic cation transmembrane transporter activity	0.9602245391229522	0.052323797234616706	1	1
cellular_component	GO:0005844	polysome	0.9755583658969966	0.05237639505170397	1	1
molecular_function	GO:0019901	protein kinase binding	0.9704708448058332	0.05358608085290006	1	1
cellular_component	GO:0009506	plasmodesma	0.9562580835908663	0.053992664468542326	1	1
biological_process	GO:0010091	trichome branching	0.9787325993092095	0.054081493203416015	1	1
biological_process	GO:0072583	clathrin-dependent endocytosis	0.9751219825191357	0.054738323789461446	1	1
biological_process	GO:0044271	cellular nitrogen compound biosynthetic process	0.9506320387072764	0.055434234621933184	1	1
molecular_function	GO:0035251	UDP-glucosyltransferase activity	0.9654461066628683	0.05545600769495177	1	1
biological_process	GO:0006066	alcohol metabolic process	0.9632500897828178	0.05596163088254998	1	1
biological_process	GO:0072666	establishment of protein localization to vacuole	0.9722064226922317	0.05686524125631532	1	1
cellular_component	GO:0055044	symplast	0.9538125646246869	0.056876767208417736	1	1
biological_process	GO:0000050	urea cycle	1	0.05700392706679423	1	1
biological_process	GO:0002154	thyroid hormone mediated signaling pathway	1	0.05700392706679423	1	1
biological_process	GO:0002155	regulation of thyroid hormone mediated signaling pathway	1	0.05700392706679423	1	1
biological_process	GO:0002254	kinin cascade	1	0.05700392706679423	1	1
biological_process	GO:0002353	plasma kallikrein-kinin cascade	1	0.05700392706679423	1	1
biological_process	GO:0002793	positive regulation of peptide secretion	1	0.05700392706679423	1	1
biological_process	GO:0002938	tRNA guanine ribose methylation	1	0.05700392706679423	1	1
biological_process	GO:0006083	acetate metabolic process	1	0.05700392706679423	1	1
biological_process	GO:0006426	glycyl-tRNA aminoacylation	1	0.05700392706679423	1	1
biological_process	GO:0006571	tyrosine biosynthetic process	1	0.05700392706679423	1	1
biological_process	GO:0006747	FAD biosynthetic process	1	0.05700392706679423	1	1
biological_process	GO:0007040	lysosome organization	1	0.05700392706679423	1	1
biological_process	GO:0007455	eye-antennal disc morphogenesis	1	0.05700392706679423	1	1
biological_process	GO:0007469	antennal development	1	0.05700392706679423	1	1
biological_process	GO:0007617	mating behavior	1	0.05700392706679423	1	1
biological_process	GO:0007618	mating	1	0.05700392706679423	1	1
biological_process	GO:0007619	courtship behavior	1	0.05700392706679423	1	1
biological_process	GO:0008038	neuron recognition	1	0.05700392706679423	1	1
biological_process	GO:0008347	glial cell migration	1	0.05700392706679423	1	1
biological_process	GO:0010271	regulation of chlorophyll catabolic process	1	0.05700392706679423	1	1
biological_process	GO:0010599	production of lsiRNA involved in RNA interference	1	0.05700392706679423	1	1
biological_process	GO:0010966	regulation of phosphate transport	1	0.05700392706679423	1	1
biological_process	GO:0018871	1-aminocyclopropane-1-carboxylate metabolic process	1	0.05700392706679423	1	1
biological_process	GO:0022416	chaeta development	1	0.05700392706679423	1	1
biological_process	GO:0030072	peptide hormone secretion	1	0.05700392706679423	1	1
biological_process	GO:0031000	response to caffeine	1	0.05700392706679423	1	1
biological_process	GO:0031529	ruffle organization	1	0.05700392706679423	1	1
biological_process	GO:0032868	response to insulin	1	0.05700392706679423	1	1
biological_process	GO:0034638	phosphatidylcholine catabolic process	1	0.05700392706679423	1	1
biological_process	GO:0034757	negative regulation of iron ion transport	1	0.05700392706679423	1	1
biological_process	GO:0035193	larval central nervous system remodeling	1	0.05700392706679423	1	1
biological_process	GO:0035214	eye-antennal disc development	1	0.05700392706679423	1	1
biological_process	GO:0035315	hair cell differentiation	1	0.05700392706679423	1	1
biological_process	GO:0035316	non-sensory hair organization	1	0.05700392706679423	1	1
biological_process	GO:0035317	imaginal disc-derived wing hair organization	1	0.05700392706679423	1	1
biological_process	GO:0035835	indole alkaloid biosynthetic process	1	0.05700392706679423	1	1
biological_process	GO:0036092	phosphatidylinositol-3-phosphate biosynthetic process	1	0.05700392706679423	1	1
biological_process	GO:0036270	response to diuretic	1	0.05700392706679423	1	1
biological_process	GO:0042098	T cell proliferation	1	0.05700392706679423	1	1
biological_process	GO:0042218	1-aminocyclopropane-1-carboxylate biosynthetic process	1	0.05700392706679423	1	1
biological_process	GO:0042550	photosystem I stabilization	1	0.05700392706679423	1	1
biological_process	GO:0043279	response to alkaloid	1	0.05700392706679423	1	1
biological_process	GO:0045476	nurse cell apoptotic process	1	0.05700392706679423	1	1
biological_process	GO:0045477	regulation of nurse cell apoptotic process	1	0.05700392706679423	1	1
biological_process	GO:0045661	regulation of myoblast differentiation	1	0.05700392706679423	1	1
biological_process	GO:0045836	positive regulation of meiotic nuclear division	1	0.05700392706679423	1	1
biological_process	GO:0045924	regulation of female receptivity	1	0.05700392706679423	1	1
biological_process	GO:0046879	hormone secretion	1	0.05700392706679423	1	1
biological_process	GO:0046883	regulation of hormone secretion	1	0.05700392706679423	1	1
biological_process	GO:0046887	positive regulation of hormone secretion	1	0.05700392706679423	1	1
biological_process	GO:0046901	tetrahydrofolylpolyglutamate biosynthetic process	1	0.05700392706679423	1	1
biological_process	GO:0048281	inflorescence morphogenesis	1	0.05700392706679423	1	1
biological_process	GO:0048488	synaptic vesicle endocytosis	1	0.05700392706679423	1	1
biological_process	GO:0048654	anther morphogenesis	1	0.05700392706679423	1	1
biological_process	GO:0048655	anther wall tapetum morphogenesis	1	0.05700392706679423	1	1
biological_process	GO:0048656	anther wall tapetum formation	1	0.05700392706679423	1	1
biological_process	GO:0048657	anther wall tapetum cell differentiation	1	0.05700392706679423	1	1
biological_process	GO:0048800	antennal morphogenesis	1	0.05700392706679423	1	1
biological_process	GO:0051224	negative regulation of protein transport	1	0.05700392706679423	1	1
biological_process	GO:0051666	actin cortical patch localization	1	0.05700392706679423	1	1
biological_process	GO:0060151	peroxisome localization	1	0.05700392706679423	1	1
biological_process	GO:0060180	female mating behavior	1	0.05700392706679423	1	1
biological_process	GO:0070453	regulation of heme biosynthetic process	1	0.05700392706679423	1	1
biological_process	GO:0070455	positive regulation of heme biosynthetic process	1	0.05700392706679423	1	1
biological_process	GO:0070593	dendrite self-avoidance	1	0.05700392706679423	1	1
biological_process	GO:0071312	cellular response to alkaloid	1	0.05700392706679423	1	1
biological_process	GO:0071313	cellular response to caffeine	1	0.05700392706679423	1	1
biological_process	GO:0071415	cellular response to purine-containing compound	1	0.05700392706679423	1	1
biological_process	GO:0072376	protein activation cascade	1	0.05700392706679423	1	1
biological_process	GO:0072388	flavin adenine dinucleotide biosynthetic process	1	0.05700392706679423	1	1
biological_process	GO:0080117	secondary growth	1	0.05700392706679423	1	1
biological_process	GO:0090276	regulation of peptide hormone secretion	1	0.05700392706679423	1	1
biological_process	GO:0090277	positive regulation of peptide hormone secretion	1	0.05700392706679423	1	1
biological_process	GO:0097178	ruffle assembly	1	0.05700392706679423	1	1
biological_process	GO:0140058	neuron projection arborization	1	0.05700392706679423	1	1
biological_process	GO:0140238	presynaptic endocytosis	1	0.05700392706679423	1	1
biological_process	GO:0150011	regulation of neuron projection arborization	1	0.05700392706679423	1	1
biological_process	GO:0150013	negative regulation of neuron projection arborization	1	0.05700392706679423	1	1
biological_process	GO:1900027	regulation of ruffle assembly	1	0.05700392706679423	1	1
biological_process	GO:1901181	negative regulation of cellular response to caffeine	1	0.05700392706679423	1	1
biological_process	GO:1901404	regulation of tetrapyrrole catabolic process	1	0.05700392706679423	1	1
biological_process	GO:1902742	apoptotic process involved in development	1	0.05700392706679423	1	1
biological_process	GO:1904748	regulation of apoptotic process involved in development	1	0.05700392706679423	1	1
biological_process	GO:2000039	regulation of trichome morphogenesis	1	0.05700392706679423	1	1
biological_process	GO:0070925	organelle assembly	0.9604564187805376	0.05737289419875641	1	1
biological_process	GO:0033014	tetrapyrrole biosynthetic process	0.9691137340738445	0.05743051907982372	1	1
biological_process	GO:0008643	carbohydrate transport	0.9646380283280552	0.05749467202344831	1	1
cellular_component	GO:0001726	ruffle	1	0.05757192573695307	1	1
cellular_component	GO:0030093	chloroplast photosystem I	1	0.05757192573695307	1	1
cellular_component	GO:0032587	ruffle membrane	1	0.05757192573695307	1	1
cellular_component	GO:0070451	cell hair	1	0.05757192573695307	1	1
cellular_component	GO:0072379	ER membrane insertion complex	1	0.05757192573695307	1	1
biological_process	GO:0009937	regulation of gibberellic acid mediated signaling pathway	0.9784242012402098	0.057678627708916005	1	1
biological_process	GO:0097435	supramolecular fiber organization	0.9609161987164838	0.05773286028703008	1	1
molecular_function	GO:0003987	acetate-CoA ligase activity	1	0.05827472919161876	1	1
molecular_function	GO:0003995	acyl-CoA dehydrogenase activity	1	0.05827472919161876	1	1
molecular_function	GO:0004174	electron-transferring-flavoprotein dehydrogenase activity	1	0.05827472919161876	1	1
molecular_function	GO:0004450	isocitrate dehydrogenase (NADP+) activity	1	0.05827472919161876	1	1
molecular_function	GO:0004485	methylcrotonoyl-CoA carboxylase activity	1	0.05827472919161876	1	1
molecular_function	GO:0004820	glycine-tRNA ligase activity	1	0.05827472919161876	1	1
molecular_function	GO:0008839	4-hydroxy-tetrahydrodipicolinate reductase	1	0.05827472919161876	1	1
molecular_function	GO:0016303	1-phosphatidylinositol-3-kinase activity	1	0.05827472919161876	1	1
molecular_function	GO:0016649	oxidoreductase activity, acting on the CH-NH group of donors, quinone or similar compound as acceptor	1	0.05827472919161876	1	1
molecular_function	GO:0019172	glyoxalase III activity	1	0.05827472919161876	1	1
molecular_function	GO:0031405	lipoic acid binding	1	0.05827472919161876	1	1
molecular_function	GO:0035004	phosphatidylinositol 3-kinase activity	1	0.05827472919161876	1	1
molecular_function	GO:0036469	L-tryptophan decarboxylase activity	1	0.05827472919161876	1	1
molecular_function	GO:0043425	bHLH transcription factor binding	1	0.05827472919161876	1	1
molecular_function	GO:0043546	molybdopterin cofactor binding	1	0.05827472919161876	1	1
molecular_function	GO:0043748	O-succinylbenzoate synthase activity	1	0.05827472919161876	1	1
molecular_function	GO:0045430	chalcone isomerase activity	1	0.05827472919161876	1	1
molecular_function	GO:0045552	dihydrokaempferol 4-reductase activity	1	0.05827472919161876	1	1
molecular_function	GO:0046027	phospholipid:diacylglycerol acyltransferase activity	1	0.05827472919161876	1	1
molecular_function	GO:0046608	carotenoid isomerase activity	1	0.05827472919161876	1	1
molecular_function	GO:0047100	glyceraldehyde-3-phosphate dehydrogenase (NADP+) (phosphorylating) activity	1	0.05827472919161876	1	1
molecular_function	GO:0047545	2-hydroxyglutarate dehydrogenase activity	1	0.05827472919161876	1	1
molecular_function	GO:0047760	butyrate-CoA ligase activity	1	0.05827472919161876	1	1
molecular_function	GO:0048039	ubiquinone binding	1	0.05827472919161876	1	1
molecular_function	GO:0050616	secologanin synthase activity	1	0.05827472919161876	1	1
molecular_function	GO:0052635	C-20 gibberellin 2-beta-dioxygenase activity	1	0.05827472919161876	1	1
molecular_function	GO:0052903	N1-acetylspermine:oxygen oxidoreductase (3-acetamidopropanal-forming) activity	1	0.05827472919161876	1	1
molecular_function	GO:0070204	2-succinyl-5-enolpyruvyl-6-hydroxy-3-cyclohexene-1-carboxylic-acid synthase activity	1	0.05827472919161876	1	1
molecular_function	GO:0080054	low-affinity nitrate transmembrane transporter activity	1	0.05827472919161876	1	1
molecular_function	GO:0080133	midchain alkane hydroxylase activity	1	0.05827472919161876	1	1
molecular_function	GO:0097371	MDM2/MDM4 family protein binding	1	0.05827472919161876	1	1
biological_process	GO:0010374	stomatal complex development	0.973646935854386	0.05937462257105659	1	1
biological_process	GO:0051049	regulation of transport	0.9583309827811752	0.05975447966581395	1	1
cellular_component	GO:0031977	thylakoid lumen	0.9675297122186568	0.06001351338730411	1	1
biological_process	GO:0002165	instar larval or pupal development	0.9895437401957803	0.060612438259821246	1	1
biological_process	GO:0006097	glyoxylate cycle	0.9895437401957803	0.060612438259821246	1	1
biological_process	GO:0006207	'de novo' pyrimidine nucleobase biosynthetic process	0.9895437401957803	0.060612438259821246	1	1
biological_process	GO:0007035	vacuolar acidification	0.9895437401957803	0.060612438259821246	1	1
biological_process	GO:0009095	aromatic amino acid family biosynthetic process, prephenate pathway	0.9895437401957803	0.060612438259821246	1	1
biological_process	GO:0009886	post-embryonic animal morphogenesis	0.9895437401957803	0.060612438259821246	1	1
biological_process	GO:0010022	meristem determinacy	0.9895437401957803	0.060612438259821246	1	1
biological_process	GO:0010158	abaxial cell fate specification	0.9895437401957803	0.060612438259821246	1	1
biological_process	GO:0051452	intracellular pH reduction	0.9895437401957803	0.060612438259821246	1	1
biological_process	GO:0051961	negative regulation of nervous system development	0.9895437401957803	0.060612438259821246	1	1
biological_process	GO:0061912	selective autophagy	0.9895437401957803	0.060612438259821246	1	1
biological_process	GO:2000369	regulation of clathrin-dependent endocytosis	0.9895437401957803	0.060612438259821246	1	1
biological_process	GO:0009877	nodulation	0.9785540089794714	0.06110659536205851	1	1
biological_process	GO:0019747	regulation of isoprenoid metabolic process	0.9785540089794714	0.06110659536205851	1	1
cellular_component	GO:0098807	chloroplast thylakoid membrane protein complex	0.9893060105158507	0.061617383821040844	1	1
molecular_function	GO:0016877	ligase activity, forming carbon-sulfur bonds	0.9693783978943862	0.06184982454787866	1	1
molecular_function	GO:0004028	3-chloroallyl aldehyde dehydrogenase activity	0.9890113007799056	0.06286188515117248	1	1
molecular_function	GO:0030976	thiamine pyrophosphate binding	0.9890113007799056	0.06286188515117248	1	1
molecular_function	GO:0031492	nucleosomal DNA binding	0.9890113007799056	0.06286188515117248	1	1
molecular_function	GO:0035257	nuclear hormone receptor binding	0.9890113007799056	0.06286188515117248	1	1
biological_process	GO:0009638	phototropism	0.9793434877762366	0.0640547680501805	1	1
biological_process	GO:0051017	actin filament bundle assembly	0.9793434877762366	0.0640547680501805	1	1
biological_process	GO:0061572	actin filament bundle organization	0.9793434877762366	0.0640547680501805	1	1
biological_process	GO:0120178	steroid hormone biosynthetic process	0.9793434877762366	0.0640547680501805	1	1
biological_process	GO:1902652	secondary alcohol metabolic process	0.9793434877762366	0.0640547680501805	1	1
biological_process	GO:1990748	cellular detoxification	0.9793434877762366	0.0640547680501805	1	1
cellular_component	GO:0005886	plasma membrane	0.9422637251378689	0.06413164792238962	1	1
molecular_function	GO:0016829	lyase activity	0.9517273225352012	0.06419820372344723	1	1
biological_process	GO:0043628	ncRNA 3'-end processing	0.972220159160764	0.06436379565843049	1	1
molecular_function	GO:0140297	DNA-binding transcription factor binding	0.9769982976792796	0.06469358408849789	1	1
cellular_component	GO:0030054	cell junction	0.9464996568930436	0.06488252221422196	1	1
cellular_component	GO:0009543	chloroplast thylakoid lumen	0.9663891447619422	0.06540864907547936	1	1
cellular_component	GO:0031978	plastid thylakoid lumen	0.9663891447619422	0.06540864907547936	1	1
molecular_function	GO:0016667	oxidoreductase activity, acting on a sulfur group of donors	0.9612389704141007	0.06557300287287278	1	1
cellular_component	GO:0009654	photosystem II oxygen evolving complex	0.978723116630959	0.06558517026729171	1	1
biological_process	GO:0010336	gibberellic acid homeostasis	0.9843323627321188	0.06562557466772542	1	1
biological_process	GO:0019856	pyrimidine nucleobase biosynthetic process	0.9843323627321188	0.06562557466772542	1	1
biological_process	GO:0031125	rRNA 3'-end processing	0.9843323627321188	0.06562557466772542	1	1
biological_process	GO:0034427	nuclear-transcribed mRNA catabolic process, exonucleolytic, 3'-5'	0.9843323627321188	0.06562557466772542	1	1
biological_process	GO:0050803	regulation of synapse structure or activity	0.9843323627321188	0.06562557466772542	1	1
biological_process	GO:0050807	regulation of synapse organization	0.9843323627321188	0.06562557466772542	1	1
biological_process	GO:0009904	chloroplast accumulation movement	0.9811165205769071	0.06594340105831528	1	1
biological_process	GO:0042447	hormone catabolic process	0.9811165205769071	0.06594340105831528	1	1
biological_process	GO:0048015	phosphatidylinositol-mediated signaling	0.9811165205769071	0.06594340105831528	1	1
biological_process	GO:1901606	alpha-amino acid catabolic process	0.9625162838391814	0.06599187695271765	1	1
molecular_function	GO:0008324	cation transmembrane transporter activity	0.9479511660005345	0.06696541531568825	1	1
molecular_function	GO:0004029	aldehyde dehydrogenase (NAD+) activity	0.9779533682551	0.06748206786966553	1	1
molecular_function	GO:0004030	aldehyde dehydrogenase [NAD(P)+] activity	0.9779533682551	0.06748206786966553	1	1
molecular_function	GO:0022843	voltage-gated cation channel activity	0.9779533682551	0.06748206786966553	1	1
biological_process	GO:2000243	positive regulation of reproductive process	0.9652776317877517	0.06872749467277978	1	1
molecular_function	GO:0016891	endoribonuclease activity, producing 5'-phosphomonoesters	0.9698621215942269	0.0689336456800905	1	1
molecular_function	GO:0035673	oligopeptide transmembrane transporter activity	0.9698621215942269	0.0689336456800905	1	1
biological_process	GO:0006631	fatty acid metabolic process	0.9487955844471838	0.06908168569228444	1	1
molecular_function	GO:0005249	voltage-gated potassium channel activity	0.9799463532423591	0.06912237058301007	1	1
biological_process	GO:0009851	auxin biosynthetic process	0.9709090146323162	0.06970056060074846	1	1
biological_process	GO:0009955	adaxial/abaxial pattern specification	0.9709090146323162	0.06970056060074846	1	1
biological_process	GO:1900865	chloroplast RNA modification	0.9709090146323162	0.06970056060074846	1	1
biological_process	GO:0009108	coenzyme biosynthetic process	0.9516695570490179	0.07014992998712498	1	1
biological_process	GO:0009605	response to external stimulus	0.938499716917942	0.070692221715896	1	1
biological_process	GO:0015980	energy derivation by oxidation of organic compounds	0.9571361604775431	0.07086040777924713	1	1
biological_process	GO:0042446	hormone biosynthetic process	0.9506779635093254	0.07244996804403832	1	1
molecular_function	GO:0050661	NADP binding	0.9586247307419017	0.07414725516421264	1	1
biological_process	GO:0006720	isoprenoid metabolic process	0.9478974058643053	0.07424440644414444	1	1
biological_process	GO:0009627	systemic acquired resistance	0.9624941657377719	0.07516237878046836	1	1
biological_process	GO:0030522	intracellular receptor signaling pathway	0.9698155723464958	0.07535347060168088	1	1
biological_process	GO:0046173	polyol biosynthetic process	0.9698155723464958	0.07535347060168088	1	1
molecular_function	GO:0016627	oxidoreductase activity, acting on the CH-CH group of donors	0.9544719396923487	0.0773457327566527	1	1
cellular_component	GO:0000313	organellar ribosome	0.9688091252839743	0.077405918062214	1	1
biological_process	GO:1901701	cellular response to oxygen-containing compound	0.93587557681659606	0.07773988153992417	1	1
biological_process	GO:0042273	ribosomal large subunit biogenesis	0.9555616091530332	0.07879498960114134	1	1
biological_process	GO:2000241	regulation of reproductive process	0.9400333009173093	0.08004113147556854	1	1
biological_process	GO:0007033	vacuole organization	0.9523738942016977	0.08038098124627376	1	1
cellular_component	GO:0005911	cell-cell junction	0.9336171211839541	0.08043034285423115	1	1
biological_process	GO:0042181	ketone biosynthetic process	0.9634979131474881	0.08049425865133064	1	1
biological_process	GO:0045995	regulation of embryonic development	0.9634979131474881	0.08049425865133064	1	1
biological_process	GO:0009968	negative regulation of signal transduction	0.9457498867940461	0.0806469131519867	1	1
biological_process	GO:0009556	microsporogenesis	0.9690960067389824	0.08124166342941912	1	1
biological_process	GO:0043467	regulation of generation of precursor metabolites and energy	0.9690960067389824	0.08124166342941912	1	1
biological_process	GO:0051222	positive regulation of protein transport	0.9690960067389824	0.08124166342941912	1	1
biological_process	GO:1904951	positive regulation of establishment of protein localization	0.9690960067389824	0.08124166342941912	1	1
biological_process	GO:0010033	response to organic substance	0.92759637608127	0.08192560943020036	1	1
molecular_function	GO:0008092	cytoskeletal protein binding	0.9359895552592075	0.0829170273851729	1	1
biological_process	GO:0009733	response to auxin	0.9361307352138628	0.08386189581852849	1	1
biological_process	GO:0033993	response to lipid	0.9290232644594352	0.08539168290293732	1	1
molecular_function	GO:0019900	kinase binding	0.9445439923050483	0.08549509761962013	1	1
molecular_function	GO:0051287	NAD binding	0.9475705440673239	0.08563829675048952	1	1
molecular_function	GO:0015078	proton transmembrane transporter activity	0.9387568170558963	0.08617376836433145	1	1
biological_process	GO:0006544	glycine metabolic process	0.9689930275284795	0.08718822495524216	1	1
biological_process	GO:0009688	abscisic acid biosynthetic process	0.9689930275284795	0.08718822495524216	1	1
biological_process	GO:0009958	positive gravitropism	0.9689930275284795	0.08718822495524216	1	1
biological_process	GO:0016128	phytosteroid metabolic process	0.9689930275284795	0.08718822495524216	1	1
biological_process	GO:0016131	brassinosteroid metabolic process	0.9689930275284795	0.08718822495524216	1	1
biological_process	GO:0031344	regulation of cell projection organization	0.9689930275284795	0.08718822495524216	1	1
biological_process	GO:0035384	thioester biosynthetic process	0.9689930275284795	0.08718822495524216	1	1
biological_process	GO:0043289	apocarotenoid biosynthetic process	0.9689930275284795	0.08718822495524216	1	1
biological_process	GO:0044003	modulation by symbiont of host process	0.9689930275284795	0.08718822495524216	1	1
biological_process	GO:0071616	acyl-CoA biosynthetic process	0.9689930275284795	0.08718822495524216	1	1
biological_process	GO:0120035	regulation of plasma membrane bounded cell projection organization	0.9689930275284795	0.08718822495524216	1	1
biological_process	GO:1902645	tertiary alcohol biosynthetic process	0.9689930275284795	0.08718822495524216	1	1
biological_process	GO:0098656	anion transmembrane transport	0.9425907533889011	0.08750240671164689	1	1
biological_process	GO:0016554	cytidine to uridine editing	0.9612259348444211	0.08789261674496604	1	1
biological_process	GO:0042445	hormone metabolic process	0.935890240919838	0.08804161072136449	1	1
biological_process	GO:0009630	gravitropism	0.9520695112805528	0.08852560915370856	1	1
biological_process	GO:0010648	negative regulation of cell communication	0.9394638918571234	0.08906538966742823	1	1
biological_process	GO:0023057	negative regulation of signaling	0.9394638918571234	0.08906538966742823	1	1
biological_process	GO:0044283	small molecule biosynthetic process	0.9255068708239831	0.08927283337477958	1	1
biological_process	GO:0051648	vesicle localization	0.9535174958681658	0.0900334248945748	1	1
biological_process	GO:0051650	establishment of vesicle localization	0.9535174958681658	0.0900334248945748	1	1
biological_process	GO:0090087	regulation of peptide transport	0.9535174958681658	0.0900334248945748	1	1
biological_process	GO:0046890	regulation of lipid biosynthetic process	0.9563526471251604	0.09016308901906256	1	1
biological_process	GO:0071229	cellular response to acid chemical	0.9265280399195595	0.09104934089620415	1	1
molecular_function	GO:0005267	potassium channel activity	0.9669967693264465	0.09161725390694402	1	1
molecular_function	GO:0015095	magnesium ion transmembrane transporter activity	0.9669967693264465	0.09161725390694402	1	1
molecular_function	GO:0051119	sugar transmembrane transporter activity	0.9669967693264465	0.09161725390694402	1	1
biological_process	GO:0006598	polyamine catabolic process	0.9868681719421522	0.0920000920517868	1	1
biological_process	GO:0009819	drought recovery	0.9868681719421522	0.0920000920517868	1	1
biological_process	GO:0009952	anterior/posterior pattern specification	0.9868681719421522	0.0920000920517868	1	1
biological_process	GO:0035282	segmentation	0.9868681719421522	0.0920000920517868	1	1
biological_process	GO:0046294	formaldehyde catabolic process	0.9868681719421522	0.0920000920517868	1	1
biological_process	GO:0071467	cellular response to pH	0.9868681719421522	0.0920000920517868	1	1
biological_process	GO:0080190	lateral growth	0.9868681719421522	0.0920000920517868	1	1
biological_process	GO:1901537	positive regulation of DNA demethylation	0.9868681719421522	0.0920000920517868	1	1
biological_process	GO:1902326	positive regulation of chlorophyll biosynthetic process	0.9868681719421522	0.0920000920517868	1	1
biological_process	GO:0090558	plant epidermis development	0.9334237711646818	0.09201671920862992	1	1
cellular_component	GO:0005759	mitochondrial matrix	0.937441998188989	0.09226343658203516	1	1
molecular_function	GO:0015075	ion transmembrane transporter activity	0.923500167441234	0.09230946394972131	1	1
cellular_component	GO:0070161	anchoring junction	0.9231823662947776	0.09244366730076026	1	1
biological_process	GO:0009903	chloroplast avoidance movement	0.9698915333377	0.09281960185532649	1	1
biological_process	GO:1905622	negative regulation of leaf development	0.9698915333377	0.09281960185532649	1	1
cellular_component	GO:0000220	vacuolar proton-transporting V-type ATPase, V0 domain	0.9866197690664918	0.0931811149720454	1	1
cellular_component	GO:0000314	organellar small ribosomal subunit	0.9866197690664918	0.0931811149720454	1	1
cellular_component	GO:0009331	glycerol-3-phosphate dehydrogenase complex	0.9866197690664918	0.0931811149720454	1	1
molecular_function	GO:0000774	adenyl-nucleotide exchange factor activity	0.9863119969379323	0.09464286463049532	1	1
molecular_function	GO:0001872	(1->3)-beta-D-glucan binding	0.9863119969379323	0.09464286463049532	1	1
molecular_function	GO:0003988	acetyl-CoA C-acyltransferase activity	0.9863119969379323	0.09464286463049532	1	1
molecular_function	GO:0004058	aromatic-L-amino-acid decarboxylase activity	0.9863119969379323	0.09464286463049532	1	1
molecular_function	GO:0004567	beta-mannosidase activity	0.9863119969379323	0.09464286463049532	1	1
molecular_function	GO:0008083	growth factor activity	0.9863119969379323	0.09464286463049532	1	1
molecular_function	GO:0008728	GTP diphosphokinase activity	0.9863119969379323	0.09464286463049532	1	1
molecular_function	GO:0015924	mannosyl-oligosaccharide mannosidase activity	0.9863119969379323	0.09464286463049532	1	1
molecular_function	GO:0016151	nickel cation binding	0.9863119969379323	0.09464286463049532	1	1
molecular_function	GO:0016161	beta-amylase activity	0.9863119969379323	0.09464286463049532	1	1
molecular_function	GO:0016813	hydrolase activity, acting on carbon-nitrogen (but not peptide) bonds, in linear amidines	0.9863119969379323	0.09464286463049532	1	1
molecular_function	GO:0016882	cyclo-ligase activity	0.9863119969379323	0.09464286463049532	1	1
molecular_function	GO:0016922	nuclear receptor binding	0.9863119969379323	0.09464286463049532	1	1
molecular_function	GO:0035258	steroid hormone receptor binding	0.9863119969379323	0.09464286463049532	1	1
molecular_function	GO:0052634	C-19 gibberellin 2-beta-dioxygenase activity	0.9863119969379323	0.09464286463049532	1	1
molecular_function	GO:0097177	mitochondrial ribosome binding	0.9863119969379323	0.09464286463049532	1	1
biological_process	GO:0051656	establishment of organelle localization	0.9376904658135798	0.09481469156287917	1	1
biological_process	GO:0006928	movement of cell or subcellular component	0.9328312341911318	0.09598972121179151	1	1
biological_process	GO:0009687	abscisic acid metabolic process	0.9590441438016342	0.09599203924367011	1	1
biological_process	GO:0010449	root meristem growth	0.9590441438016342	0.09599203924367011	1	1
biological_process	GO:0043288	apocarotenoid metabolic process	0.9590441438016342	0.09599203924367011	1	1
biological_process	GO:1902644	tertiary alcohol metabolic process	0.9590441438016342	0.09599203924367011	1	1
molecular_function	GO:0016620	oxidoreductase activity, acting on the aldehyde or oxo group of donors, NAD or NADP as acceptor	0.9493031120386447	0.09696377983701258	1	1
biological_process	GO:0009071	serine family amino acid catabolic process	0.9724148288605083	0.09732591094125373	1	1
biological_process	GO:0009821	alkaloid biosynthetic process	0.9724148288605083	0.09732591094125373	1	1
biological_process	GO:0009862	systemic acquired resistance, salicylic acid mediated signaling pathway	0.9724148288605083	0.09732591094125373	1	1
biological_process	GO:0016115	terpenoid catabolic process	0.9724148288605083	0.09732591094125373	1	1
biological_process	GO:0070071	proton-transporting two-sector ATPase complex assembly	0.9724148288605083	0.09732591094125373	1	1
biological_process	GO:0014070	response to organic cyclic compound	0.9255831707034705	0.09805166094952562	1	1
biological_process	GO:0044403	symbiotic process	0.9326694528286037	0.09805911759682014	1	1
biological_process	GO:0000459	exonucleolytic trimming involved in rRNA processing	0.9775776149937873	0.09880249151342993	1	1
biological_process	GO:0000467	exonucleolytic trimming to generate mature 3'-end of 5.8S rRNA from tricistronic rRNA transcript (SSU-rRNA, 5.8S rRNA, LSU-rRNA)	0.9775776149937873	0.09880249151342993	1	1
biological_process	GO:0006734	NADH metabolic process	0.9775776149937873	0.09880249151342993	1	1
biological_process	GO:0008333	endosome to lysosome transport	0.9775776149937873	0.09880249151342993	1	1
biological_process	GO:0009407	toxin catabolic process	0.9775776149937873	0.09880249151342993	1	1
biological_process	GO:0009616	virus induced gene silencing	0.9775776149937873	0.09880249151342993	1	1
biological_process	GO:0009939	positive regulation of gibberellic acid mediated signaling pathway	0.9775776149937873	0.09880249151342993	1	1
biological_process	GO:0010601	positive regulation of auxin biosynthetic process	0.9775776149937873	0.09880249151342993	1	1
biological_process	GO:0043328	protein transport to vacuole involved in ubiquitin-dependent protein catabolic process via the multivesicular body sorting pathway	0.9775776149937873	0.09880249151342993	1	1
biological_process	GO:0043588	skin development	0.9775776149937873	0.09880249151342993	1	1
biological_process	GO:0046487	glyoxylate metabolic process	0.9775776149937873	0.09880249151342993	1	1
biological_process	GO:0052018	modulation by symbiont of RNA levels in host	0.9775776149937873	0.09880249151342993	1	1
biological_process	GO:0052249	modulation of RNA levels in other organism involved in symbiotic interaction	0.9775776149937873	0.09880249151342993	1	1
biological_process	GO:1901031	regulation of response to reactive oxygen species	0.9775776149937873	0.09880249151342993	1	1
biological_process	GO:0016553	base conversion or substitution editing	0.9530084618384844	0.09892075492072892	1	1
cellular_component	GO:0010598	NAD(P)H dehydrogenase complex (plastoquinone)	0.9717535404273421	0.09907309530268084	1	1
cellular_component	GO:0016471	vacuolar proton-transporting V-type ATPase complex	0.9717535404273421	0.09907309530268084	1	1
biological_process	GO:0090567	reproductive shoot system development	0.9188155497669004	0.10044635820641995	1	1
molecular_function	GO:0008266	poly(U) RNA binding	0.9709337164250573	0.10123685969671678	1	1
molecular_function	GO:0003872	6-phosphofructokinase activity	0.9764982844766864	0.10222205477903139	1	1
molecular_function	GO:0004022	alcohol dehydrogenase (NAD+) activity	0.9764982844766864	0.10222205477903139	1	1
molecular_function	GO:0005199	structural constituent of cell wall	0.9764982844766864	0.10222205477903139	1	1
molecular_function	GO:0008253	5'-nucleotidase activity	0.9764982844766864	0.10222205477903139	1	1
molecular_function	GO:0008574	ATP-dependent microtubule motor activity, plus-end-directed	0.9764982844766864	0.10222205477903139	1	1
molecular_function	GO:0017091	AU-rich element binding	0.9764982844766864	0.10222205477903139	1	1
molecular_function	GO:0018455	alcohol dehydrogenase [NAD(P)+] activity	0.9764982844766864	0.10222205477903139	1	1
biological_process	GO:0009056	catabolic process	0.9082946775403358	0.10336235873030965	1	1
biological_process	GO:0007602	phototransduction	0.9423926810342312	0.10351629530543718	1	1
biological_process	GO:0009585	red, far-red light phototransduction	0.9423926810342312	0.10351629530543718	1	1
biological_process	GO:1901605	alpha-amino acid metabolic process	0.9214048161184718	0.10359348604496905	1	1
biological_process	GO:0090626	plant epidermis morphogenesis	0.935898159270789	0.10425963136561543	1	1
biological_process	GO:0009686	gibberellin biosynthetic process	0.9570907114066354	0.1048308171746833	1	1
biological_process	GO:0009880	embryonic pattern specification	0.9570907114066354	0.1048308171746833	1	1
biological_process	GO:0010508	positive regulation of autophagy	0.9570907114066354	0.1048308171746833	1	1
molecular_function	GO:0008422	beta-glucosidase activity	0.9344269971271273	0.10532365172207844	1	1
biological_process	GO:0051186	cofactor metabolic process	0.9148787276173479	0.10535164606163483	1	1
molecular_function	GO:0008483	transaminase activity	0.945226862996166	0.10596544433693958	1	1
molecular_function	GO:0015035	protein disulfide oxidoreductase activity	0.945226862996166	0.10596544433693958	1	1
molecular_function	GO:0016769	transferase activity, transferring nitrogenous groups	0.945226862996166	0.10596544433693958	1	1
biological_process	GO:2000026	regulation of multicellular organismal development	0.9119502601603775	0.10703864336784658	1	1
biological_process	GO:0009583	detection of light stimulus	0.9372802734285433	0.10938428812244523	1	1
biological_process	GO:0033865	nucleoside bisphosphate metabolic process	0.9372802734285433	0.10938428812244523	1	1
biological_process	GO:0033875	ribonucleoside bisphosphate metabolic process	0.9372802734285433	0.10938428812244523	1	1
biological_process	GO:0034032	purine nucleoside bisphosphate metabolic process	0.9372802734285433	0.10938428812244523	1	1
biological_process	GO:0045333	cellular respiration	0.9340081230472823	0.10947404887944555	1	1
biological_process	GO:0009791	post-embryonic development	0.9034536628045149	0.10985372390627675	1	1
molecular_function	GO:0016881	acid-amino acid ligase activity	0.954229585381397	0.11041148247158093	1	1
molecular_function	GO:0031490	chromatin DNA binding	0.954229585381397	0.11041148247158093	1	1
molecular_function	GO:0050660	flavin adenine dinucleotide binding	0.9266330720379531	0.11134456145801838	1	1
biological_process	GO:0008610	lipid biosynthetic process	0.9070437101582578	0.11225721616938653	1	1
cellular_component	GO:0043228	non-membrane-bounded organelle	0.8985128129625659	0.11335179994827548	1	1
cellular_component	GO:0043232	intracellular non-membrane-bounded organelle	0.8985128129625659	0.11335179994827548	1	1
biological_process	GO:0071214	cellular response to abiotic stimulus	0.9164048405125873	0.11410900588791353	1	1
biological_process	GO:0104004	cellular response to environmental stimulus	0.9164048405125873	0.11410900588791353	1	1
biological_process	GO:0007163	establishment or maintenance of cell polarity	0.9555926064659541	0.11441239040509463	1	1
biological_process	GO:0015977	carbon fixation	0.9555926064659541	0.11441239040509463	1	1
biological_process	GO:0046112	nucleobase biosynthetic process	0.9555926064659541	0.11441239040509463	1	1
molecular_function	GO:0004180	carboxypeptidase activity	0.9408351575764392	0.11596798396680688	1	1
biological_process	GO:0046390	ribose phosphate biosynthetic process	0.9215547579788095	0.11645735792283478	1	1
molecular_function	GO:0016798	hydrolase activity, acting on glycosyl bonds	0.9086635721760028	0.11653039877231244	1	1
cellular_component	GO:0005777	peroxisome	0.910376338384464	0.11950380349476701	1	1
cellular_component	GO:0042579	microbody	0.910376338384464	0.11950380349476701	1	1
biological_process	GO:0097237	cellular response to toxic substance	0.945918506796584	0.11956672139131322	1	1
biological_process	GO:0033157	regulation of intracellular protein transport	0.9406253774289435	0.11963539567531957	1	1
biological_process	GO:0051193	regulation of cofactor metabolic process	0.9406253774289435	0.11963539567531957	1	1
biological_process	GO:0009581	detection of external stimulus	0.9279190315637533	0.11967300141384252	1	1
biological_process	GO:0048582	positive regulation of post-embryonic development	0.9279190315637533	0.11967300141384252	1	1
biological_process	GO:0009908	flower development	0.899879194405598	0.12275442308894605	1	1
cellular_component	GO:0009504	cell plate	0.9386132400508005	0.12297861170076199	1	1
biological_process	GO:0009415	response to water	0.9027032289727641	0.1237387272514234	1	1
biological_process	GO:0006829	zinc ion transport	0.954931968873877	0.12465398234146237	1	1
biological_process	GO:0008300	isoprenoid catabolic process	0.954931968873877	0.12465398234146237	1	1
biological_process	GO:0009962	regulation of flavonoid biosynthetic process	0.954931968873877	0.12465398234146237	1	1
biological_process	GO:0019217	regulation of fatty acid metabolic process	0.954931968873877	0.12465398234146237	1	1
biological_process	GO:0042559	pteridine-containing compound biosynthetic process	0.954931968873877	0.12465398234146237	1	1
biological_process	GO:0048235	pollen sperm cell differentiation	0.954931968873877	0.12465398234146237	1	1
biological_process	GO:0070201	regulation of establishment of protein localization	0.9312725053272202	0.12490925149208254	1	1
biological_process	GO:0009808	lignin metabolic process	0.926155824878564	0.12571352923101659	1	1
molecular_function	GO:0015925	galactosidase activity	0.9421933713410594	0.12620836464511648	1	1
cellular_component	GO:0000419	RNA polymerase V complex	0.953799705250693	0.12704726511443984	1	1
biological_process	GO:0007034	vacuolar transport	0.9162770643443094	0.1279970999909326	1	1
biological_process	GO:0046364	monosaccharide biosynthetic process	0.9324071355004718	0.12917193058895238	1	1
biological_process	GO:0055081	anion homeostasis	0.9324071355004718	0.12917193058895238	1	1
molecular_function	GO:0004521	endoribonuclease activity	0.9251890679934414	0.12931079095140588	1	1
molecular_function	GO:0016835	carbon-oxygen lyase activity	0.9116495913991882	0.12955523189924964	1	1
molecular_function	GO:0061629	RNA polymerase II-specific DNA-binding transcription factor binding	0.9523959354349194	0.13001130248857276	1	1
biological_process	GO:0009809	lignin biosynthetic process	0.9250060976577119	0.13174395873951267	1	1
biological_process	GO:0006787	porphyrin-containing compound catabolic process	0.9423213722910839	0.131774925440836	1	1
biological_process	GO:0009685	gibberellin metabolic process	0.9423213722910839	0.131774925440836	1	1
biological_process	GO:0033015	tetrapyrrole catabolic process	0.9423213722910839	0.131774925440836	1	1
biological_process	GO:0070417	cellular response to cold	0.9423213722910839	0.131774925440836	1	1
biological_process	GO:0001708	cell fate specification	0.9356362043415696	0.13199431540222625	1	1
biological_process	GO:0043900	regulation of multi-organism process	0.9356362043415696	0.13199431540222625	1	1
biological_process	GO:0010380	regulation of chlorophyll biosynthetic process	0.9557765627733259	0.13525624930881058	1	1
biological_process	GO:0016122	xanthophyll metabolic process	0.9557765627733259	0.13525624930881058	1	1
biological_process	GO:0050808	synapse organization	0.9557765627733259	0.13525624930881058	1	1
biological_process	GO:0051208	sequestering of calcium ion	0.9557765627733259	0.13525624930881058	1	1
biological_process	GO:0051209	release of sequestered calcium ion into cytosol	0.9557765627733259	0.13525624930881058	1	1
biological_process	GO:0051282	regulation of sequestering of calcium ion	0.9557765627733259	0.13525624930881058	1	1
biological_process	GO:0051283	negative regulation of sequestering of calcium ion	0.9557765627733259	0.13525624930881058	1	1
biological_process	GO:0060402	calcium ion transport into cytosol	0.9557765627733259	0.13525624930881058	1	1
biological_process	GO:0071028	nuclear mRNA surveillance	0.9557765627733259	0.13525624930881058	1	1
biological_process	GO:0097553	calcium ion transmembrane import into cytosol	0.9557765627733259	0.13525624930881058	1	1
biological_process	GO:0009582	detection of abiotic stimulus	0.9165738865014561	0.13568906816711354	1	1
biological_process	GO:0010118	stomatal movement	0.9038530000187601	0.1365046369995239	1	1
biological_process	GO:0051223	regulation of protein transport	0.9248376212195316	0.13752151806677967	1	1
cellular_component	GO:0009514	glyoxysome	0.9547710226856029	0.13753317958002656	1	1
biological_process	GO:0009629	response to gravity	0.9191891160750629	0.13787154024395493	1	1
biological_process	GO:0046916	cellular transition metal ion homeostasis	0.9191891160750629	0.13787154024395493	1	1
molecular_function	GO:0008028	monocarboxylic acid transmembrane transporter activity	0.9386403842812384	0.13844112061604905	1	1
molecular_function	GO:0034061	DNA polymerase activity	0.9310663543199095	0.13961805221132373	1	1
cellular_component	GO:0009524	phragmoplast	0.9058223096873326	0.13980534240020512	1	1
molecular_function	GO:0008187	poly-pyrimidine tract binding	0.9535247327210064	0.14035228285223325	1	1
molecular_function	GO:0043424	protein histidine kinase binding	0.9535247327210064	0.14035228285223325	1	1
biological_process	GO:0009648	photoperiodism	0.902762337263478	0.14097245978083792	1	1
biological_process	GO:0043934	sporulation	0.926254229620075	0.14258020832301632	1	1
biological_process	GO:0051701	interaction with host	0.926254229620075	0.14258020832301632	1	1
molecular_function	GO:0046983	protein dimerization activity	0.8812849532446315	0.14374054091993696	1	1
biological_process	GO:0000098	sulfur amino acid catabolic process	0.9863959634402126	0.14380370808080792	1	1
biological_process	GO:0000147	actin cortical patch assembly	0.9863959634402126	0.14380370808080792	1	1
biological_process	GO:0002526	acute inflammatory response	0.9863959634402126	0.14380370808080792	1	1
biological_process	GO:0003073	regulation of systemic arterial blood pressure	0.9863959634402126	0.14380370808080792	1	1
biological_process	GO:0003085	negative regulation of systemic arterial blood pressure	0.9863959634402126	0.14380370808080792	1	1
biological_process	GO:0006121	mitochondrial electron transport, succinate to ubiquinone	0.9863959634402126	0.14380370808080792	1	1
biological_process	GO:0006195	purine nucleotide catabolic process	0.9863959634402126	0.14380370808080792	1	1
biological_process	GO:0007308	oocyte construction	0.9863959634402126	0.14380370808080792	1	1
biological_process	GO:0007309	oocyte axis specification	0.9863959634402126	0.14380370808080792	1	1
biological_process	GO:0007314	oocyte anterior/posterior axis specification	0.9863959634402126	0.14380370808080792	1	1
biological_process	GO:0007315	pole plasm assembly	0.9863959634402126	0.14380370808080792	1	1
biological_process	GO:0007350	blastoderm segmentation	0.9863959634402126	0.14380370808080792	1	1
biological_process	GO:0007351	tripartite regional subdivision	0.9863959634402126	0.14380370808080792	1	1
biological_process	GO:0008358	maternal determination of anterior/posterior axis, embryo	0.9863959634402126	0.14380370808080792	1	1
biological_process	GO:0008595	anterior/posterior axis specification, embryo	0.9863959634402126	0.14380370808080792	1	1
biological_process	GO:0009120	deoxyribonucleoside metabolic process	0.9863959634402126	0.14380370808080792	1	1
biological_process	GO:0009804	coumarin metabolic process	0.9863959634402126	0.14380370808080792	1	1
biological_process	GO:0009805	coumarin biosynthetic process	0.9863959634402126	0.14380370808080792	1	1
biological_process	GO:0009948	anterior/posterior axis specification	0.9863959634402126	0.14380370808080792	1	1
biological_process	GO:0010111	glyoxysome organization	0.9863959634402126	0.14380370808080792	1	1
biological_process	GO:0010124	phenylacetate catabolic process	0.9863959634402126	0.14380370808080792	1	1
biological_process	GO:0010201	response to continuous far red light stimulus by the high-irradiance response system	0.9863959634402126	0.14380370808080792	1	1
biological_process	GO:0010930	negative regulation of auxin mediated signaling pathway	0.9863959634402126	0.14380370808080792	1	1
biological_process	GO:0010964	regulation of chromatin silencing by small RNA	0.9863959634402126	0.14380370808080792	1	1
biological_process	GO:0015970	guanosine tetraphosphate biosynthetic process	0.9863959634402126	0.14380370808080792	1	1
biological_process	GO:0019098	reproductive behavior	0.9863959634402126	0.14380370808080792	1	1
biological_process	GO:0019464	glycine decarboxylation via glycine cleavage system	0.9863959634402126	0.14380370808080792	1	1
biological_process	GO:0019627	urea metabolic process	0.9863959634402126	0.14380370808080792	1	1
biological_process	GO:0032943	mononuclear cell proliferation	0.9863959634402126	0.14380370808080792	1	1
biological_process	GO:0033206	meiotic cytokinesis	0.9863959634402126	0.14380370808080792	1	1
biological_process	GO:0034036	purine ribonucleoside bisphosphate biosynthetic process	0.9863959634402126	0.14380370808080792	1	1
biological_process	GO:0034059	response to anoxia	0.9863959634402126	0.14380370808080792	1	1
biological_process	GO:0034756	regulation of iron ion transport	0.9863959634402126	0.14380370808080792	1	1
biological_process	GO:0036257	multivesicular body organization	0.9863959634402126	0.14380370808080792	1	1
biological_process	GO:0036465	synaptic vesicle recycling	0.9863959634402126	0.14380370808080792	1	1
biological_process	GO:0040019	positive regulation of embryonic development	0.9863959634402126	0.14380370808080792	1	1
biological_process	GO:0042759	long-chain fatty acid biosynthetic process	0.9863959634402126	0.14380370808080792	1	1
biological_process	GO:0044002	acquisition of nutrients from host	0.9863959634402126	0.14380370808080792	1	1
biological_process	GO:0044111	development involved in symbiotic interaction	0.9863959634402126	0.14380370808080792	1	1
biological_process	GO:0044115	development of symbiont involved in interaction with host	0.9863959634402126	0.14380370808080792	1	1
biological_process	GO:0044396	actin cortical patch organization	0.9863959634402126	0.14380370808080792	1	1
biological_process	GO:0045445	myoblast differentiation	0.9863959634402126	0.14380370808080792	1	1
biological_process	GO:0045776	negative regulation of blood pressure	0.9863959634402126	0.14380370808080792	1	1
biological_process	GO:0046125	pyrimidine deoxyribonucleoside metabolic process	0.9863959634402126	0.14380370808080792	1	1
biological_process	GO:0046443	FAD metabolic process	0.9863959634402126	0.14380370808080792	1	1
biological_process	GO:0046444	FMN metabolic process	0.9863959634402126	0.14380370808080792	1	1
biological_process	GO:0046651	lymphocyte proliferation	0.9863959634402126	0.14380370808080792	1	1
biological_process	GO:0046900	tetrahydrofolylpolyglutamate metabolic process	0.9863959634402126	0.14380370808080792	1	1
biological_process	GO:0048455	stamen formation	0.9863959634402126	0.14380370808080792	1	1
biological_process	GO:0048599	oocyte development	0.9863959634402126	0.14380370808080792	1	1
biological_process	GO:0048814	regulation of dendrite morphogenesis	0.9863959634402126	0.14380370808080792	1	1
biological_process	GO:0051012	microtubule sliding	0.9863959634402126	0.14380370808080792	1	1
biological_process	GO:0051513	regulation of monopolar cell growth	0.9863959634402126	0.14380370808080792	1	1
biological_process	GO:0051639	actin filament network formation	0.9863959634402126	0.14380370808080792	1	1
biological_process	GO:0051816	acquisition of nutrients from other organism during symbiotic interaction	0.9863959634402126	0.14380370808080792	1	1
biological_process	GO:0052093	formation of specialized structure for nutrient acquisition from host	0.9863959634402126	0.14380370808080792	1	1
biological_process	GO:0052095	formation of specialized structure for nutrient acquisition from other organism involved in symbiotic interaction	0.9863959634402126	0.14380370808080792	1	1
biological_process	GO:0052096	formation by symbiont of syncytium involving giant cell for nutrient acquisition from host	0.9863959634402126	0.14380370808080792	1	1
biological_process	GO:0060055	angiogenesis involved in wound healing	0.9863959634402126	0.14380370808080792	1	1
biological_process	GO:0060145	viral gene silencing in virus induced gene silencing	0.9863959634402126	0.14380370808080792	1	1
biological_process	GO:0061462	protein localization to lysosome	0.9863959634402126	0.14380370808080792	1	1
biological_process	GO:0080060	integument development	0.9863959634402126	0.14380370808080792	1	1
biological_process	GO:0080154	regulation of fertilization	0.9863959634402126	0.14380370808080792	1	1
biological_process	GO:0080170	hydrogen peroxide transmembrane transport	0.9863959634402126	0.14380370808080792	1	1
biological_process	GO:0080171	lytic vacuole organization	0.9863959634402126	0.14380370808080792	1	1
biological_process	GO:0090449	phloem glucosinolate loading	0.9863959634402126	0.14380370808080792	1	1
biological_process	GO:0097009	energy homeostasis	0.9863959634402126	0.14380370808080792	1	1
biological_process	GO:0097298	regulation of nucleus size	0.9863959634402126	0.14380370808080792	1	1
biological_process	GO:0098780	response to mitochondrial depolarisation	0.9863959634402126	0.14380370808080792	1	1
biological_process	GO:1900378	positive regulation of secondary metabolite biosynthetic process	0.9863959634402126	0.14380370808080792	1	1
biological_process	GO:1901334	lactone metabolic process	0.9863959634402126	0.14380370808080792	1	1
biological_process	GO:1901336	lactone biosynthetic process	0.9863959634402126	0.14380370808080792	1	1
biological_process	GO:1901349	glucosinolate transport	0.9863959634402126	0.14380370808080792	1	1
biological_process	GO:1901376	organic heteropentacyclic compound metabolic process	0.9863959634402126	0.14380370808080792	1	1
biological_process	GO:1901378	organic heteropentacyclic compound biosynthetic process	0.9863959634402126	0.14380370808080792	1	1
biological_process	GO:1901600	strigolactone metabolic process	0.9863959634402126	0.14380370808080792	1	1
biological_process	GO:1901601	strigolactone biosynthetic process	0.9863959634402126	0.14380370808080792	1	1
biological_process	GO:1902229	regulation of intrinsic apoptotic signaling pathway in response to DNA damage	0.9863959634402126	0.14380370808080792	1	1
biological_process	GO:1903332	regulation of protein folding	0.9863959634402126	0.14380370808080792	1	1
biological_process	GO:1903727	positive regulation of phospholipid metabolic process	0.9863959634402126	0.14380370808080792	1	1
biological_process	GO:1904424	regulation of GTP binding	0.9863959634402126	0.14380370808080792	1	1
biological_process	GO:1905097	regulation of guanyl-nucleotide exchange factor activity	0.9863959634402126	0.14380370808080792	1	1
biological_process	GO:2000082	regulation of L-ascorbic acid biosynthetic process	0.9863959634402126	0.14380370808080792	1	1
biological_process	GO:2000574	regulation of microtubule motor activity	0.9863959634402126	0.14380370808080792	1	1
biological_process	GO:2000576	positive regulation of microtubule motor activity	0.9863959634402126	0.14380370808080792	1	1
biological_process	GO:2000580	regulation of ATP-dependent microtubule motor activity, plus-end-directed	0.9863959634402126	0.14380370808080792	1	1
biological_process	GO:2000582	positive regulation of ATP-dependent microtubule motor activity, plus-end-directed	0.9863959634402126	0.14380370808080792	1	1
biological_process	GO:2001024	negative regulation of response to drug	0.9863959634402126	0.14380370808080792	1	1
biological_process	GO:2001039	negative regulation of cellular response to drug	0.9863959634402126	0.14380370808080792	1	1
cellular_component	GO:0005652	nuclear lamina	0.9861915906012824	0.145098958413424	1	1
cellular_component	GO:0005853	eukaryotic translation elongation factor 1 complex	0.9861915906012824	0.145098958413424	1	1
cellular_component	GO:0005868	cytoplasmic dynein complex	0.9861915906012824	0.145098958413424	1	1
cellular_component	GO:0005960	glycine cleavage complex	0.9861915906012824	0.145098958413424	1	1
cellular_component	GO:0009344	nitrite reductase complex [NAD(P)H]	0.9861915906012824	0.145098958413424	1	1
cellular_component	GO:0016461	unconventional myosin complex	0.9861915906012824	0.145098958413424	1	1
cellular_component	GO:0032432	actin filament bundle	0.9861915906012824	0.145098958413424	1	1
cellular_component	GO:0034425	etioplast envelope	0.9861915906012824	0.145098958413424	1	1
cellular_component	GO:0034426	etioplast membrane	0.9861915906012824	0.145098958413424	1	1
cellular_component	GO:0034709	methylosome	0.9861915906012824	0.145098958413424	1	1
cellular_component	GO:0071439	clathrin complex	0.9861915906012824	0.145098958413424	1	1
cellular_component	GO:0099053	activating signal cointegrator 1 complex	0.9861915906012824	0.145098958413424	1	1
biological_process	GO:0006570	tyrosine metabolic process	0.9593533940321967	0.1453271999499308	1	1
biological_process	GO:0006828	manganese ion transport	0.9593533940321967	0.1453271999499308	1	1
biological_process	GO:0008272	sulfate transport	0.9593533940321967	0.1453271999499308	1	1
biological_process	GO:0009773	photosynthetic electron transport in photosystem I	0.9593533940321967	0.1453271999499308	1	1
biological_process	GO:0009942	longitudinal axis specification	0.9593533940321967	0.1453271999499308	1	1
biological_process	GO:0010050	vegetative phase change	0.9593533940321967	0.1453271999499308	1	1
biological_process	GO:0016584	nucleosome positioning	0.9593533940321967	0.1453271999499308	1	1
biological_process	GO:0031936	negative regulation of chromatin silencing	0.9593533940321967	0.1453271999499308	1	1
biological_process	GO:0032958	inositol phosphate biosynthetic process	0.9593533940321967	0.1453271999499308	1	1
biological_process	GO:0034067	protein localization to Golgi apparatus	0.9593533940321967	0.1453271999499308	1	1
biological_process	GO:0035834	indole alkaloid metabolic process	0.9593533940321967	0.1453271999499308	1	1
biological_process	GO:0042372	phylloquinone biosynthetic process	0.9593533940321967	0.1453271999499308	1	1
biological_process	GO:0042374	phylloquinone metabolic process	0.9593533940321967	0.1453271999499308	1	1
biological_process	GO:0045851	pH reduction	0.9593533940321967	0.1453271999499308	1	1
biological_process	GO:0046886	positive regulation of hormone biosynthetic process	0.9593533940321967	0.1453271999499308	1	1
biological_process	GO:0051238	sequestering of metal ion	0.9593533940321967	0.1453271999499308	1	1
biological_process	GO:0090503	RNA phosphodiester bond hydrolysis, exonucleolytic	0.9593533940321967	0.1453271999499308	1	1
biological_process	GO:0031935	regulation of chromatin silencing	0.9388934046379415	0.14550743751353212	1	1
biological_process	GO:0080050	regulation of seed development	0.9388934046379415	0.14550743751353212	1	1
biological_process	GO:0090316	positive regulation of intracellular protein transport	0.9388934046379415	0.14550743751353212	1	1
biological_process	GO:0071470	cellular response to osmotic stress	0.9302994393992515	0.14596645357455332	1	1
biological_process	GO:1901575	organic substance catabolic process	0.8692033064307767	0.14652731195428936	1	1
molecular_function	GO:0016413	O-acetyltransferase activity	0.9188346710473582	0.14668457702844687	1	1
molecular_function	GO:0003857	3-hydroxyacyl-CoA dehydrogenase activity	0.9859385107232709	0.146701209021398	1	1
molecular_function	GO:0004326	tetrahydrofolylpolyglutamate synthase activity	0.9859385107232709	0.146701209021398	1	1
molecular_function	GO:0004449	isocitrate dehydrogenase (NAD+) activity	0.9859385107232709	0.146701209021398	1	1
molecular_function	GO:0004683	calmodulin-dependent protein kinase activity	0.9859385107232709	0.146701209021398	1	1
molecular_function	GO:0004742	dihydrolipoyllysine-residue acetyltransferase activity	0.9859385107232709	0.146701209021398	1	1
molecular_function	GO:0005539	glycosaminoglycan binding	0.9859385107232709	0.146701209021398	1	1
molecular_function	GO:0008763	UDP-N-acetylmuramate-L-alanine ligase activity	0.9859385107232709	0.146701209021398	1	1
molecular_function	GO:0008898	S-adenosylmethionine-homocysteine S-methyltransferase activity	0.9859385107232709	0.146701209021398	1	1
molecular_function	GO:0009020	tRNA (guanosine-2'-O-)-methyltransferase activity	0.9859385107232709	0.146701209021398	1	1
molecular_function	GO:0009916	alternative oxidase activity	0.9859385107232709	0.146701209021398	1	1
molecular_function	GO:0015146	pentose transmembrane transporter activity	0.9859385107232709	0.146701209021398	1	1
molecular_function	GO:0016418	S-acetyltransferase activity	0.9859385107232709	0.146701209021398	1	1
molecular_function	GO:0016672	oxidoreductase activity, acting on a sulfur group of donors, quinone or similar compound as acceptor	0.9859385107232709	0.146701209021398	1	1
molecular_function	GO:0016985	mannan endo-1,4-beta-mannosidase activity	0.9859385107232709	0.146701209021398	1	1
molecular_function	GO:0017046	peptide hormone binding	0.9859385107232709	0.146701209021398	1	1
molecular_function	GO:0019136	deoxynucleoside kinase activity	0.9859385107232709	0.146701209021398	1	1
molecular_function	GO:0030272	5-formyltetrahydrofolate cyclo-ligase activity	0.9859385107232709	0.146701209021398	1	1
molecular_function	GO:0030742	GTP-dependent protein binding	0.9859385107232709	0.146701209021398	1	1
molecular_function	GO:0030775	glucuronoxylan 4-O-methyltransferase activity	0.9859385107232709	0.146701209021398	1	1
molecular_function	GO:0031071	cysteine desulfurase activity	0.9859385107232709	0.146701209021398	1	1
molecular_function	GO:0032029	myosin tail binding	0.9859385107232709	0.146701209021398	1	1
molecular_function	GO:0032036	myosin heavy chain binding	0.9859385107232709	0.146701209021398	1	1
molecular_function	GO:0032051	clathrin light chain binding	0.9859385107232709	0.146701209021398	1	1
molecular_function	GO:0033897	ribonuclease T2 activity	0.9859385107232709	0.146701209021398	1	1
molecular_function	GO:0034432	bis(5'-adenosyl)-pentaphosphatase activity	0.9859385107232709	0.146701209021398	1	1
molecular_function	GO:0034450	ubiquitin-ubiquitin ligase activity	0.9859385107232709	0.146701209021398	1	1
molecular_function	GO:0035035	histone acetyltransferase binding	0.9859385107232709	0.146701209021398	1	1
molecular_function	GO:0042132	fructose 1,6-bisphosphate 1-phosphatase activity	0.9859385107232709	0.146701209021398	1	1
molecular_function	GO:0045505	dynein intermediate chain binding	0.9859385107232709	0.146701209021398	1	1
molecular_function	GO:0046870	cadmium ion binding	0.9859385107232709	0.146701209021398	1	1
molecular_function	GO:0047150	betaine-homocysteine S-methyltransferase activity	0.9859385107232709	0.146701209021398	1	1
molecular_function	GO:0047334	diphosphate-fructose-6-phosphate 1-phosphotransferase activity	0.9859385107232709	0.146701209021398	1	1
molecular_function	GO:0051959	dynein light intermediate chain binding	0.9859385107232709	0.146701209021398	1	1
molecular_function	GO:0052894	norspermine:oxygen oxidoreductase activity	0.9859385107232709	0.146701209021398	1	1
molecular_function	GO:0052901	spermine:oxygen oxidoreductase (spermidine-forming) activity	0.9859385107232709	0.146701209021398	1	1
molecular_function	GO:0070678	preprotein binding	0.9859385107232709	0.146701209021398	1	1
molecular_function	GO:0080115	myosin XI tail binding	0.9859385107232709	0.146701209021398	1	1
molecular_function	GO:0090448	glucosinolate:proton symporter activity	0.9859385107232709	0.146701209021398	1	1
molecular_function	GO:0102721	ubiquinol:oxygen oxidoreductase activity	0.9859385107232709	0.146701209021398	1	1
cellular_component	GO:0030864	cortical actin cytoskeleton	0.958528923250004	0.14741786434700438	1	1
biological_process	GO:0048469	cell maturation	0.9043830835054637	0.1476622809460681	1	1
biological_process	GO:0006812	cation transport	0.8806576679162514	0.148147918425151	1	1
biological_process	GO:0048573	photoperiodism, flowering	0.8972428612605763	0.14991848633284965	1	1
molecular_function	GO:0003964	RNA-directed DNA polymerase activity	0.9575073572109857	0.15000558437104505	1	1
molecular_function	GO:0008443	phosphofructokinase activity	0.9575073572109857	0.15000558437104505	1	1
molecular_function	GO:0008526	phosphatidylinositol transfer activity	0.9575073572109857	0.15000558437104505	1	1
molecular_function	GO:0097599	xylanase activity	0.9575073572109857	0.15000558437104505	1	1
molecular_function	GO:0009678	pyrophosphate hydrolysis-driven proton transmembrane transporter activity	0.9208670549495037	0.15111826860803	1	1
cellular_component	GO:0031226	intrinsic component of plasma membrane	0.8822486404527645	0.15143583004346287	1	1
biological_process	GO:0006531	aspartate metabolic process	0.9680482351433797	0.15204841924695314	1	1
biological_process	GO:0006654	phosphatidic acid biosynthetic process	0.9680482351433797	0.15204841924695314	1	1
biological_process	GO:0009094	L-phenylalanine biosynthetic process	0.9680482351433797	0.15204841924695314	1	1
biological_process	GO:0009645	response to low light intensity stimulus	0.9680482351433797	0.15204841924695314	1	1
biological_process	GO:0009953	dorsal/ventral pattern formation	0.9680482351433797	0.15204841924695314	1	1
biological_process	GO:0009963	positive regulation of flavonoid biosynthetic process	0.9680482351433797	0.15204841924695314	1	1
biological_process	GO:0010236	plastoquinone biosynthetic process	0.9680482351433797	0.15204841924695314	1	1
biological_process	GO:0010264	myo-inositol hexakisphosphate biosynthetic process	0.9680482351433797	0.15204841924695314	1	1
biological_process	GO:0010721	negative regulation of cell development	0.9680482351433797	0.15204841924695314	1	1
biological_process	GO:0015969	guanosine tetraphosphate metabolic process	0.9680482351433797	0.15204841924695314	1	1
biological_process	GO:0019646	aerobic electron transport chain	0.9680482351433797	0.15204841924695314	1	1
biological_process	GO:0030242	autophagy of peroxisome	0.9680482351433797	0.15204841924695314	1	1
biological_process	GO:0033517	myo-inositol hexakisphosphate metabolic process	0.9680482351433797	0.15204841924695314	1	1
biological_process	GO:0034035	purine ribonucleoside bisphosphate metabolic process	0.9680482351433797	0.15204841924695314	1	1
biological_process	GO:0042144	vacuole fusion, non-autophagic	0.9680482351433797	0.15204841924695314	1	1
biological_process	GO:0043434	response to peptide hormone	0.9680482351433797	0.15204841924695314	1	1
biological_process	GO:0044205	'de novo' UMP biosynthetic process	0.9680482351433797	0.15204841924695314	1	1
biological_process	GO:0045053	protein retention in Golgi apparatus	0.9680482351433797	0.15204841924695314	1	1
biological_process	GO:0045665	negative regulation of neuron differentiation	0.9680482351433797	0.15204841924695314	1	1
biological_process	GO:0045923	positive regulation of fatty acid metabolic process	0.9680482351433797	0.15204841924695314	1	1
biological_process	GO:0046520	sphingoid biosynthetic process	0.9680482351433797	0.15204841924695314	1	1
biological_process	GO:0048317	seed morphogenesis	0.9680482351433797	0.15204841924695314	1	1
biological_process	GO:0050768	negative regulation of neurogenesis	0.9680482351433797	0.15204841924695314	1	1
biological_process	GO:0051176	positive regulation of sulfur metabolic process	0.9680482351433797	0.15204841924695314	1	1
biological_process	GO:0060491	regulation of cell projection assembly	0.9680482351433797	0.15204841924695314	1	1
biological_process	GO:0070070	proton-transporting V-type ATPase complex assembly	0.9680482351433797	0.15204841924695314	1	1
biological_process	GO:0070131	positive regulation of mitochondrial translation	0.9680482351433797	0.15204841924695314	1	1
biological_process	GO:0071486	cellular response to high light intensity	0.9680482351433797	0.15204841924695314	1	1
biological_process	GO:0090227	regulation of red or far-red light signaling pathway	0.9680482351433797	0.15204841924695314	1	1
biological_process	GO:0097576	vacuole fusion	0.9680482351433797	0.15204841924695314	1	1
biological_process	GO:0120032	regulation of plasma membrane bounded cell projection assembly	0.9680482351433797	0.15204841924695314	1	1
biological_process	GO:1901535	regulation of DNA demethylation	0.9680482351433797	0.15204841924695314	1	1
biological_process	GO:1902223	erythrose 4-phosphate/phosphoenolpyruvate family amino acid biosynthetic process	0.9680482351433797	0.15204841924695314	1	1
biological_process	GO:1902477	regulation of defense response to bacterium, incompatible interaction	0.9680482351433797	0.15204841924695314	1	1
biological_process	GO:1903533	regulation of protein targeting	0.9680482351433797	0.15204841924695314	1	1
molecular_function	GO:0048038	quinone binding	0.9353064159115021	0.1521378299741353	1	1
biological_process	GO:0009260	ribonucleotide biosynthetic process	0.8947226761658839	0.15218513957261962	1	1
molecular_function	GO:0008378	galactosyltransferase activity	0.9256974501879986	0.15368791367441262	1	1
molecular_function	GO:0015333	peptide:proton symporter activity	0.9256974501879986	0.15368791367441262	1	1
biological_process	GO:0034220	ion transmembrane transport	0.8783582409080326	0.15372997996974155	1	1
cellular_component	GO:0005697	telomerase holoenzyme complex	0.9674816986571829	0.15384392860127355	1	1
cellular_component	GO:0009547	plastid ribosome	0.9674816986571829	0.15384392860127355	1	1
biological_process	GO:0055076	transition metal ion homeostasis	0.8923397089652836	0.15429732727928658	1	1
biological_process	GO:0009414	response to water deprivation	0.876642569841713	0.1547334415785155	1	1
biological_process	GO:0009058	biosynthetic process	0.8559486992719789	0.15522994976792664	1	1
biological_process	GO:0010016	shoot system morphogenesis	0.8857437568638487	0.15589181962375462	1	1
molecular_function	GO:0004365	glyceraldehyde-3-phosphate dehydrogenase (NAD+) (phosphorylating) activity	0.9667799353808721	0.15606566464186275	1	1
molecular_function	GO:0004805	trehalose-phosphatase activity	0.9667799353808721	0.15606566464186275	1	1
molecular_function	GO:0008097	5S rRNA binding	0.9667799353808721	0.15606566464186275	1	1
molecular_function	GO:0008878	glucose-1-phosphate adenylyltransferase activity	0.9667799353808721	0.15606566464186275	1	1
molecular_function	GO:0009041	uridylate kinase activity	0.9667799353808721	0.15606566464186275	1	1
molecular_function	GO:0016433	rRNA (adenine) methyltransferase activity	0.9667799353808721	0.15606566464186275	1	1
molecular_function	GO:0016872	intramolecular lyase activity	0.9667799353808721	0.15606566464186275	1	1
molecular_function	GO:0045156	electron transporter, transferring electrons within the cyclic electron transport pathway of photosynthesis activity	0.9667799353808721	0.15606566464186275	1	1
molecular_function	GO:1990825	sequence-specific mRNA binding	0.9667799353808721	0.15606566464186275	1	1
biological_process	GO:0006914	autophagy	0.8943379095141777	0.15696019144838028	1	1
biological_process	GO:0061919	process utilizing autophagic mechanism	0.8943379095141777	0.15696019144838028	1	1
biological_process	GO:0006099	tricarboxylic acid cycle	0.9195057413486694	0.157744343777674	1	1
biological_process	GO:0071941	nitrogen cycle metabolic process	0.9195057413486694	0.157744343777674	1	1
biological_process	GO:0048767	root hair elongation	0.9099665751054252	0.1595695613253029	1	1
biological_process	GO:0000422	autophagy of mitochondrion	0.9359452319498195	0.1610135109162317	1	1
biological_process	GO:0010043	response to zinc ion	0.9359452319498195	0.1610135109162317	1	1
biological_process	GO:0015693	magnesium ion transport	0.9359452319498195	0.1610135109162317	1	1
biological_process	GO:0016180	snRNA processing	0.9359452319498195	0.1610135109162317	1	1
biological_process	GO:0043462	regulation of ATPase activity	0.9359452319498195	0.1610135109162317	1	1
biological_process	GO:0060401	cytosolic calcium ion transport	0.9359452319498195	0.1610135109162317	1	1
biological_process	GO:0061726	mitochondrion disassembly	0.9359452319498195	0.1610135109162317	1	1
biological_process	GO:0071025	RNA surveillance	0.9359452319498195	0.1610135109162317	1	1
biological_process	GO:0090630	activation of GTPase activity	0.9359452319498195	0.1610135109162317	1	1
biological_process	GO:0016102	diterpenoid biosynthetic process	0.9246465293983192	0.16186636802171875	1	1
biological_process	GO:0034661	ncRNA catabolic process	0.9246465293983192	0.16186636802171875	1	1
biological_process	GO:0030001	metal ion transport	0.8716129517707715	0.16214086577708686	1	1
cellular_component	GO:0005764	lysosome	0.8955202782552283	0.1627242245990082	1	1
molecular_function	GO:0042803	protein homodimerization activity	0.8732299379461987	0.16550764594599376	1	1
biological_process	GO:0016052	carbohydrate catabolic process	0.8721139315177951	0.1663315941852449	1	1
biological_process	GO:0071482	cellular response to light stimulus	0.8835426420771653	0.1663783678992463	1	1
molecular_function	GO:1901682	sulfur compound transmembrane transporter activity	0.9140201703712091	0.16643716350258977	1	1
biological_process	GO:0009965	leaf morphogenesis	0.8884624099482277	0.16723348883308214	1	1
molecular_function	GO:0003730	mRNA 3'-UTR binding	0.9325179321303345	0.16752884325991693	1	1
molecular_function	GO:0060590	ATPase regulator activity	0.9325179321303345	0.16752884325991693	1	1
molecular_function	GO:0015036	disulfide oxidoreductase activity	0.8975200000957042	0.16854727786429866	1	1
molecular_function	GO:0003887	DNA-directed DNA polymerase activity	0.9200492580653787	0.1696359892461438	1	1
molecular_function	GO:0016878	acid-thiol ligase activity	0.9200492580653787	0.1696359892461438	1	1
biological_process	GO:0032879	regulation of localization	0.8649409315479398	0.17079762310855812	1	1
molecular_function	GO:0015926	glucosidase activity	0.8831046215933904	0.17156242533124538	1	1
cellular_component	GO:0019898	extrinsic component of membrane	0.8834795274293764	0.1737274590123441	1	1
biological_process	GO:0048236	plant-type sporogenesis	0.9121073832550339	0.17500337198934693	1	1
biological_process	GO:0019637	organophosphate metabolic process	0.8496516568824866	0.17592271974882495	1	1
biological_process	GO:0090698	post-embryonic plant morphogenesis	0.8697999322006873	0.17740041997451145	1	1
biological_process	GO:0019216	regulation of lipid metabolic process	0.8906157118775548	0.1778554800058918	1	1
biological_process	GO:0000463	maturation of LSU-rRNA from tricistronic rRNA transcript (SSU-rRNA, 5.8S rRNA, LSU-rRNA)	0.9340565989416847	0.1785767794653697	1	1
biological_process	GO:0006558	L-phenylalanine metabolic process	0.9340565989416847	0.1785767794653697	1	1
biological_process	GO:0007204	positive regulation of cytosolic calcium ion concentration	0.9340565989416847	0.1785767794653697	1	1
biological_process	GO:0009396	folic acid-containing compound biosynthetic process	0.9340565989416847	0.1785767794653697	1	1
biological_process	GO:0009608	response to symbiont	0.9340565989416847	0.1785767794653697	1	1
biological_process	GO:0032781	positive regulation of ATPase activity	0.9340565989416847	0.1785767794653697	1	1
biological_process	GO:0044804	autophagy of nucleus	0.9340565989416847	0.1785767794653697	1	1
biological_process	GO:0045815	positive regulation of gene expression, epigenetic	0.9340565989416847	0.1785767794653697	1	1
biological_process	GO:0071577	zinc ion transmembrane transport	0.9340565989416847	0.1785767794653697	1	1
biological_process	GO:1900056	negative regulation of leaf senescence	0.9340565989416847	0.1785767794653697	1	1
biological_process	GO:1902117	positive regulation of organelle assembly	0.9340565989416847	0.1785767794653697	1	1
biological_process	GO:1902221	erythrose 4-phosphate/phosphoenolpyruvate family amino acid metabolic process	0.9340565989416847	0.1785767794653697	1	1
cellular_component	GO:0005776	autophagosome	0.9096267645902445	0.17893609866714444	1	1
biological_process	GO:0006084	acetyl-CoA metabolic process	0.9187583365705809	0.1801120850972854	1	1
biological_process	GO:0009641	shade avoidance	0.9187583365705809	0.1801120850972854	1	1
biological_process	GO:0015996	chlorophyll catabolic process	0.9187583365705809	0.1801120850972854	1	1
biological_process	GO:0035821	modulation of process of other organism	0.9187583365705809	0.1801120850972854	1	1
biological_process	GO:0046149	pigment catabolic process	0.9187583365705809	0.1801120850972854	1	1
biological_process	GO:0051817	modulation of process of other organism involved in symbiotic interaction	0.9187583365705809	0.1801120850972854	1	1
biological_process	GO:0072348	sulfur compound transport	0.9187583365705809	0.1801120850972854	1	1
molecular_function	GO:0016702	oxidoreductase activity, acting on single donors with incorporation of molecular oxygen, incorporation of two atoms of oxygen	0.906550920042192	0.1838073305327147	1	1
cellular_component	GO:0005774	vacuolar membrane	0.8445093902136236	0.18464768124689876	1	1
molecular_function	GO:0008252	nucleotidase activity	0.9308776294169899	0.18487097802049762	1	1
molecular_function	GO:0016229	steroid dehydrogenase activity	0.9308776294169899	0.18487097802049762	1	1
molecular_function	GO:0016868	intramolecular transferase activity, phosphotransferases	0.9308776294169899	0.18487097802049762	1	1
biological_process	GO:0045926	negative regulation of growth	0.9010792450792711	0.18575557656669534	1	1
biological_process	GO:0055046	microgametogenesis	0.9010792450792711	0.18575557656669534	1	1
biological_process	GO:0010029	regulation of seed germination	0.8803269985861575	0.18683337971704925	1	1
biological_process	GO:0071489	cellular response to red or far red light	0.8803269985861575	0.18683337971704925	1	1
molecular_function	GO:0004565	beta-galactosidase activity	0.9142136862343156	0.18786556947099348	1	1
molecular_function	GO:0102483	scopolin beta-glucosidase activity	0.9142136862343156	0.18786556947099348	1	1
biological_process	GO:0009081	branched-chain amino acid metabolic process	0.8863677613872614	0.1895680229969022	1	1
biological_process	GO:0044255	cellular lipid metabolic process	0.834796999069829	0.1896619427732705	1	1
molecular_function	GO:0015171	amino acid transmembrane transporter activity	0.8815900571123059	0.1902282875839115	1	1
molecular_function	GO:0015291	secondary active transmembrane transporter activity	0.8452529810988993	0.190636707222139	1	1
biological_process	GO:0072511	divalent inorganic cation transport	0.8636950985394792	0.19340530603878964	1	1
biological_process	GO:0048437	floral organ development	0.8544040050370492	0.1938122545360198	1	1
biological_process	GO:0048764	trichoblast maturation	0.8716466953192409	0.19401739926317088	1	1
biological_process	GO:0048765	root hair cell differentiation	0.8716466953192409	0.19401739926317088	1	1
biological_process	GO:0006623	protein targeting to vacuole	0.8913544247741889	0.19469262336942045	1	1
biological_process	GO:0006733	oxidoreduction coenzyme metabolic process	0.8913544247741889	0.19469262336942045	1	1
biological_process	GO:0010027	thylakoid membrane organization	0.8913544247741889	0.19469262336942045	1	1
biological_process	GO:0010506	regulation of autophagy	0.8913544247741889	0.19469262336942045	1	1
biological_process	GO:2000030	regulation of response to red or far red light	0.8913544247741889	0.19469262336942045	1	1
biological_process	GO:0016073	snRNA metabolic process	0.9040079607563298	0.19480353241074297	1	1
biological_process	GO:0022904	respiratory electron transport chain	0.9040079607563298	0.19480353241074297	1	1
biological_process	GO:0048444	floral organ morphogenesis	0.9040079607563298	0.19480353241074297	1	1
biological_process	GO:0010090	trichome morphogenesis	0.8800298421306387	0.1950253971381961	1	1
biological_process	GO:0035266	meristem growth	0.8800298421306387	0.1950253971381961	1	1
molecular_function	GO:0015267	channel activity	0.8558514375328857	0.1951740506785107	1	1
molecular_function	GO:0022803	passive transmembrane transporter activity	0.8558514375328857	0.1951740506785107	1	1
biological_process	GO:0010228	vegetative to reproductive phase transition of meristem	0.8498838218213755	0.1966172410016881	1	1
biological_process	GO:0051640	organelle localization	0.8498838218213755	0.1966172410016881	1	1
biological_process	GO:0009739	response to gibberellin	0.8678106652422253	0.1970756912434263	1	1
cellular_component	GO:0016020	membrane	0.8134501548327204	0.1984097960395444	1	1
biological_process	GO:0001568	blood vessel development	0.9343744253322745	0.19846161680473454	1	1
biological_process	GO:0001944	vasculature development	0.9343744253322745	0.19846161680473454	1	1
biological_process	GO:0008215	spermine metabolic process	0.9343744253322745	0.19846161680473454	1	1
biological_process	GO:0009610	response to symbiotic fungus	0.9343744253322745	0.19846161680473454	1	1
biological_process	GO:0010117	photoprotection	0.9343744253322745	0.19846161680473454	1	1
biological_process	GO:0010929	positive regulation of auxin mediated signaling pathway	0.9343744253322745	0.19846161680473454	1	1
biological_process	GO:0010975	regulation of neuron projection development	0.9343744253322745	0.19846161680473454	1	1
biological_process	GO:0048477	oogenesis	0.9343744253322745	0.19846161680473454	1	1
biological_process	GO:0072358	cardiovascular system development	0.9343744253322745	0.19846161680473454	1	1
biological_process	GO:0090355	positive regulation of auxin metabolic process	0.9343744253322745	0.19846161680473454	1	1
biological_process	GO:1901259	chloroplast rRNA processing	0.9343744253322745	0.19846161680473454	1	1
biological_process	GO:1902930	regulation of alcohol biosynthetic process	0.9343744253322745	0.19846161680473454	1	1
molecular_function	GO:0016758	transferase activity, transferring hexosyl groups	0.8394172580260973	0.1986957747393744	1	1
molecular_function	GO:0008374	O-acyltransferase activity	0.8575911624866303	0.19874488704789742	1	1
cellular_component	GO:0000326	protein storage vacuole	0.9331208300291477	0.20111032726443887	1	1
cellular_component	GO:0009368	endopeptidase Clp complex	0.9331208300291477	0.20111032726443887	1	1
cellular_component	GO:0009531	secondary cell wall	0.9331208300291477	0.20111032726443887	1	1
cellular_component	GO:0033179	proton-transporting V-type ATPase, V0 domain	0.9331208300291477	0.20111032726443887	1	1
biological_process	GO:0009409	response to cold	0.8398592260578535	0.20116476543724932	1	1
biological_process	GO:0072330	monocarboxylic acid biosynthetic process	0.8398592260578535	0.20116476543724932	1	1
molecular_function	GO:0004497	monooxygenase activity	0.8482813741499664	0.20119795531369353	1	1
biological_process	GO:0010817	regulation of hormone levels	0.8373678535605225	0.2012592852718889	1	1
biological_process	GO:0006743	ubiquinone metabolic process	0.9128117750447579	0.2012818487131349	1	1
biological_process	GO:0006744	ubiquinone biosynthetic process	0.9128117750447579	0.2012818487131349	1	1
biological_process	GO:0033500	carbohydrate homeostasis	0.9128117750447579	0.2012818487131349	1	1
biological_process	GO:0042775	mitochondrial ATP synthesis coupled electron transport	0.9128117750447579	0.2012818487131349	1	1
biological_process	GO:0071215	cellular response to abscisic acid stimulus	0.8390969120113361	0.2012979417133094	1	1
biological_process	GO:0097306	cellular response to alcohol	0.8390969120113361	0.2012979417133094	1	1
biological_process	GO:1901576	organic substance biosynthetic process	0.8113590559814108	0.20200821318777099	1	1
biological_process	GO:0010218	response to far red light	0.8827452022012716	0.20221494070156706	1	1
biological_process	GO:0006164	purine nucleotide biosynthetic process	0.8609893270028206	0.20232840797590135	1	1
biological_process	GO:0009699	phenylpropanoid biosynthetic process	0.8609893270028206	0.20232840797590135	1	1
molecular_function	GO:0008194	UDP-glycosyltransferase activity	0.8389299316079294	0.2035104564832714	1	1
molecular_function	GO:0004185	serine-type carboxypeptidase activity	0.898416260309907	0.20366211402416942	1	1
cellular_component	GO:0000323	lytic vacuole	0.8624393711122866	0.20395690750003806	1	1
molecular_function	GO:0004089	carbonate dehydratase activity	0.9315679476313625	0.2043879390393165	1	1
molecular_function	GO:0008198	ferrous iron binding	0.9315679476313625	0.2043879390393165	1	1
molecular_function	GO:0016421	CoA carboxylase activity	0.9315679476313625	0.2043879390393165	1	1
molecular_function	GO:0016624	oxidoreductase activity, acting on the aldehyde or oxo group of donors, disulfide as acceptor	0.9315679476313625	0.2043879390393165	1	1
molecular_function	GO:0016634	oxidoreductase activity, acting on the CH-CH group of donors, oxygen as acceptor	0.9315679476313625	0.2043879390393165	1	1
molecular_function	GO:0016778	diphosphotransferase activity	0.9315679476313625	0.2043879390393165	1	1
molecular_function	GO:0016885	ligase activity, forming carbon-carbon bonds	0.9315679476313625	0.2043879390393165	1	1
molecular_function	GO:0047134	protein-disulfide reductase activity	0.9315679476313625	0.2043879390393165	1	1
molecular_function	GO:0070696	transmembrane receptor protein serine/threonine kinase binding	0.9315679476313625	0.2043879390393165	1	1
molecular_function	GO:1901618	organic hydroxy compound transmembrane transporter activity	0.9315679476313625	0.2043879390393165	1	1
molecular_function	GO:1990939	ATP-dependent microtubule motor activity	0.9315679476313625	0.2043879390393165	1	1
cellular_component	GO:0000229	cytoplasmic chromosome	0.9108337903977782	0.20470178334300565	1	1
cellular_component	GO:0005761	mitochondrial ribosome	0.9108337903977782	0.20470178334300565	1	1
cellular_component	GO:0033178	proton-transporting two-sector ATPase complex, catalytic domain	0.9108337903977782	0.20470178334300565	1	1
molecular_function	GO:0005342	organic acid transmembrane transporter activity	0.855892804651339	0.20582600665921288	1	1
molecular_function	GO:0046943	carboxylic acid transmembrane transporter activity	0.855892804651339	0.20582600665921288	1	1
biological_process	GO:0050896	response to stimulus	0.8070779406545991	0.2058616478189907	1	1
biological_process	GO:0009911	positive regulation of flower development	0.8913265534749446	0.2064228103671686	1	1
biological_process	GO:0010769	regulation of cell morphogenesis involved in differentiation	0.8913265534749446	0.2064228103671686	1	1
biological_process	GO:0043647	inositol phosphate metabolic process	0.8913265534749446	0.2064228103671686	1	1
biological_process	GO:0016053	organic acid biosynthetic process	0.8241664359163378	0.20692696663077698	1	1
biological_process	GO:0046394	carboxylic acid biosynthetic process	0.8241664359163378	0.20692696663077698	1	1
biological_process	GO:0055088	lipid homeostasis	0.8750907485079175	0.20861223919312835	1	1
molecular_function	GO:0016762	xyloglucan:xyloglucosyl transferase activity	0.908382746093056	0.2089351647251751	1	1
molecular_function	GO:0019203	carbohydrate phosphatase activity	0.908382746093056	0.2089351647251751	1	1
cellular_component	GO:0009527	plastid outer membrane	0.8643086656246333	0.21028330312051258	1	1
cellular_component	GO:0009707	chloroplast outer membrane	0.8643086656246333	0.21028330312051258	1	1
biological_process	GO:0048580	regulation of post-embryonic development	0.827450153553463	0.21043592833346955	1	1
biological_process	GO:0048585	negative regulation of response to stimulus	0.8280156306419488	0.21155373896789245	1	1
biological_process	GO:0042221	response to chemical	0.8043206529675977	0.2121725314099825	1	1
molecular_function	GO:0003713	transcription coactivator activity	0.8746091785961898	0.21367442136580775	1	1
biological_process	GO:0010054	trichoblast differentiation	0.8559880100111356	0.21401956297289365	1	1
biological_process	GO:0090332	stomatal closure	0.8682560412604874	0.21409944419700677	1	1
molecular_function	GO:0016407	acetyltransferase activity	0.8440112758259024	0.21527727002576663	1	1
biological_process	GO:0030422	production of siRNA involved in RNA interference	0.8803646043246804	0.21581020424459377	1	1
biological_process	GO:0008544	epidermis development	0.8951691828253168	0.21775271905858665	1	1
biological_process	GO:0009404	toxin metabolic process	0.8951691828253168	0.21775271905858665	1	1
biological_process	GO:0035510	DNA dealkylation	0.8951691828253168	0.21775271905858665	1	1
biological_process	GO:0042398	cellular modified amino acid biosynthetic process	0.8951691828253168	0.21775271905858665	1	1
biological_process	GO:0003341	cilium movement	0.9393875617401788	0.22062540498730215	1	1
biological_process	GO:0006086	acetyl-CoA biosynthetic process from pyruvate	0.9393875617401788	0.22062540498730215	1	1
biological_process	GO:0006491	N-glycan processing	0.9393875617401788	0.22062540498730215	1	1
biological_process	GO:0010115	regulation of abscisic acid biosynthetic process	0.9393875617401788	0.22062540498730215	1	1
biological_process	GO:0010304	PSII associated light-harvesting complex II catabolic process	0.9393875617401788	0.22062540498730215	1	1
biological_process	GO:0010444	guard mother cell differentiation	0.9393875617401788	0.22062540498730215	1	1
biological_process	GO:0016139	glycoside catabolic process	0.9393875617401788	0.22062540498730215	1	1
biological_process	GO:0016358	dendrite development	0.9393875617401788	0.22062540498730215	1	1
biological_process	GO:0030509	BMP signaling pathway	0.9393875617401788	0.22062540498730215	1	1
biological_process	GO:0030510	regulation of BMP signaling pathway	0.9393875617401788	0.22062540498730215	1	1
biological_process	GO:0030514	negative regulation of BMP signaling pathway	0.9393875617401788	0.22062540498730215	1	1
biological_process	GO:0030520	intracellular estrogen receptor signaling pathway	0.9393875617401788	0.22062540498730215	1	1
biological_process	GO:0042439	ethanolamine-containing compound metabolic process	0.9393875617401788	0.22062540498730215	1	1
biological_process	GO:0046514	ceramide catabolic process	0.9393875617401788	0.22062540498730215	1	1
biological_process	GO:0046827	positive regulation of protein export from nucleus	0.9393875617401788	0.22062540498730215	1	1
biological_process	GO:0048439	flower morphogenesis	0.9393875617401788	0.22062540498730215	1	1
biological_process	GO:0062125	regulation of mitochondrial gene expression	0.9393875617401788	0.22062540498730215	1	1
biological_process	GO:0070129	regulation of mitochondrial translation	0.9393875617401788	0.22062540498730215	1	1
biological_process	GO:0071038	nuclear polyadenylation-dependent tRNA catabolic process	0.9393875617401788	0.22062540498730215	1	1
biological_process	GO:0071772	response to BMP	0.9393875617401788	0.22062540498730215	1	1
biological_process	GO:0071773	cellular response to BMP stimulus	0.9393875617401788	0.22062540498730215	1	1
biological_process	GO:0090322	regulation of superoxide metabolic process	0.9393875617401788	0.22062540498730215	1	1
biological_process	GO:0090481	pyrimidine nucleotide-sugar transmembrane transport	0.9393875617401788	0.22062540498730215	1	1
biological_process	GO:0110126	phloem loading	0.9393875617401788	0.22062540498730215	1	1
biological_process	GO:1905156	negative regulation of photosynthesis	0.9393875617401788	0.22062540498730215	1	1
biological_process	GO:2000306	positive regulation of photomorphogenesis	0.9393875617401788	0.22062540498730215	1	1
cellular_component	GO:1990204	oxidoreductase complex	0.8504255734517518	0.22107681576089114	1	1
biological_process	GO:0090351	seedling development	0.8299010885511557	0.22201825280000922	1	1
biological_process	GO:0007010	cytoskeleton organization	0.8188774438093566	0.22285690923501256	1	1
biological_process	GO:0043624	cellular protein complex disassembly	0.8566140790880321	0.22295831982437703	1	1
cellular_component	GO:0005884	actin filament	0.9383826161789591	0.2230138371864481	1	1
cellular_component	GO:0008278	cohesin complex	0.9383826161789591	0.2230138371864481	1	1
cellular_component	GO:0009840	chloroplastic endopeptidase Clp complex	0.9383826161789591	0.2230138371864481	1	1
cellular_component	GO:0030897	HOPS complex	0.9383826161789591	0.2230138371864481	1	1
cellular_component	GO:0031253	cell projection membrane	0.9383826161789591	0.2230138371864481	1	1
cellular_component	GO:0031256	leading edge membrane	0.9383826161789591	0.2230138371864481	1	1
cellular_component	GO:0045178	basal part of cell	0.9383826161789591	0.2230138371864481	1	1
biological_process	GO:0072522	purine-containing compound biosynthetic process	0.8430398085516198	0.22302220917425053	1	1
cellular_component	GO:0005856	cytoskeleton	0.8087051743428468	0.22342805385428574	1	1
biological_process	GO:0009668	plastid membrane organization	0.8708280694110476	0.22352172819282676	1	1
molecular_function	GO:0016705	oxidoreductase activity, acting on paired donors, with incorporation or reduction of molecular oxygen	0.8234371090705563	0.224121658195482	1	1
biological_process	GO:0006520	cellular amino acid metabolic process	0.8113842042782193	0.22473989117330595	1	1
molecular_function	GO:0000285	1-phosphatidylinositol-3-phosphate 5-kinase activity	0.9371381148488276	0.22596849925988058	1	1
molecular_function	GO:0004559	alpha-mannosidase activity	0.9371381148488276	0.22596849925988058	1	1
molecular_function	GO:0009044	xylan 1,4-beta-xylosidase activity	0.9371381148488276	0.22596849925988058	1	1
molecular_function	GO:0009922	fatty acid elongase activity	0.9371381148488276	0.22596849925988058	1	1
molecular_function	GO:0009924	octadecanal decarbonylase activity	0.9371381148488276	0.22596849925988058	1	1
molecular_function	GO:0015149	hexose transmembrane transporter activity	0.9371381148488276	0.22596849925988058	1	1
molecular_function	GO:0015189	L-lysine transmembrane transporter activity	0.9371381148488276	0.22596849925988058	1	1
molecular_function	GO:0046556	alpha-L-arabinofuranosidase activity	0.9371381148488276	0.22596849925988058	1	1
molecular_function	GO:0071771	aldehyde decarbonylase activity	0.9371381148488276	0.22596849925988058	1	1
molecular_function	GO:1990465	aldehyde oxygenase (deformylating) activity	0.9371381148488276	0.22596849925988058	1	1
biological_process	GO:0006074	(1->3)-beta-D-glucan metabolic process	0.9071803981446735	0.22621965591539386	1	1
biological_process	GO:0006551	leucine metabolic process	0.9071803981446735	0.22621965591539386	1	1
biological_process	GO:0006855	drug transmembrane transport	0.9071803981446735	0.22621965591539386	1	1
biological_process	GO:0010268	brassinosteroid homeostasis	0.9071803981446735	0.22621965591539386	1	1
biological_process	GO:0010600	regulation of auxin biosynthetic process	0.9071803981446735	0.22621965591539386	1	1
biological_process	GO:0015780	nucleotide-sugar transmembrane transport	0.9071803981446735	0.22621965591539386	1	1
biological_process	GO:0019852	L-ascorbic acid metabolic process	0.9071803981446735	0.22621965591539386	1	1
biological_process	GO:0019853	L-ascorbic acid biosynthetic process	0.9071803981446735	0.22621965591539386	1	1
biological_process	GO:0046471	phosphatidylglycerol metabolic process	0.9071803981446735	0.22621965591539386	1	1
biological_process	GO:0071027	nuclear RNA surveillance	0.9071803981446735	0.22621965591539386	1	1
biological_process	GO:0010017	red or far-red light signaling pathway	0.8516343297508427	0.22655479104418547	1	1
molecular_function	GO:0005244	voltage-gated ion channel activity	0.8728768392444815	0.2265946270508237	1	1
molecular_function	GO:0019200	carbohydrate kinase activity	0.8728768392444815	0.2265946270508237	1	1
molecular_function	GO:0022832	voltage-gated channel activity	0.8728768392444815	0.2265946270508237	1	1
molecular_function	GO:0070566	adenylyltransferase activity	0.8728768392444815	0.2265946270508237	1	1
biological_process	GO:0030258	lipid modification	0.8357132399341352	0.22763069373109243	1	1
biological_process	GO:0090627	plant epidermal cell differentiation	0.8357132399341352	0.22763069373109243	1	1
biological_process	GO:0048367	shoot system development	0.7979310698514397	0.228610716344247	1	1
cellular_component	GO:0016469	proton-transporting two-sector ATPase complex	0.8671000591407779	0.22872240824883439	1	1
biological_process	GO:0051239	regulation of multicellular organismal process	0.8017366856854654	0.2289326631528609	1	1
cellular_component	GO:0030125	clathrin vesicle coat	0.9052915230316132	0.22954554480860975	1	1
biological_process	GO:0010026	trichome differentiation	0.8471231872355993	0.22970774856761633	1	1
biological_process	GO:1900140	regulation of seedling development	0.8471231872355993	0.22970774856761633	1	1
biological_process	GO:0006221	pyrimidine nucleotide biosynthetic process	0.8624784819332203	0.22994069325933295	1	1
biological_process	GO:0016246	RNA interference	0.8624784819332203	0.22994069325933295	1	1
biological_process	GO:0048653	anther development	0.8624784819332203	0.22994069325933295	1	1
biological_process	GO:0000470	maturation of LSU-rRNA	0.8804332786086868	0.23020909053753413	1	1
biological_process	GO:0032509	endosome transport via multivesicular body sorting pathway	0.8804332786086868	0.23020909053753413	1	1
biological_process	GO:0042631	cellular response to water deprivation	0.8804332786086868	0.23020909053753413	1	1
biological_process	GO:0071462	cellular response to water stimulus	0.8804332786086868	0.23020909053753413	1	1
biological_process	GO:0072507	divalent inorganic cation homeostasis	0.8430248763475127	0.23248084354537593	1	1
molecular_function	GO:0016859	cis-trans isomerase activity	0.8517811153541639	0.23250353037469146	1	1
biological_process	GO:0009814	defense response, incompatible interaction	0.825199959739238	0.23335874149995817	1	1
molecular_function	GO:0016833	oxo-acid-lyase activity	0.9029515926808239	0.23366129507678726	1	1
biological_process	GO:1901617	organic hydroxy compound biosynthetic process	0.821433132042895	0.2350268760559096	1	1
cellular_component	GO:0048046	apoplast	0.8136686371504873	0.2357455373998468	1	1
biological_process	GO:0006633	fatty acid biosynthetic process	0.8193376344384538	0.2358185613762428	1	1
molecular_function	GO:0016874	ligase activity	0.8119761965231622	0.23722384250076733	1	1
cellular_component	GO:0110165	cellular anatomical entity	0.8619544745602579	0.23797629624184874	1	1
biological_process	GO:0000011	vacuole inheritance	1	0.23878964637258482	1	1
biological_process	GO:0000032	cell wall mannoprotein biosynthetic process	1	0.23878964637258482	1	1
biological_process	GO:0000053	argininosuccinate metabolic process	1	0.23878964637258482	1	1
biological_process	GO:0000425	pexophagy	1	0.23878964637258482	1	1
biological_process	GO:0000448	cleavage in ITS2 between 5.8S rRNA and LSU-rRNA of tricistronic rRNA transcript (SSU-rRNA, 5.8S rRNA, LSU-rRNA)	1	0.23878964637258482	1	1
biological_process	GO:0000461	endonucleolytic cleavage to generate mature 3'-end of SSU-rRNA from (SSU-rRNA, 5.8S rRNA, LSU-rRNA)	1	0.23878964637258482	1	1
biological_process	GO:0000494	box C/D snoRNA 3'-end processing	1	0.23878964637258482	1	1
biological_process	GO:0000905	sporocarp development involved in asexual reproduction	1	0.23878964637258482	1	1
biological_process	GO:0001560	regulation of cell growth by extracellular stimulus	1	0.23878964637258482	1	1
biological_process	GO:0001756	somitogenesis	1	0.23878964637258482	1	1
biological_process	GO:0001838	embryonic epithelial tube formation	1	0.23878964637258482	1	1
biological_process	GO:0001841	neural tube formation	1	0.23878964637258482	1	1
biological_process	GO:0001878	response to yeast	1	0.23878964637258482	1	1
biological_process	GO:0001896	autolysis	1	0.23878964637258482	1	1
biological_process	GO:0001935	endothelial cell proliferation	1	0.23878964637258482	1	1
biological_process	GO:0001936	regulation of endothelial cell proliferation	1	0.23878964637258482	1	1
biological_process	GO:0001937	negative regulation of endothelial cell proliferation	1	0.23878964637258482	1	1
biological_process	GO:0001959	regulation of cytokine-mediated signaling pathway	1	0.23878964637258482	1	1
biological_process	GO:0001960	negative regulation of cytokine-mediated signaling pathway	1	0.23878964637258482	1	1
biological_process	GO:0002507	tolerance induction	1	0.23878964637258482	1	1
biological_process	GO:0002643	regulation of tolerance induction	1	0.23878964637258482	1	1
biological_process	GO:0002792	negative regulation of peptide secretion	1	0.23878964637258482	1	1
biological_process	GO:0006015	5-phosphoribose 1-diphosphate biosynthetic process	1	0.23878964637258482	1	1
biological_process	GO:0006056	mannoprotein metabolic process	1	0.23878964637258482	1	1
biological_process	GO:0006057	mannoprotein biosynthetic process	1	0.23878964637258482	1	1
biological_process	GO:0006080	substituted mannan metabolic process	1	0.23878964637258482	1	1
biological_process	GO:0006105	succinate metabolic process	1	0.23878964637258482	1	1
biological_process	GO:0006114	glycerol biosynthetic process	1	0.23878964637258482	1	1
biological_process	GO:0006203	dGTP catabolic process	1	0.23878964637258482	1	1
biological_process	GO:0006227	dUDP biosynthetic process	1	0.23878964637258482	1	1
biological_process	GO:0006233	dTDP biosynthetic process	1	0.23878964637258482	1	1
biological_process	GO:0006235	dTTP biosynthetic process	1	0.23878964637258482	1	1
biological_process	GO:0006274	DNA replication termination	1	0.23878964637258482	1	1
biological_process	GO:0006363	termination of RNA polymerase I transcription	1	0.23878964637258482	1	1
biological_process	GO:0006562	proline catabolic process	1	0.23878964637258482	1	1
biological_process	GO:0006580	ethanolamine metabolic process	1	0.23878964637258482	1	1
biological_process	GO:0006582	melanin metabolic process	1	0.23878964637258482	1	1
biological_process	GO:0006617	SRP-dependent cotranslational protein targeting to membrane, signal sequence recognition	1	0.23878964637258482	1	1
biological_process	GO:0006695	cholesterol biosynthetic process	1	0.23878964637258482	1	1
biological_process	GO:0006784	heme A biosynthetic process	1	0.23878964637258482	1	1
biological_process	GO:0006824	cobalt ion transport	1	0.23878964637258482	1	1
biological_process	GO:0006849	plasma membrane pyruvate transport	1	0.23878964637258482	1	1
biological_process	GO:0007159	leukocyte cell-cell adhesion	1	0.23878964637258482	1	1
biological_process	GO:0007202	activation of phospholipase C activity	1	0.23878964637258482	1	1
biological_process	GO:0007218	neuropeptide signaling pathway	1	0.23878964637258482	1	1
biological_process	GO:0007259	receptor signaling pathway via JAK-STAT	1	0.23878964637258482	1	1
biological_process	GO:0007263	nitric oxide mediated signal transduction	1	0.23878964637258482	1	1
biological_process	GO:0007282	cystoblast division	1	0.23878964637258482	1	1
biological_process	GO:0007293	germarium-derived egg chamber formation	1	0.23878964637258482	1	1
biological_process	GO:0007294	germarium-derived oocyte fate determination	1	0.23878964637258482	1	1
biological_process	GO:0007310	oocyte dorsal/ventral axis specification	1	0.23878964637258482	1	1
biological_process	GO:0007317	regulation of pole plasm oskar mRNA localization	1	0.23878964637258482	1	1
biological_process	GO:0007318	pole plasm protein localization	1	0.23878964637258482	1	1
biological_process	GO:0007530	sex determination	1	0.23878964637258482	1	1
biological_process	GO:0007531	mating type determination	1	0.23878964637258482	1	1
biological_process	GO:0007533	mating type switching	1	0.23878964637258482	1	1
biological_process	GO:0007622	rhythmic behavior	1	0.23878964637258482	1	1
biological_process	GO:0009093	cysteine catabolic process	1	0.23878964637258482	1	1
biological_process	GO:0009146	purine nucleoside triphosphate catabolic process	1	0.23878964637258482	1	1
biological_process	GO:0009151	purine deoxyribonucleotide metabolic process	1	0.23878964637258482	1	1
biological_process	GO:0009155	purine deoxyribonucleotide catabolic process	1	0.23878964637258482	1	1
biological_process	GO:0009186	deoxyribonucleoside diphosphate metabolic process	1	0.23878964637258482	1	1
biological_process	GO:0009189	deoxyribonucleoside diphosphate biosynthetic process	1	0.23878964637258482	1	1
biological_process	GO:0009196	pyrimidine deoxyribonucleoside diphosphate metabolic process	1	0.23878964637258482	1	1
biological_process	GO:0009197	pyrimidine deoxyribonucleoside diphosphate biosynthetic process	1	0.23878964637258482	1	1
biological_process	GO:0009212	pyrimidine deoxyribonucleoside triphosphate biosynthetic process	1	0.23878964637258482	1	1
biological_process	GO:0009215	purine deoxyribonucleoside triphosphate metabolic process	1	0.23878964637258482	1	1
biological_process	GO:0009217	purine deoxyribonucleoside triphosphate catabolic process	1	0.23878964637258482	1	1
biological_process	GO:0009662	etioplast organization	1	0.23878964637258482	1	1
biological_process	GO:0009745	sucrose mediated signaling	1	0.23878964637258482	1	1
biological_process	GO:0009759	indole glucosinolate biosynthetic process	1	0.23878964637258482	1	1
biological_process	GO:0009822	alkaloid catabolic process	1	0.23878964637258482	1	1
biological_process	GO:0009950	dorsal/ventral axis specification	1	0.23878964637258482	1	1
biological_process	GO:0010110	regulation of photosynthesis, dark reaction	1	0.23878964637258482	1	1
biological_process	GO:0010133	proline catabolic process to glutamate	1	0.23878964637258482	1	1
biological_process	GO:0010234	anther wall tapetum cell fate specification	1	0.23878964637258482	1	1
biological_process	GO:0010254	nectary development	1	0.23878964637258482	1	1
biological_process	GO:0010269	response to selenium ion	1	0.23878964637258482	1	1
biological_process	GO:0010392	galactoglucomannan metabolic process	1	0.23878964637258482	1	1
biological_process	GO:0010422	regulation of brassinosteroid biosynthetic process	1	0.23878964637258482	1	1
biological_process	GO:0010423	negative regulation of brassinosteroid biosynthetic process	1	0.23878964637258482	1	1
biological_process	GO:0010432	bract development	1	0.23878964637258482	1	1
biological_process	GO:0010433	bract morphogenesis	1	0.23878964637258482	1	1
biological_process	GO:0010434	bract formation	1	0.23878964637258482	1	1
biological_process	GO:0010454	negative regulation of cell fate commitment	1	0.23878964637258482	1	1
biological_process	GO:0010477	response to sulfur dioxide	1	0.23878964637258482	1	1
biological_process	GO:0010656	negative regulation of muscle cell apoptotic process	1	0.23878964637258482	1	1
biological_process	GO:0010657	muscle cell apoptotic process	1	0.23878964637258482	1	1
biological_process	GO:0010658	striated muscle cell apoptotic process	1	0.23878964637258482	1	1
biological_process	GO:0010659	cardiac muscle cell apoptotic process	1	0.23878964637258482	1	1
biological_process	GO:0010660	regulation of muscle cell apoptotic process	1	0.23878964637258482	1	1
biological_process	GO:0010662	regulation of striated muscle cell apoptotic process	1	0.23878964637258482	1	1
biological_process	GO:0010664	negative regulation of striated muscle cell apoptotic process	1	0.23878964637258482	1	1
biological_process	GO:0010665	regulation of cardiac muscle cell apoptotic process	1	0.23878964637258482	1	1
biological_process	GO:0010667	negative regulation of cardiac muscle cell apoptotic process	1	0.23878964637258482	1	1
biological_process	GO:0010777	meiotic mismatch repair involved in reciprocal meiotic recombination	1	0.23878964637258482	1	1
biological_process	GO:0010845	positive regulation of reciprocal meiotic recombination	1	0.23878964637258482	1	1
biological_process	GO:0010863	positive regulation of phospholipase C activity	1	0.23878964637258482	1	1
biological_process	GO:0010894	negative regulation of steroid biosynthetic process	1	0.23878964637258482	1	1
biological_process	GO:0010913	regulation of sterigmatocystin biosynthetic process	1	0.23878964637258482	1	1
biological_process	GO:0010914	positive regulation of sterigmatocystin biosynthetic process	1	0.23878964637258482	1	1
biological_process	GO:0010919	regulation of inositol phosphate biosynthetic process	1	0.23878964637258482	1	1
biological_process	GO:0012502	induction of programmed cell death	1	0.23878964637258482	1	1
biological_process	GO:0015675	nickel cation transport	1	0.23878964637258482	1	1
biological_process	GO:0015708	silicic acid import across plasma membrane	1	0.23878964637258482	1	1
biological_process	GO:0015750	pentose transmembrane transport	1	0.23878964637258482	1	1
biological_process	GO:0015751	arabinose transmembrane transport	1	0.23878964637258482	1	1
biological_process	GO:0015755	fructose transmembrane transport	1	0.23878964637258482	1	1
biological_process	GO:0015801	aromatic amino acid transport	1	0.23878964637258482	1	1
biological_process	GO:0015810	aspartate transmembrane transport	1	0.23878964637258482	1	1
biological_process	GO:0015812	gamma-aminobutyric acid transport	1	0.23878964637258482	1	1
biological_process	GO:0015827	tryptophan transport	1	0.23878964637258482	1	1
biological_process	GO:0015959	diadenosine polyphosphate metabolic process	1	0.23878964637258482	1	1
biological_process	GO:0015960	diadenosine polyphosphate biosynthetic process	1	0.23878964637258482	1	1
biological_process	GO:0015965	diadenosine tetraphosphate metabolic process	1	0.23878964637258482	1	1
biological_process	GO:0015966	diadenosine tetraphosphate biosynthetic process	1	0.23878964637258482	1	1
biological_process	GO:0016095	polyprenol catabolic process	1	0.23878964637258482	1	1
biological_process	GO:0016242	negative regulation of macroautophagy	1	0.23878964637258482	1	1
biological_process	GO:0016331	morphogenesis of embryonic epithelium	1	0.23878964637258482	1	1
biological_process	GO:0017085	response to insecticide	1	0.23878964637258482	1	1
biological_process	GO:0018149	peptide cross-linking	1	0.23878964637258482	1	1
biological_process	GO:0018293	protein-FAD linkage	1	0.23878964637258482	1	1
biological_process	GO:0018316	peptide cross-linking via L-cystine	1	0.23878964637258482	1	1
biological_process	GO:0019265	glycine biosynthetic process, by transamination of glyoxylate	1	0.23878964637258482	1	1
biological_process	GO:0019279	L-methionine biosynthetic process from L-homoserine via cystathionine	1	0.23878964637258482	1	1
biological_process	GO:0019343	cysteine biosynthetic process via cystathionine	1	0.23878964637258482	1	1
biological_process	GO:0019401	alditol biosynthetic process	1	0.23878964637258482	1	1
biological_process	GO:0019427	acetyl-CoA biosynthetic process from acetate	1	0.23878964637258482	1	1
biological_process	GO:0019428	allantoin biosynthetic process	1	0.23878964637258482	1	1
biological_process	GO:0019500	cyanide catabolic process	1	0.23878964637258482	1	1
biological_process	GO:0019647	formaldehyde assimilation via ribulose monophosphate cycle	1	0.23878964637258482	1	1
biological_process	GO:0019649	formaldehyde assimilation	1	0.23878964637258482	1	1
biological_process	GO:0019954	asexual reproduction	1	0.23878964637258482	1	1
biological_process	GO:0021766	hippocampus development	1	0.23878964637258482	1	1
biological_process	GO:0021904	dorsal/ventral neural tube patterning	1	0.23878964637258482	1	1
biological_process	GO:0022417	protein maturation by protein folding	1	0.23878964637258482	1	1
biological_process	GO:0030073	insulin secretion	1	0.23878964637258482	1	1
biological_process	GO:0030327	prenylated protein catabolic process	1	0.23878964637258482	1	1
biological_process	GO:0030328	prenylcysteine catabolic process	1	0.23878964637258482	1	1
biological_process	GO:0030329	prenylcysteine metabolic process	1	0.23878964637258482	1	1
biological_process	GO:0030436	asexual sporulation	1	0.23878964637258482	1	1
biological_process	GO:0030584	sporocarp development	1	0.23878964637258482	1	1
biological_process	GO:0030706	germarium-derived oocyte differentiation	1	0.23878964637258482	1	1
biological_process	GO:0030716	oocyte fate determination	1	0.23878964637258482	1	1
biological_process	GO:0030717	oocyte karyosome formation	1	0.23878964637258482	1	1
biological_process	GO:0031049	programmed DNA elimination	1	0.23878964637258482	1	1
biological_process	GO:0031052	chromosome breakage	1	0.23878964637258482	1	1
biological_process	GO:0031069	hair follicle morphogenesis	1	0.23878964637258482	1	1
biological_process	GO:0031128	developmental induction	1	0.23878964637258482	1	1
biological_process	GO:0031129	inductive cell-cell signaling	1	0.23878964637258482	1	1
biological_process	GO:0031494	regulation of mating type switching	1	0.23878964637258482	1	1
biological_process	GO:0031506	cell wall glycoprotein biosynthetic process	1	0.23878964637258482	1	1
biological_process	GO:0031532	actin cytoskeleton reorganization	1	0.23878964637258482	1	1
biological_process	GO:0032024	positive regulation of insulin secretion	1	0.23878964637258482	1	1
biological_process	GO:0032258	cytoplasm to vacuole transport by the Cvt pathway	1	0.23878964637258482	1	1
biological_process	GO:0032263	GMP salvage	1	0.23878964637258482	1	1
biological_process	GO:0032483	regulation of Rab protein signal transduction	1	0.23878964637258482	1	1
biological_process	GO:0032873	negative regulation of stress-activated MAPK cascade	1	0.23878964637258482	1	1
biological_process	GO:0032945	negative regulation of mononuclear cell proliferation	1	0.23878964637258482	1	1
biological_process	GO:0032959	inositol trisphosphate biosynthetic process	1	0.23878964637258482	1	1
biological_process	GO:0032960	regulation of inositol trisphosphate biosynthetic process	1	0.23878964637258482	1	1
biological_process	GO:0033231	carbohydrate export	1	0.23878964637258482	1	1
biological_process	GO:0033389	putrescine biosynthetic process from arginine, using agmatinase	1	0.23878964637258482	1	1
biological_process	GO:0033539	fatty acid beta-oxidation using acyl-CoA dehydrogenase	1	0.23878964637258482	1	1
biological_process	GO:0033542	fatty acid beta-oxidation, unsaturated, even number	1	0.23878964637258482	1	1
biological_process	GO:0033591	response to L-ascorbic acid	1	0.23878964637258482	1	1
biological_process	GO:0033967	box C/D snoRNA metabolic process	1	0.23878964637258482	1	1
biological_process	GO:0034196	acylglycerol transport	1	0.23878964637258482	1	1
biological_process	GO:0034305	regulation of asexual sporulation	1	0.23878964637258482	1	1
biological_process	GO:0034517	ribophagy	1	0.23878964637258482	1	1
biological_process	GO:0034963	box C/D snoRNA processing	1	0.23878964637258482	1	1
biological_process	GO:0035148	tube formation	1	0.23878964637258482	1	1
biological_process	GO:0035444	nickel cation transmembrane transport	1	0.23878964637258482	1	1
biological_process	GO:0035616	histone H2B conserved C-terminal lysine deubiquitination	1	0.23878964637258482	1	1
biological_process	GO:0036148	phosphatidylglycerol acyl-chain remodeling	1	0.23878964637258482	1	1
biological_process	GO:0042129	regulation of T cell proliferation	1	0.23878964637258482	1	1
biological_process	GO:0042130	negative regulation of T cell proliferation	1	0.23878964637258482	1	1
biological_process	GO:0042343	indole glucosinolate metabolic process	1	0.23878964637258482	1	1
biological_process	GO:0042438	melanin biosynthetic process	1	0.23878964637258482	1	1
biological_process	GO:0042754	negative regulation of circadian rhythm	1	0.23878964637258482	1	1
biological_process	GO:0042882	L-arabinose transmembrane transport	1	0.23878964637258482	1	1
biological_process	GO:0043153	entrainment of circadian clock by photoperiod	1	0.23878964637258482	1	1
biological_process	GO:0043385	mycotoxin metabolic process	1	0.23878964637258482	1	1
biological_process	GO:0043386	mycotoxin biosynthetic process	1	0.23878964637258482	1	1
biological_process	GO:0043552	positive regulation of phosphatidylinositol 3-kinase activity	1	0.23878964637258482	1	1
biological_process	GO:0043937	regulation of sporulation	1	0.23878964637258482	1	1
biological_process	GO:0043938	positive regulation of sporulation	1	0.23878964637258482	1	1
biological_process	GO:0045041	protein import into mitochondrial intermembrane space	1	0.23878964637258482	1	1
biological_process	GO:0045176	apical protein localization	1	0.23878964637258482	1	1
biological_process	GO:0045222	CD4 biosynthetic process	1	0.23878964637258482	1	1
biological_process	GO:0045223	regulation of CD4 biosynthetic process	1	0.23878964637258482	1	1
biological_process	GO:0045225	negative regulation of CD4 biosynthetic process	1	0.23878964637258482	1	1
biological_process	GO:0045460	sterigmatocystin metabolic process	1	0.23878964637258482	1	1
biological_process	GO:0045461	sterigmatocystin biosynthetic process	1	0.23878964637258482	1	1
biological_process	GO:0045475	locomotor rhythm	1	0.23878964637258482	1	1
biological_process	GO:0045793	positive regulation of cell size	1	0.23878964637258482	1	1
biological_process	GO:0045820	negative regulation of glycolytic process	1	0.23878964637258482	1	1
biological_process	GO:0045880	positive regulation of smoothened signaling pathway	1	0.23878964637258482	1	1
biological_process	GO:0045886	negative regulation of synaptic growth at neuromuscular junction	1	0.23878964637258482	1	1
biological_process	GO:0045939	negative regulation of steroid metabolic process	1	0.23878964637258482	1	1
biological_process	GO:0045980	negative regulation of nucleotide metabolic process	1	0.23878964637258482	1	1
biological_process	GO:0046070	dGTP metabolic process	1	0.23878964637258482	1	1
biological_process	GO:0046072	dTDP metabolic process	1	0.23878964637258482	1	1
biological_process	GO:0046075	dTTP metabolic process	1	0.23878964637258482	1	1
biological_process	GO:0046077	dUDP metabolic process	1	0.23878964637258482	1	1
biological_process	GO:0046092	deoxycytidine metabolic process	1	0.23878964637258482	1	1
biological_process	GO:0046160	heme a metabolic process	1	0.23878964637258482	1	1
biological_process	GO:0046321	positive regulation of fatty acid oxidation	1	0.23878964637258482	1	1
biological_process	GO:0046329	negative regulation of JNK cascade	1	0.23878964637258482	1	1
biological_process	GO:0046391	5-phosphoribose 1-diphosphate metabolic process	1	0.23878964637258482	1	1
biological_process	GO:0046425	regulation of receptor signaling pathway via JAK-STAT	1	0.23878964637258482	1	1
biological_process	GO:0046676	negative regulation of insulin secretion	1	0.23878964637258482	1	1
biological_process	GO:0046680	response to DDT	1	0.23878964637258482	1	1
biological_process	GO:0046888	negative regulation of hormone secretion	1	0.23878964637258482	1	1
biological_process	GO:0046950	cellular ketone body metabolic process	1	0.23878964637258482	1	1
biological_process	GO:0046951	ketone body biosynthetic process	1	0.23878964637258482	1	1
biological_process	GO:0048021	regulation of melanin biosynthetic process	1	0.23878964637258482	1	1
biological_process	GO:0048022	negative regulation of melanin biosynthetic process	1	0.23878964637258482	1	1
biological_process	GO:0048134	germ-line cyst formation	1	0.23878964637258482	1	1
biological_process	GO:0048308	organelle inheritance	1	0.23878964637258482	1	1
biological_process	GO:0048315	conidium formation	1	0.23878964637258482	1	1
biological_process	GO:0048384	retinoic acid receptor signaling pathway	1	0.23878964637258482	1	1
biological_process	GO:0048385	regulation of retinoic acid receptor signaling pathway	1	0.23878964637258482	1	1
biological_process	GO:0048387	negative regulation of retinoic acid receptor signaling pathway	1	0.23878964637258482	1	1
biological_process	GO:0048498	establishment of petal orientation	1	0.23878964637258482	1	1
biological_process	GO:0048512	circadian behavior	1	0.23878964637258482	1	1
biological_process	GO:0048559	establishment of floral organ orientation	1	0.23878964637258482	1	1
biological_process	GO:0048560	establishment of anatomical structure orientation	1	0.23878964637258482	1	1
biological_process	GO:0048730	epidermis morphogenesis	1	0.23878964637258482	1	1
biological_process	GO:0050672	negative regulation of lymphocyte proliferation	1	0.23878964637258482	1	1
biological_process	GO:0050709	negative regulation of protein secretion	1	0.23878964637258482	1	1
biological_process	GO:0050714	positive regulation of protein secretion	1	0.23878964637258482	1	1
biological_process	GO:0050796	regulation of insulin secretion	1	0.23878964637258482	1	1
biological_process	GO:0050810	regulation of steroid biosynthetic process	1	0.23878964637258482	1	1
biological_process	GO:0050868	negative regulation of T cell activation	1	0.23878964637258482	1	1
biological_process	GO:0051048	negative regulation of secretion	1	0.23878964637258482	1	1
biological_process	GO:0051069	galactomannan metabolic process	1	0.23878964637258482	1	1
biological_process	GO:0051070	galactomannan biosynthetic process	1	0.23878964637258482	1	1
biological_process	GO:0051250	negative regulation of lymphocyte activation	1	0.23878964637258482	1	1
biological_process	GO:0051410	detoxification of nitrogen compound	1	0.23878964637258482	1	1
biological_process	GO:0051483	terpenoid biosynthetic process, mevalonate-independent	1	0.23878964637258482	1	1
biological_process	GO:0051484	isopentenyl diphosphate biosynthetic process, methylerythritol 4-phosphate pathway involved in terpenoid biosynthetic process	1	0.23878964637258482	1	1
biological_process	GO:0051791	medium-chain fatty acid metabolic process	1	0.23878964637258482	1	1
biological_process	GO:0051964	negative regulation of synapse assembly	1	0.23878964637258482	1	1
biological_process	GO:0055068	cobalt ion homeostasis	1	0.23878964637258482	1	1
biological_process	GO:0060281	regulation of oocyte development	1	0.23878964637258482	1	1
biological_process	GO:0060338	regulation of type I interferon-mediated signaling pathway	1	0.23878964637258482	1	1
biological_process	GO:0060339	negative regulation of type I interferon-mediated signaling pathway	1	0.23878964637258482	1	1
biological_process	GO:0060759	regulation of response to cytokine stimulus	1	0.23878964637258482	1	1
biological_process	GO:0060761	negative regulation of response to cytokine stimulus	1	0.23878964637258482	1	1
biological_process	GO:0060766	negative regulation of androgen receptor signaling pathway	1	0.23878964637258482	1	1
biological_process	GO:0060831	smoothened signaling pathway involved in dorsal/ventral neural tube patterning	1	0.23878964637258482	1	1
biological_process	GO:0060903	positive regulation of meiosis I	1	0.23878964637258482	1	1
biological_process	GO:0060965	negative regulation of gene silencing by miRNA	1	0.23878964637258482	1	1
biological_process	GO:0061709	reticulophagy	1	0.23878964637258482	1	1
biological_process	GO:0061794	conidium development	1	0.23878964637258482	1	1
biological_process	GO:0061988	karyosome formation	1	0.23878964637258482	1	1
biological_process	GO:0070091	glucagon secretion	1	0.23878964637258482	1	1
biological_process	GO:0070092	regulation of glucagon secretion	1	0.23878964637258482	1	1
biological_process	GO:0070094	positive regulation of glucagon secretion	1	0.23878964637258482	1	1
biological_process	GO:0070150	mitochondrial glycyl-tRNA aminoacylation	1	0.23878964637258482	1	1
biological_process	GO:0070303	negative regulation of stress-activated protein kinase signaling cascade	1	0.23878964637258482	1	1
biological_process	GO:0071073	positive regulation of phospholipid biosynthetic process	1	0.23878964637258482	1	1
biological_process	GO:0071170	site-specific DNA replication termination	1	0.23878964637258482	1	1
biological_process	GO:0071171	site-specific DNA replication termination at RTS1 barrier	1	0.23878964637258482	1	1
biological_process	GO:0071255	Cvt vesicle assembly	1	0.23878964637258482	1	1
biological_process	GO:0071454	cellular response to anoxia	1	0.23878964637258482	1	1
biological_process	GO:0071515	genetic imprinting at mating-type locus	1	0.23878964637258482	1	1
biological_process	GO:0071516	establishment of imprinting at mating-type locus	1	0.23878964637258482	1	1
biological_process	GO:0071562	nucleus-vacuole junction assembly	1	0.23878964637258482	1	1
biological_process	GO:0071971	extracellular exosome assembly	1	0.23878964637258482	1	1
biological_process	GO:0071988	protein localization to spindle pole body	1	0.23878964637258482	1	1
biological_process	GO:0072175	epithelial tube formation	1	0.23878964637258482	1	1
biological_process	GO:0075306	regulation of conidium formation	1	0.23878964637258482	1	1
biological_process	GO:0075307	positive regulation of conidium formation	1	0.23878964637258482	1	1
biological_process	GO:0080093	regulation of photorespiration	1	0.23878964637258482	1	1
biological_process	GO:0080152	regulation of reductive pentose-phosphate cycle	1	0.23878964637258482	1	1
biological_process	GO:0080153	negative regulation of reductive pentose-phosphate cycle	1	0.23878964637258482	1	1
biological_process	GO:0090030	regulation of steroid hormone biosynthetic process	1	0.23878964637258482	1	1
biological_process	GO:0090032	negative regulation of steroid hormone biosynthetic process	1	0.23878964637258482	1	1
biological_process	GO:0090058	metaxylem development	1	0.23878964637258482	1	1
biological_process	GO:0090218	positive regulation of lipid kinase activity	1	0.23878964637258482	1	1
biological_process	GO:0090228	positive regulation of red or far-red light signaling pathway	1	0.23878964637258482	1	1
biological_process	GO:0090278	negative regulation of peptide hormone secretion	1	0.23878964637258482	1	1
biological_process	GO:0090428	perianth development	1	0.23878964637258482	1	1
biological_process	GO:0090470	shoot organ boundary specification	1	0.23878964637258482	1	1
biological_process	GO:0090706	specification of plant organ position	1	0.23878964637258482	1	1
biological_process	GO:0090707	establishment of plant organ orientation	1	0.23878964637258482	1	1
biological_process	GO:0097167	circadian regulation of translation	1	0.23878964637258482	1	1
biological_process	GO:0097201	negative regulation of transcription from RNA polymerase II promoter in response to stress	1	0.23878964637258482	1	1
biological_process	GO:0097250	mitochondrial respirasome assembly	1	0.23878964637258482	1	1
biological_process	GO:0097339	glycolate transmembrane transport	1	0.23878964637258482	1	1
biological_process	GO:0097696	receptor signaling pathway via STAT	1	0.23878964637258482	1	1
biological_process	GO:0097734	extracellular exosome biogenesis	1	0.23878964637258482	1	1
biological_process	GO:0097752	regulation of DNA stability	1	0.23878964637258482	1	1
biological_process	GO:0098717	pantothenate import across plasma membrane	1	0.23878964637258482	1	1
biological_process	GO:0099638	endosome to plasma membrane protein transport	1	0.23878964637258482	1	1
biological_process	GO:0106147	fraxetin biosynthesis	1	0.23878964637258482	1	1
biological_process	GO:0140112	extracellular vesicle biogenesis	1	0.23878964637258482	1	1
biological_process	GO:0150031	regulation of protein localization to lysosome	1	0.23878964637258482	1	1
biological_process	GO:0150032	positive regulation of protein localization to lysosome	1	0.23878964637258482	1	1
biological_process	GO:0150172	regulation of phosphatidylcholine metabolic process	1	0.23878964637258482	1	1
biological_process	GO:0150173	positive regulation of phosphatidylcholine metabolic process	1	0.23878964637258482	1	1
biological_process	GO:1900030	regulation of pectin biosynthetic process	1	0.23878964637258482	1	1
biological_process	GO:1900032	regulation of trichome patterning	1	0.23878964637258482	1	1
biological_process	GO:1900033	negative regulation of trichome patterning	1	0.23878964637258482	1	1
biological_process	GO:1900274	regulation of phospholipase C activity	1	0.23878964637258482	1	1
biological_process	GO:1900377	negative regulation of secondary metabolite biosynthetic process	1	0.23878964637258482	1	1
biological_process	GO:1900543	negative regulation of purine nucleotide metabolic process	1	0.23878964637258482	1	1
biological_process	GO:1900866	glycolate transport	1	0.23878964637258482	1	1
biological_process	GO:1901351	regulation of phosphatidylglycerol biosynthetic process	1	0.23878964637258482	1	1
biological_process	GO:1901352	negative regulation of phosphatidylglycerol biosynthetic process	1	0.23878964637258482	1	1
biological_process	GO:1901355	response to rapamycin	1	0.23878964637258482	1	1
biological_process	GO:1901528	hydrogen peroxide mediated signaling pathway involved in stomatal movement	1	0.23878964637258482	1	1
biological_process	GO:1901620	regulation of smoothened signaling pathway involved in dorsal/ventral neural tube patterning	1	0.23878964637258482	1	1
biological_process	GO:1901622	positive regulation of smoothened signaling pathway involved in dorsal/ventral neural tube patterning	1	0.23878964637258482	1	1
biological_process	GO:1901847	nicotinate metabolic process	1	0.23878964637258482	1	1
biological_process	GO:1901848	nicotinate catabolic process	1	0.23878964637258482	1	1
biological_process	GO:1901889	negative regulation of cell junction assembly	1	0.23878964637258482	1	1
biological_process	GO:1901965	endoplasmic reticulum to chloroplast transport	1	0.23878964637258482	1	1
biological_process	GO:1901975	glycerate transmembrane transport	1	0.23878964637258482	1	1
biological_process	GO:1902224	ketone body metabolic process	1	0.23878964637258482	1	1
biological_process	GO:1902231	positive regulation of intrinsic apoptotic signaling pathway in response to DNA damage	1	0.23878964637258482	1	1
biological_process	GO:1902294	cell cycle DNA replication termination	1	0.23878964637258482	1	1
biological_process	GO:1902296	DNA strand elongation involved in cell cycle DNA replication	1	0.23878964637258482	1	1
biological_process	GO:1902298	cell cycle DNA replication maintenance of fidelity	1	0.23878964637258482	1	1
biological_process	GO:1902317	nuclear DNA replication termination	1	0.23878964637258482	1	1
biological_process	GO:1902319	DNA strand elongation involved in nuclear cell cycle DNA replication	1	0.23878964637258482	1	1
biological_process	GO:1902334	fructose export from vacuole to cytoplasm	1	0.23878964637258482	1	1
biological_process	GO:1902440	protein localization to mitotic spindle pole body	1	0.23878964637258482	1	1
biological_process	GO:1902498	regulation of protein autoubiquitination	1	0.23878964637258482	1	1
biological_process	GO:1902551	regulation of catalase activity	1	0.23878964637258482	1	1
biological_process	GO:1902553	positive regulation of catalase activity	1	0.23878964637258482	1	1
biological_process	GO:1902609	(R)-2-hydroxy-alpha-linolenic acid biosynthetic process	1	0.23878964637258482	1	1
biological_process	GO:1902653	secondary alcohol biosynthetic process	1	0.23878964637258482	1	1
biological_process	GO:1902661	positive regulation of glucose mediated signaling pathway	1	0.23878964637258482	1	1
biological_process	GO:1902875	regulation of embryonic pattern specification	1	0.23878964637258482	1	1
biological_process	GO:1902916	positive regulation of protein polyubiquitination	1	0.23878964637258482	1	1
biological_process	GO:1902979	mitotic DNA replication termination	1	0.23878964637258482	1	1
biological_process	GO:1902983	DNA strand elongation involved in mitotic DNA replication	1	0.23878964637258482	1	1
biological_process	GO:1903037	regulation of leukocyte cell-cell adhesion	1	0.23878964637258482	1	1
biological_process	GO:1903038	negative regulation of leukocyte cell-cell adhesion	1	0.23878964637258482	1	1
biological_process	GO:1903044	protein localization to membrane raft	1	0.23878964637258482	1	1
biological_process	GO:1903241	U2-type prespliceosome assembly	1	0.23878964637258482	1	1
biological_process	GO:1903292	protein localization to Golgi membrane	1	0.23878964637258482	1	1
biological_process	GO:1903334	positive regulation of protein folding	1	0.23878964637258482	1	1
biological_process	GO:1903415	flavonoid transport from endoplasmic reticulum to plant-type vacuole	1	0.23878964637258482	1	1
biological_process	GO:1903429	regulation of cell maturation	1	0.23878964637258482	1	1
biological_process	GO:1903531	negative regulation of secretion by cell	1	0.23878964637258482	1	1
biological_process	GO:1903551	regulation of extracellular exosome assembly	1	0.23878964637258482	1	1
biological_process	GO:1903553	positive regulation of extracellular exosome assembly	1	0.23878964637258482	1	1
biological_process	GO:1903579	negative regulation of ATP metabolic process	1	0.23878964637258482	1	1
biological_process	GO:1903601	thermospermine metabolic process	1	0.23878964637258482	1	1
biological_process	GO:1903602	thermospermine catabolic process	1	0.23878964637258482	1	1
biological_process	GO:1903644	regulation of chaperone-mediated protein folding	1	0.23878964637258482	1	1
biological_process	GO:1903646	positive regulation of chaperone-mediated protein folding	1	0.23878964637258482	1	1
biological_process	GO:1903664	regulation of asexual reproduction	1	0.23878964637258482	1	1
biological_process	GO:1903666	positive regulation of asexual reproduction	1	0.23878964637258482	1	1
biological_process	GO:1903795	regulation of inorganic anion transmembrane transport	1	0.23878964637258482	1	1
biological_process	GO:1903799	negative regulation of production of miRNAs involved in gene silencing by miRNA	1	0.23878964637258482	1	1
biological_process	GO:1904383	response to sodium phosphate	1	0.23878964637258482	1	1
biological_process	GO:1904397	negative regulation of neuromuscular junction development	1	0.23878964637258482	1	1
biological_process	GO:1904892	regulation of receptor signaling pathway via STAT	1	0.23878964637258482	1	1
biological_process	GO:1904961	quiescent center organization	1	0.23878964637258482	1	1
biological_process	GO:1905089	regulation of parkin-mediated stimulation of mitophagy in response to mitochondrial depolarization	1	0.23878964637258482	1	1
biological_process	GO:1905090	negative regulation of parkin-mediated stimulation of mitophagy in response to mitochondrial depolarization	1	0.23878964637258482	1	1
biological_process	GO:1905098	negative regulation of guanyl-nucleotide exchange factor activity	1	0.23878964637258482	1	1
biological_process	GO:1905508	protein localization to microtubule organizing center	1	0.23878964637258482	1	1
biological_process	GO:1905516	positive regulation of fertilization	1	0.23878964637258482	1	1
biological_process	GO:1905524	negative regulation of protein autoubiquitination	1	0.23878964637258482	1	1
biological_process	GO:1905614	negative regulation of developmental vegetative growth	1	0.23878964637258482	1	1
biological_process	GO:1905809	negative regulation of synapse organization	1	0.23878964637258482	1	1
biological_process	GO:1990052	ER to chloroplast lipid transport	1	0.23878964637258482	1	1
biological_process	GO:1990258	histone glutamine methylation	1	0.23878964637258482	1	1
biological_process	GO:1990426	mitotic recombination-dependent replication fork processing	1	0.23878964637258482	1	1
biological_process	GO:1990505	mitotic DNA replication maintenance of fidelity	1	0.23878964637258482	1	1
biological_process	GO:2000185	regulation of phosphate transmembrane transport	1	0.23878964637258482	1	1
biological_process	GO:2000214	regulation of proline metabolic process	1	0.23878964637258482	1	1
biological_process	GO:2000470	positive regulation of peroxidase activity	1	0.23878964637258482	1	1
biological_process	GO:2001245	regulation of phosphatidylcholine biosynthetic process	1	0.23878964637258482	1	1
biological_process	GO:2001247	positive regulation of phosphatidylcholine biosynthetic process	1	0.23878964637258482	1	1
biological_process	GO:2001294	malonyl-CoA catabolic process	1	0.23878964637258482	1	1
biological_process	GO:0010087	phloem or xylem histogenesis	0.8327665111669178	0.23899734939156925	1	1
biological_process	GO:0034293	sexual sporulation	0.8680056845977737	0.23991563310139302	1	1
cellular_component	GO:0000112	nucleotide-excision repair factor 3 complex	1	0.2399732620320858	1	1
cellular_component	GO:0000235	astral microtubule	1	0.2399732620320858	1	1
cellular_component	GO:0000312	plastid small ribosomal subunit	1	0.2399732620320858	1	1
cellular_component	GO:0000333	telomerase catalytic core complex	1	0.2399732620320858	1	1
cellular_component	GO:0000943	retrotransposon nucleocapsid	1	0.2399732620320858	1	1
cellular_component	GO:0002189	ribose phosphate diphosphokinase complex	1	0.2399732620320858	1	1
cellular_component	GO:0005785	signal recognition particle receptor complex	1	0.2399732620320858	1	1
cellular_component	GO:0005818	aster	1	0.2399732620320858	1	1
cellular_component	GO:0009341	beta-galactosidase complex	1	0.2399732620320858	1	1
cellular_component	GO:0009346	citrate lyase complex	1	0.2399732620320858	1	1
cellular_component	GO:0009353	mitochondrial oxoglutarate dehydrogenase complex	1	0.2399732620320858	1	1
cellular_component	GO:0009361	succinate-CoA ligase complex (ADP-forming)	1	0.2399732620320858	1	1
cellular_component	GO:0009503	thylakoid light-harvesting complex	1	0.2399732620320858	1	1
cellular_component	GO:0009512	cytochrome b6f complex	1	0.2399732620320858	1	1
cellular_component	GO:0009517	PSII associated light-harvesting complex II	1	0.2399732620320858	1	1
cellular_component	GO:0009782	photosystem I antenna complex	1	0.2399732620320858	1	1
cellular_component	GO:0009783	photosystem II antenna complex	1	0.2399732620320858	1	1
cellular_component	GO:0010007	magnesium chelatase complex	1	0.2399732620320858	1	1
cellular_component	GO:0030076	light-harvesting complex	1	0.2399732620320858	1	1
cellular_component	GO:0031898	chromoplast envelope	1	0.2399732620320858	1	1
cellular_component	GO:0033065	Rad51C-XRCC3 complex	1	0.2399732620320858	1	1
cellular_component	GO:0035452	extrinsic component of plastid membrane	1	0.2399732620320858	1	1
cellular_component	GO:0036019	endolysosome	1	0.2399732620320858	1	1
cellular_component	GO:0036020	endolysosome membrane	1	0.2399732620320858	1	1
cellular_component	GO:0042719	mitochondrial intermembrane space protein transporter complex	1	0.2399732620320858	1	1
cellular_component	GO:0043668	exine	1	0.2399732620320858	1	1
cellular_component	GO:0044214	spanning component of plasma membrane	1	0.2399732620320858	1	1
cellular_component	GO:0044233	mitochondria-associated endoplasmic reticulum membrane	1	0.2399732620320858	1	1
cellular_component	GO:0046862	chromoplast membrane	1	0.2399732620320858	1	1
cellular_component	GO:0061673	mitotic spindle astral microtubule	1	0.2399732620320858	1	1
cellular_component	GO:0070876	SOSS complex	1	0.2399732620320858	1	1
cellular_component	GO:0071563	Myo2p-Vac17p-Vac8p transport complex	1	0.2399732620320858	1	1
cellular_component	GO:0071818	BAT3 complex	1	0.2399732620320858	1	1
cellular_component	GO:0072380	TRC complex	1	0.2399732620320858	1	1
cellular_component	GO:0089717	spanning component of membrane	1	0.2399732620320858	1	1
cellular_component	GO:0090661	box H/ACA telomerase RNP complex	1	0.2399732620320858	1	1
cellular_component	GO:1905202	methylcrotonoyl-CoA carboxylase complex	1	0.2399732620320858	1	1
cellular_component	GO:1990023	mitotic spindle midzone	1	0.2399732620320858	1	1
cellular_component	GO:1990070	TRAPPI protein complex	1	0.2399732620320858	1	1
cellular_component	GO:1990811	MWP complex	1	0.2399732620320858	1	1
cellular_component	GO:0000325	plant-type vacuole	0.8221225497237024	0.24019562140899206	1	1
molecular_function	GO:0016298	lipase activity	0.8284375746687547	0.24094181672179205	1	1
molecular_function	GO:0000121	glycerol-1-phosphatase activity	1	0.24143661711753306	1	1
molecular_function	GO:0000257	nitrilase activity	1	0.24143661711753306	1	1
molecular_function	GO:0001055	RNA polymerase II activity	1	0.24143661711753306	1	1
molecular_function	GO:0001093	TFIIB-class transcription factor binding	1	0.24143661711753306	1	1
molecular_function	GO:0001530	lipopolysaccharide binding	1	0.24143661711753306	1	1
molecular_function	GO:0001735	prenylcysteine oxidase activity	1	0.24143661711753306	1	1
molecular_function	GO:0001884	pyrimidine nucleoside binding	1	0.24143661711753306	1	1
molecular_function	GO:0003720	telomerase activity	1	0.24143661711753306	1	1
molecular_function	GO:0003721	telomerase RNA reverse transcriptase activity	1	0.24143661711753306	1	1
molecular_function	GO:0003838	sterol 24-C-methyltransferase activity	1	0.24143661711753306	1	1
molecular_function	GO:0003845	11-beta-hydroxysteroid dehydrogenase [NAD(P)] activity	1	0.24143661711753306	1	1
molecular_function	GO:0003858	3-hydroxybutyrate dehydrogenase activity	1	0.24143661711753306	1	1
molecular_function	GO:0003864	3-methyl-2-oxobutanoate hydroxymethyltransferase activity	1	0.24143661711753306	1	1
molecular_function	GO:0003868	4-hydroxyphenylpyruvate dioxygenase activity	1	0.24143661711753306	1	1
molecular_function	GO:0003952	NAD+ synthase (glutamine-hydrolyzing) activity	1	0.24143661711753306	1	1
molecular_function	GO:0004032	alditol:NADP+ 1-oxidoreductase activity	1	0.24143661711753306	1	1
molecular_function	GO:0004047	aminomethyltransferase activity	1	0.24143661711753306	1	1
molecular_function	GO:0004053	arginase activity	1	0.24143661711753306	1	1
molecular_function	GO:0004055	argininosuccinate synthase activity	1	0.24143661711753306	1	1
molecular_function	GO:0004056	argininosuccinate lyase activity	1	0.24143661711753306	1	1
molecular_function	GO:0004070	aspartate carbamoyltransferase activity	1	0.24143661711753306	1	1
molecular_function	GO:0004121	cystathionine beta-lyase activity	1	0.24143661711753306	1	1
molecular_function	GO:0004123	cystathionine gamma-lyase activity	1	0.24143661711753306	1	1
molecular_function	GO:0004136	deoxyadenosine kinase activity	1	0.24143661711753306	1	1
molecular_function	GO:0004137	deoxycytidine kinase activity	1	0.24143661711753306	1	1
molecular_function	GO:0004138	deoxyguanosine kinase activity	1	0.24143661711753306	1	1
molecular_function	GO:0004147	dihydrolipoamide branched chain acyltransferase activity	1	0.24143661711753306	1	1
molecular_function	GO:0004150	dihydroneopterin aldolase activity	1	0.24143661711753306	1	1
molecular_function	GO:0004152	dihydroorotate dehydrogenase activity	1	0.24143661711753306	1	1
molecular_function	GO:0004305	ethanolamine kinase activity	1	0.24143661711753306	1	1
molecular_function	GO:0004314	[acyl-carrier-protein] S-malonyltransferase activity	1	0.24143661711753306	1	1
molecular_function	GO:0004328	formamidase activity	1	0.24143661711753306	1	1
molecular_function	GO:0004329	formate-tetrahydrofolate ligase activity	1	0.24143661711753306	1	1
molecular_function	GO:0004360	glutamine-fructose-6-phosphate transaminase (isomerizing) activity	1	0.24143661711753306	1	1
molecular_function	GO:0004375	glycine dehydrogenase (decarboxylating) activity	1	0.24143661711753306	1	1
molecular_function	GO:0004399	histidinol dehydrogenase activity	1	0.24143661711753306	1	1
molecular_function	GO:0004401	histidinol-phosphatase activity	1	0.24143661711753306	1	1
molecular_function	GO:0004411	homogentisate 1,2-dioxygenase activity	1	0.24143661711753306	1	1
molecular_function	GO:0004419	hydroxymethylglutaryl-CoA lyase activity	1	0.24143661711753306	1	1
molecular_function	GO:0004422	hypoxanthine phosphoribosyltransferase activity	1	0.24143661711753306	1	1
molecular_function	GO:0004451	isocitrate lyase activity	1	0.24143661711753306	1	1
molecular_function	GO:0004476	mannose-6-phosphate isomerase activity	1	0.24143661711753306	1	1
molecular_function	GO:0004490	methylglutaconyl-CoA hydratase activity	1	0.24143661711753306	1	1
molecular_function	GO:0004561	alpha-N-acetylglucosaminidase activity	1	0.24143661711753306	1	1
molecular_function	GO:0004572	mannosyl-oligosaccharide 1,3-1,6-alpha-mannosidase activity	1	0.24143661711753306	1	1
molecular_function	GO:0004591	oxoglutarate dehydrogenase (succinyl-transferring) activity	1	0.24143661711753306	1	1
molecular_function	GO:0004632	phosphopantothenate--cysteine ligase activity	1	0.24143661711753306	1	1
molecular_function	GO:0004641	phosphoribosylformylglycinamidine cyclo-ligase activity	1	0.24143661711753306	1	1
molecular_function	GO:0004657	proline dehydrogenase activity	1	0.24143661711753306	1	1
molecular_function	GO:0004665	prephenate dehydrogenase (NADP+) activity	1	0.24143661711753306	1	1
molecular_function	GO:0004737	pyruvate decarboxylase activity	1	0.24143661711753306	1	1
molecular_function	GO:0004760	serine-pyruvate transaminase activity	1	0.24143661711753306	1	1
molecular_function	GO:0004778	succinyl-CoA hydrolase activity	1	0.24143661711753306	1	1
molecular_function	GO:0004793	threonine aldolase activity	1	0.24143661711753306	1	1
molecular_function	GO:0004798	thymidylate kinase activity	1	0.24143661711753306	1	1
molecular_function	GO:0004848	ureidoglycolate hydrolase activity	1	0.24143661711753306	1	1
molecular_function	GO:0005095	GTPase inhibitor activity	1	0.24143661711753306	1	1
molecular_function	GO:0005184	neuropeptide hormone activity	1	0.24143661711753306	1	1
molecular_function	GO:0005222	intracellular cAMP-activated cation channel activity	1	0.24143661711753306	1	1
molecular_function	GO:0005324	long-chain fatty acid transporter activity	1	0.24143661711753306	1	1
molecular_function	GO:0005519	cytoskeletal regulatory protein binding	1	0.24143661711753306	1	1
molecular_function	GO:0008106	alcohol dehydrogenase (NADP+) activity	1	0.24143661711753306	1	1
molecular_function	GO:0008107	galactoside 2-alpha-L-fucosyltransferase activity	1	0.24143661711753306	1	1
molecular_function	GO:0008117	sphinganine-1-phosphate aldolase activity	1	0.24143661711753306	1	1
molecular_function	GO:0008470	isovaleryl-CoA dehydrogenase activity	1	0.24143661711753306	1	1
molecular_function	GO:0008481	sphinganine kinase activity	1	0.24143661711753306	1	1
molecular_function	GO:0008482	sulfite oxidase activity	1	0.24143661711753306	1	1
molecular_function	GO:0008670	2,4-dienoyl-CoA reductase (NADPH) activity	1	0.24143661711753306	1	1
molecular_function	GO:0008691	3-hydroxybutyryl-CoA dehydrogenase activity	1	0.24143661711753306	1	1
molecular_function	GO:0008732	L-allo-threonine aldolase activity	1	0.24143661711753306	1	1
molecular_function	GO:0008783	agmatinase activity	1	0.24143661711753306	1	1
molecular_function	GO:0008807	carboxyvinyl-carboxyphosphonate phosphorylmutase activity	1	0.24143661711753306	1	1
molecular_function	GO:0008808	cardiolipin synthase activity	1	0.24143661711753306	1	1
molecular_function	GO:0008832	dGTPase activity	1	0.24143661711753306	1	1
molecular_function	GO:0008836	diaminopimelate decarboxylase activity	1	0.24143661711753306	1	1
molecular_function	GO:0008837	diaminopimelate epimerase activity	1	0.24143661711753306	1	1
molecular_function	GO:0008930	methylthioadenosine nucleosidase activity	1	0.24143661711753306	1	1
molecular_function	GO:0008935	1,4-dihydroxy-2-naphthoyl-CoA synthase activity	1	0.24143661711753306	1	1
molecular_function	GO:0008974	phosphoribulokinase activity	1	0.24143661711753306	1	1
molecular_function	GO:0008977	prephenate dehydrogenase (NAD+) activity	1	0.24143661711753306	1	1
molecular_function	GO:0009673	low-affinity phosphate transmembrane transporter activity	1	0.24143661711753306	1	1
molecular_function	GO:0009703	nitrate reductase (NADH) activity	1	0.24143661711753306	1	1
molecular_function	GO:0009784	transmembrane receptor histidine kinase activity	1	0.24143661711753306	1	1
molecular_function	GO:0009885	transmembrane histidine kinase cytokinin receptor activity	1	0.24143661711753306	1	1
molecular_function	GO:0009918	sterol delta7 reductase activity	1	0.24143661711753306	1	1
molecular_function	GO:0010210	IAA-Phe conjugate hydrolase activity	1	0.24143661711753306	1	1
molecular_function	GO:0010211	IAA-Leu conjugate hydrolase activity	1	0.24143661711753306	1	1
molecular_function	GO:0010242	oxygen evolving activity	1	0.24143661711753306	1	1
molecular_function	GO:0010279	indole-3-acetic acid amido synthetase activity	1	0.24143661711753306	1	1
molecular_function	GO:0010283	pinoresinol reductase activity	1	0.24143661711753306	1	1
molecular_function	GO:0010291	carotene beta-ring hydroxylase activity	1	0.24143661711753306	1	1
molecular_function	GO:0010301	xanthoxin dehydrogenase activity	1	0.24143661711753306	1	1
molecular_function	GO:0015087	cobalt ion transmembrane transporter activity	1	0.24143661711753306	1	1
molecular_function	GO:0015115	silicate transmembrane transporter activity	1	0.24143661711753306	1	1
molecular_function	GO:0015185	gamma-aminobutyric acid transmembrane transporter activity	1	0.24143661711753306	1	1
molecular_function	GO:0016210	naringenin-chalcone synthase activity	1	0.24143661711753306	1	1
molecular_function	GO:0016290	palmitoyl-CoA hydrolase activity	1	0.24143661711753306	1	1
molecular_function	GO:0016419	S-malonyltransferase activity	1	0.24143661711753306	1	1
molecular_function	GO:0016642	oxidoreductase activity, acting on the CH-NH2 group of donors, disulfide as acceptor	1	0.24143661711753306	1	1
molecular_function	GO:0016691	chloride peroxidase activity	1	0.24143661711753306	1	1
molecular_function	GO:0016707	gibberellin 3-beta-dioxygenase activity	1	0.24143661711753306	1	1
molecular_function	GO:0016793	triphosphoric monoester hydrolase activity	1	0.24143661711753306	1	1
molecular_function	GO:0016815	hydrolase activity, acting on carbon-nitrogen (but not peptide) bonds, in nitriles	1	0.24143661711753306	1	1
molecular_function	GO:0017040	N-acylsphingosine amidohydrolase activity	1	0.24143661711753306	1	1
molecular_function	GO:0018738	S-formylglutathione hydrolase activity	1	0.24143661711753306	1	1
molecular_function	GO:0019140	inositol 3-kinase activity	1	0.24143661711753306	1	1
molecular_function	GO:0019144	ADP-sugar diphosphatase activity	1	0.24143661711753306	1	1
molecular_function	GO:0019786	Atg8-specific protease activity	1	0.24143661711753306	1	1
molecular_function	GO:0030572	phosphatidyltransferase activity	1	0.24143661711753306	1	1
molecular_function	GO:0030604	1-deoxy-D-xylulose-5-phosphate reductoisomerase activity	1	0.24143661711753306	1	1
molecular_function	GO:0030732	methionine S-methyltransferase activity	1	0.24143661711753306	1	1
molecular_function	GO:0031127	alpha-(1,2)-fucosyltransferase activity	1	0.24143661711753306	1	1
molecular_function	GO:0031409	pigment binding	1	0.24143661711753306	1	1
molecular_function	GO:0032546	deoxyribonucleoside binding	1	0.24143661711753306	1	1
molecular_function	GO:0032548	pyrimidine deoxyribonucleoside binding	1	0.24143661711753306	1	1
molecular_function	GO:0032942	inositol tetrakisphosphate 2-kinase activity	1	0.24143661711753306	1	1
molecular_function	GO:0033730	arogenate dehydrogenase (NADP+) activity	1	0.24143661711753306	1	1
molecular_function	GO:0033731	arogenate dehydrogenase [NAD(P)+] activity	1	0.24143661711753306	1	1
molecular_function	GO:0033744	L-methionine:thioredoxin-disulfide S-oxidoreductase activity	1	0.24143661711753306	1	1
molecular_function	GO:0033882	choloyl-CoA hydrolase activity	1	0.24143661711753306	1	1
molecular_function	GO:0033947	mannosylglycoprotein endo-beta-mannosidase activity	1	0.24143661711753306	1	1
molecular_function	GO:0033971	hydroxyisourate hydrolase activity	1	0.24143661711753306	1	1
molecular_function	GO:0033984	indole-3-glycerol-phosphate lyase activity	1	0.24143661711753306	1	1
molecular_function	GO:0035299	inositol pentakisphosphate 2-kinase activity	1	0.24143661711753306	1	1
molecular_function	GO:0035612	AP-2 adaptor complex binding	1	0.24143661711753306	1	1
molecular_function	GO:0036456	L-methionine-(S)-S-oxide reductase activity	1	0.24143661711753306	1	1
molecular_function	GO:0042900	arabinose transmembrane transporter activity	1	0.24143661711753306	1	1
molecular_function	GO:0042974	retinoic acid receptor binding	1	0.24143661711753306	1	1
molecular_function	GO:0043136	glycerol-3-phosphatase activity	1	0.24143661711753306	1	1
molecular_function	GO:0043221	SMC family protein binding	1	0.24143661711753306	1	1
molecular_function	GO:0043754	dihydrolipoyllysine-residue (2-methylpropanoyl)transferase activity	1	0.24143661711753306	1	1
molecular_function	GO:0043783	oxidoreductase activity, oxidizing metal ions with flavin as acceptor	1	0.24143661711753306	1	1
molecular_function	GO:0043800	hexulose-6-phosphate isomerase activity	1	0.24143661711753306	1	1
molecular_function	GO:0043998	H2A histone acetyltransferase activity	1	0.24143661711753306	1	1
molecular_function	GO:0045158	electron transporter, transferring electrons within cytochrome b6/f complex of photosystem II activity	1	0.24143661711753306	1	1
molecular_function	GO:0046408	chlorophyll synthetase activity	1	0.24143661711753306	1	1
molecular_function	GO:0046480	galactolipid galactosyltransferase activity	1	0.24143661711753306	1	1
molecular_function	GO:0046510	UDP-sulfoquinovose:DAG sulfoquinovosyltransferase activity	1	0.24143661711753306	1	1
molecular_function	GO:0046554	malate dehydrogenase (NADP+) activity	1	0.24143661711753306	1	1
molecular_function	GO:0046566	DOPA dioxygenase activity	1	0.24143661711753306	1	1
molecular_function	GO:0046857	oxidoreductase activity, acting on other nitrogenous compounds as donors, with NAD or NADP as acceptor	1	0.24143661711753306	1	1
molecular_function	GO:0046863	ribulose-1,5-bisphosphate carboxylase/oxygenase activator activity	1	0.24143661711753306	1	1
molecular_function	GO:0047364	desulfoglucosinolate sulfotransferase activity	1	0.24143661711753306	1	1
molecular_function	GO:0047427	cyanoalanine nitrilase activity	1	0.24143661711753306	1	1
molecular_function	GO:0047529	2,3-dimethylmalate lyase activity	1	0.24143661711753306	1	1
molecular_function	GO:0047538	2-carboxy-D-arabinitol-1-phosphatase activity	1	0.24143661711753306	1	1
molecular_function	GO:0047558	3-cyanoalanine hydratase activity	1	0.24143661711753306	1	1
molecular_function	GO:0047598	7-dehydrocholesterol reductase activity	1	0.24143661711753306	1	1
molecular_function	GO:0047603	acetoacetyl-CoA hydrolase activity	1	0.24143661711753306	1	1
molecular_function	GO:0047652	allantoate deiminase activity	1	0.24143661711753306	1	1
molecular_function	GO:0047701	beta-L-arabinosidase activity	1	0.24143661711753306	1	1
molecular_function	GO:0047890	flavanone 4-reductase activity	1	0.24143661711753306	1	1
molecular_function	GO:0047994	hydroxymethylglutaryl-CoA hydrolase activity	1	0.24143661711753306	1	1
molecular_function	GO:0048257	3'-flap endonuclease activity	1	0.24143661711753306	1	1
molecular_function	GO:0048529	magnesium-protoporphyrin IX monomethyl ester (oxidative) cyclase activity	1	0.24143661711753306	1	1
molecular_function	GO:0050080	malonyl-CoA decarboxylase activity	1	0.24143661711753306	1	1
molecular_function	GO:0050242	pyruvate, phosphate dikinase activity	1	0.24143661711753306	1	1
molecular_function	GO:0050269	coniferyl-aldehyde dehydrogenase activity	1	0.24143661711753306	1	1
molecular_function	GO:0050278	sedoheptulose-bisphosphatase activity	1	0.24143661711753306	1	1
molecular_function	GO:0050281	serine-glyoxylate transaminase activity	1	0.24143661711753306	1	1
molecular_function	GO:0050297	stizolobate synthase activity	1	0.24143661711753306	1	1
molecular_function	GO:0050463	nitrate reductase [NAD(P)H] activity	1	0.24143661711753306	1	1
molecular_function	GO:0050464	nitrate reductase (NADPH) activity	1	0.24143661711753306	1	1
molecular_function	GO:0050529	polyneuridine-aldehyde esterase activity	1	0.24143661711753306	1	1
molecular_function	GO:0050613	delta14-sterol reductase activity	1	0.24143661711753306	1	1
molecular_function	GO:0051059	NF-kappaB binding	1	0.24143661711753306	1	1
molecular_function	GO:0051267	CP2 mannose-ethanolamine phosphotransferase activity	1	0.24143661711753306	1	1
molecular_function	GO:0051990	(R)-2-hydroxyglutarate dehydrogenase activity	1	0.24143661711753306	1	1
molecular_function	GO:0051997	2-oxo-4-hydroxy-4-carboxy-5-ureidoimidazoline decarboxylase activity	1	0.24143661711753306	1	1
molecular_function	GO:0052638	indole-3-butyrate beta-glucosyltransferase activity	1	0.24143661711753306	1	1
molecular_function	GO:0052657	guanine phosphoribosyltransferase activity	1	0.24143661711753306	1	1
molecular_function	GO:0052694	jasmonoyl-isoleucine-12-hydroxylase activity	1	0.24143661711753306	1	1
molecular_function	GO:0052736	beta-glucanase activity	1	0.24143661711753306	1	1
molecular_function	GO:0052815	medium-chain acyl-CoA hydrolase activity	1	0.24143661711753306	1	1
molecular_function	GO:0052820	DNA-1,N6-ethenoadenine N-glycosylase activity	1	0.24143661711753306	1	1
molecular_function	GO:0052856	NADHX epimerase activity	1	0.24143661711753306	1	1
molecular_function	GO:0052857	NADPHX epimerase activity	1	0.24143661711753306	1	1
molecular_function	GO:0052861	glucan endo-1,3-beta-glucanase activity, C-3 substituted reducing group	1	0.24143661711753306	1	1
molecular_function	GO:0052862	glucan endo-1,4-beta-glucanase activity, C-3 substituted reducing group	1	0.24143661711753306	1	1
molecular_function	GO:0052902	spermidine:oxygen oxidoreductase (3-aminopropanal-forming) activity	1	0.24143661711753306	1	1
molecular_function	GO:0052904	N1-acetylspermidine:oxygen oxidoreductase (3-acetamidopropanal-forming) activity	1	0.24143661711753306	1	1
molecular_function	GO:0061634	alpha-D-xyloside xylohydrolase	1	0.24143661711753306	1	1
molecular_function	GO:0061929	gamma-glutamylaminecyclotransferase activity	1	0.24143661711753306	1	1
molecular_function	GO:0070009	serine-type aminopeptidase activity	1	0.24143661711753306	1	1
molecular_function	GO:0070260	5'-tyrosyl-DNA phosphodiesterase activity	1	0.24143661711753306	1	1
molecular_function	GO:0070401	NADP+ binding	1	0.24143661711753306	1	1
molecular_function	GO:0070524	11-beta-hydroxysteroid dehydrogenase (NADP+) activity	1	0.24143661711753306	1	1
molecular_function	GO:0070577	lysine-acetylated histone binding	1	0.24143661711753306	1	1
molecular_function	GO:0070773	protein-N-terminal glutamine amidohydrolase activity	1	0.24143661711753306	1	1
molecular_function	GO:0072582	17-beta-hydroxysteroid dehydrogenase (NADP+) activity	1	0.24143661711753306	1	1
molecular_function	GO:0080023	3R-hydroxyacyl-CoA dehydratase activity	1	0.24143661711753306	1	1
molecular_function	GO:0080041	ADP-ribose pyrophosphohydrolase activity	1	0.24143661711753306	1	1
molecular_function	GO:0080042	ADP-glucose pyrophosphohydrolase activity	1	0.24143661711753306	1	1
molecular_function	GO:0080073	spermidine:coumaroyl CoA N-acyltransferase activity	1	0.24143661711753306	1	1
molecular_function	GO:0080097	L-tryptophan:pyruvate aminotransferase activity	1	0.24143661711753306	1	1
molecular_function	GO:0080131	hydroxyjasmonate sulfotransferase activity	1	0.24143661711753306	1	1
molecular_function	GO:0080146	L-cysteine desulfhydrase activity	1	0.24143661711753306	1	1
molecular_function	GO:0080176	xyloglucan 1,6-alpha-xylosidase activity	1	0.24143661711753306	1	1
molecular_function	GO:0102097	(22S)-22-hydroxy-5alpha-campestan-3-one C-23 hydroxylase activity	1	0.24143661711753306	1	1
molecular_function	GO:0102121	ceramidase activity	1	0.24143661711753306	1	1
molecular_function	GO:0102149	farnesylcysteine lyase activity	1	0.24143661711753306	1	1
molecular_function	GO:0102303	resveratrol 3,5-O-dimethyltransferase activity	1	0.24143661711753306	1	1
molecular_function	GO:0102389	polyprenol reductase activity	1	0.24143661711753306	1	1
molecular_function	GO:0102991	myristoyl-CoA hydrolase activity	1	0.24143661711753306	1	1
molecular_function	GO:0102996	beta,beta digalactosyldiacylglycerol galactosyltransferase activity	1	0.24143661711753306	1	1
molecular_function	GO:0106099	2-keto-3-deoxy-L-rhamnonate aldolase activity	1	0.24143661711753306	1	1
molecular_function	GO:0106145	scopoletin 8-hydroxylase activity	1	0.24143661711753306	1	1
molecular_function	GO:0140033	acetylation-dependent protein binding	1	0.24143661711753306	1	1
molecular_function	GO:1901974	glycerate transmembrane transporter activity	1	0.24143661711753306	1	1
molecular_function	GO:1905394	retromer complex binding	1	0.24143661711753306	1	1
molecular_function	GO:1990259	histone-glutamine methyltransferase activity	1	0.24143661711753306	1	1
molecular_function	GO:1990482	sphingolipid alpha-glucuronosyltransferase activity	1	0.24143661711753306	1	1
molecular_function	GO:1990534	thermospermine oxidase activity	1	0.24143661711753306	1	1
molecular_function	GO:1990889	H4K20me3 modified histone binding	1	0.24143661711753306	1	1
molecular_function	GO:0042802	identical protein binding	0.7966090987288563	0.24154657329014362	1	1
biological_process	GO:0050793	regulation of developmental process	0.7871529010667536	0.2418247765752137	1	1
molecular_function	GO:0044389	ubiquitin-like protein ligase binding	0.8533154229715532	0.2423843546532478	1	1
biological_process	GO:0000965	mitochondrial RNA 3'-end processing	0.9553208663445766	0.24292828250619272	1	1
biological_process	GO:0002090	regulation of receptor internalization	0.9553208663445766	0.24292828250619272	1	1
biological_process	GO:0002128	tRNA nucleoside ribose methylation	0.9553208663445766	0.24292828250619272	1	1
biological_process	GO:0006103	2-oxoglutarate metabolic process	0.9553208663445766	0.24292828250619272	1	1
biological_process	GO:0006116	NADH oxidation	0.9553208663445766	0.24292828250619272	1	1
biological_process	GO:0006848	pyruvate transport	0.9553208663445766	0.24292828250619272	1	1
biological_process	GO:0007028	cytoplasm organization	0.9553208663445766	0.24292828250619272	1	1
biological_process	GO:0007272	ensheathment of neurons	0.9553208663445766	0.24292828250619272	1	1
biological_process	GO:0008217	regulation of blood pressure	0.9553208663445766	0.24292828250619272	1	1
biological_process	GO:0008366	axon ensheathment	0.9553208663445766	0.24292828250619272	1	1
biological_process	GO:0009647	skotomorphogenesis	0.9553208663445766	0.24292828250619272	1	1
biological_process	GO:0009852	auxin catabolic process	0.9553208663445766	0.24292828250619272	1	1
biological_process	GO:0009957	epidermal cell fate specification	0.9553208663445766	0.24292828250619272	1	1
biological_process	GO:0009994	oocyte differentiation	0.9553208663445766	0.24292828250619272	1	1
biological_process	GO:0010113	negative regulation of systemic acquired resistance	0.9553208663445766	0.24292828250619272	1	1
biological_process	GO:0010258	NADH dehydrogenase complex (plastoquinone) assembly	0.9553208663445766	0.24292828250619272	1	1
biological_process	GO:0010338	leaf formation	0.9553208663445766	0.24292828250619272	1	1
biological_process	GO:0010606	positive regulation of cytoplasmic mRNA processing body assembly	0.9553208663445766	0.24292828250619272	1	1
biological_process	GO:0010977	negative regulation of neuron projection development	0.9553208663445766	0.24292828250619272	1	1
biological_process	GO:0015942	formate metabolic process	0.9553208663445766	0.24292828250619272	1	1
biological_process	GO:0019433	triglyceride catabolic process	0.9553208663445766	0.24292828250619272	1	1
biological_process	GO:0019877	diaminopimelate biosynthetic process	0.9553208663445766	0.24292828250619272	1	1
biological_process	GO:0031221	arabinan metabolic process	0.9553208663445766	0.24292828250619272	1	1
biological_process	GO:0031222	arabinan catabolic process	0.9553208663445766	0.24292828250619272	1	1
biological_process	GO:0031338	regulation of vesicle fusion	0.9553208663445766	0.24292828250619272	1	1
biological_process	GO:0031623	receptor internalization	0.9553208663445766	0.24292828250619272	1	1
biological_process	GO:0032211	negative regulation of telomere maintenance via telomerase	0.9553208663445766	0.24292828250619272	1	1
[truncated: 9,897 more rows]
