# Supplementary material for: Delayed differentiation of epidermal cells walls can underlie pedomorphosis in plants: the case of pedomorphic petals in the hummingbird-pollinated Caiophora hibiscifolia (Loasaceae, subfam. Loasoideae) species
Source: EvoDevo. 2022 Jan 3;13:1. doi: 10.1186/s13227-021-00186-x (PMC8725396; doi:10.1186/s13227-021-00186-x)
Supplement: Supplementary file 17 — Additional file 17. GO enrichment results for the Loasa heterophylla flower bud vs. Loasa heterophylla mature flower contrast. Wilcox. Log2FoldChange. [file 13227_2021_186_MOESM17_ESM.tsv]

ontology	node_id	node_name	raw_p_low_rank	raw_p_high_rank	FWER_low_rank	FWER_high_rank
biological_process	GO:0050896	response to stimulus	1	0	1	0
biological_process	GO:0006950	response to stress	0.9999999999999912	8.770761894538737e-15	1	0
biological_process	GO:0009605	response to external stimulus	0.9999999999997884	2.1160850849355484e-13	1	0
cellular_component	GO:0016020	membrane	0.9999999999991609	8.391065620116933e-13	1	0
biological_process	GO:0044248	cellular catabolic process	0.9999999999991326	8.674172491396348e-13	1	0
molecular_function	GO:0140096	catalytic activity, acting on a protein	0.9999999999905099	9.490519481403226e-12	1	0
biological_process	GO:0009057	macromolecule catabolic process	0.9999999999516647	4.833922151448178e-11	1	0
biological_process	GO:0030163	protein catabolic process	0.9999999999442961	5.570932604115342e-11	1	0
biological_process	GO:0006508	proteolysis	0.999999999921527	7.848011129851784e-11	1	0
biological_process	GO:1901565	organonitrogen compound catabolic process	0.9999999998044788	1.95537142033686e-10	1	0
biological_process	GO:0009056	catabolic process	0.9999999997585474	2.414668465178238e-10	1	0
biological_process	GO:0044265	cellular macromolecule catabolic process	0.9999999994427405	5.573072003883794e-10	1	0
cellular_component	GO:0071944	cell periphery	0.9999999979012859	2.0987945825723386e-9	1	0
biological_process	GO:0051603	proteolysis involved in cellular protein catabolic process	0.9999999969903786	3.009916316187855e-9	1	0
biological_process	GO:0044257	cellular protein catabolic process	0.9999999963453134	3.6550352744413317e-9	1	0
biological_process	GO:0044419	interspecies interaction between organisms	0.9999999961513854	3.848863117106305e-9	1	0
molecular_function	GO:0030554	adenyl nucleotide binding	0.9999999958866558	4.1135377326639855e-9	1	0
molecular_function	GO:0032559	adenyl ribonucleotide binding	0.9999999953849765	4.615239967975526e-9	1	0
biological_process	GO:0043207	response to external biotic stimulus	0.9999999950574572	4.942875109215095e-9	1	0
biological_process	GO:0051707	response to other organism	0.9999999950574572	4.942875109215095e-9	1	0
biological_process	GO:0009607	response to biotic stimulus	0.9999999896415219	1.0359150315331078e-8	1	0
biological_process	GO:0051716	cellular response to stimulus	0.9999999891776615	1.0822813201194492e-8	1	0
cellular_component	GO:0005886	plasma membrane	0.9999999848724587	1.5128112762496926e-8	1	0
biological_process	GO:0051641	cellular localization	0.9999999819829795	1.80182077036406e-8	1	0
biological_process	GO:0009628	response to abiotic stimulus	0.999999980417501	1.9583494381691935e-8	1	0
biological_process	GO:0007165	signal transduction	0.999999974843543	2.5157779415252435e-8	1	0
biological_process	GO:0050794	regulation of cellular process	0.9999999726668476	2.733415682687479e-8	1	0
biological_process	GO:0023052	signaling	0.9999999715769469	2.842453317164484e-8	1	0
biological_process	GO:0051649	establishment of localization in cell	0.9999999677203582	3.228193645732347e-8	1	0
biological_process	GO:0006952	defense response	0.9999999650161266	3.498588119210666e-8	1	0
biological_process	GO:1901575	organic substance catabolic process	0.9999999619000386	3.810200910336903e-8	1	0
molecular_function	GO:0008144	drug binding	0.9999999603331784	3.966853912018564e-8	1	0
molecular_function	GO:0005524	ATP binding	0.9999999599930585	4.000871611786749e-8	1	0
molecular_function	GO:0097367	carbohydrate derivative binding	0.9999999439406821	5.6061651876326835e-8	1	0
molecular_function	GO:0032553	ribonucleotide binding	0.9999999153156599	8.468783385673362e-8	1	0
molecular_function	GO:0017076	purine nucleotide binding	0.9999999145932819	8.541025509067879e-8	1	0
biological_process	GO:0007154	cell communication	0.9999998998716436	1.0013312101708749e-7	1	0
biological_process	GO:0065007	biological regulation	0.9999998954367982	1.045666725429939e-7	1	0
molecular_function	GO:0032555	purine ribonucleotide binding	0.9999998937899376	1.0621443202740721e-7	1	0
biological_process	GO:0051179	localization	0.9999998933850679	1.066194201815307e-7	1	0
biological_process	GO:0033036	macromolecule localization	0.9999998869015965	1.1310487890714427e-7	1	0
molecular_function	GO:0004672	protein kinase activity	0.9999998797816502	1.2022575468506602e-7	1	0
biological_process	GO:0098542	defense response to other organism	0.9999998404453945	1.5956520993398726e-7	1	0
molecular_function	GO:0043168	anion binding	0.9999998278521331	1.7215441283635613e-7	1	0
biological_process	GO:0046907	intracellular transport	0.9999997078965223	2.92123789047416e-7	1	0
biological_process	GO:0050789	regulation of biological process	0.999999668260501	3.3175031510790376e-7	1	0
molecular_function	GO:0004674	protein serine/threonine kinase activity	0.9999995810489685	4.189768777473901e-7	1	0
molecular_function	GO:0016773	phosphotransferase activity, alcohol group as acceptor	0.9999995760674161	4.2395602117828446e-7	1	0
molecular_function	GO:0036094	small molecule binding	0.9999994413358925	5.586843618843318e-7	1	0
molecular_function	GO:0035639	purine ribonucleoside triphosphate binding	0.999999268126276	7.319020216556282e-7	1	0
cellular_component	GO:0031982	vesicle	0.9999989957919019	1.0042629889905896e-6	1	0
molecular_function	GO:0016301	kinase activity	0.9999982449835655	1.7551052976516601e-6	1	0
biological_process	GO:0045184	establishment of protein localization	0.9999994790360154	5.20996476627289e-7	1	0.001
molecular_function	GO:0000166	nucleotide binding	0.9999967032896978	3.296824286569411e-6	1	0.001
molecular_function	GO:1901265	nucleoside phosphate binding	0.9999967032896978	3.296824286569411e-6	1	0.001
molecular_function	GO:0043531	ADP binding	0.9999963344323409	3.6662463901437903e-6	1	0.001
molecular_function	GO:0005506	iron ion binding	0.9999920236898343	7.977205519260622e-6	1	0.001
biological_process	GO:0008104	protein localization	0.9999993430360706	6.570021474638921e-7	1	0.002
biological_process	GO:0051234	establishment of localization	0.9999991361322756	8.639025076417894e-7	1	0.002
biological_process	GO:0019941	modification-dependent protein catabolic process	0.9999989904519606	1.0096365555822828e-6	1	0.002
biological_process	GO:0040007	growth	0.9999977356648053	2.264490511993955e-6	1	0.002
molecular_function	GO:0003964	RNA-directed DNA polymerase activity	0.9999847819750773	1.5225148400910271e-5	1	0.002
biological_process	GO:0006810	transport	0.9999973216102593	2.6784935315271596e-6	1	0.003
biological_process	GO:0006511	ubiquitin-dependent protein catabolic process	0.9999971731544932	2.8270852463485596e-6	1	0.003
biological_process	GO:0034613	cellular protein localization	0.9999967636303929	3.2365768195541378e-6	1	0.003
biological_process	GO:0043632	modification-dependent macromolecule catabolic process	0.9999966577617977	3.342512664539221e-6	1	0.003
cellular_component	GO:0098805	whole membrane	0.9999869514605385	1.3049169278245287e-5	1	0.003
biological_process	GO:0015031	protein transport	0.9999962050899055	3.7951312805706294e-6	1	0.004
biological_process	GO:0006955	immune response	0.9999957567904512	4.243553880622919e-6	1	0.004
biological_process	GO:0042886	amide transport	0.9999955912209544	4.409031419849718e-6	1	0.004
biological_process	GO:0016049	cell growth	0.9999954766289175	4.523764600361524e-6	1	0.004
biological_process	GO:0016192	vesicle-mediated transport	0.999994577626461	5.4227642599657955e-6	1	0.007
biological_process	GO:0015833	peptide transport	0.9999942658409265	5.734486078878831e-6	1	0.009
biological_process	GO:0070727	cellular macromolecule localization	0.999993204846645	6.795567120798651e-6	1	0.01
cellular_component	GO:0031410	cytoplasmic vesicle	0.9999668869249195	3.3114661714406246e-5	1	0.011
cellular_component	GO:0097708	intracellular vesicle	0.9999622751349507	3.772665753321025e-5	1	0.012
biological_process	GO:0071705	nitrogen compound transport	0.9999890349668382	1.0965581752397924e-5	1	0.015
biological_process	GO:0006886	intracellular protein transport	0.9999879388013857	1.206200538617086e-5	1	0.015
molecular_function	GO:0016772	transferase activity, transferring phosphorus-containing groups	0.9999606679040131	3.9333702559818384e-5	1	0.015
molecular_function	GO:0008233	peptidase activity	0.9999575877855169	4.241514969927085e-5	1	0.016
biological_process	GO:0009620	response to fungus	0.999986758518187	1.324261391633108e-5	1	0.017
biological_process	GO:0042221	response to chemical	0.9999836093628065	1.639120205787492e-5	1	0.023
molecular_function	GO:0070011	peptidase activity, acting on L-amino acid peptides	0.9999430434582876	5.6960525928406724e-5	1	0.024
biological_process	GO:0002376	immune system process	0.9999770825879731	2.291898291240102e-5	1	0.031
molecular_function	GO:0019787	ubiquitin-like protein transferase activity	0.999920265578654	7.973998119203962e-5	1	0.036
molecular_function	GO:0008536	Ran GTPase binding	0.9999153990487564	8.462179939661141e-5	1	0.038
biological_process	GO:0051656	establishment of organelle localization	0.9999674109712974	3.2593389821200525e-5	1	0.039
biological_process	GO:0045087	innate immune response	0.9999649596118115	3.504315991520457e-5	1	0.041
biological_process	GO:0033554	cellular response to stress	0.9999611432279413	3.8858536280272915e-5	1	0.046
biological_process	GO:0014070	response to organic cyclic compound	0.9999606317241607	3.937172768764263e-5	1	0.046
cellular_component	GO:0005773	vacuole	0.999842284727202	1.5772218030696283e-4	1	0.047
biological_process	GO:0009617	response to bacterium	0.999957210137304	4.279278387797625e-5	1	0.048
molecular_function	GO:0004842	ubiquitin-protein transferase activity	0.9998605817163715	1.3942781264819626e-4	1	0.059
biological_process	GO:0050832	defense response to fungus	0.9999483472914308	5.1657277737260365e-5	1	0.061
molecular_function	GO:0004190	aspartic-type endopeptidase activity	0.9998593119255672	1.4071011212013484e-4	1	0.062
molecular_function	GO:0070001	aspartic-type peptidase activity	0.9998593119255672	1.4071011212013484e-4	1	0.062
biological_process	GO:0030048	actin filament-based movement	0.9999467201565115	5.329614119753412e-5	1	0.063
biological_process	GO:0099515	actin filament-based transport	0.9999467201565115	5.329614119753412e-5	1	0.063
cellular_component	GO:0016459	myosin complex	0.99979691262606	2.031430451899796e-4	1	0.064
biological_process	GO:0009408	response to heat	0.999941454284759	5.855165576718058e-5	1	0.071
molecular_function	GO:0003824	catalytic activity	0.9998392139357621	1.6078991012657973e-4	1	0.075
biological_process	GO:0051130	positive regulation of cellular component organization	0.9999229567582475	7.70521817569092e-5	1	0.087
molecular_function	GO:0008289	lipid binding	0.9998159706135095	1.8404494054979903e-4	1	0.087
biological_process	GO:0009741	response to brassinosteroid	0.9999160438036067	8.396767534435412e-5	1	0.096
biological_process	GO:1900424	regulation of defense response to bacterium	0.9999138643403166	8.615105637366227e-5	1	0.097
biological_process	GO:0032879	regulation of localization	0.999913657109674	8.635011435431661e-5	1	0.097
biological_process	GO:0010033	response to organic substance	0.9999053862616618	9.461711056157895e-5	1	0.108
cellular_component	GO:0031090	organelle membrane	0.9996133275522702	3.866824370548638e-4	1	0.128
molecular_function	GO:0000146	microfilament motor activity	0.999735300857695	2.6477791546153373e-4	1	0.131
molecular_function	GO:0030898	actin-dependent ATPase activity	0.999735300857695	2.6477791546153373e-4	1	0.131
molecular_function	GO:0003953	NAD+ nucleosidase activity	0.9997085108823952	2.9160398454763925e-4	1	0.139
molecular_function	GO:0050135	NAD(P)+ nucleosidase activity	0.9997085108823952	2.9160398454763925e-4	1	0.139
molecular_function	GO:0061809	NAD+ nucleotidase, cyclic ADP-ribose generating	0.9997085108823952	2.9160398454763925e-4	1	0.139
biological_process	GO:0030705	cytoskeleton-dependent intracellular transport	0.9998388973209994	1.611426228822488e-4	1	0.192
molecular_function	GO:0043167	ion binding	0.9995674112750635	4.3259832988895575e-4	1	0.208
molecular_function	GO:0052793	pectin acetylesterase activity	0.9995540168177863	4.461920059570801e-4	1	0.211
biological_process	GO:0051640	organelle localization	0.9998147474942626	1.8527029940362816e-4	1	0.221
biological_process	GO:0009416	response to light stimulus	0.9998145333723054	1.8547674839786144e-4	1	0.221
biological_process	GO:0044242	cellular lipid catabolic process	0.9998009500661558	1.9907557437748302e-4	1	0.241
biological_process	GO:0030050	vesicle transport along actin filament	0.9997991918805124	2.008682116180216e-4	1	0.243
biological_process	GO:0051049	regulation of transport	0.9997891734878411	2.1084611143307175e-4	1	0.262
biological_process	GO:0009638	phototropism	0.9997852396071251	2.1482437565667478e-4	1	0.265
molecular_function	GO:0015248	sterol transporter activity	0.9993991509370547	6.010622210339545e-4	1	0.286
molecular_function	GO:0016762	xyloglucan:xyloglucosyl transferase activity	0.9993601995879575	6.399737094279212e-4	1	0.295
biological_process	GO:0060560	developmental growth involved in morphogenesis	0.9997348687402423	2.6515213554434425e-4	1	0.321
molecular_function	GO:0032934	sterol binding	0.9992942351899907	7.059817235626209e-4	1	0.328
biological_process	GO:0043401	steroid hormone mediated signaling pathway	0.999718929235902	2.8110811054149476e-4	1	0.336
biological_process	GO:0071702	organic substance transport	0.9997181340276562	2.818768343195721e-4	1	0.336
cellular_component	GO:0000407	phagophore assembly site	0.9988636075999857	0.0011366508985993784	1	0.336
cellular_component	GO:0048226	Casparian strip	0.9988535031859603	0.0011468875758681163	1	0.338
cellular_component	GO:0005770	late endosome	0.9988497839406296	0.0011503251858012709	1	0.339
biological_process	GO:0033365	protein localization to organelle	0.9997118253544091	2.8819493917364714e-4	1	0.34
biological_process	GO:0051128	regulation of cellular component organization	0.9997072698159879	2.9274716721416905e-4	1	0.341
biological_process	GO:0000902	cell morphogenesis	0.9996994013773653	3.00618843555589e-4	1	0.345
molecular_function	GO:0052689	carboxylic ester hydrolase activity	0.999196238051119	8.03833223966266e-4	1	0.368
biological_process	GO:0009062	fatty acid catabolic process	0.9996684873704157	3.315784564821289e-4	1	0.378
cellular_component	GO:0009531	secondary cell wall	0.9986917510420906	0.001308643358212902	1	0.381
biological_process	GO:0006914	autophagy	0.999651511930189	3.485315282650836e-4	1	0.395
biological_process	GO:0061919	process utilizing autophagic mechanism	0.999651511930189	3.485315282650836e-4	1	0.395
biological_process	GO:0070887	cellular response to chemical stimulus	0.9996494985690758	3.5051418224263386e-4	1	0.395
biological_process	GO:0009639	response to red or far red light	0.9996452053283007	3.5482727920777e-4	1	0.403
cellular_component	GO:0030054	cell junction	0.9985742272550799	0.001425829772776832	1	0.408
molecular_function	GO:0004175	endopeptidase activity	0.9990798490516092	9.2021478697768e-4	1	0.425
cellular_component	GO:0015629	actin cytoskeleton	0.9984246240905268	0.0015755610316575686	1	0.441
cellular_component	GO:0005615	extracellular space	0.9984201596351803	0.0015799876157769344	1	0.442
biological_process	GO:0072594	establishment of protein localization to organelle	0.9995719128325622	4.281198272813036e-4	1	0.477
biological_process	GO:0042742	defense response to bacterium	0.9995682912210077	4.317366474022588e-4	1	0.478
biological_process	GO:0008219	cell death	0.9995592847413924	4.4074895711976314e-4	1	0.486
biological_process	GO:0055073	cadmium ion homeostasis	0.9995554418605146	4.4472596905742456e-4	1	0.492
biological_process	GO:1901700	response to oxygen-containing compound	0.9995215698404479	4.784470381506978e-4	1	0.521
biological_process	GO:0016197	endosomal transport	0.9995027192124937	4.973477288229278e-4	1	0.54
biological_process	GO:0007033	vacuole organization	0.9994947013446615	5.053670826664636e-4	1	0.546
biological_process	GO:0033993	response to lipid	0.999487840078784	5.121846211472159e-4	1	0.552
cellular_component	GO:0005911	cell-cell junction	0.9977158387984654	0.0022842526053646894	1	0.566
cellular_component	GO:0055044	symplast	0.9976885671709312	0.0023115258003695294	1	0.568
cellular_component	GO:0012505	endomembrane system	0.9975791898379717	0.0024208644023466785	1	0.59
biological_process	GO:0046824	positive regulation of nucleocytoplasmic transport	0.9994334177707138	5.667570502263519e-4	1	0.596
molecular_function	GO:0140142	nucleocytoplasmic carrier activity	0.9985968761814885	0.0014034067812604967	1	0.598
biological_process	GO:0043271	negative regulation of ion transport	0.9994185044491326	5.817237779522921e-4	1	0.604
biological_process	GO:0048545	response to steroid hormone	0.9994137896738863	5.862837262214926e-4	1	0.605
biological_process	GO:0071383	cellular response to steroid hormone stimulus	0.9994137896738863	5.862837262214926e-4	1	0.605
biological_process	GO:0009314	response to radiation	0.9994049223534205	5.951066581986186e-4	1	0.609
cellular_component	GO:0009506	plasmodesma	0.9974776360397537	0.002522464666488311	1	0.609
biological_process	GO:0009719	response to endogenous stimulus	0.9994016931863862	5.983274269043548e-4	1	0.612
molecular_function	GO:0016491	oxidoreductase activity	0.9984892709851546	0.0015107804672227498	1	0.626
biological_process	GO:0033157	regulation of intracellular protein transport	0.9993542419612963	6.458838784909604e-4	1	0.633
biological_process	GO:0009266	response to temperature stimulus	0.9993429907004608	6.57047544129763e-4	1	0.638
biological_process	GO:0061687	detoxification of inorganic compound	0.9993417487822285	6.586130932613177e-4	1	0.638
biological_process	GO:0097501	stress response to metal ion	0.9993417487822285	6.586130932613177e-4	1	0.638
biological_process	GO:0046825	regulation of protein export from nucleus	0.9993401135211218	6.600959406561913e-4	1	0.639
biological_process	GO:0009742	brassinosteroid mediated signaling pathway	0.999334071198186	6.660184138636005e-4	1	0.643
biological_process	GO:0071367	cellular response to brassinosteroid stimulus	0.999334071198186	6.660184138636005e-4	1	0.643
cellular_component	GO:0070161	anchoring junction	0.9972298417963483	0.002770266735127702	1	0.643
cellular_component	GO:0010008	endosome membrane	0.9972030264611886	0.0027971534901031214	1	0.644
biological_process	GO:0070482	response to oxygen levels	0.9993159056621702	6.841634324000756e-4	1	0.655
biological_process	GO:1903827	regulation of cellular protein localization	0.9992966973830936	7.03403864664276e-4	1	0.674
biological_process	GO:0043161	proteasome-mediated ubiquitin-dependent protein catabolic process	0.9992935165631236	7.065377524113625e-4	1	0.675
molecular_function	GO:0005381	iron ion transmembrane transporter activity	0.998305478223153	0.0016949581614464915	1	0.689
biological_process	GO:0090316	positive regulation of intracellular protein transport	0.9992602161768682	7.399688407470073e-4	1	0.694
biological_process	GO:0031930	mitochondria-nucleus signaling pathway	0.9992568545690533	7.434316299930188e-4	1	0.695
molecular_function	GO:0052634	C-19 gibberellin 2-beta-dioxygenase activity	0.9982340634865732	0.0017667466918608321	1	0.705
molecular_function	GO:0016787	hydrolase activity	0.9982183665903688	0.0017816771192583625	1	0.707
biological_process	GO:0009725	response to hormone	0.9992306596017994	7.693668325784442e-4	1	0.711
molecular_function	GO:0050275	scopoletin glucosyltransferase activity	0.9980750920599851	0.0019260391036137747	1	0.734
biological_process	GO:0006879	cellular iron ion homeostasis	0.9991681346500825	8.32045089144251e-4	1	0.746
biological_process	GO:0010498	proteasomal protein catabolic process	0.9991647891900044	8.352731490351983e-4	1	0.747
biological_process	GO:1903829	positive regulation of cellular protein localization	0.999140331843993	8.598373095635159e-4	1	0.757
molecular_function	GO:0016307	phosphatidylinositol phosphate kinase activity	0.9978922442674514	0.002108257448924733	1	0.761
biological_process	GO:0009826	unidimensional cell growth	0.9991219715069211	8.780963140065934e-4	1	0.762
biological_process	GO:0006650	glycerophospholipid metabolic process	0.9991186437845044	8.81437308777433e-4	1	0.763
cellular_component	GO:0005768	endosome	0.9961391948497632	0.003860968305745116	1	0.774
biological_process	GO:0016236	macroautophagy	0.9991003052910506	8.998301141992515e-4	1	0.776
biological_process	GO:0036293	response to decreased oxygen levels	0.999092800207832	9.072897670659996e-4	1	0.78
cellular_component	GO:0000932	P-body	0.9959928836062434	0.004007572403415427	1	0.784
cellular_component	GO:0098588	bounding membrane of organelle	0.9959789641082593	0.0040211448521291215	1	0.784
biological_process	GO:0010638	positive regulation of organelle organization	0.9990799002631658	9.202012162243811e-4	1	0.785
biological_process	GO:0071396	cellular response to lipid	0.9990677910012906	9.322638310348408e-4	1	0.787
cellular_component	GO:0005777	peroxisome	0.9957900783509116	0.004210184162405928	1	0.8
cellular_component	GO:0042579	microbody	0.9957900783509116	0.004210184162405928	1	0.8
molecular_function	GO:0004806	triglyceride lipase activity	0.997652450323801	0.0023483316923349484	1	0.806
molecular_function	GO:0020037	heme binding	0.99764391519609	0.0023562710333068226	1	0.809
biological_process	GO:0072665	protein localization to vacuole	0.9990146644272805	9.854958240865797e-4	1	0.812
cellular_component	GO:0001405	PAM complex, Tim23 associated import motor	0.9956550960065927	0.0043465558585494835	1	0.812
biological_process	GO:0048518	positive regulation of biological process	0.9990085105500245	9.91522722302629e-4	1	0.813
molecular_function	GO:0004185	serine-type carboxypeptidase activity	0.997607836210839	0.0023926512139136324	1	0.82
biological_process	GO:0030029	actin filament-based process	0.9989696361072877	0.0010304695541067943	1	0.826
biological_process	GO:0001666	response to hypoxia	0.9989648678602974	0.0010352350024411816	1	0.828
biological_process	GO:0009606	tropism	0.9989589144298232	0.0010412178367104064	1	0.829
biological_process	GO:0032880	regulation of protein localization	0.9989565751230555	0.0010435555741553637	1	0.829
cellular_component	GO:0030312	external encapsulating structure	0.9954710476004399	0.00452916382709978	1	0.834
biological_process	GO:2000067	regulation of root morphogenesis	0.9989273191797564	0.0010731095269327362	1	0.843
cellular_component	GO:0031902	late endosome membrane	0.9952437836869283	0.004756730155146993	1	0.847
cellular_component	GO:0043667	pollen wall	0.9952238362954074	0.004778484157454854	1	0.85
cellular_component	GO:0008540	proteasome regulatory particle, base subcomplex	0.995153243502323	0.004847886229067511	1	0.852
biological_process	GO:0009626	plant-type hypersensitive response	0.9988286746955859	0.0011714591185644219	1	0.864
biological_process	GO:0034050	host programmed cell death induced by symbiont	0.9988286746955859	0.0011714591185644219	1	0.864
biological_process	GO:0099518	vesicle cytoskeletal trafficking	0.9988287078844978	0.0011715904143768663	1	0.864
molecular_function	GO:0009924	octadecanal decarbonylase activity	0.9972646396323698	0.002736378442425358	1	0.867
molecular_function	GO:0071771	aldehyde decarbonylase activity	0.9972646396323698	0.002736378442425358	1	0.867
molecular_function	GO:1990465	aldehyde oxygenase (deformylating) activity	0.9972646396323698	0.002736378442425358	1	0.867
cellular_component	GO:1905368	peptidase complex	0.9949527836140719	0.005047762625866814	1	0.87
cellular_component	GO:0005776	autophagosome	0.9948834792680824	0.005117343845325251	1	0.876
biological_process	GO:0046827	positive regulation of protein export from nucleus	0.9987702221674796	0.0012302637109646852	1	0.879
cellular_component	GO:0030135	coated vesicle	0.9947584363817685	0.005241997654677588	1	0.882
biological_process	GO:0022411	cellular component disassembly	0.9987074702820746	0.0012926675733885284	1	0.89
biological_process	GO:0071407	cellular response to organic cyclic compound	0.9987056058573147	0.0012945078803902055	1	0.89
cellular_component	GO:0030133	transport vesicle	0.9946345777239639	0.00536599433111018	1	0.893
biological_process	GO:0072666	establishment of protein localization to vacuole	0.9986244606623156	0.0013757594154382158	1	0.905
biological_process	GO:0055083	monovalent inorganic anion homeostasis	0.9986128880826973	0.0013874413043027944	1	0.907
molecular_function	GO:0005515	protein binding	0.9967746001031073	0.0032254794712509582	1	0.911
molecular_function	GO:0005319	lipid transporter activity	0.9967475245840562	0.003252912884085246	1	0.914
cellular_component	GO:0000502	proteasome complex	0.9941873964895576	0.0058132955431347	1	0.915
cellular_component	GO:1905369	endopeptidase complex	0.9941873964895576	0.0058132955431347	1	0.915
cellular_component	GO:0033180	proton-transporting V-type ATPase, V1 domain	0.9941323916944237	0.005869578814063137	1	0.917
cellular_component	GO:0005618	cell wall	0.9941106451116778	0.00588962237456625	1	0.918
molecular_function	GO:0019899	enzyme binding	0.9966463789770867	0.003353785243243479	1	0.919
biological_process	GO:0032388	positive regulation of intracellular transport	0.9985474769041919	0.0014528423963537929	1	0.922
biological_process	GO:0009814	defense response, incompatible interaction	0.9985289084063849	0.001471229388476325	1	0.927
molecular_function	GO:0004523	RNA-DNA hybrid ribonuclease activity	0.9965694035083635	0.0034319448790618434	1	0.927
molecular_function	GO:0009916	alternative oxidase activity	0.9965195319460727	0.0034823997191104628	1	0.931
molecular_function	GO:0102721	ubiquinol:oxygen oxidoreductase activity	0.9965195319460727	0.0034823997191104628	1	0.931
biological_process	GO:0002831	regulation of response to biotic stimulus	0.9984374098759894	0.0015627137331788443	1	0.941
cellular_component	GO:0016607	nuclear speck	0.992913705178209	0.00708683139785482	1	0.947
cellular_component	GO:0000421	autophagosome membrane	0.9929055073712659	0.007096076577153054	1	0.947
biological_process	GO:0006880	intracellular sequestering of iron ion	0.9983349323133593	0.001665759726862115	1	0.953
biological_process	GO:0097577	sequestering of iron ion	0.9983349323133593	0.001665759726862115	1	0.953
biological_process	GO:0006629	lipid metabolic process	0.9983226424388725	0.001677420088167736	1	0.955
biological_process	GO:1901701	cellular response to oxygen-containing compound	0.9983127708457062	0.0016873043780580854	1	0.955
biological_process	GO:0016050	vesicle organization	0.9983096707991148	0.0016905219656131454	1	0.955
biological_process	GO:0035556	intracellular signal transduction	0.9982951835375109	0.0017049027984205045	1	0.957
biological_process	GO:0006366	transcription by RNA polymerase II	0.998284428620564	0.0017156720124992253	1	0.957
biological_process	GO:0006030	chitin metabolic process	0.9982844306431388	0.0017162804823303013	1	0.957
biological_process	GO:0006032	chitin catabolic process	0.9982844306431388	0.0017162804823303013	1	0.957
biological_process	GO:0046348	amino sugar catabolic process	0.9982844306431388	0.0017162804823303013	1	0.957
biological_process	GO:1901072	glucosamine-containing compound catabolic process	0.9982844306431388	0.0017162804823303013	1	0.957
biological_process	GO:0070647	protein modification by small protein conjugation or removal	0.9982753552500744	0.0017247229290583421	1	0.957
molecular_function	GO:0003688	DNA replication origin binding	0.9960399999195355	0.003960911598173356	1	0.959
biological_process	GO:0051050	positive regulation of transport	0.9982202327233478	0.0017800392439519808	1	0.96
molecular_function	GO:0004805	trehalose-phosphatase activity	0.9959904780940194	0.004011072710455532	1	0.963
molecular_function	GO:0004568	chitinase activity	0.9959459418418178	0.004055773811925345	1	0.965
biological_process	GO:0046822	regulation of nucleocytoplasmic transport	0.9981789681382993	0.0018214242005505366	1	0.966
molecular_function	GO:0004497	monooxygenase activity	0.9959395639409523	0.004060760458672874	1	0.966
biological_process	GO:0030036	actin cytoskeleton organization	0.9981570869444134	0.0018430970311791306	1	0.967
cellular_component	GO:0099568	cytoplasmic region	0.9918397709734809	0.008162382030515225	1	0.97
biological_process	GO:0051222	positive regulation of protein transport	0.9980567146912642	0.001943721791661468	1	0.973
biological_process	GO:1904951	positive regulation of establishment of protein localization	0.9980567146912642	0.001943721791661468	1	0.973
molecular_function	GO:0009975	cyclase activity	0.9956298158388672	0.004371634861410234	1	0.973
biological_process	GO:0006026	aminoglycan catabolic process	0.9980102616544166	0.0019904917416505574	1	0.975
biological_process	GO:0046459	short-chain fatty acid metabolic process	0.9979552461186295	0.0020457754308707	1	0.978
molecular_function	GO:0005504	fatty acid binding	0.9953644103869727	0.0046370313373450545	1	0.978
cellular_component	GO:0032838	plasma membrane bounded cell projection cytoplasm	0.9915279257527371	0.00847443422656613	1	0.978
molecular_function	GO:0031625	ubiquitin protein ligase binding	0.9953331531399328	0.004667593895407829	1	0.98
biological_process	GO:1903311	regulation of mRNA metabolic process	0.9978979619026683	0.0021022622416302372	1	0.981
biological_process	GO:0051169	nuclear transport	0.9978970024814714	0.0021031956285665343	1	0.981
biological_process	GO:0032878	regulation of establishment or maintenance of cell polarity	0.9978919340423693	0.002108859904051852	1	0.981
molecular_function	GO:0004565	beta-galactosidase activity	0.9950831142168562	0.004917905556349078	1	0.981
biological_process	GO:0031667	response to nutrient levels	0.9978081538569338	0.0021920157573752652	1	0.983
biological_process	GO:0090693	plant organ senescence	0.9978079475751789	0.002192248112133477	1	0.983
biological_process	GO:1901562	response to paraquat	0.9977838753064788	0.0022170219856226803	1	0.983
biological_process	GO:0050684	regulation of mRNA processing	0.9977784603592699	0.0022218135642619874	1	0.983
biological_process	GO:0006635	fatty acid beta-oxidation	0.9977622903564978	0.002238129053038662	1	0.984
biological_process	GO:0050829	defense response to Gram-negative bacterium	0.9977416144439869	0.002258833072294464	1	0.985
molecular_function	GO:0044389	ubiquitin-like protein ligase binding	0.9944626006095107	0.005538201627177108	1	0.986
biological_process	GO:0030002	cellular anion homeostasis	0.9976904892178851	0.002310531136410665	1	0.987
biological_process	GO:0030320	cellular monovalent inorganic anion homeostasis	0.9976904892178851	0.002310531136410665	1	0.987
biological_process	GO:0032989	cellular component morphogenesis	0.9976667330020126	0.002333622885438369	1	0.987
biological_process	GO:0015074	DNA integration	0.9976598991384765	0.002340797174387621	1	0.987
biological_process	GO:0046834	lipid phosphorylation	0.9976533945917532	0.0023471367327922987	1	0.987
biological_process	GO:0046854	phosphatidylinositol phosphorylation	0.9976533945917532	0.0023471367327922987	1	0.987
biological_process	GO:0042594	response to starvation	0.9976470751137994	0.00235313353874278	1	0.987
biological_process	GO:1904062	regulation of cation transmembrane transport	0.9976418286800702	0.002358946442423293	1	0.987
biological_process	GO:0007015	actin filament organization	0.9976228871270543	0.002377362038427422	1	0.987
molecular_function	GO:0051015	actin filament binding	0.9943953505186133	0.005605306748548422	1	0.987
molecular_function	GO:0008234	cysteine-type peptidase activity	0.994318637172767	0.005681959234282052	1	0.988
biological_process	GO:0071310	cellular response to organic substance	0.997597566639007	0.0024025154661859727	1	0.989
biological_process	GO:0009903	chloroplast avoidance movement	0.9975311034150016	0.002469544539597801	1	0.99
biological_process	GO:0032386	regulation of intracellular transport	0.9974944764488861	0.0025059174050582333	1	0.99
cellular_component	GO:0012506	vesicle membrane	0.9897752722888333	0.010225509838423852	1	0.99
cellular_component	GO:0030662	coated vesicle membrane	0.9897597717707105	0.010241239206998598	1	0.99
biological_process	GO:0001101	response to acid chemical	0.9974908991388398	0.0025091893191467873	1	0.991
biological_process	GO:0000045	autophagosome assembly	0.9974611786773587	0.002539225098017628	1	0.991
biological_process	GO:0048856	anatomical structure development	0.9974468577036296	0.002553200951389445	1	0.991
biological_process	GO:0006552	leucine catabolic process	0.9974171812331737	0.002583849419983242	1	0.991
biological_process	GO:0032990	cell part morphogenesis	0.997414391579415	0.002586240424253372	1	0.991
molecular_function	GO:0015925	galactosidase activity	0.9941274605059806	0.005873607864616326	1	0.991
biological_process	GO:0006913	nucleocytoplasmic transport	0.9973076612876848	0.0026925875521341958	1	0.992
molecular_function	GO:0003779	actin binding	0.9939042491414952	0.006096313334246761	1	0.992
molecular_function	GO:0051087	chaperone binding	0.993857195347695	0.006143758437145985	1	0.992
molecular_function	GO:0102811	geraniol 10-hydroxylase activity	0.9938579835698534	0.0061452229050291685	1	0.992
biological_process	GO:0009641	shade avoidance	0.9972900247404297	0.0027105651439011114	1	0.993
biological_process	GO:0031114	regulation of microtubule depolymerization	0.9972810177116039	0.0027199818408526477	1	0.993
biological_process	GO:0007568	aging	0.9972590658659672	0.0027411481723286224	1	0.993
molecular_function	GO:0046527	glucosyltransferase activity	0.9937944904267518	0.006206015618719363	1	0.993
molecular_function	GO:0004180	carboxypeptidase activity	0.9936692522302987	0.00633171329994997	1	0.993
cellular_component	GO:0032777	Piccolo NuA4 histone acetyltransferase complex	0.9888975802751692	0.01110664610569434	1	0.994
cellular_component	GO:0030479	actin cortical patch	0.9887964914504906	0.011207318741718542	1	0.994
cellular_component	GO:0061645	endocytic patch	0.9887964914504906	0.011207318741718542	1	0.994
biological_process	GO:0065008	regulation of biological quality	0.9971196070299659	0.0028804883653746893	1	0.995
biological_process	GO:0006970	response to osmotic stress	0.9970726839934596	0.002927455634328502	1	0.995
biological_process	GO:1903313	positive regulation of mRNA metabolic process	0.9970688541650202	0.002931795400675452	1	0.995
biological_process	GO:0017038	protein import	0.997063862150491	0.002936390714914361	1	0.995
biological_process	GO:0015691	cadmium ion transport	0.9970638212828887	0.0029371808652810527	1	0.995
biological_process	GO:0070574	cadmium ion transmembrane transport	0.9970638212828887	0.0029371808652810527	1	0.995
biological_process	GO:0030308	negative regulation of cell growth	0.997017036715789	0.002983682307897695	1	0.995
biological_process	GO:1900150	regulation of defense response to fungus	0.9968988355009736	0.0031016757186650423	1	0.996
biological_process	GO:0042307	positive regulation of protein import into nucleus	0.9968775379261092	0.0031236851024678547	1	0.996
biological_process	GO:1905037	autophagosome organization	0.9968371647748343	0.003163309237245504	1	0.996
biological_process	GO:0080151	positive regulation of salicylic acid mediated signaling pathway	0.996793889601768	0.003207644283184763	1	0.996
molecular_function	GO:0000285	1-phosphatidylinositol-3-phosphate 5-kinase activity	0.993257006088738	0.006745274017000091	1	0.996
biological_process	GO:0036294	cellular response to decreased oxygen levels	0.9967349030953995	0.003265426863429677	1	0.997
biological_process	GO:0071453	cellular response to oxygen levels	0.9967349030953995	0.003265426863429677	1	0.997
biological_process	GO:0072505	divalent inorganic anion homeostasis	0.9967113705943729	0.0032893695933965406	1	0.997
biological_process	GO:0016043	cellular component organization	0.9966768907240249	0.0033231843354962765	1	0.997
biological_process	GO:0006515	protein quality control for misfolded or incompletely synthesized proteins	0.9966164117961209	0.0033841867560092664	1	0.997
molecular_function	GO:0004300	enoyl-CoA hydratase activity	0.9929654827125208	0.007037073787274917	1	0.997
molecular_function	GO:0140326	ATPase-coupled intramembrane lipid transporter activity	0.9928091906278113	0.0071927347989637624	1	0.997
molecular_function	GO:0070008	serine-type exopeptidase activity	0.9926542016645573	0.007347007629547209	1	0.997
molecular_function	GO:0004721	phosphoprotein phosphatase activity	0.992554237341998	0.007446330567933757	1	0.997
cellular_component	GO:0098589	membrane region	0.9876152178811275	0.012388576544704488	1	0.997
cellular_component	GO:0005774	vacuolar membrane	0.987221929851682	0.012778548749013185	1	0.997
cellular_component	GO:0005838	proteasome regulatory particle	0.9872053083509331	0.01279677901515841	1	0.997
cellular_component	GO:0030659	cytoplasmic vesicle membrane	0.987109427616714	0.012891533540432598	1	0.997
biological_process	GO:0048589	developmental growth	0.9965414904083468	0.003458693627332865	1	0.998
molecular_function	GO:0005496	steroid binding	0.9925106350819212	0.0074909255098168925	1	0.998
molecular_function	GO:0015093	ferrous iron transmembrane transporter activity	0.9924211929986609	0.007581334674071405	1	0.998
molecular_function	GO:0015341	zinc efflux active transmembrane transporter activity	0.9924211929986609	0.007581334674071405	1	0.998
molecular_function	GO:0022883	zinc efflux transmembrane transporter activity	0.9924211929986609	0.007581334674071405	1	0.998
molecular_function	GO:0046583	cation efflux transmembrane transporter activity	0.9924211929986609	0.007581334674071405	1	0.998
molecular_function	GO:0005049	nuclear export signal receptor activity	0.9923882752977635	0.007614262039695174	1	0.998
molecular_function	GO:0016788	hydrolase activity, acting on ester bonds	0.9923109623204194	0.007689301905883905	1	0.998
biological_process	GO:0006623	protein targeting to vacuole	0.9964939305337687	0.0035066321401620026	1	0.999
biological_process	GO:0032501	multicellular organismal process	0.9963615910194317	0.003638490763003266	1	0.999
biological_process	GO:0046688	response to copper ion	0.9962220319206093	0.0037797455960508763	1	0.999
biological_process	GO:0046677	response to antibiotic	0.9961547754394828	0.0038454966436063387	1	0.999
biological_process	GO:0034976	response to endoplasmic reticulum stress	0.9961343267638696	0.003866096373821626	1	0.999
biological_process	GO:0030030	cell projection organization	0.996120056788047	0.0038805270749121545	1	0.999
biological_process	GO:0010155	regulation of proton transport	0.9960983088789968	0.003903327603375417	1	0.999
biological_process	GO:0009991	response to extracellular stimulus	0.9960183149416182	0.003981953537170346	1	0.999
biological_process	GO:0080177	plastoglobule organization	0.9960163637449907	0.003985500236052708	1	0.999
biological_process	GO:0009904	chloroplast accumulation movement	0.9959905226686162	0.004010517615691822	1	0.999
biological_process	GO:0045995	regulation of embryonic development	0.9959722646166965	0.00402842348025334	1	0.999
biological_process	GO:0009751	response to salicylic acid	0.995952100372935	0.0040482794056996285	1	0.999
biological_process	GO:0070201	regulation of establishment of protein localization	0.9958494750944406	0.004151115652005988	1	0.999
biological_process	GO:0043484	regulation of RNA splicing	0.99579636383199	0.004204089247607068	1	0.999
biological_process	GO:0010876	lipid localization	0.9957583235946788	0.004242082604332231	1	0.999
biological_process	GO:0048522	positive regulation of cellular process	0.9957560440269569	0.0042440925589403156	1	0.999
biological_process	GO:0046486	glycerolipid metabolic process	0.995705985045068	0.004294317802816083	1	0.999
biological_process	GO:0044743	protein transmembrane import into intracellular organelle	0.9956820518528038	0.004318626262845959	1	0.999
biological_process	GO:0007034	vacuolar transport	0.9956572841347936	0.0043431568083566185	1	0.999
biological_process	GO:0040008	regulation of growth	0.9956509921855857	0.004349253559175925	1	0.999
biological_process	GO:0009816	defense response to bacterium, incompatible interaction	0.9956449635408428	0.00435574011737383	1	0.999
biological_process	GO:0048812	neuron projection morphogenesis	0.9956430952858523	0.004357947986396882	1	0.999
biological_process	GO:0048858	cell projection morphogenesis	0.9956430952858523	0.004357947986396882	1	0.999
biological_process	GO:0120039	plasma membrane bounded cell projection morphogenesis	0.9956430952858523	0.004357947986396882	1	0.999
cellular_component	GO:0031597	cytosolic proteasome complex	0.9847754632486931	0.015228049284644829	1	0.999
biological_process	GO:0006267	pre-replicative complex assembly involved in nuclear cell cycle DNA replication	0.9955871659884717	0.004414378223582149	1	1
biological_process	GO:0036388	pre-replicative complex assembly	0.9955871659884717	0.004414378223582149	1	1
biological_process	GO:1902299	pre-replicative complex assembly involved in cell cycle DNA replication	0.9955871659884717	0.004414378223582149	1	1
biological_process	GO:0001558	regulation of cell growth	0.9954602082975906	0.004540261721087346	1	1
biological_process	GO:1903008	organelle disassembly	0.995423176931735	0.0045776360638082325	1	1
biological_process	GO:0060341	regulation of cellular localization	0.9954205439088418	0.004579905370191928	1	1
biological_process	GO:0031331	positive regulation of cellular catabolic process	0.99536902850664	0.004631510212170342	1	1
biological_process	GO:0005992	trehalose biosynthetic process	0.9953665935959249	0.004634756043004118	1	1
biological_process	GO:0110126	phloem loading	0.9953110950281082	0.004690535145283503	1	1
biological_process	GO:0019605	butyrate metabolic process	0.9952557028376413	0.004746813261759297	1	1
biological_process	GO:0030522	intracellular receptor signaling pathway	0.995234397855402	0.004766515186164111	1	1
biological_process	GO:0072329	monocarboxylic acid catabolic process	0.9951679638881945	0.004832629396580357	1	1
biological_process	GO:0032350	regulation of hormone metabolic process	0.9951581108612575	0.004842511815174144	1	1
biological_process	GO:0030258	lipid modification	0.9950768012253195	0.004923655662759541	1	1
biological_process	GO:0022904	respiratory electron transport chain	0.9950157575027203	0.004985172813411598	1	1
biological_process	GO:0051648	vesicle localization	0.9948113334391759	0.00518940483027619	1	1
biological_process	GO:0051650	establishment of vesicle localization	0.9948113334391759	0.00518940483027619	1	1
biological_process	GO:0034763	negative regulation of transmembrane transport	0.9947050817336647	0.005296880329417997	1	1
biological_process	GO:0034766	negative regulation of ion transmembrane transport	0.9947050817336647	0.005296880329417997	1	1
biological_process	GO:0048583	regulation of response to stimulus	0.994681202692094	0.005318983386296772	1	1
biological_process	GO:0071456	cellular response to hypoxia	0.9946745559671623	0.005325957970875206	1	1
biological_process	GO:0048523	negative regulation of cellular process	0.9946093413601576	0.005390849823861066	1	1
biological_process	GO:0015996	chlorophyll catabolic process	0.9946090201298984	0.005392072471669285	1	1
biological_process	GO:0046149	pigment catabolic process	0.9946090201298984	0.005392072471669285	1	1
biological_process	GO:0012501	programmed cell death	0.9945441092869111	0.005456246311975499	1	1
biological_process	GO:0006833	water transport	0.9945031111324655	0.0054979488840944946	1	1
biological_process	GO:0042044	fluid transport	0.9945031111324655	0.0054979488840944946	1	1
biological_process	GO:0044255	cellular lipid metabolic process	0.9943941325409195	0.005606073027752623	1	1
biological_process	GO:0042554	superoxide anion generation	0.9943828048513024	0.005619262990554819	1	1
biological_process	GO:1904591	positive regulation of protein import	0.9942898651619306	0.005712077449383068	1	1
biological_process	GO:0120036	plasma membrane bounded cell projection organization	0.9942506997026435	0.005750151488035593	1	1
biological_process	GO:0032446	protein modification by small protein conjugation	0.9942302210399565	0.005770027498029018	1	1
biological_process	GO:0048667	cell morphogenesis involved in neuron differentiation	0.9941734957118962	0.005827903120289912	1	1
biological_process	GO:2000030	regulation of response to red or far red light	0.9941294229020362	0.005871468550818992	1	1
biological_process	GO:1902448	positive regulation of shade avoidance	0.9940615350099804	0.005941125551550797	1	1
biological_process	GO:0048024	regulation of mRNA splicing, via spliceosome	0.9940046630262501	0.005996020200039309	1	1
biological_process	GO:0031347	regulation of defense response	0.9940018981312375	0.0059984514200969175	1	1
biological_process	GO:0006464	cellular protein modification process	0.9939820329343704	0.006018110887904937	1	1
biological_process	GO:0036211	protein modification process	0.9939820329343704	0.006018110887904937	1	1
biological_process	GO:1900367	positive regulation of defense response to insect	0.9939434657695564	0.006059241631702017	1	1
biological_process	GO:0031117	positive regulation of microtubule depolymerization	0.9938768708999121	0.0061262857310153684	1	1
biological_process	GO:0010015	root morphogenesis	0.993833163937092	0.0061672471859153255	1	1
biological_process	GO:0042445	hormone metabolic process	0.9938329582553248	0.006167451773938404	1	1
biological_process	GO:0046885	regulation of hormone biosynthetic process	0.9938181581561742	0.00618274957721654	1	1
biological_process	GO:0080134	regulation of response to stress	0.9937926279415878	0.006207661263238351	1	1
biological_process	GO:0009583	detection of light stimulus	0.9937691617796064	0.0062316025332425085	1	1
biological_process	GO:1905582	response to mannose	0.993653265106318	0.006349556880329232	1	1
biological_process	GO:0010942	positive regulation of cell death	0.9935869547676167	0.006414009291886735	1	1
biological_process	GO:0006470	protein dephosphorylation	0.9935428194434587	0.006457910193858107	1	1
biological_process	GO:0006897	endocytosis	0.9934426848663672	0.006557929811078278	1	1
biological_process	GO:0071483	cellular response to blue light	0.993404631715164	0.006596929428245413	1	1
biological_process	GO:0010470	regulation of gastrulation	0.9933309882492858	0.0066716489153003655	1	1
biological_process	GO:1903224	regulation of endodermal cell differentiation	0.9933309882492858	0.0066716489153003655	1	1
biological_process	GO:0098876	vesicle-mediated transport to the plasma membrane	0.9933134115023017	0.006687771585655478	1	1
biological_process	GO:0006876	cellular cadmium ion homeostasis	0.9933117919359999	0.006690442687590115	1	1
biological_process	GO:0032410	negative regulation of transporter activity	0.9932992813819987	0.006703366860921101	1	1
biological_process	GO:0032413	negative regulation of ion transmembrane transporter activity	0.9932992813819987	0.006703366860921101	1	1
biological_process	GO:0098771	inorganic ion homeostasis	0.9931625104321505	0.006837906533357585	1	1
biological_process	GO:0010310	regulation of hydrogen peroxide metabolic process	0.993129737809537	0.006872087883847411	1	1
biological_process	GO:0002237	response to molecule of bacterial origin	0.9931148425964443	0.0068860255322843456	1	1
biological_process	GO:1900182	positive regulation of protein localization to nucleus	0.9931099474460174	0.006892198564011021	1	1
biological_process	GO:0010201	response to continuous far red light stimulus by the high-irradiance response system	0.9930836837751101	0.006919831941704979	1	1
biological_process	GO:0022604	regulation of cell morphogenesis	0.9930641368336047	0.006936495318841107	1	1
biological_process	GO:0031323	regulation of cellular metabolic process	0.9928185969837761	0.007181563023018422	1	1
biological_process	GO:0009902	chloroplast relocation	0.9927348541856731	0.007266394159637035	1	1
biological_process	GO:0051667	establishment of plastid localization	0.9927348541856731	0.007266394159637035	1	1
biological_process	GO:0016567	protein ubiquitination	0.992655951247613	0.007344366294478988	1	1
biological_process	GO:0070199	establishment of protein localization to chromosome	0.9926337977720581	0.0073694210341038735	1	1
biological_process	GO:0051704	multi-organism process	0.9926192741041535	0.007381088360974619	1	1
biological_process	GO:0030242	autophagy of peroxisome	0.9924127594728547	0.007589938174609068	1	1
biological_process	GO:0002229	defense response to oomycetes	0.992402791111783	0.007598256416212701	1	1
biological_process	GO:0007409	axonogenesis	0.9922709738397473	0.007731150399493125	1	1
biological_process	GO:0061564	axon development	0.9922709738397473	0.007731150399493125	1	1
biological_process	GO:0071585	detoxification of cadmium ion	0.9922687027435793	0.007736047404854451	1	1
biological_process	GO:1990170	stress response to cadmium ion	0.9922687027435793	0.007736047404854451	1	1
biological_process	GO:0010286	heat acclimation	0.992236025280378	0.007765115928313304	1	1
biological_process	GO:1901881	positive regulation of protein depolymerization	0.9921232589775307	0.007880155457457572	1	1
biological_process	GO:0007163	establishment or maintenance of cell polarity	0.9920647749294821	0.007936846028389177	1	1
biological_process	GO:0007019	microtubule depolymerization	0.9920042610051105	0.007997737053735743	1	1
biological_process	GO:0045324	late endosome to vacuole transport	0.9918365731505396	0.008164655029012091	1	1
biological_process	GO:0000398	mRNA splicing, via spliceosome	0.9918113348255807	0.008189187549293875	1	1
biological_process	GO:0006611	protein export from nucleus	0.9917987546788225	0.0082021461768772	1	1
biological_process	GO:2000068	regulation of defense response to insect	0.9916705863967517	0.008332341965375356	1	1
biological_process	GO:0055062	phosphate ion homeostasis	0.9916271325541681	0.008374669619558905	1	1
biological_process	GO:0072506	trivalent inorganic anion homeostasis	0.9916271325541681	0.008374669619558905	1	1
biological_process	GO:0010228	vegetative to reproductive phase transition of meristem	0.9915800833790022	0.008420494876007156	1	1
biological_process	GO:0009717	isoflavonoid biosynthetic process	0.9915832892415303	0.008421829113110402	1	1
biological_process	GO:0046287	isoflavonoid metabolic process	0.9915832892415303	0.008421829113110402	1	1
biological_process	GO:1901016	regulation of potassium ion transmembrane transporter activity	0.9915660039973871	0.008438182639845748	1	1
biological_process	GO:1901379	regulation of potassium ion transmembrane transport	0.9915660039973871	0.008438182639845748	1	1
biological_process	GO:2001257	regulation of cation channel activity	0.9915660039973871	0.008438182639845748	1	1
biological_process	GO:0007275	multicellular organism development	0.991503674671631	0.008496505356806794	1	1
molecular_function	GO:0080133	midchain alkane hydroxylase activity	0.9915083246875903	0.008496900827819176	1	1
biological_process	GO:0043269	regulation of ion transport	0.9914491720630896	0.008551762418297248	1	1
molecular_function	GO:0033987	2-hydroxyisoflavanone dehydratase activity	0.991424377143667	0.00858089366845416	1	1
biological_process	GO:0031175	neuron projection development	0.9913011048359754	0.008700522198990202	1	1
molecular_function	GO:0046873	metal ion transmembrane transporter activity	0.9912900833321293	0.008710520171779867	1	1
biological_process	GO:2001025	positive regulation of response to drug	0.9912435607761441	0.008759790825361269	1	1
biological_process	GO:2001040	positive regulation of cellular response to drug	0.9912435607761441	0.008759790825361269	1	1
biological_process	GO:0032101	regulation of response to external stimulus	0.9911559565907835	0.00884460527268871	1	1
biological_process	GO:1905777	regulation of exonuclease activity	0.9911556750748063	0.008848689681084876	1	1
biological_process	GO:1905778	negative regulation of exonuclease activity	0.9911556750748063	0.008848689681084876	1	1
biological_process	GO:0046777	protein autophosphorylation	0.9911194812702889	0.008881075243299064	1	1
molecular_function	GO:0004712	protein serine/threonine/tyrosine kinase activity	0.9910920497886833	0.008908964556927579	1	1
molecular_function	GO:0008022	protein C-terminus binding	0.9910755155850262	0.008927402322623568	1	1
biological_process	GO:0042330	taxis	0.9910178958501641	0.008983439745398059	1	1
biological_process	GO:0042773	ATP synthesis coupled electron transport	0.9909430550601628	0.0090587168537160645	1	1
molecular_function	GO:0004869	cysteine-type endopeptidase inhibitor activity	0.9908856788510049	0.0091175313783316	1	1
biological_process	GO:0071482	cellular response to light stimulus	0.9908715800464886	0.00912919288196068	1	1
biological_process	GO:0048193	Golgi vesicle transport	0.9908381832323534	0.0091624640106176	1	1
biological_process	GO:0018209	peptidyl-serine modification	0.990824588505238	0.009176309892208856	1	1
biological_process	GO:0097435	supramolecular fiber organization	0.99074038395568	0.009260276009263713	1	1
biological_process	GO:0006357	regulation of transcription by RNA polymerase II	0.9905939349277958	0.009406547937813814	1	1
biological_process	GO:0061014	positive regulation of mRNA catabolic process	0.9905283271129184	0.009474093872329559	1	1
biological_process	GO:0009862	systemic acquired resistance, salicylic acid mediated signaling pathway	0.9905210625337785	0.009481360075063505	1	1
molecular_function	GO:0005544	calcium-dependent phospholipid binding	0.9902932501688717	0.009708971124987587	1	1
biological_process	GO:0007032	endosome organization	0.9901214703557055	0.009881041258978374	1	1
molecular_function	GO:0043878	glyceraldehyde-3-phosphate dehydrogenase (NAD+) (non-phosphorylating) activity	0.990057575766974	0.009944692557342094	1	1
biological_process	GO:0051365	cellular response to potassium ion starvation	0.9900032045985504	0.010000231012101124	1	1
biological_process	GO:0010150	leaf senescence	0.9899997810574247	0.010000988171075864	1	1
biological_process	GO:0042446	hormone biosynthetic process	0.9899217895513153	0.010078944126311384	1	1
biological_process	GO:0009896	positive regulation of catabolic process	0.9898580743204408	0.010142969606914187	1	1
molecular_function	GO:0017046	peptide hormone binding	0.9898579993405325	0.010146984573088824	1	1
biological_process	GO:0051187	cofactor catabolic process	0.989822529713814	0.01017847372396552	1	1
molecular_function	GO:0051082	unfolded protein binding	0.9897931169071652	0.010207759258955451	1	1
molecular_function	GO:0008083	growth factor activity	0.9897343456048718	0.010269556112405986	1	1
molecular_function	GO:0004029	aldehyde dehydrogenase (NAD+) activity	0.9896888639956406	0.010313326507864096	1	1
molecular_function	GO:0004030	aldehyde dehydrogenase [NAD(P)+] activity	0.9896888639956406	0.010313326507864096	1	1
biological_process	GO:0018105	peptidyl-serine phosphorylation	0.9896160330182315	0.010384988150422658	1	1
molecular_function	GO:0004386	helicase activity	0.989548188636505	0.01045250224150751	1	1
molecular_function	GO:0005509	calcium ion binding	0.9894543170893173	0.01054637512507517	1	1
biological_process	GO:1990778	protein localization to cell periphery	0.9894378459346842	0.010564362205228828	1	1
biological_process	GO:0000184	nuclear-transcribed mRNA catabolic process, nonsense-mediated decay	0.989365840452866	0.010635973820107947	1	1
biological_process	GO:0090548	response to nitrate starvation	0.9893548489049441	0.01064959555899192	1	1
biological_process	GO:0010230	alternative respiration	0.9893174273150847	0.010688877243895667	1	1
molecular_function	GO:0080054	low-affinity nitrate transmembrane transporter activity	0.9892564879583795	0.010749930411303787	1	1
biological_process	GO:0002833	positive regulation of response to biotic stimulus	0.9892252485667189	0.0107757718730922	1	1
biological_process	GO:0051606	detection of stimulus	0.9892151254170264	0.010785836520331382	1	1
biological_process	GO:0032870	cellular response to hormone stimulus	0.9891681437256329	0.010832194854044741	1	1
molecular_function	GO:0016878	acid-thiol ligase activity	0.9890842033163069	0.01091771726029045	1	1
molecular_function	GO:0016705	oxidoreductase activity, acting on paired donors, with incorporation or reduction of molecular oxygen	0.989063102233208	0.01093758486227836	1	1
biological_process	GO:0010114	response to red light	0.9890615657945611	0.010939840897648545	1	1
molecular_function	GO:0004707	MAP kinase activity	0.9890418116192168	0.01096030823704719	1	1
biological_process	GO:0006787	porphyrin-containing compound catabolic process	0.9890273140808266	0.010974633098805642	1	1
biological_process	GO:0033015	tetrapyrrole catabolic process	0.9890273140808266	0.010974633098805642	1	1
molecular_function	GO:0005372	water transmembrane transporter activity	0.9890090430972447	0.01099314041714905	1	1
molecular_function	GO:0015250	water channel activity	0.9890090430972447	0.01099314041714905	1	1
biological_process	GO:0032502	developmental process	0.9889991045445347	0.011001107192675552	1	1
molecular_function	GO:0010486	manganese:proton antiporter activity	0.9890008457976932	0.011004503129245613	1	1
biological_process	GO:0042550	photosystem I stabilization	0.9889723111416766	0.0110341703165312	1	1
molecular_function	GO:0004652	polynucleotide adenylyltransferase activity	0.9889344455000256	0.011068363302802697	1	1
biological_process	GO:0071495	cellular response to endogenous stimulus	0.9888913101190261	0.011109026944808975	1	1
biological_process	GO:0051193	regulation of cofactor metabolic process	0.9887887040669064	0.011212941669944021	1	1
biological_process	GO:1903828	negative regulation of cellular protein localization	0.9887892394387227	0.011214556878331061	1	1
molecular_function	GO:0017016	Ras GTPase binding	0.9887673442676117	0.011233622724477588	1	1
molecular_function	GO:0031267	small GTPase binding	0.9887673442676117	0.011233622724477588	1	1
biological_process	GO:0051223	regulation of protein transport	0.9887608042459112	0.011240671459497698	1	1
biological_process	GO:0019750	chloroplast localization	0.988664096854503	0.011337711689269114	1	1
biological_process	GO:0051644	plastid localization	0.988664096854503	0.011337711689269114	1	1
biological_process	GO:0048654	anther morphogenesis	0.9886441523586423	0.011362496456095772	1	1
biological_process	GO:0048655	anther wall tapetum morphogenesis	0.9886441523586423	0.011362496456095772	1	1
biological_process	GO:0048656	anther wall tapetum formation	0.9886441523586423	0.011362496456095772	1	1
biological_process	GO:0048657	anther wall tapetum cell differentiation	0.9886441523586423	0.011362496456095772	1	1
molecular_function	GO:0043748	O-succinylbenzoate synthase activity	0.9886248995702441	0.01138184574721035	1	1
molecular_function	GO:0070204	2-succinyl-5-enolpyruvyl-6-hydroxy-3-cyclohexene-1-carboxylic-acid synthase activity	0.9886248995702441	0.01138184574721035	1	1
molecular_function	GO:0004197	cysteine-type endopeptidase activity	0.9885945504276891	0.011407023696869634	1	1
molecular_function	GO:0009882	blue light photoreceptor activity	0.9885214667801451	0.011482833201123088	1	1
biological_process	GO:0006935	chemotaxis	0.9883706771429639	0.01163102177578157	1	1
biological_process	GO:1901334	lactone metabolic process	0.98835142154891	0.011654128517205375	1	1
biological_process	GO:1901336	lactone biosynthetic process	0.98835142154891	0.011654128517205375	1	1
biological_process	GO:1901600	strigolactone metabolic process	0.98835142154891	0.011654128517205375	1	1
biological_process	GO:1901601	strigolactone biosynthetic process	0.98835142154891	0.011654128517205375	1	1
biological_process	GO:0009555	pollen development	0.9883375962867185	0.011663122772924361	1	1
biological_process	GO:0009292	genetic transfer	0.9881404751140443	0.011861894206792067	1	1
biological_process	GO:0009294	DNA mediated transformation	0.9881404751140443	0.011861894206792067	1	1
biological_process	GO:0044764	multi-organism cellular process	0.9881404751140443	0.011861894206792067	1	1
biological_process	GO:1902531	regulation of intracellular signal transduction	0.9881203068614449	0.011880865262544615	1	1
biological_process	GO:0030150	protein import into mitochondrial matrix	0.9879577162582027	0.012044555015254366	1	1
molecular_function	GO:0052903	N1-acetylspermine:oxygen oxidoreductase (3-acetamidopropanal-forming) activity	0.9879116195214253	0.012095491398114389	1	1
biological_process	GO:0016042	lipid catabolic process	0.987904936088606	0.01209579623745305	1	1
biological_process	GO:1902446	regulation of shade avoidance	0.9878861192682701	0.012117941166894797	1	1
biological_process	GO:0032103	positive regulation of response to external stimulus	0.9878157806855177	0.01218534057674725	1	1
biological_process	GO:0034440	lipid oxidation	0.9878092756694749	0.012192327990815488	1	1
molecular_function	GO:0045552	dihydrokaempferol 4-reductase activity	0.9877615267640556	0.012245660614808584	1	1
biological_process	GO:0044804	autophagy of nucleus	0.9875485093814811	0.012454316397984333	1	1
biological_process	GO:0045332	phospholipid translocation	0.9875387823341057	0.012464160697454485	1	1
biological_process	GO:0006893	Golgi to plasma membrane transport	0.9875236823726092	0.012478545543740172	1	1
molecular_function	GO:0008728	GTP diphosphokinase activity	0.9874206006330171	0.012584054741080264	1	1
biological_process	GO:0048658	anther wall tapetum development	0.9873609125036262	0.01264329997781466	1	1
biological_process	GO:0042737	drug catabolic process	0.9873070776463087	0.012693876551311156	1	1
molecular_function	GO:0043765	T/G mismatch-specific endonuclease activity	0.9871823370149603	0.01282514392184908	1	1
biological_process	GO:0000302	response to reactive oxygen species	0.9871150439093088	0.012885935049633868	1	1
biological_process	GO:0071629	cytoplasm protein quality control by the ubiquitin-proteasome system	0.9870584100444864	0.012946855507473432	1	1
biological_process	GO:0009651	response to salt stress	0.9870284041700884	0.012972161903337942	1	1
biological_process	GO:0035966	response to topologically incorrect protein	0.9870222827801667	0.012979131067806349	1	1
biological_process	GO:0010017	red or far-red light signaling pathway	0.9868978863181398	0.013103502710706705	1	1
biological_process	GO:0051259	protein complex oligomerization	0.9868204740866662	0.013181072986824471	1	1
biological_process	GO:0034504	protein localization to nucleus	0.9867177135501554	0.013283559521941601	1	1
biological_process	GO:0034756	regulation of iron ion transport	0.9867173698790404	0.013288848366618589	1	1
biological_process	GO:0006796	phosphate-containing compound metabolic process	0.98667400372244	0.013326329741512932	1	1
biological_process	GO:0009863	salicylic acid mediated signaling pathway	0.9866433220191789	0.013358370803450259	1	1
molecular_function	GO:0047501	(+)-neomenthol dehydrogenase activity	0.9866299382154065	0.013374209498732137	1	1
biological_process	GO:0048585	negative regulation of response to stimulus	0.986517561060936	0.013483128697654223	1	1
molecular_function	GO:0003857	3-hydroxyacyl-CoA dehydrogenase activity	0.9865008383607238	0.01350554943318727	1	1
biological_process	GO:0036503	ERAD pathway	0.9864938810220701	0.013507652135373749	1	1
biological_process	GO:0006367	transcription initiation from RNA polymerase II promoter	0.986466558572976	0.01353544201709922	1	1
molecular_function	GO:0016778	diphosphotransferase activity	0.9864074721319329	0.013596048296746877	1	1
biological_process	GO:0002449	lymphocyte mediated immunity	0.9862102638874487	0.013793091122095369	1	1
biological_process	GO:0002460	adaptive immune response based on somatic recombination of immune receptors built from immunoglobulin superfamily domains	0.9862102638874487	0.013793091122095369	1	1
biological_process	GO:0031099	regeneration	0.9862057775828055	0.013798765528790002	1	1
molecular_function	GO:0032182	ubiquitin-like protein binding	0.9862010355425189	0.013800630024840554	1	1
molecular_function	GO:1901681	sulfur compound binding	0.9861535752129746	0.013848603348969202	1	1
biological_process	GO:0006825	copper ion transport	0.9860971335562791	0.013906601473215319	1	1
biological_process	GO:0000422	autophagy of mitochondrion	0.9860458627631052	0.013956948229589594	1	1
biological_process	GO:0061726	mitochondrion disassembly	0.9860458627631052	0.013956948229589594	1	1
biological_process	GO:0015693	magnesium ion transport	0.9859726181252302	0.014030205581563426	1	1
biological_process	GO:0016310	phosphorylation	0.9859018953503026	0.014098554376472339	1	1
biological_process	GO:0045898	regulation of RNA polymerase II transcriptional preinitiation complex assembly	0.9858806979685484	0.014123316575709088	1	1
biological_process	GO:0045899	positive regulation of RNA polymerase II transcriptional preinitiation complex assembly	0.9858806979685484	0.014123316575709088	1	1
biological_process	GO:0009856	pollination	0.9856756198413095	0.01432521470505943	1	1
biological_process	GO:0044706	multi-multicellular organism process	0.9856756198413095	0.01432521470505943	1	1
biological_process	GO:0030643	cellular phosphate ion homeostasis	0.9856700197430975	0.014336619156957497	1	1
biological_process	GO:0072501	cellular divalent inorganic anion homeostasis	0.9856700197430975	0.014336619156957497	1	1
biological_process	GO:0072502	cellular trivalent inorganic anion homeostasis	0.9856700197430975	0.014336619156957497	1	1
biological_process	GO:0019915	lipid storage	0.985661936282713	0.014340941222319215	1	1
biological_process	GO:0051252	regulation of RNA metabolic process	0.9856570722515	0.01434327317895756	1	1
biological_process	GO:0071478	cellular response to radiation	0.9856435954086621	0.014357502991447446	1	1
molecular_function	GO:0140303	intramembrane lipid transporter activity	0.9856224511177947	0.014380922229691562	1	1
biological_process	GO:0030433	ubiquitin-dependent ERAD pathway	0.985581799495506	0.0144198722071186	1	1
biological_process	GO:0000380	alternative mRNA splicing, via spliceosome	0.9854690937120298	0.014532606965725003	1	1
biological_process	GO:0015914	phospholipid transport	0.9854372235884028	0.014565788209891073	1	1
biological_process	GO:0009582	detection of abiotic stimulus	0.985426821297408	0.014574664146997263	1	1
biological_process	GO:0048868	pollen tube development	0.9853683168868125	0.014632809711527917	1	1
biological_process	GO:0016482	cytosolic transport	0.9853660086528494	0.01463589349713268	1	1
biological_process	GO:0019395	fatty acid oxidation	0.9853652184520422	0.014636763367722683	1	1
biological_process	GO:0034214	protein hexamerization	0.9853348138804279	0.014671958472765367	1	1
biological_process	GO:0010161	red light signaling pathway	0.9852288945056878	0.014777007056029356	1	1
biological_process	GO:0032102	negative regulation of response to external stimulus	0.9852151203290945	0.014786553531453528	1	1
biological_process	GO:0016311	dephosphorylation	0.9851702071880215	0.01483092230857952	1	1
biological_process	GO:0006119	oxidative phosphorylation	0.9851498246616587	0.014852649681979746	1	1
biological_process	GO:0042775	mitochondrial ATP synthesis coupled electron transport	0.9851468831141084	0.014855994678814044	1	1
biological_process	GO:0009269	response to desiccation	0.9849900412225653	0.015014844591463294	1	1
biological_process	GO:0019364	pyridine nucleotide catabolic process	0.9849322889929195	0.015073080668237981	1	1
biological_process	GO:0019677	NAD catabolic process	0.9849322889929195	0.015073080668237981	1	1
biological_process	GO:0016032	viral process	0.9847882883834166	0.015213053003665156	1	1
biological_process	GO:0006644	phospholipid metabolic process	0.984726040310046	0.01527482209035469	1	1
biological_process	GO:0071489	cellular response to red or far red light	0.984680670477835	0.015320892706043532	1	1
biological_process	GO:0009637	response to blue light	0.9846263742834174	0.01537516870852118	1	1
biological_process	GO:0006892	post-Golgi vesicle-mediated transport	0.9845560250651227	0.015445916954775263	1	1
biological_process	GO:0034204	lipid translocation	0.9844510059685843	0.015552416348504128	1	1
biological_process	GO:0010977	negative regulation of neuron projection development	0.984407439809875	0.015598742621880213	1	1
biological_process	GO:0001325	formation of extrachromosomal circular DNA	0.9843455207717087	0.015660682719370822	1	1
biological_process	GO:0090656	t-circle formation	0.9843455207717087	0.015660682719370822	1	1
biological_process	GO:0090737	telomere maintenance via telomere trimming	0.9843455207717087	0.015660682719370822	1	1
biological_process	GO:2000693	positive regulation of seed maturation	0.9843319394637433	0.015676839944453347	1	1
molecular_function	GO:0031593	polyubiquitin modification-dependent protein binding	0.9842683095958329	0.015734950701241646	1	1
biological_process	GO:0010360	negative regulation of anion channel activity	0.9842460115166413	0.015760225786327853	1	1
biological_process	GO:1903792	negative regulation of anion transport	0.9842460115166413	0.015760225786327853	1	1
biological_process	GO:1903960	negative regulation of anion transmembrane transport	0.9842460115166413	0.015760225786327853	1	1
biological_process	GO:0050773	regulation of dendrite development	0.9842148038158613	0.01579144408289368	1	1
biological_process	GO:0009697	salicylic acid biosynthetic process	0.9842072434083081	0.015795790046105984	1	1
molecular_function	GO:0061629	RNA polymerase II-specific DNA-binding transcription factor binding	0.9841964490539572	0.015806824012432164	1	1
biological_process	GO:0048317	seed morphogenesis	0.9841549333931869	0.015850184890698893	1	1
biological_process	GO:0003006	developmental process involved in reproduction	0.9841500023478001	0.015850411053771052	1	1
molecular_function	GO:0033907	beta-D-fucosidase activity	0.984143544224638	0.01586544115119104	1	1
biological_process	GO:0071824	protein-DNA complex subunit organization	0.9840716894333914	0.01592960778768271	1	1
biological_process	GO:0031348	negative regulation of defense response	0.9839624537556285	0.016039003836987198	1	1
biological_process	GO:0031098	stress-activated protein kinase signaling cascade	0.983950110815032	0.01605209833791177	1	1
biological_process	GO:0002221	pattern recognition receptor signaling pathway	0.9839062573482619	0.016097574288950423	1	1
cellular_component	GO:0030864	cortical actin cytoskeleton	0.9838467345484178	0.016157160790693514	1	1
biological_process	GO:0006075	(1->3)-beta-D-glucan biosynthetic process	0.9837346966453415	0.016269005499500278	1	1
cellular_component	GO:0034098	VCP-NPL4-UFD1 AAA ATPase complex	0.9837237543539885	0.016284561299964473	1	1
biological_process	GO:0006270	DNA replication initiation	0.9836378779442448	0.01636475457362685	1	1
cellular_component	GO:0000148	1,3-beta-D-glucan synthase complex	0.9836248416685557	0.016378571828624122	1	1
molecular_function	GO:0004420	hydroxymethylglutaryl-CoA reductase (NADPH) activity	0.9835972392760869	0.016409301591436942	1	1
biological_process	GO:0090657	telomeric loop disassembly	0.9835557882631513	0.016451683372951442	1	1
biological_process	GO:0009581	detection of external stimulus	0.9835374313538605	0.0164642313381399	1	1
biological_process	GO:0032213	regulation of telomere maintenance via semi-conservative replication	0.9832756941038449	0.016733589950820416	1	1
biological_process	GO:0032214	negative regulation of telomere maintenance via semi-conservative replication	0.9832756941038449	0.016733589950820416	1	1
biological_process	GO:0061820	telomeric D-loop disassembly	0.9832756941038449	0.016733589950820416	1	1
biological_process	GO:0070200	establishment of protein localization to telomere	0.9832756941038449	0.016733589950820416	1	1
biological_process	GO:0070202	regulation of establishment of protein localization to chromosome	0.9832756941038449	0.016733589950820416	1	1
biological_process	GO:0070203	regulation of establishment of protein localization to telomere	0.9832756941038449	0.016733589950820416	1	1
biological_process	GO:0071573	shelterin complex assembly	0.9832756941038449	0.016733589950820416	1	1
biological_process	GO:0097694	establishment of RNA localization to telomere	0.9832756941038449	0.016733589950820416	1	1
biological_process	GO:0097695	establishment of protein-containing complex localization to telomere	0.9832756941038449	0.016733589950820416	1	1
biological_process	GO:1902576	negative regulation of nuclear cell cycle DNA replication	0.9832756941038449	0.016733589950820416	1	1
biological_process	GO:1904533	regulation of telomeric loop disassembly	0.9832756941038449	0.016733589950820416	1	1
biological_process	GO:1904534	negative regulation of telomeric loop disassembly	0.9832756941038449	0.016733589950820416	1	1
biological_process	GO:1904790	regulation of shelterin complex assembly	0.9832756941038449	0.016733589950820416	1	1
biological_process	GO:1904792	positive regulation of shelterin complex assembly	0.9832756941038449	0.016733589950820416	1	1
biological_process	GO:1904814	regulation of protein localization to chromosome, telomeric region	0.9832756941038449	0.016733589950820416	1	1
biological_process	GO:1904815	negative regulation of protein localization to chromosome, telomeric region	0.9832756941038449	0.016733589950820416	1	1
biological_process	GO:1904850	negative regulation of establishment of protein localization to telomere	0.9832756941038449	0.016733589950820416	1	1
biological_process	GO:1904910	regulation of establishment of RNA localization to telomere	0.9832756941038449	0.016733589950820416	1	1
biological_process	GO:1904911	negative regulation of establishment of RNA localization to telomere	0.9832756941038449	0.016733589950820416	1	1
biological_process	GO:1904913	regulation of establishment of protein-containing complex localization to telomere	0.9832756941038449	0.016733589950820416	1	1
biological_process	GO:1904914	negative regulation of establishment of protein-containing complex localization to telomere	0.9832756941038449	0.016733589950820416	1	1
biological_process	GO:1905838	regulation of telomeric D-loop disassembly	0.9832756941038449	0.016733589950820416	1	1
biological_process	GO:1905839	negative regulation of telomeric D-loop disassembly	0.9832756941038449	0.016733589950820416	1	1
biological_process	GO:0031349	positive regulation of defense response	0.9832587316123881	0.016742724600338543	1	1
biological_process	GO:0019646	aerobic electron transport chain	0.9831889850540034	0.016816399301429086	1	1
cellular_component	GO:0070187	shelterin complex	0.9831413726017991	0.016867197048670124	1	1
biological_process	GO:0010273	detoxification of copper ion	0.9830516567108221	0.016957733601242198	1	1
biological_process	GO:1990169	stress response to copper ion	0.9830516567108221	0.016957733601242198	1	1
biological_process	GO:0071805	potassium ion transmembrane transport	0.98301653497317	0.016986602469578282	1	1
biological_process	GO:0072526	pyridine-containing compound catabolic process	0.9830126354898527	0.016992069636406204	1	1
biological_process	GO:0000122	negative regulation of transcription by RNA polymerase II	0.9829968853706872	0.017005197653499615	1	1
biological_process	GO:0010599	production of lsiRNA involved in RNA interference	0.9828914153855025	0.017118050762768733	1	1
biological_process	GO:0031334	positive regulation of protein-containing complex assembly	0.9828086857428373	0.017193442995939057	1	1
molecular_function	GO:0003825	alpha,alpha-trehalose-phosphate synthase (UDP-forming) activity	0.9828098420398905	0.01719696646916702	1	1
cellular_component	GO:0022624	proteasome accessory complex	0.9825907473379194	0.017411910276814213	1	1
biological_process	GO:0010337	regulation of salicylic acid metabolic process	0.9824773907420612	0.017525460527024195	1	1
cellular_component	GO:0005743	mitochondrial inner membrane	0.9824698514962564	0.01753104622414725	1	1
biological_process	GO:0000904	cell morphogenesis involved in differentiation	0.9823814613826619	0.017619641759946125	1	1
biological_process	GO:0006354	DNA-templated transcription, elongation	0.9823702535974459	0.017631820570788492	1	1
molecular_function	GO:0016887	ATPase activity	0.9822563137054573	0.01774434588108109	1	1
biological_process	GO:0009630	gravitropism	0.9822216042961347	0.01778039620948957	1	1
molecular_function	GO:0008301	DNA binding, bending	0.9822276953913307	0.01778221078055242	1	1
molecular_function	GO:0071532	ankyrin repeat binding	0.9822276953913307	0.01778221078055242	1	1
molecular_function	GO:0098505	G-rich strand telomeric DNA binding	0.9822276953913307	0.01778221078055242	1	1
cellular_component	GO:0005798	Golgi-associated vesicle	0.9821703409562579	0.017831141106051218	1	1
cellular_component	GO:0030658	transport vesicle membrane	0.9821249538728013	0.017877038799056777	1	1
biological_process	GO:0009785	blue light signaling pathway	0.9821180971115413	0.01788681878105991	1	1
biological_process	GO:0055065	metal ion homeostasis	0.9820631277473946	0.017937928171955275	1	1
biological_process	GO:0051170	import into nucleus	0.9819777610174137	0.01802405018448272	1	1
biological_process	GO:1902347	response to strigolactone	0.9819575827853307	0.018049421575848656	1	1
biological_process	GO:0048588	developmental cell growth	0.9818862828026531	0.018115040126911452	1	1
biological_process	GO:0031111	negative regulation of microtubule polymerization or depolymerization	0.9818710642120674	0.018135226455322284	1	1
biological_process	GO:0006658	phosphatidylserine metabolic process	0.981839592266619	0.018166707707144458	1	1
biological_process	GO:0045333	cellular respiration	0.98178827512404	0.01821349459081334	1	1
biological_process	GO:0032928	regulation of superoxide anion generation	0.981774714479581	0.018232350344234205	1	1
cellular_component	GO:0030660	Golgi-associated vesicle membrane	0.9816543474796571	0.01834742869256012	1	1
biological_process	GO:0019222	regulation of metabolic process	0.9815893330136805	0.018411012101558377	1	1
biological_process	GO:0001773	myeloid dendritic cell activation	0.9815831434369329	0.018423984600352883	1	1
biological_process	GO:0002367	cytokine production involved in immune response	0.9815831434369329	0.018423984600352883	1	1
biological_process	GO:0002369	T cell cytokine production	0.9815831434369329	0.018423984600352883	1	1
biological_process	GO:0002456	T cell mediated immunity	0.9815831434369329	0.018423984600352883	1	1
biological_process	GO:0003016	respiratory system process	0.9815831434369329	0.018423984600352883	1	1
biological_process	GO:0003351	epithelial cilium movement involved in extracellular fluid movement	0.9815831434369329	0.018423984600352883	1	1
biological_process	GO:0006858	extracellular transport	0.9815831434369329	0.018423984600352883	1	1
biological_process	GO:0033561	regulation of water loss via skin	0.9815831434369329	0.018423984600352883	1	1
biological_process	GO:0035743	CD4-positive, alpha-beta T cell cytokine production	0.9815831434369329	0.018423984600352883	1	1
biological_process	GO:0035745	T-helper 2 cell cytokine production	0.9815831434369329	0.018423984600352883	1	1
biological_process	GO:0042092	type 2 immune response	0.9815831434369329	0.018423984600352883	1	1
biological_process	GO:0061436	establishment of skin barrier	0.9815831434369329	0.018423984600352883	1	1
biological_process	GO:0120197	mucociliary clearance	0.9815831434369329	0.018423984600352883	1	1
biological_process	GO:0035459	vesicle cargo loading	0.981543606908777	0.018461791752133694	1	1
biological_process	GO:0006659	phosphatidylserine biosynthetic process	0.9813799113377536	0.018630263635042166	1	1
biological_process	GO:0010726	positive regulation of hydrogen peroxide metabolic process	0.9813799113377536	0.018630263635042166	1	1
molecular_function	GO:0003843	1,3-beta-D-glucan synthase activity	0.9812815189019628	0.01872270938762044	1	1
biological_process	GO:0042147	retrograde transport, endosome to Golgi	0.9812443807491422	0.018758358246209306	1	1
biological_process	GO:0010817	regulation of hormone levels	0.9812199692883717	0.01878095597775664	1	1
biological_process	GO:0043243	positive regulation of protein-containing complex disassembly	0.9812084750576581	0.018796112044188407	1	1
cellular_component	GO:0031966	mitochondrial membrane	0.9811752671571784	0.018825543492843044	1	1
molecular_function	GO:0030276	clathrin binding	0.9809189840118073	0.019083344154270154	1	1
biological_process	GO:0031329	regulation of cellular catabolic process	0.9808982481609033	0.01910319346056155	1	1
biological_process	GO:0003333	amino acid transmembrane transport	0.9808820170917213	0.019120205323444384	1	1
molecular_function	GO:0047760	butyrate-CoA ligase activity	0.9808470589181186	0.019163498941150325	1	1
biological_process	GO:0071932	replication fork reversal	0.9808365073656828	0.019170865826957373	1	1
biological_process	GO:0009755	hormone-mediated signaling pathway	0.9808142122030282	0.019186366142708522	1	1
molecular_function	GO:0060589	nucleoside-triphosphatase regulator activity	0.9808089052171916	0.019192677450116213	1	1
biological_process	GO:0046700	heterocycle catabolic process	0.9806725509282725	0.019328481275048492	1	1
biological_process	GO:0010271	regulation of chlorophyll catabolic process	0.9806666462149279	0.019343859306231725	1	1
biological_process	GO:0034757	negative regulation of iron ion transport	0.9806666462149279	0.019343859306231725	1	1
biological_process	GO:0080117	secondary growth	0.9806666462149279	0.019343859306231725	1	1
biological_process	GO:1901404	regulation of tetrapyrrole catabolic process	0.9806666462149279	0.019343859306231725	1	1
biological_process	GO:0010112	regulation of systemic acquired resistance	0.9806029044987626	0.019401229139479725	1	1
molecular_function	GO:0008199	ferric iron binding	0.980551800965751	0.01945496413985881	1	1
cellular_component	GO:0005740	mitochondrial envelope	0.980496928454067	0.01950388979270934	1	1
biological_process	GO:0097298	regulation of nucleus size	0.980499162019241	0.019509478817338888	1	1
biological_process	GO:2000114	regulation of establishment of cell polarity	0.9804818770942483	0.019526770246933833	1	1
biological_process	GO:0023014	signal transduction by protein phosphorylation	0.9804716405858299	0.01953062230257363	1	1
biological_process	GO:0043038	amino acid activation	0.9804704488694058	0.019531653768652846	1	1
biological_process	GO:0043039	tRNA aminoacylation	0.9804704488694058	0.019531653768652846	1	1
cellular_component	GO:0005652	nuclear lamina	0.980428116998121	0.019579829050476727	1	1
biological_process	GO:0006631	fatty acid metabolic process	0.980383324466891	0.019617677620478058	1	1
biological_process	GO:0061912	selective autophagy	0.9803515341603319	0.019654159609055477	1	1
biological_process	GO:0051168	nuclear export	0.9803288824724268	0.01967289974978148	1	1
biological_process	GO:0002832	negative regulation of response to biotic stimulus	0.9802543897841788	0.019747797610636275	1	1
biological_process	GO:1901979	regulation of inward rectifier potassium channel activity	0.980210507749098	0.01980020788900949	1	1
biological_process	GO:0002274	myeloid leukocyte activation	0.9801811107133116	0.01982346548510039	1	1
biological_process	GO:0009890	negative regulation of biosynthetic process	0.9801355784220039	0.019865332219352272	1	1
molecular_function	GO:0003882	CDP-diacylglycerol-serine O-phosphatidyltransferase activity	0.9801395469665388	0.019871341233208883	1	1
biological_process	GO:1903428	positive regulation of reactive oxygen species biosynthetic process	0.9801138895837842	0.01989687043585142	1	1
biological_process	GO:0046916	cellular transition metal ion homeostasis	0.9800738973886939	0.019928241437727423	1	1
biological_process	GO:0090708	specification of plant organ axis polarity	0.9800646794303803	0.01994154644280377	1	1
biological_process	GO:0009860	pollen tube growth	0.9799470588432287	0.02005474032456034	1	1
molecular_function	GO:0004446	inositol-hexakisphosphate phosphatase activity	0.9799098286902818	0.0201011662563656	1	1
molecular_function	GO:0034416	bisphosphoglycerate phosphatase activity	0.9799098286902818	0.0201011662563656	1	1
molecular_function	GO:0034417	bisphosphoglycerate 3-phosphatase activity	0.9799098286902818	0.0201011662563656	1	1
molecular_function	GO:0051717	inositol-1,3,4,5-tetrakisphosphate 3-phosphatase activity	0.9799098286902818	0.0201011662563656	1	1
molecular_function	GO:0052826	inositol hexakisphosphate 2-phosphatase activity	0.9799098286902818	0.0201011662563656	1	1
cellular_component	GO:0005744	TIM23 mitochondrial import inner membrane translocase complex	0.9797978252908114	0.020205954678607863	1	1
molecular_function	GO:0003995	acyl-CoA dehydrogenase activity	0.9797332961699114	0.020277780641887455	1	1
biological_process	GO:0032026	response to magnesium ion	0.979679618521478	0.020331340448623947	1	1
biological_process	GO:0071286	cellular response to magnesium ion	0.979679618521478	0.020331340448623947	1	1
cellular_component	GO:0016328	lateral plasma membrane	0.9795258497044851	0.020479988405452842	1	1
biological_process	GO:0010959	regulation of metal ion transport	0.9794870666646879	0.020517444664548634	1	1
biological_process	GO:0055072	iron ion homeostasis	0.9794449364076464	0.020557025009156127	1	1
biological_process	GO:0071446	cellular response to salicylic acid stimulus	0.9794366658218594	0.02056564663729399	1	1
biological_process	GO:0009648	photoperiodism	0.9794193497949972	0.02058219330789901	1	1
biological_process	GO:0002440	production of molecular mediator of immune response	0.9793105008598028	0.020694043340684476	1	1
biological_process	GO:0006551	leucine metabolic process	0.9792893011637086	0.020714909954092198	1	1
biological_process	GO:0009825	multidimensional cell growth	0.9791764123000546	0.02082630479123837	1	1
biological_process	GO:0009629	response to gravity	0.9791138092445336	0.02088841660400298	1	1
molecular_function	GO:0046915	transition metal ion transmembrane transporter activity	0.9790778808623851	0.02092435559814676	1	1
molecular_function	GO:0061608	nuclear import signal receptor activity	0.9790333071636206	0.02097030027093849	1	1
biological_process	GO:0000003	reproduction	0.979021642311386	0.02097884054925747	1	1
biological_process	GO:0002252	immune effector process	0.9790145365317402	0.020987130491107675	1	1
biological_process	GO:0045876	positive regulation of sister chromatid cohesion	0.9788072279357153	0.021202044281822374	1	1
biological_process	GO:0009636	response to toxic substance	0.97879645720244	0.021204918777240733	1	1
biological_process	GO:0051253	negative regulation of RNA metabolic process	0.9786260083453098	0.02137508573090241	1	1
biological_process	GO:0010964	regulation of chromatin silencing by small RNA	0.978593097139681	0.021416254238483368	1	1
molecular_function	GO:0080132	fatty acid alpha-hydroxylase activity	0.978585693646957	0.021422512913732095	1	1
biological_process	GO:0042659	regulation of cell fate specification	0.9784750500087969	0.02153110115878476	1	1
biological_process	GO:0042180	cellular ketone metabolic process	0.978378974927361	0.02162256244363181	1	1
biological_process	GO:0048229	gametophyte development	0.9783736041049215	0.021627419088044886	1	1
biological_process	GO:0009720	detection of hormone stimulus	0.9781847384740797	0.021822622024976424	1	1
biological_process	GO:0009726	detection of endogenous stimulus	0.9781847384740797	0.021822622024976424	1	1
biological_process	GO:0009729	detection of brassinosteroid stimulus	0.9781847384740797	0.021822622024976424	1	1
biological_process	GO:1902292	cell cycle DNA replication initiation	0.9781784528552397	0.02182977819848675	1	1
biological_process	GO:1902315	nuclear cell cycle DNA replication initiation	0.9781784528552397	0.02182977819848675	1	1
biological_process	GO:1902975	mitotic DNA replication initiation	0.9781784528552397	0.02182977819848675	1	1
biological_process	GO:0043266	regulation of potassium ion transport	0.978171890726263	0.021834333555204366	1	1
biological_process	GO:0010769	regulation of cell morphogenesis involved in differentiation	0.9781122806900031	0.02189084143014053	1	1
biological_process	GO:0051171	regulation of nitrogen compound metabolic process	0.978106254305999	0.0218941852479414	1	1
cellular_component	GO:0000323	lytic vacuole	0.9780613490991117	0.021940430195397487	1	1
biological_process	GO:0051235	maintenance of location	0.9780512616543762	0.021950811664976255	1	1
biological_process	GO:0043068	positive regulation of programmed cell death	0.9780344541261106	0.021968623037610935	1	1
biological_process	GO:0009894	regulation of catabolic process	0.9780295544091628	0.02197194045143691	1	1
biological_process	GO:0006610	ribosomal protein import into nucleus	0.9780298922021444	0.021978386144699935	1	1
biological_process	GO:0009653	anatomical structure morphogenesis	0.9779580166362165	0.022042622834037795	1	1
biological_process	GO:0002250	adaptive immune response	0.9779567802557758	0.0220480141005297	1	1
molecular_function	GO:0052866	phosphatidylinositol phosphate phosphatase activity	0.9778406032562335	0.022162778536804817	1	1
cellular_component	GO:0016021	integral component of membrane	0.9777550474019396	0.02224527223653583	1	1
molecular_function	GO:0140296	general transcription initiation factor binding	0.977720005146322	0.022284378823683282	1	1
molecular_function	GO:0045543	gibberellin 2-beta-dioxygenase activity	0.9776327525510258	0.022374199449440968	1	1
molecular_function	GO:0004725	protein tyrosine phosphatase activity	0.9776225436103687	0.02238093639483918	1	1
biological_process	GO:0045934	negative regulation of nucleobase-containing compound metabolic process	0.9775764799211555	0.0224246124762294	1	1
biological_process	GO:0048448	stamen morphogenesis	0.9775622318395163	0.022446194951008747	1	1
biological_process	GO:1902533	positive regulation of intracellular signal transduction	0.9775480319817696	0.022456059885940127	1	1
biological_process	GO:1990542	mitochondrial transmembrane transport	0.977507173489264	0.02249540628259261	1	1
cellular_component	GO:0030134	COPII-coated ER to Golgi transport vesicle	0.9774277764692163	0.022575015451022695	1	1
cellular_component	GO:0033176	proton-transporting V-type ATPase complex	0.9773817307489432	0.022621749581549278	1	1
biological_process	GO:0055064	chloride ion homeostasis	0.9773677216002347	0.02264207968362364	1	1
biological_process	GO:0032984	protein-containing complex disassembly	0.9772479654554952	0.02275410825890356	1	1
biological_process	GO:0048527	lateral root development	0.9772359018996111	0.022766011872491165	1	1
biological_process	GO:1901031	regulation of response to reactive oxygen species	0.9771835682477404	0.02282247587072095	1	1
biological_process	GO:0009624	response to nematode	0.9770838512424987	0.022918488455991648	1	1
biological_process	GO:0045892	negative regulation of transcription, DNA-templated	0.9770825925060312	0.02291862551819024	1	1
biological_process	GO:0055081	anion homeostasis	0.977075881330772	0.022926982710097077	1	1
biological_process	GO:0009627	systemic acquired resistance	0.9770675286133151	0.02293518977822795	1	1
biological_process	GO:0043624	cellular protein complex disassembly	0.9770590174050382	0.02294330314741544	1	1
cellular_component	GO:0005764	lysosome	0.976915885118363	0.0230860530918765	1	1
molecular_function	GO:0043130	ubiquitin binding	0.9769045567844836	0.023098213534517797	1	1
biological_process	GO:0022414	reproductive process	0.9768567380364314	0.02314378788170901	1	1
molecular_function	GO:0008710	8-amino-7-oxononanoate synthase activity	0.9768616550039809	0.02315073399008405	1	1
biological_process	GO:1990641	response to iron ion starvation	0.9768168613558506	0.0231902116200029	1	1
biological_process	GO:0001706	endoderm formation	0.9767673123642786	0.023239773335031577	1	1
biological_process	GO:0007492	endoderm development	0.9767673123642786	0.023239773335031577	1	1
biological_process	GO:0035987	endodermal cell differentiation	0.9767673123642786	0.023239773335031577	1	1
biological_process	GO:0009823	cytokinin catabolic process	0.9766811436318523	0.023331166370944123	1	1
biological_process	GO:0051446	positive regulation of meiotic cell cycle	0.9766714353525132	0.02333727241117345	1	1
biological_process	GO:0005991	trehalose metabolic process	0.9766097915570792	0.02339524855371522	1	1
biological_process	GO:0070676	intralumenal vesicle formation	0.976506276569153	0.02350155848795865	1	1
molecular_function	GO:0016667	oxidoreductase activity, acting on a sulfur group of donors	0.9764887757482934	0.02351329508548894	1	1
biological_process	GO:0006801	superoxide metabolic process	0.976426116286145	0.023578758271084577	1	1
biological_process	GO:0090087	regulation of peptide transport	0.9763806822885416	0.02362207040126496	1	1
molecular_function	GO:0072509	divalent inorganic cation transmembrane transporter activity	0.9762776220163759	0.023725284788049805	1	1
biological_process	GO:0033260	nuclear DNA replication	0.9762461484010915	0.02375771282516348	1	1
biological_process	GO:0031327	negative regulation of cellular biosynthetic process	0.9762238582271657	0.02377720536556238	1	1
biological_process	GO:1902882	regulation of response to oxidative stress	0.9761473842485779	0.0238577395292755	1	1
biological_process	GO:0010218	response to far red light	0.9761009014795805	0.023901948734311507	1	1
cellular_component	GO:0031224	intrinsic component of membrane	0.976041062769027	0.023959273223882693	1	1
biological_process	GO:0002443	leukocyte mediated immunity	0.9759583560607386	0.02404625787502379	1	1
biological_process	GO:0080187	floral organ senescence	0.9759524890057222	0.024055501029938697	1	1
biological_process	GO:0022622	root system development	0.9759255632091174	0.024075390996683876	1	1
biological_process	GO:0048364	root development	0.9759255632091174	0.024075390996683876	1	1
biological_process	GO:0048519	negative regulation of biological process	0.9758730516863032	0.02412752853322231	1	1
biological_process	GO:0009584	detection of visible light	0.975816354751791	0.024191673263468827	1	1
biological_process	GO:0015969	guanosine tetraphosphate metabolic process	0.9757280722492077	0.02427927899970772	1	1
biological_process	GO:0034035	purine ribonucleoside bisphosphate metabolic process	0.9757280722492077	0.02427927899970772	1	1
biological_process	GO:0071216	cellular response to biotic stimulus	0.9756858429876536	0.024318532654140967	1	1
molecular_function	GO:0003785	actin monomer binding	0.9756874823714574	0.024318976445672713	1	1
biological_process	GO:0006418	tRNA aminoacylation for protein translation	0.9754746812007391	0.02452794543772918	1	1
cellular_component	GO:0030136	clathrin-coated vesicle	0.9754319635219346	0.024570249904890762	1	1
biological_process	GO:0035652	clathrin-coated vesicle cargo loading	0.9754086224229935	0.024601887664738697	1	1
biological_process	GO:0009968	negative regulation of signal transduction	0.975395109145872	0.02460655525367006	1	1
biological_process	GO:0032784	regulation of DNA-templated transcription, elongation	0.9753640049063214	0.02463895701683516	1	1
biological_process	GO:0006605	protein targeting	0.9753043345250783	0.02469702330473944	1	1
biological_process	GO:1900426	positive regulation of defense response to bacterium	0.9752482752089174	0.024755464134095684	1	1
molecular_function	GO:0047165	flavonol-3-O-beta-glucoside O-malonyltransferase activity	0.9752419807407057	0.024767292380794892	1	1
molecular_function	GO:0050736	O-malonyltransferase activity	0.9752419807407057	0.024767292380794892	1	1
biological_process	GO:0009817	defense response to fungus, incompatible interaction	0.9752327929783902	0.024770671413574252	1	1
biological_process	GO:0045836	positive regulation of meiotic nuclear division	0.9751773591913288	0.02483561438944304	1	1
cellular_component	GO:0030665	clathrin-coated vesicle membrane	0.9750034456538822	0.024999875265726557	1	1
molecular_function	GO:0008970	phospholipase A1 activity	0.974931255302523	0.025074992888196812	1	1
biological_process	GO:0072659	protein localization to plasma membrane	0.9745377433342616	0.02546745690376906	1	1
biological_process	GO:0006606	protein import into nucleus	0.9744913036820917	0.025511146088100012	1	1
biological_process	GO:0040034	regulation of development, heterochronic	0.9744849803010533	0.025518110762124402	1	1
biological_process	GO:0033043	regulation of organelle organization	0.9744548696802166	0.025546296535496893	1	1
biological_process	GO:1902679	negative regulation of RNA biosynthetic process	0.9744497041877349	0.025551611307872313	1	1
biological_process	GO:1903507	negative regulation of nucleic acid-templated transcription	0.9744497041877349	0.025551611307872313	1	1
molecular_function	GO:0050839	cell adhesion molecule binding	0.9744135571318014	0.025592473046468056	1	1
biological_process	GO:0006083	acetate metabolic process	0.974295468078617	0.025717890581874236	1	1
molecular_function	GO:0051787	misfolded protein binding	0.9741586024372852	0.02584653733691389	1	1
biological_process	GO:0006996	organelle organization	0.9739904710490472	0.026010069174963513	1	1
biological_process	GO:0051013	microtubule severing	0.9739783901453904	0.026030146214006677	1	1
biological_process	GO:0030865	cortical cytoskeleton organization	0.9739692224627612	0.026033801046382754	1	1
biological_process	GO:0009660	amyloplast organization	0.9738500986093475	0.02615847293253526	1	1
biological_process	GO:0009932	cell tip growth	0.9737467146744269	0.0262552458587606	1	1
biological_process	GO:0045141	meiotic telomere clustering	0.9737117461052648	0.026299368063821382	1	1
biological_process	GO:0090220	chromosome localization to nuclear envelope involved in homologous chromosome segregation	0.9737117461052648	0.026299368063821382	1	1
molecular_function	GO:0060090	molecular adaptor activity	0.9736460874879905	0.026356420947059922	1	1
biological_process	GO:2001252	positive regulation of chromosome organization	0.9735450283657393	0.026458075182302254	1	1
biological_process	GO:0010721	negative regulation of cell development	0.9735480490555057	0.02645985140063234	1	1
biological_process	GO:0045665	negative regulation of neuron differentiation	0.9735480490555057	0.02645985140063234	1	1
biological_process	GO:0050768	negative regulation of neurogenesis	0.9735480490555057	0.02645985140063234	1	1
biological_process	GO:0031401	positive regulation of protein modification process	0.9734750866951285	0.02652694333661576	1	1
biological_process	GO:0016926	protein desumoylation	0.9734439199447942	0.026567288769927533	1	1
biological_process	GO:0000712	resolution of meiotic recombination intermediates	0.9733916361666676	0.026613563108349392	1	1
biological_process	GO:0051510	regulation of unidimensional cell growth	0.9731240581123951	0.026878777675242826	1	1
biological_process	GO:0043254	regulation of protein-containing complex assembly	0.9730886176950585	0.026913598313633602	1	1
biological_process	GO:0006516	glycoprotein catabolic process	0.9730320867817676	0.02697774601204539	1	1
biological_process	GO:0022898	regulation of transmembrane transporter activity	0.9729466933910964	0.027057718434713718	1	1
biological_process	GO:0032409	regulation of transporter activity	0.9729466933910964	0.027057718434713718	1	1
biological_process	GO:0032412	regulation of ion transmembrane transporter activity	0.9729466933910964	0.027057718434713718	1	1
biological_process	GO:0019725	cellular homeostasis	0.9729205979548488	0.027080813329496967	1	1
biological_process	GO:0010157	response to chlorate	0.972734706041796	0.027279327061636383	1	1
molecular_function	GO:0003987	acetate-CoA ligase activity	0.9726588715616455	0.0273553772452223	1	1
cellular_component	GO:0009898	cytoplasmic side of plasma membrane	0.9726084443886713	0.027395073702798367	1	1
molecular_function	GO:0060590	ATPase regulator activity	0.9725130721669671	0.027491990501444352	1	1
molecular_function	GO:0005536	glucose binding	0.9724076731744701	0.02760061711760775	1	1
biological_process	GO:0048235	pollen sperm cell differentiation	0.972381231198732	0.027623950664010355	1	1
biological_process	GO:0006121	mitochondrial electron transport, succinate to ubiquinone	0.9723613041023734	0.027650284637511957	1	1
molecular_function	GO:0004683	calmodulin-dependent protein kinase activity	0.9720028729916854	0.028008993353561107	1	1
biological_process	GO:0050801	ion homeostasis	0.9718822872293691	0.028119057887545762	1	1
biological_process	GO:0006733	oxidoreduction coenzyme metabolic process	0.97185219177225	0.02815125765388704	1	1
biological_process	GO:0007157	heterophilic cell-cell adhesion via plasma membrane cell adhesion molecules	0.9718531905515045	0.028161219622304112	1	1
biological_process	GO:0098742	cell-cell adhesion via plasma-membrane adhesion molecules	0.9718531905515045	0.028161219622304112	1	1
biological_process	GO:0016237	lysosomal microautophagy	0.9717427612521585	0.028266382831274806	1	1
biological_process	GO:0034727	piecemeal microautophagy of the nucleus	0.9717427612521585	0.028266382831274806	1	1
molecular_function	GO:0015491	cation:cation antiporter activity	0.9717200364257921	0.028284197843139847	1	1
molecular_function	GO:0061650	ubiquitin-like protein conjugating enzyme activity	0.9716957424727354	0.028307463244269027	1	1
biological_process	GO:0044270	cellular nitrogen compound catabolic process	0.9716768585491597	0.02832454882432267	1	1
biological_process	GO:0090436	leaf pavement cell development	0.9716787009327569	0.02833046040028786	1	1
molecular_function	GO:0017022	myosin binding	0.9715420250425977	0.028462322745112845	1	1
molecular_function	GO:0016929	SUMO-specific protease activity	0.9714767774935418	0.028535274151048506	1	1
molecular_function	GO:0070137	ubiquitin-like protein-specific endopeptidase activity	0.9714767774935418	0.028535274151048506	1	1
molecular_function	GO:0070139	SUMO-specific endopeptidase activity	0.9714767774935418	0.028535274151048506	1	1
biological_process	GO:0008380	RNA splicing	0.9714316792374892	0.02856948925738978	1	1
cellular_component	GO:0036464	cytoplasmic ribonucleoprotein granule	0.9713091857340329	0.028692880058888592	1	1
biological_process	GO:0006793	phosphorus metabolic process	0.9713043379361795	0.028696295574588526	1	1
biological_process	GO:0010113	negative regulation of systemic acquired resistance	0.9713066396293768	0.02870371455803189	1	1
biological_process	GO:0045833	negative regulation of lipid metabolic process	0.9713009775618596	0.028705268894518077	1	1
cellular_component	GO:0035770	ribonucleoprotein granule	0.9712511973663355	0.02875084814631268	1	1
biological_process	GO:0010648	negative regulation of cell communication	0.9712298537355539	0.028772035241770744	1	1
biological_process	GO:0023057	negative regulation of signaling	0.9712298537355539	0.028772035241770744	1	1
biological_process	GO:0051513	regulation of monopolar cell growth	0.9711582162505018	0.028853790862121365	1	1
biological_process	GO:0034655	nucleobase-containing compound catabolic process	0.9710160717120473	0.028985580714638748	1	1
biological_process	GO:0002698	negative regulation of immune effector process	0.9709379616695507	0.029071398478498156	1	1
biological_process	GO:0009959	negative gravitropism	0.9707792246529531	0.029225877103223996	1	1
molecular_function	GO:0005366	myo-inositol:proton symporter activity	0.9706633795161118	0.029351729564362827	1	1
molecular_function	GO:0034450	ubiquitin-ubiquitin ligase activity	0.9706475630018108	0.02936477911912294	1	1
biological_process	GO:0008089	anterograde axonal transport	0.9705613769990132	0.029453580911045107	1	1
biological_process	GO:0019896	axonal transport of mitochondrion	0.9705613769990132	0.029453580911045107	1	1
biological_process	GO:0034643	establishment of mitochondrion localization, microtubule-mediated	0.9705613769990132	0.029453580911045107	1	1
biological_process	GO:0047497	mitochondrion transport along microtubule	0.9705613769990132	0.029453580911045107	1	1
biological_process	GO:0051228	mitotic spindle disassembly	0.9705613769990132	0.029453580911045107	1	1
biological_process	GO:0051230	spindle disassembly	0.9705613769990132	0.029453580911045107	1	1
biological_process	GO:0051654	establishment of mitochondrion localization	0.9705613769990132	0.029453580911045107	1	1
biological_process	GO:0090148	membrane fission	0.9705613769990132	0.029453580911045107	1	1
biological_process	GO:0098930	axonal transport	0.9705613769990132	0.029453580911045107	1	1
biological_process	GO:0009625	response to insect	0.9704357674991226	0.029569383997343546	1	1
cellular_component	GO:1904115	axon cytoplasm	0.9704358369979095	0.0295779243173645	1	1
biological_process	GO:0080092	regulation of pollen tube growth	0.9702993854114433	0.0297053828349515	1	1
biological_process	GO:0007602	phototransduction	0.9702894378047773	0.029713613331822097	1	1
biological_process	GO:0009585	red, far-red light phototransduction	0.9702894378047773	0.029713613331822097	1	1
molecular_function	GO:0004366	glycerol-3-phosphate O-acyltransferase activity	0.9702288500987117	0.029780823634639297	1	1
molecular_function	GO:0102420	sn-1-glycerol-3-phosphate C16:0-DCA-CoA acyl transferase activity	0.9702288500987117	0.029780823634639297	1	1
biological_process	GO:0000381	regulation of alternative mRNA splicing, via spliceosome	0.9701364323611925	0.029866876268245912	1	1
biological_process	GO:1902288	regulation of defense response to oomycetes	0.9699178863243315	0.03008833281552281	1	1
molecular_function	GO:0005537	mannose binding	0.9698536480496461	0.030161806220615484	1	1
molecular_function	GO:0004812	aminoacyl-tRNA ligase activity	0.9698272427555626	0.03017592031634664	1	1
molecular_function	GO:0016875	ligase activity, forming carbon-oxygen bonds	0.9698272427555626	0.03017592031634664	1	1
cellular_component	GO:0070469	respirasome	0.9698167408384972	0.03018603682285692	1	1
biological_process	GO:0042542	response to hydrogen peroxide	0.9695562400489592	0.03044681200434962	1	1
molecular_function	GO:0061134	peptidase regulator activity	0.9694467599399008	0.03056023038896316	1	1
cellular_component	GO:0048471	perinuclear region of cytoplasm	0.9693916866113904	0.030610905081417727	1	1
cellular_component	GO:0098562	cytoplasmic side of membrane	0.9692748771254285	0.030728523385912587	1	1
biological_process	GO:0055082	cellular chemical homeostasis	0.9692220537589623	0.030779832725963296	1	1
molecular_function	GO:0000774	adenyl-nucleotide exchange factor activity	0.9691788720479286	0.03083108357730069	1	1
biological_process	GO:0035967	cellular response to topologically incorrect protein	0.9691635117509632	0.030839572870989818	1	1
biological_process	GO:0015936	coenzyme A metabolic process	0.9689641135575418	0.03104179554443942	1	1
cellular_component	GO:0051286	cell tip	0.9688103545469137	0.031195781013095503	1	1
biological_process	GO:0009109	coenzyme catabolic process	0.9687773940503535	0.031231674218960448	1	1
biological_process	GO:0031326	regulation of cellular biosynthetic process	0.9687169633706202	0.031283677117161734	1	1
molecular_function	GO:0036435	K48-linked polyubiquitin modification-dependent protein binding	0.968676219404456	0.03133973294339587	1	1
biological_process	GO:0002239	response to oomycetes	0.9685158044844742	0.03148742977729735	1	1
biological_process	GO:0032774	RNA biosynthetic process	0.9684776101492946	0.03152306659166593	1	1
biological_process	GO:0006888	endoplasmic reticulum to Golgi vesicle-mediated transport	0.9684054812404526	0.03159713422786048	1	1
cellular_component	GO:0120111	neuron projection cytoplasm	0.9683520387450124	0.03165984941476918	1	1
biological_process	GO:0000377	RNA splicing, via transesterification reactions with bulged adenosine as nucleophile	0.9682604705101312	0.03174107977366636	1	1
molecular_function	GO:0005543	phospholipid binding	0.9682082015150387	0.031794103751246694	1	1
biological_process	GO:0006869	lipid transport	0.9681649634961528	0.031837600507996555	1	1
biological_process	GO:2000031	regulation of salicylic acid mediated signaling pathway	0.968073336914363	0.03193271204328163	1	1
cellular_component	GO:0000347	THO complex	0.967962792577857	0.03204321362038798	1	1
molecular_function	GO:0051428	peptide hormone receptor binding	0.9678051301722066	0.03221118779423637	1	1
biological_process	GO:0090696	post-embryonic plant organ development	0.9677669427190041	0.03223519430304245	1	1
molecular_function	GO:0016791	phosphatase activity	0.9674031426559794	0.03259836057653209	1	1
biological_process	GO:0031529	ruffle organization	0.9673766421557326	0.03263964272781217	1	1
biological_process	GO:0051666	actin cortical patch localization	0.9673766421557326	0.03263964272781217	1	1
biological_process	GO:0097178	ruffle assembly	0.9673766421557326	0.03263964272781217	1	1
biological_process	GO:1900027	regulation of ruffle assembly	0.9673766421557326	0.03263964272781217	1	1
cellular_component	GO:0001726	ruffle	0.9673374959042363	0.032677448178783375	1	1
cellular_component	GO:0032587	ruffle membrane	0.9673374959042363	0.032677448178783375	1	1
biological_process	GO:1905392	plant organ morphogenesis	0.9672693932988745	0.03273201166904349	1	1
biological_process	GO:0009640	photomorphogenesis	0.9671491586203156	0.03285381455730052	1	1
biological_process	GO:2000113	negative regulation of cellular macromolecule biosynthetic process	0.9668815962092973	0.033119858782633904	1	1
biological_process	GO:1904589	regulation of protein import	0.9668258482467472	0.033180395004311136	1	1
biological_process	GO:0006099	tricarboxylic acid cycle	0.9668093395656265	0.0331949301486939	1	1
molecular_function	GO:0070530	K63-linked polyubiquitin modification-dependent protein binding	0.96678783900174	0.0332258308459934	1	1
molecular_function	GO:0008420	RNA polymerase II CTD heptapeptide repeat phosphatase activity	0.9667448097917027	0.03326309254354631	1	1
molecular_function	GO:0019139	cytokinin dehydrogenase activity	0.966486030183589	0.03352774186857266	1	1
biological_process	GO:0044786	cell cycle DNA replication	0.9663822466635423	0.033620915234927606	1	1
biological_process	GO:0036092	phosphatidylinositol-3-phosphate biosynthetic process	0.9662204051246389	0.03379635369932099	1	1
biological_process	GO:0046488	phosphatidylinositol metabolic process	0.9659480162252215	0.03405474735815084	1	1
biological_process	GO:0062014	negative regulation of small molecule metabolic process	0.9659310374625502	0.03407512793454648	1	1
molecular_function	GO:0004485	methylcrotonoyl-CoA carboxylase activity	0.9659346250027221	0.034082470086516214	1	1
biological_process	GO:0009692	ethylene metabolic process	0.9658926036674571	0.03411217856065174	1	1
biological_process	GO:0009693	ethylene biosynthetic process	0.9658926036674571	0.03411217856065174	1	1
biological_process	GO:0043449	cellular alkene metabolic process	0.9658926036674571	0.03411217856065174	1	1
biological_process	GO:0043450	alkene biosynthetic process	0.9658926036674571	0.03411217856065174	1	1
biological_process	GO:1900674	olefin biosynthetic process	0.9658926036674571	0.03411217856065174	1	1
biological_process	GO:0060858	vesicle-mediated transport involved in floral organ abscission	0.9659008159513366	0.034116073165213257	1	1
molecular_function	GO:0008061	chitin binding	0.9658780690897131	0.03413108232591411	1	1
biological_process	GO:0019048	modulation by virus of host process	0.965825295901368	0.03418268188579099	1	1
biological_process	GO:0006397	mRNA processing	0.9657551588987358	0.03424598370318832	1	1
biological_process	GO:0006468	protein phosphorylation	0.9657412451126299	0.03425981461107164	1	1
biological_process	GO:0048528	post-embryonic root development	0.9655754480210822	0.034427099186742804	1	1
biological_process	GO:0044003	modulation by symbiont of host process	0.9655704409598941	0.034435401265600074	1	1
biological_process	GO:0031929	TOR signaling	0.9654667613650104	0.03454087252825766	1	1
biological_process	GO:0050779	RNA destabilization	0.9654003587490044	0.03460770046050454	1	1
biological_process	GO:0061157	mRNA destabilization	0.9654003587490044	0.03460770046050454	1	1
biological_process	GO:0000375	RNA splicing, via transesterification reactions	0.965164219630633	0.0348374503786375	1	1
biological_process	GO:0043112	receptor metabolic process	0.9651592806700712	0.034849315947979465	1	1
biological_process	GO:0010256	endomembrane system organization	0.9650482924360007	0.0349543455780188	1	1
cellular_component	GO:0030863	cortical cytoskeleton	0.965010315514397	0.03499336617678539	1	1
cellular_component	GO:0070451	cell hair	0.96474663596738	0.03526927637459987	1	1
biological_process	GO:0001678	cellular glucose homeostasis	0.9647261786469717	0.0352820092337085	1	1
biological_process	GO:0007455	eye-antennal disc morphogenesis	0.9647018623917576	0.03531551285383505	1	1
biological_process	GO:0007469	antennal development	0.9647018623917576	0.03531551285383505	1	1
biological_process	GO:0008038	neuron recognition	0.9647018623917576	0.03531551285383505	1	1
biological_process	GO:0022416	chaeta development	0.9647018623917576	0.03531551285383505	1	1
biological_process	GO:0035214	eye-antennal disc development	0.9647018623917576	0.03531551285383505	1	1
biological_process	GO:0035315	hair cell differentiation	0.9647018623917576	0.03531551285383505	1	1
biological_process	GO:0035316	non-sensory hair organization	0.9647018623917576	0.03531551285383505	1	1
biological_process	GO:0035317	imaginal disc-derived wing hair organization	0.9647018623917576	0.03531551285383505	1	1
biological_process	GO:0048800	antennal morphogenesis	0.9647018623917576	0.03531551285383505	1	1
biological_process	GO:0070593	dendrite self-avoidance	0.9647018623917576	0.03531551285383505	1	1
biological_process	GO:0140058	neuron projection arborization	0.9647018623917576	0.03531551285383505	1	1
biological_process	GO:0150011	regulation of neuron projection arborization	0.9647018623917576	0.03531551285383505	1	1
biological_process	GO:0150013	negative regulation of neuron projection arborization	0.9647018623917576	0.03531551285383505	1	1
biological_process	GO:0009615	response to virus	0.9646840637138783	0.03531861231687661	1	1
biological_process	GO:0048584	positive regulation of response to stimulus	0.9646165556688183	0.03538501604976674	1	1
biological_process	GO:0060866	leaf abscission	0.9646139763736797	0.0353953312934997	1	1
biological_process	GO:0097659	nucleic acid-templated transcription	0.9645757100382634	0.035425036810210475	1	1
molecular_function	GO:0005385	zinc ion transmembrane transporter activity	0.9644852044447929	0.03552001637674829	1	1
biological_process	GO:0007444	imaginal disc development	0.9644572918249608	0.03555144663468657	1	1
biological_process	GO:0034059	response to anoxia	0.9643294152692051	0.03568489429431709	1	1
molecular_function	GO:0051427	hormone receptor binding	0.9642786643964291	0.035729716303476655	1	1
molecular_function	GO:0015172	acidic amino acid transmembrane transporter activity	0.9642225053054257	0.03579202618466881	1	1
biological_process	GO:0050687	negative regulation of defense response to virus	0.964186107806849	0.03582824884900315	1	1
biological_process	GO:0061387	regulation of extent of cell growth	0.9641142773656415	0.03590010287654	1	1
biological_process	GO:0030644	cellular chloride ion homeostasis	0.9639306899537329	0.03608699578426011	1	1
biological_process	GO:0010453	regulation of cell fate commitment	0.9636323903944924	0.036373907966621544	1	1
biological_process	GO:0032411	positive regulation of transporter activity	0.9636264806389687	0.03638611175612794	1	1
biological_process	GO:0032414	positive regulation of ion transmembrane transporter activity	0.9636264806389687	0.03638611175612794	1	1
biological_process	GO:0034767	positive regulation of ion transmembrane transport	0.9636264806389687	0.03638611175612794	1	1
biological_process	GO:0010975	regulation of neuron projection development	0.9635864983710388	0.036421474689003586	1	1
biological_process	GO:0048814	regulation of dendrite morphogenesis	0.9633748440829629	0.036639778270402545	1	1
biological_process	GO:0055080	cation homeostasis	0.9633530987106276	0.03664870465621228	1	1
molecular_function	GO:0061631	ubiquitin conjugating enzyme activity	0.9633472496389955	0.03665676626434433	1	1
biological_process	GO:0065004	protein-DNA complex assembly	0.9631695556606872	0.03683328103781858	1	1
biological_process	GO:0099402	plant organ development	0.9631584780923296	0.03684250405930267	1	1
molecular_function	GO:0048039	ubiquinone binding	0.9631265687351186	0.036891673461458496	1	1
biological_process	GO:0048573	photoperiodism, flowering	0.9630116622475113	0.03699094094829891	1	1
molecular_function	GO:0090447	glycerol-3-phosphate 2-O-acyltransferase activity	0.962972216554183	0.03704072717942508	1	1
cellular_component	GO:0042555	MCM complex	0.9628788651688119	0.037128560010778355	1	1
biological_process	GO:0034762	regulation of transmembrane transport	0.9627741998127541	0.037229333268873344	1	1
biological_process	GO:0042327	positive regulation of phosphorylation	0.9624095507733886	0.037593797431152876	1	1
biological_process	GO:0010558	negative regulation of macromolecule biosynthetic process	0.9622347593983294	0.03776684038753575	1	1
molecular_function	GO:0019900	kinase binding	0.9622115554977685	0.0377911146402472	1	1
biological_process	GO:0010941	regulation of cell death	0.9620606251638646	0.03794191828616145	1	1
biological_process	GO:0032511	late endosome to vacuole transport via multivesicular body sorting pathway	0.9620308450776173	0.037975306453411406	1	1
molecular_function	GO:0016672	oxidoreductase activity, acting on a sulfur group of donors, quinone or similar compound as acceptor	0.9619728563913826	0.03804241795369645	1	1
biological_process	GO:0036257	multivesicular body organization	0.9618887980339591	0.038126307152845484	1	1
biological_process	GO:0048568	embryonic organ development	0.9618483440557754	0.03816091548225742	1	1
biological_process	GO:0010361	regulation of anion channel activity by blue light	0.9617223722571335	0.03829278669773928	1	1
biological_process	GO:0010362	negative regulation of anion channel activity by blue light	0.9617223722571335	0.03829278669773928	1	1
biological_process	GO:0006351	transcription, DNA-templated	0.9616840231142646	0.038316774364552164	1	1
molecular_function	GO:0004174	electron-transferring-flavoprotein dehydrogenase activity	0.9616813646872887	0.03833745916859865	1	1
molecular_function	GO:0016649	oxidoreductase activity, acting on the CH-NH group of donors, quinone or similar compound as acceptor	0.9616813646872887	0.03833745916859865	1	1
cellular_component	GO:0016469	proton-transporting two-sector ATPase complex	0.961562080500209	0.03844195007746065	1	1
molecular_function	GO:0003913	DNA photolyase activity	0.9614198191750204	0.03859563603520455	1	1
biological_process	GO:0009411	response to UV	0.9613212849093689	0.03868153267304397	1	1
molecular_function	GO:0019863	IgE binding	0.9613115267248943	0.038703963821961174	1	1
molecular_function	GO:0034593	phosphatidylinositol bisphosphate phosphatase activity	0.9612674442188403	0.038738889418018174	1	1
biological_process	GO:0061024	membrane organization	0.9611186053906837	0.03888331559643565	1	1
biological_process	GO:0090630	activation of GTPase activity	0.9609475227014878	0.03905915272150562	1	1
biological_process	GO:0009060	aerobic respiration	0.9609039816585417	0.0391000075786635	1	1
biological_process	GO:1904158	axonemal central apparatus assembly	0.9609150182966091	0.03910386578264413	1	1
biological_process	GO:0042814	monopolar cell growth	0.9607632392646044	0.03924874258478028	1	1
cellular_component	GO:0097224	sperm connecting piece	0.9605812883230289	0.03943614403485607	1	1
biological_process	GO:0070453	regulation of heme biosynthetic process	0.9605168903969833	0.03950215005818958	1	1
biological_process	GO:0070455	positive regulation of heme biosynthetic process	0.9605168903969833	0.03950215005818958	1	1
biological_process	GO:0046656	folic acid biosynthetic process	0.9604785469970607	0.039537011897913366	1	1
biological_process	GO:0019219	regulation of nucleobase-containing compound metabolic process	0.9604592859847767	0.03954150262187206	1	1
biological_process	GO:0031324	negative regulation of cellular metabolic process	0.9604516249372435	0.03954979883297571	1	1
biological_process	GO:0071496	cellular response to external stimulus	0.9603817226830319	0.03962040761614993	1	1
cellular_component	GO:0043659	symbiosome	0.960336664086725	0.03968085620545447	1	1
cellular_component	GO:0043660	bacteroid-containing symbiosome	0.960336664086725	0.03968085620545447	1	1
cellular_component	GO:0043661	peribacteroid membrane	0.960336664086725	0.03968085620545447	1	1
biological_process	GO:0009889	regulation of biosynthetic process	0.9603058044368198	0.03969497037342129	1	1
biological_process	GO:0006007	glucose catabolic process	0.960260268740618	0.039755359996200945	1	1
biological_process	GO:0051214	RNA virus induced gene silencing	0.9602304985031119	0.03978865418357269	1	1
molecular_function	GO:0009881	photoreceptor activity	0.9601947383646707	0.03981099193760762	1	1
biological_process	GO:0048878	chemical homeostasis	0.9601031246734008	0.039898434674097705	1	1
biological_process	GO:0000390	spliceosomal complex disassembly	0.9601082861280201	0.03990529114608077	1	1
biological_process	GO:0032988	ribonucleoprotein complex disassembly	0.9601082861280201	0.03990529114608077	1	1
biological_process	GO:0043631	RNA polyadenylation	0.9600648058891131	0.03994042968285905	1	1
molecular_function	GO:0005102	signaling receptor binding	0.9599793314632241	0.040023863396367765	1	1
biological_process	GO:0033674	positive regulation of kinase activity	0.9594763170161427	0.04052758035770676	1	1
biological_process	GO:0009395	phospholipid catabolic process	0.9593349204798661	0.04067177246761	1	1
molecular_function	GO:0009815	1-aminocyclopropane-1-carboxylate oxidase activity	0.9591167891189998	0.04089724189388633	1	1
biological_process	GO:1903830	magnesium ion transmembrane transport	0.9588715945118559	0.04114808781322887	1	1
biological_process	GO:0009696	salicylic acid metabolic process	0.9587722848819876	0.0412323067706023	1	1
molecular_function	GO:0052894	norspermine:oxygen oxidoreductase activity	0.9587680202392804	0.04124829296746013	1	1
molecular_function	GO:0052901	spermine:oxygen oxidoreductase (spermidine-forming) activity	0.9587680202392804	0.04124829296746013	1	1
biological_process	GO:1903798	regulation of production of miRNAs involved in gene silencing by miRNA	0.9586061103148713	0.04140788045047883	1	1
biological_process	GO:0031345	negative regulation of cell projection organization	0.9585705819164864	0.041441940897602336	1	1
molecular_function	GO:0016847	1-aminocyclopropane-1-carboxylate synthase activity	0.9585666785445744	0.04144750534567365	1	1
biological_process	GO:0042306	regulation of protein import into nucleus	0.9585484624607741	0.04146039803935986	1	1
biological_process	GO:0048468	cell development	0.9585164816189445	0.041485293950900726	1	1
molecular_function	GO:0070063	RNA polymerase binding	0.9584991947905378	0.041506085565572226	1	1
molecular_function	GO:0052744	phosphatidylinositol monophosphate phosphatase activity	0.9584879356515948	0.04152366405351571	1	1
molecular_function	GO:0046481	digalactosyldiacylglycerol synthase activity	0.9584920109579587	0.04152807667557701	1	1
biological_process	GO:0042181	ketone biosynthetic process	0.9583789431854007	0.04162619387099009	1	1
biological_process	GO:0017000	antibiotic biosynthetic process	0.9583728245586067	0.04163291798856128	1	1
cellular_component	GO:0005681	spliceosomal complex	0.9579944637072075	0.04200764791126077	1	1
biological_process	GO:0051238	sequestering of metal ion	0.9579820865385307	0.042027356082177114	1	1
biological_process	GO:0050000	chromosome localization	0.9577776365298116	0.04223025244865075	1	1
molecular_function	GO:0016707	gibberellin 3-beta-dioxygenase activity	0.9577663816722078	0.042262428954241926	1	1
biological_process	GO:0051172	negative regulation of nitrogen compound metabolic process	0.9575874977184888	0.04241409926480455	1	1
biological_process	GO:0042246	tissue regeneration	0.9575637091104593	0.042452774212683675	1	1
molecular_function	GO:0004176	ATP-dependent peptidase activity	0.9573458204673072	0.042659774228945846	1	1
biological_process	GO:0034397	telomere localization	0.9572645310408316	0.04274831033554449	1	1
biological_process	GO:0015812	gamma-aminobutyric acid transport	0.9572024831773575	0.042826263775982754	1	1
biological_process	GO:0009788	negative regulation of abscisic acid-activated signaling pathway	0.9571329493936124	0.04287166679778143	1	1
biological_process	GO:1901420	negative regulation of response to alcohol	0.9571329493936124	0.04287166679778143	1	1
biological_process	GO:1905958	negative regulation of cellular response to alcohol	0.9571329493936124	0.04287166679778143	1	1
cellular_component	GO:0043668	exine	0.9570896444707917	0.04293676564697513	1	1
biological_process	GO:2001141	regulation of RNA biosynthetic process	0.9570333912218685	0.042967518241966984	1	1
biological_process	GO:1901672	positive regulation of systemic acquired resistance	0.9570373334366687	0.04297356690172527	1	1
molecular_function	GO:0015185	gamma-aminobutyric acid transmembrane transporter activity	0.9569828969492589	0.04304634501162208	1	1
molecular_function	GO:0016709	oxidoreductase activity, acting on paired donors, with incorporation or reduction of molecular oxygen, NAD(P)H as one donor, and incorporation of one atom of oxygen	0.9568198612986586	0.04318368007660578	1	1
biological_process	GO:0072593	reactive oxygen species metabolic process	0.9567446651396208	0.04325820450910545	1	1
biological_process	GO:0051211	anisotropic cell growth	0.9566661732590166	0.04335059121679152	1	1
molecular_function	GO:0005384	manganese ion transmembrane transporter activity	0.956505618112112	0.04350098349965592	1	1
biological_process	GO:0048731	system development	0.9563428382027573	0.04365797840541297	1	1
molecular_function	GO:0102303	resveratrol 3,5-O-dimethyltransferase activity	0.9563358557065058	0.04369374085039268	1	1
biological_process	GO:0001934	positive regulation of protein phosphorylation	0.955885811714721	0.04411828205648982	1	1
molecular_function	GO:0015095	magnesium ion transmembrane transporter activity	0.9558578049335971	0.04414944046004965	1	1
molecular_function	GO:0004438	phosphatidylinositol-3-phosphatase activity	0.9558560762490438	0.04416503622567547	1	1
biological_process	GO:0012502	induction of programmed cell death	0.9558638881137111	0.04416558242212565	1	1
molecular_function	GO:0004451	isocitrate lyase activity	0.9557408427956239	0.044289078565731055	1	1
biological_process	GO:0030010	establishment of cell polarity	0.9556832680703401	0.044327187211421704	1	1
biological_process	GO:0060211	regulation of nuclear-transcribed mRNA poly(A) tail shortening	0.9556568844490929	0.0443579065299029	1	1
biological_process	GO:1900151	regulation of nuclear-transcribed mRNA catabolic process, deadenylation-dependent decay	0.9556568844490929	0.0443579065299029	1	1
biological_process	GO:0010183	pollen tube guidance	0.9556325160567365	0.04437353004404565	1	1
biological_process	GO:0050918	positive chemotaxis	0.9556325160567365	0.04437353004404565	1	1
biological_process	GO:0061025	membrane fusion	0.9556257839442113	0.044378737436114424	1	1
molecular_function	GO:0047701	beta-L-arabinosidase activity	0.9556210595190573	0.04440892708245148	1	1
biological_process	GO:0010110	regulation of photosynthesis, dark reaction	0.9555684683111476	0.04446116109265219	1	1
biological_process	GO:0018149	peptide cross-linking	0.9555684683111476	0.04446116109265219	1	1
biological_process	GO:0018316	peptide cross-linking via L-cystine	0.9555684683111476	0.04446116109265219	1	1
biological_process	GO:0071454	cellular response to anoxia	0.9555684683111476	0.04446116109265219	1	1
biological_process	GO:0080152	regulation of reductive pentose-phosphate cycle	0.9555684683111476	0.04446116109265219	1	1
biological_process	GO:0080153	negative regulation of reductive pentose-phosphate cycle	0.9555684683111476	0.04446116109265219	1	1
biological_process	GO:0018107	peptidyl-threonine phosphorylation	0.9555081388783462	0.04450175022896885	1	1
biological_process	GO:0018210	peptidyl-threonine modification	0.9555081388783462	0.04450175022896885	1	1
biological_process	GO:0002683	negative regulation of immune system process	0.9554877064831412	0.04451667652751734	1	1
biological_process	GO:0032069	regulation of nuclease activity	0.9553751753422693	0.044639691292801764	1	1
biological_process	GO:0032074	negative regulation of nuclease activity	0.9553751753422693	0.044639691292801764	1	1
biological_process	GO:0071491	cellular response to red light	0.9552312810865116	0.04478088979175798	1	1
biological_process	GO:0010562	positive regulation of phosphorus metabolic process	0.9551641497297305	0.04483950674121606	1	1
biological_process	GO:0045937	positive regulation of phosphate metabolic process	0.9551641497297305	0.04483950674121606	1	1
biological_process	GO:0008088	axo-dendritic transport	0.9550500193468503	0.04496724737731328	1	1
cellular_component	GO:0012507	ER to Golgi transport vesicle membrane	0.9550107659821684	0.04499495922370722	1	1
molecular_function	GO:0016726	oxidoreductase activity, acting on CH or CH2 groups, NAD or NADP as acceptor	0.9549986268511432	0.04501888080515826	1	1
cellular_component	GO:0005794	Golgi apparatus	0.954968260674061	0.04503268173699859	1	1
biological_process	GO:0071229	cellular response to acid chemical	0.9549199151549169	0.04508160586068388	1	1
molecular_function	GO:0004715	non-membrane spanning protein tyrosine kinase activity	0.9548884775096271	0.0451239278032467	1	1
biological_process	GO:1902609	(R)-2-hydroxy-alpha-linolenic acid biosynthetic process	0.9548529580488967	0.04517705492034496	1	1
biological_process	GO:0010468	regulation of gene expression	0.9548140889951765	0.045186733086561404	1	1
biological_process	GO:1903506	regulation of nucleic acid-templated transcription	0.9547900432381055	0.04521090582792131	1	1
biological_process	GO:0010767	regulation of transcription from RNA polymerase II promoter in response to UV-induced DNA damage	0.954732809838825	0.045297267371119276	1	1
biological_process	GO:0072583	clathrin-dependent endocytosis	0.9546873830238926	0.04531771182785982	1	1
biological_process	GO:0080027	response to herbivore	0.9547027326288807	0.04532736065521337	1	1
biological_process	GO:0099111	microtubule-based transport	0.9546803188451773	0.045329203442525	1	1
biological_process	GO:0042183	formate catabolic process	0.9545890289969073	0.04543229242252922	1	1
biological_process	GO:0006123	mitochondrial electron transport, cytochrome c to oxygen	0.9544716172296833	0.045541896560508	1	1
cellular_component	GO:0009326	formate dehydrogenase complex	0.9544399499227323	0.045579648288208374	1	1
molecular_function	GO:0003845	11-beta-hydroxysteroid dehydrogenase [NAD(P)] activity	0.9543475000426344	0.0456831771968248	1	1
molecular_function	GO:0070524	11-beta-hydroxysteroid dehydrogenase (NADP+) activity	0.9543475000426344	0.0456831771968248	1	1
molecular_function	GO:0072582	17-beta-hydroxysteroid dehydrogenase (NADP+) activity	0.9543475000426344	0.0456831771968248	1	1
molecular_function	GO:0016308	1-phosphatidylinositol-4-phosphate 5-kinase activity	0.9543055332542423	0.04570372564613334	1	1
biological_process	GO:0048666	neuron development	0.9542410354596255	0.04576450990621028	1	1
biological_process	GO:0010132	dhurrin biosynthetic process	0.9542496424522118	0.04578069261470419	1	1
biological_process	GO:0019756	cyanogenic glycoside biosynthetic process	0.9542496424522118	0.04578069261470419	1	1
biological_process	GO:0042341	cyanogenic glycoside metabolic process	0.9542496424522118	0.04578069261470419	1	1
biological_process	GO:2000377	regulation of reactive oxygen species metabolic process	0.9541135643835844	0.04589102769937792	1	1
biological_process	GO:0050776	regulation of immune response	0.954110345050737	0.04589237892800002	1	1
cellular_component	GO:0042175	nuclear outer membrane-endoplasmic reticulum membrane network	0.9540782650761883	0.04592297619247454	1	1
biological_process	GO:0032147	activation of protein kinase activity	0.953979471595772	0.04602535505217609	1	1
molecular_function	GO:0052742	phosphatidylinositol kinase activity	0.9539408841709086	0.04607004105563195	1	1
biological_process	GO:1900673	olefin metabolic process	0.9539290580259668	0.046076930188900356	1	1
biological_process	GO:0060151	peroxisome localization	0.9538379764373529	0.04618362791914721	1	1
molecular_function	GO:0031405	lipoic acid binding	0.9538137644073577	0.0462081304831482	1	1
molecular_function	GO:0050592	4-hydroxyphenylacetaldehyde oxime monooxygenase activity	0.95376179362058	0.04626919941678842	1	1
biological_process	GO:1900425	negative regulation of defense response to bacterium	0.9536657341913332	0.046341702404604224	1	1
biological_process	GO:0035821	modulation of process of other organism	0.9535643986382446	0.046442470505571154	1	1
biological_process	GO:0051817	modulation of process of other organism involved in symbiotic interaction	0.9535643986382446	0.046442470505571154	1	1
biological_process	GO:0043270	positive regulation of ion transport	0.9534654104423658	0.046545463625821015	1	1
biological_process	GO:0006402	mRNA catabolic process	0.9534325958402928	0.04657039250625894	1	1
biological_process	GO:1903727	positive regulation of phospholipid metabolic process	0.9534034683893123	0.04661430485742035	1	1
biological_process	GO:0009757	hexose mediated signaling	0.9533527316974355	0.04666104820854511	1	1
biological_process	GO:0010255	glucose mediated signaling pathway	0.9533527316974355	0.04666104820854511	1	1
biological_process	GO:0010353	response to trehalose	0.9533325366309213	0.046698285771086034	1	1
biological_process	GO:0010618	aerenchyma formation	0.9533325366309213	0.046698285771086034	1	1
biological_process	GO:0071327	cellular response to trehalose stimulus	0.9533325366309213	0.046698285771086034	1	1
biological_process	GO:0071236	cellular response to antibiotic	0.9532974564259481	0.046706674296491	1	1
biological_process	GO:0043244	regulation of protein-containing complex disassembly	0.9531833278829851	0.046822320170281984	1	1
biological_process	GO:0002092	positive regulation of receptor internalization	0.952989371981466	0.04703255049590438	1	1
biological_process	GO:0048260	positive regulation of receptor-mediated endocytosis	0.952989371981466	0.04703255049590438	1	1
molecular_function	GO:0008237	metallopeptidase activity	0.9527806525241528	0.04722279896882653	1	1
biological_process	GO:0070413	trehalose metabolism in response to stress	0.9527781611718487	0.04723980309919318	1	1
molecular_function	GO:0004737	pyruvate decarboxylase activity	0.9526986387351359	0.04733292464077288	1	1
molecular_function	GO:0045296	cadherin binding	0.9526648760274026	0.04734565312969352	1	1
biological_process	GO:0033274	response to vitamin B2	0.9525882803425358	0.04744293554208079	1	1
molecular_function	GO:0008470	isovaleryl-CoA dehydrogenase activity	0.952572283951872	0.04745934696309151	1	1
biological_process	GO:1904383	response to sodium phosphate	0.9524007379520125	0.04763057680471461	1	1
molecular_function	GO:0052902	spermidine:oxygen oxidoreductase (3-aminopropanal-forming) activity	0.9523822448577134	0.04764948753952303	1	1
molecular_function	GO:0052904	N1-acetylspermidine:oxygen oxidoreductase (3-acetamidopropanal-forming) activity	0.9523822448577134	0.04764948753952303	1	1
biological_process	GO:0006906	vesicle fusion	0.9523368235983015	0.04766864025035811	1	1
biological_process	GO:0071326	cellular response to monosaccharide stimulus	0.9523226674654603	0.04769013444361492	1	1
biological_process	GO:0071331	cellular response to hexose stimulus	0.9523226674654603	0.04769013444361492	1	1
biological_process	GO:0071333	cellular response to glucose stimulus	0.9523226674654603	0.04769013444361492	1	1
biological_process	GO:0042688	crystal cell differentiation	0.9523380919403843	0.047693255818257896	1	1
biological_process	GO:0042689	regulation of crystal cell differentiation	0.9523380919403843	0.047693255818257896	1	1
biological_process	GO:0042691	positive regulation of crystal cell differentiation	0.9523380919403843	0.047693255818257896	1	1
biological_process	GO:0045612	positive regulation of hemocyte differentiation	0.9523380919403843	0.047693255818257896	1	1
biological_process	GO:0010350	cellular response to magnesium starvation	0.9522439991309664	0.04778739817229993	1	1
biological_process	GO:0031115	negative regulation of microtubule polymerization	0.9522439991309664	0.04778739817229993	1	1
biological_process	GO:0035865	cellular response to potassium ion	0.9522439991309664	0.04778739817229993	1	1
biological_process	GO:0071280	cellular response to copper ion	0.9522439991309664	0.04778739817229993	1	1
biological_process	GO:0071325	cellular response to mannitol stimulus	0.9522439991309664	0.04778739817229993	1	1
biological_process	GO:0072708	response to sorbitol	0.9522439991309664	0.04778739817229993	1	1
biological_process	GO:0072709	cellular response to sorbitol	0.9522439991309664	0.04778739817229993	1	1
molecular_function	GO:0080097	L-tryptophan:pyruvate aminotransferase activity	0.9521597622611156	0.04787208879544136	1	1
biological_process	GO:0010555	response to mannitol	0.9521303496219641	0.04788249361760766	1	1
biological_process	GO:0045016	mitochondrial magnesium ion transmembrane transport	0.9521183107395986	0.04791315270108665	1	1
biological_process	GO:1990616	magnesium ion export from mitochondrion	0.9521183107395986	0.04791315270108665	1	1
molecular_function	GO:0046423	allene-oxide cyclase activity	0.9520641581622357	0.047967743835099164	1	1
biological_process	GO:0048284	organelle fusion	0.9519355210697954	0.04806806411555076	1	1
biological_process	GO:0010422	regulation of brassinosteroid biosynthetic process	0.9518345435685045	0.04819706900685283	1	1
biological_process	GO:0010423	negative regulation of brassinosteroid biosynthetic process	0.9518345435685045	0.04819706900685283	1	1
biological_process	GO:0010894	negative regulation of steroid biosynthetic process	0.9518345435685045	0.04819706900685283	1	1
biological_process	GO:0045939	negative regulation of steroid metabolic process	0.9518345435685045	0.04819706900685283	1	1
biological_process	GO:0050810	regulation of steroid biosynthetic process	0.9518345435685045	0.04819706900685283	1	1
biological_process	GO:0090030	regulation of steroid hormone biosynthetic process	0.9518345435685045	0.04819706900685283	1	1
biological_process	GO:0090032	negative regulation of steroid hormone biosynthetic process	0.9518345435685045	0.04819706900685283	1	1
molecular_function	GO:0005547	phosphatidylinositol-3,4,5-trisphosphate binding	0.9517123006868953	0.04831978853856744	1	1
molecular_function	GO:0043325	phosphatidylinositol-3,4-bisphosphate binding	0.9517123006868953	0.04831978853856744	1	1
molecular_function	GO:0004866	endopeptidase inhibitor activity	0.951634607832049	0.04837675374242156	1	1
molecular_function	GO:0030414	peptidase inhibitor activity	0.951634607832049	0.04837675374242156	1	1
biological_process	GO:1900180	regulation of protein localization to nucleus	0.9515713217229239	0.048437846799687545	1	1
biological_process	GO:0043666	regulation of phosphoprotein phosphatase activity	0.9514774230793464	0.04853107920958799	1	1
molecular_function	GO:0008863	formate dehydrogenase (NAD+) activity	0.9512864208948221	0.04873642876399664	1	1
biological_process	GO:0043622	cortical microtubule organization	0.9512645945687894	0.04874166958690207	1	1
biological_process	GO:0034765	regulation of ion transmembrane transport	0.9512056973213245	0.048798874835472184	1	1
biological_process	GO:0061951	establishment of protein localization to plasma membrane	0.9512056454712815	0.0488064288807023	1	1
biological_process	GO:0006355	regulation of transcription, DNA-templated	0.9511182319761021	0.048882780026210826	1	1
molecular_function	GO:0031386	protein tag	0.9510644113287947	0.04894640174000098	1	1
biological_process	GO:0051055	negative regulation of lipid biosynthetic process	0.9509616125857367	0.04904907937232772	1	1
biological_process	GO:0010234	anther wall tapetum cell fate specification	0.9509430990819139	0.049088980347228306	1	1
biological_process	GO:1903725	regulation of phospholipid metabolic process	0.9508647677919131	0.04914659016930356	1	1
biological_process	GO:0040011	locomotion	0.9507963785856554	0.04920739653447814	1	1
biological_process	GO:2000058	regulation of ubiquitin-dependent protein catabolic process	0.9507087274505709	0.049297364324114135	1	1
biological_process	GO:0015970	guanosine tetraphosphate biosynthetic process	0.9506761027258827	0.04934249843827909	1	1
biological_process	GO:0034036	purine ribonucleoside bisphosphate biosynthetic process	0.9506761027258827	0.04934249843827909	1	1
molecular_function	GO:0035251	UDP-glucosyltransferase activity	0.9506434610198797	0.04935985177605873	1	1
biological_process	GO:0006979	response to oxidative stress	0.9506001836694236	0.04940185582717682	1	1
cellular_component	GO:0071439	clathrin complex	0.9505323797132997	0.04948471273720689	1	1
biological_process	GO:0060213	positive regulation of nuclear-transcribed mRNA poly(A) tail shortening	0.9502995997158726	0.049723320374819524	1	1
biological_process	GO:1900153	positive regulation of nuclear-transcribed mRNA catabolic process, deadenylation-dependent decay	0.9502995997158726	0.049723320374819524	1	1
biological_process	GO:0003341	cilium movement	0.9502689119705335	0.04974334711300932	1	1
biological_process	GO:0010225	response to UV-C	0.9502581234504492	0.049750549050076476	1	1
biological_process	GO:0042547	cell wall modification involved in multidimensional cell growth	0.950219861170389	0.049792407558133744	1	1
biological_process	GO:0035694	mitochondrial protein catabolic process	0.9502078687518953	0.049815085079465304	1	1
biological_process	GO:0050777	negative regulation of immune response	0.9501413927363512	0.04986381887452784	1	1
biological_process	GO:0009759	indole glucosinolate biosynthetic process	0.9501685574880836	0.049863925564524236	1	1
biological_process	GO:0042343	indole glucosinolate metabolic process	0.9501685574880836	0.049863925564524236	1	1
biological_process	GO:0010600	regulation of auxin biosynthetic process	0.9497006471925389	0.05030810272183661	1	1
molecular_function	GO:0003868	4-hydroxyphenylpyruvate dioxygenase activity	0.9495907736264166	0.05044243620212263	1	1
molecular_function	GO:0008692	3-hydroxybutyryl-CoA epimerase activity	0.9494782690739102	0.05054525484396344	1	1
molecular_function	GO:0016856	racemase and epimerase activity, acting on hydroxy acids and derivatives	0.9494782690739102	0.05054525484396344	1	1
biological_process	GO:1901661	quinone metabolic process	0.9494348589931491	0.05057135801281243	1	1
biological_process	GO:1901663	quinone biosynthetic process	0.9494348589931491	0.05057135801281243	1	1
biological_process	GO:0008361	regulation of cell size	0.9492930181603363	0.05071497452361673	1	1
biological_process	GO:0090322	regulation of superoxide metabolic process	0.9492929930505665	0.05071945740737638	1	1
biological_process	GO:0010343	singlet oxygen-mediated programmed cell death	0.9492842334307371	0.05073223750934275	1	1
molecular_function	GO:0052622	ATP dimethylallyltransferase activity	0.9492578902971845	0.050775494090870454	1	1
molecular_function	GO:0052623	ADP dimethylallyltransferase activity	0.9492578902971845	0.050775494090870454	1	1
biological_process	GO:0051974	negative regulation of telomerase activity	0.9492348078310227	0.05078167588991378	1	1
molecular_function	GO:0047890	flavanone 4-reductase activity	0.9491911040335305	0.05084231533535455	1	1
biological_process	GO:0006491	N-glycan processing	0.9491559040711854	0.050856573181725984	1	1
molecular_function	GO:0102097	(22S)-22-hydroxy-5alpha-campestan-3-one C-23 hydroxylase activity	0.9491242477967331	0.05090920657594722	1	1
biological_process	GO:0044070	regulation of anion transport	0.9489610914873621	0.05104540770827548	1	1
biological_process	GO:1901071	glucosamine-containing compound metabolic process	0.9488919419529513	0.0511185416485721	1	1
biological_process	GO:0009749	response to glucose	0.9488582111508606	0.05114795340236544	1	1
biological_process	GO:0006898	receptor-mediated endocytosis	0.9488242241787778	0.05118062462131601	1	1
cellular_component	GO:0098797	plasma membrane protein complex	0.9486690272348556	0.05133562980345463	1	1
biological_process	GO:0002090	regulation of receptor internalization	0.9486387040974821	0.05137793347836428	1	1
biological_process	GO:0031623	receptor internalization	0.9486387040974821	0.05137793347836428	1	1
biological_process	GO:0045926	negative regulation of growth	0.948576586647047	0.05142940237756588	1	1
biological_process	GO:0055076	transition metal ion homeostasis	0.9484351604816217	0.05156811183522414	1	1
molecular_function	GO:0004722	protein serine/threonine phosphatase activity	0.9484328484695763	0.05157114894234249	1	1
molecular_function	GO:0019783	ubiquitin-like protein-specific protease activity	0.9484080858965375	0.05159691112512177	1	1
molecular_function	GO:0008117	sphinganine-1-phosphate aldolase activity	0.9483841978358185	0.05164964309296294	1	1
biological_process	GO:0006891	intra-Golgi vesicle-mediated transport	0.9481921693827202	0.051813855209799864	1	1
biological_process	GO:0046471	phosphatidylglycerol metabolic process	0.9481598135860507	0.051849148985375626	1	1
biological_process	GO:0002753	cytoplasmic pattern recognition receptor signaling pathway	0.9481224659165383	0.05191107457708988	1	1
biological_process	GO:0039528	cytoplasmic pattern recognition receptor signaling pathway in response to virus	0.9481224659165383	0.05191107457708988	1	1
biological_process	GO:0039529	RIG-I signaling pathway	0.9481224659165383	0.05191107457708988	1	1
biological_process	GO:0039531	regulation of viral-induced cytoplasmic pattern recognition receptor signaling pathway	0.9481224659165383	0.05191107457708988	1	1
biological_process	GO:0039532	negative regulation of viral-induced cytoplasmic pattern recognition receptor signaling pathway	0.9481224659165383	0.05191107457708988	1	1
biological_process	GO:0039535	regulation of RIG-I signaling pathway	0.9481224659165383	0.05191107457708988	1	1
biological_process	GO:0039536	negative regulation of RIG-I signaling pathway	0.9481224659165383	0.05191107457708988	1	1
biological_process	GO:0062207	regulation of pattern recognition receptor signaling pathway	0.9481224659165383	0.05191107457708988	1	1
molecular_function	GO:0001147	transcription termination site sequence-specific DNA binding	0.9480993972121553	0.051924636094620835	1	1
molecular_function	GO:0001160	transcription termination site DNA binding	0.9480993972121553	0.051924636094620835	1	1
biological_process	GO:0009635	response to herbicide	0.94805533034185	0.051953342565006944	1	1
cellular_component	GO:0036501	UFD1-NPL4 complex	0.9480372132146405	0.051993575459297725	1	1
cellular_component	GO:0045121	membrane raft	0.9480050109787305	0.052010391056104166	1	1
cellular_component	GO:0098857	membrane microdomain	0.9480050109787305	0.052010391056104166	1	1
biological_process	GO:0042754	negative regulation of circadian rhythm	0.9480217927423881	0.052011799455512486	1	1
biological_process	GO:0010845	positive regulation of reciprocal meiotic recombination	0.9479209644058952	0.05211267954579957	1	1
biological_process	GO:0060903	positive regulation of meiosis I	0.9479209644058952	0.05211267954579957	1	1
biological_process	GO:0072344	rescue of stalled ribosome	0.9478616471066317	0.05215779447366731	1	1
biological_process	GO:0030162	regulation of proteolysis	0.9477487309939245	0.05225642188767832	1	1
molecular_function	GO:0080131	hydroxyjasmonate sulfotransferase activity	0.947772358041042	0.05226180122287227	1	1
biological_process	GO:0015868	purine ribonucleotide transport	0.9476411448538732	0.052371627050078584	1	1
biological_process	GO:0051503	adenine nucleotide transport	0.9476411448538732	0.052371627050078584	1	1
biological_process	GO:0048455	stamen formation	0.9476474728809462	0.05237203209111485	1	1
cellular_component	GO:0016604	nuclear body	0.9475374649697068	0.052464966408761415	1	1
molecular_function	GO:0001091	RNA polymerase II general transcription initiation factor binding	0.9475201532711749	0.052504092809756875	1	1
biological_process	GO:0051261	protein depolymerization	0.9474426763644204	0.0525628292779986	1	1
biological_process	GO:1905516	positive regulation of fertilization	0.9473805866279387	0.05265333417966633	1	1
molecular_function	GO:0044769	ATPase activity, coupled to transmembrane movement of ions, rotational mechanism	0.9473084399153325	0.05270075761953541	1	1
molecular_function	GO:0046961	proton-transporting ATPase activity, rotational mechanism	0.9473084399153325	0.05270075761953541	1	1
molecular_function	GO:0004506	squalene monooxygenase activity	0.9472488498299666	0.05277102843386161	1	1
molecular_function	GO:0004632	phosphopantothenate--cysteine ligase activity	0.9472581038233804	0.052776322134510556	1	1
molecular_function	GO:0004713	protein tyrosine kinase activity	0.9472041459548692	0.05280160442255921	1	1
molecular_function	GO:0070122	isopeptidase activity	0.9471547724682066	0.0528797069825937	1	1
molecular_function	GO:0070138	ubiquitin-like protein-specific isopeptidase activity	0.9471547724682066	0.0528797069825937	1	1
molecular_function	GO:0070140	SUMO-specific isopeptidase activity	0.9471547724682066	0.0528797069825937	1	1
biological_process	GO:0071214	cellular response to abiotic stimulus	0.9471114333961493	0.05289122166350968	1	1
biological_process	GO:0104004	cellular response to environmental stimulus	0.9471114333961493	0.05289122166350968	1	1
biological_process	GO:0070897	transcription preinitiation complex assembly	0.947014675283234	0.05299336866708482	1	1
biological_process	GO:0009414	response to water deprivation	0.9469948645269758	0.05300725260070205	1	1
molecular_function	GO:0061135	endopeptidase regulator activity	0.9469660664641721	0.05304546149549039	1	1
biological_process	GO:2000112	regulation of cellular macromolecule biosynthetic process	0.9468976735290023	0.053103334818064174	1	1
biological_process	GO:0007623	circadian rhythm	0.9468622668962164	0.05314100812702194	1	1
molecular_function	GO:0003865	3-oxo-5-alpha-steroid 4-dehydrogenase activity	0.946738071339186	0.053279276249874385	1	1
molecular_function	GO:0033765	steroid dehydrogenase activity, acting on the CH-CH group of donors	0.946738071339186	0.053279276249874385	1	1
biological_process	GO:0031022	nuclear migration along microfilament	0.9466936322473406	0.05333060067458406	1	1
molecular_function	GO:0034061	DNA polymerase activity	0.9466521993712408	0.05335425853026876	1	1
biological_process	GO:0051173	positive regulation of nitrogen compound metabolic process	0.9465542222990916	0.053447268282586835	1	1
molecular_function	GO:0032051	clathrin light chain binding	0.9464088336063977	0.05361129518959673	1	1
molecular_function	GO:0048029	monosaccharide binding	0.9462847096147312	0.05372068904352778	1	1
cellular_component	GO:0005789	endoplasmic reticulum membrane	0.9462425657001536	0.05375884564701394	1	1
molecular_function	GO:0042578	phosphoric ester hydrolase activity	0.9461137223361914	0.053888344159571	1	1
biological_process	GO:0048562	embryonic organ morphogenesis	0.9461169069905525	0.05389615882360066	1	1
biological_process	GO:0015801	aromatic amino acid transport	0.9461139189083415	0.05392064750728165	1	1
biological_process	GO:0015810	aspartate transmembrane transport	0.9461139189083415	0.05392064750728165	1	1
biological_process	GO:0015827	tryptophan transport	0.9461139189083415	0.05392064750728165	1	1
molecular_function	GO:0004665	prephenate dehydrogenase (NADP+) activity	0.946112604378005	0.05392241282174115	1	1
molecular_function	GO:0008977	prephenate dehydrogenase (NAD+) activity	0.946112604378005	0.05392241282174115	1	1
molecular_function	GO:0033730	arogenate dehydrogenase (NADP+) activity	0.946112604378005	0.05392241282174115	1	1
molecular_function	GO:0033731	arogenate dehydrogenase [NAD(P)+] activity	0.946112604378005	0.05392241282174115	1	1
biological_process	GO:0120178	steroid hormone biosynthetic process	0.9456405428635137	0.05436816306254566	1	1
molecular_function	GO:0034595	phosphatidylinositol phosphate 5-phosphatase activity	0.9455305020114433	0.054478068089293785	1	1
biological_process	GO:0060562	epithelial tube morphogenesis	0.9454625909510295	0.054547933703849805	1	1
biological_process	GO:0034764	positive regulation of transmembrane transport	0.9454545237746326	0.05456108494100287	1	1
molecular_function	GO:0044877	protein-containing complex binding	0.9452528756081467	0.05474958887975734	1	1
biological_process	GO:0033387	putrescine biosynthetic process from ornithine	0.9452794692918562	0.05475551989907812	1	1
molecular_function	GO:0030976	thiamine pyrophosphate binding	0.9451935502182522	0.054819864864715795	1	1
biological_process	GO:0048232	male gamete generation	0.9451365504482355	0.05486868558477398	1	1
biological_process	GO:0031325	positive regulation of cellular metabolic process	0.9450527844645479	0.05494865565426932	1	1
cellular_component	GO:0034045	phagophore assembly site membrane	0.9450090514163525	0.055002335289633275	1	1
biological_process	GO:0032201	telomere maintenance via semi-conservative replication	0.9449819831430135	0.05503830430388057	1	1
molecular_function	GO:0003954	NADH dehydrogenase activity	0.9448934288362597	0.05511522040019379	1	1
biological_process	GO:0046503	glycerolipid catabolic process	0.9448738352723772	0.05513446486538964	1	1
cellular_component	GO:0016461	unconventional myosin complex	0.9447991369037336	0.055219510628336965	1	1
molecular_function	GO:0019103	pyrimidine nucleotide binding	0.9446957006553633	0.05532217115313354	1	1
biological_process	GO:0090174	organelle membrane fusion	0.9445791659825783	0.055426652616216265	1	1
biological_process	GO:0031344	regulation of cell projection organization	0.9445377602227157	0.05547082126585012	1	1
biological_process	GO:0120035	regulation of plasma membrane bounded cell projection organization	0.9445377602227157	0.05547082126585012	1	1
biological_process	GO:1903052	positive regulation of proteolysis involved in cellular protein catabolic process	0.9444819334243124	0.0555246456503502	1	1
biological_process	GO:1903364	positive regulation of cellular protein catabolic process	0.9444819334243124	0.0555246456503502	1	1
biological_process	GO:0090230	regulation of centromere complex assembly	0.9443972897287027	0.055620427462144795	1	1
biological_process	GO:0006368	transcription elongation from RNA polymerase II promoter	0.9443498666391531	0.055656313517084666	1	1
biological_process	GO:0000913	preprophase band assembly	0.9443441247888278	0.055673605770709345	1	1
molecular_function	GO:0004586	ornithine decarboxylase activity	0.9440877091313441	0.05594834385979308	1	1
biological_process	GO:0010604	positive regulation of macromolecule metabolic process	0.9440058409471335	0.055995665414536155	1	1
cellular_component	GO:0005642	annulate lamellae	0.9439491130548863	0.05607400225428649	1	1
biological_process	GO:0021700	developmental maturation	0.9438777581210647	0.05612505794343725	1	1
molecular_function	GO:0015562	efflux transmembrane transporter activity	0.9438814226242501	0.0561271049052956	1	1
biological_process	GO:0031124	mRNA 3'-end processing	0.9438518479793513	0.05615447197963497	1	1
biological_process	GO:0033522	histone H2A ubiquitination	0.9436722069784449	0.056353105284331906	1	1
biological_process	GO:0035518	histone H2A monoubiquitination	0.9436722069784449	0.056353105284331906	1	1
biological_process	GO:0036351	histone H2A-K13 ubiquitination	0.9436722069784449	0.056353105284331906	1	1
biological_process	GO:0036352	histone H2A-K15 ubiquitination	0.9436722069784449	0.056353105284331906	1	1
biological_process	GO:0070535	histone H2A K63-linked ubiquitination	0.9436722069784449	0.056353105284331906	1	1
biological_process	GO:0033120	positive regulation of RNA splicing	0.9435619490209848	0.05645000439569203	1	1
biological_process	GO:0033262	regulation of nuclear cell cycle DNA replication	0.9435268275293393	0.05649388214668771	1	1
biological_process	GO:0043087	regulation of GTPase activity	0.9434230354381429	0.05658322574283137	1	1
biological_process	GO:0009915	phloem sucrose loading	0.943257134657385	0.05676365289745977	1	1
biological_process	GO:0010466	negative regulation of peptidase activity	0.9432363471025402	0.05678444645026226	1	1
biological_process	GO:0010951	negative regulation of endopeptidase activity	0.9432363471025402	0.05678444645026226	1	1
biological_process	GO:0006986	response to unfolded protein	0.9432072091792865	0.05679937643961708	1	1
cellular_component	GO:0005930	axoneme	0.9431249690417782	0.05688982047026869	1	1
cellular_component	GO:0097014	ciliary plasm	0.9431249690417782	0.05688982047026869	1	1
biological_process	GO:0080090	regulation of primary metabolic process	0.942972444012459	0.05702850578072316	1	1
biological_process	GO:0036258	multivesicular body assembly	0.9427809309717363	0.057244696210165036	1	1
biological_process	GO:0051123	RNA polymerase II preinitiation complex assembly	0.9426349514539699	0.05737475839941841	1	1
biological_process	GO:0002684	positive regulation of immune system process	0.9425403793186119	0.057463949075271525	1	1
biological_process	GO:0051607	defense response to virus	0.9424595533269768	0.057544974195010035	1	1
biological_process	GO:0006900	vesicle budding from membrane	0.9423529007832	0.05765302199125044	1	1
biological_process	GO:0046475	glycerophospholipid catabolic process	0.9423122054362711	0.05770603311148692	1	1
biological_process	GO:0030182	neuron differentiation	0.9422853058563959	0.05772096027238305	1	1
biological_process	GO:0007005	mitochondrion organization	0.9422617083298475	0.057741321827152525	1	1
molecular_function	GO:0019776	Atg8 ligase activity	0.9421518096798583	0.05787437543743523	1	1
biological_process	GO:0010117	photoprotection	0.9419989667847227	0.058012620135472925	1	1
biological_process	GO:0051194	positive regulation of cofactor metabolic process	0.9419912037659485	0.05802101069972654	1	1
cellular_component	GO:0036126	sperm flagellum	0.9418100385200509	0.058209399963249586	1	1
cellular_component	GO:0097729	9+2 motile cilium	0.9418100385200509	0.058209399963249586	1	1
biological_process	GO:0006338	chromatin remodeling	0.9416079915401304	0.058397448191176204	1	1
biological_process	GO:0019538	protein metabolic process	0.9415993384935951	0.05840150288290258	1	1
biological_process	GO:0061053	somite development	0.9415927035751179	0.05843334104819986	1	1
biological_process	GO:0031155	regulation of reproductive fruiting body development	0.9415817300598032	0.058455109025497665	1	1
biological_process	GO:0075260	regulation of spore-bearing organ development	0.9415817300598032	0.058455109025497665	1	1
molecular_function	GO:0004165	dodecenoyl-CoA delta-isomerase activity	0.941367218664245	0.058651494747978594	1	1
biological_process	GO:0006401	RNA catabolic process	0.9413382585499621	0.058664989193754624	1	1
biological_process	GO:0046470	phosphatidylcholine metabolic process	0.9413022872741482	0.05870560234647715	1	1
biological_process	GO:0046208	spermine catabolic process	0.9411728164560271	0.058845704463232895	1	1
biological_process	GO:0051788	response to misfolded protein	0.9411359941908037	0.058871280633834955	1	1
biological_process	GO:0045860	positive regulation of protein kinase activity	0.941119474515566	0.05888606116196127	1	1
molecular_function	GO:0052684	L-serine hydro-lyase (adding indole, L-tryptophan-forming) activity	0.9411450678616198	0.0588924697050478	1	1
biological_process	GO:0060255	regulation of macromolecule metabolic process	0.9410569830910782	0.05894395302170352	1	1
biological_process	GO:0033144	negative regulation of intracellular steroid hormone receptor signaling pathway	0.9410028467864938	0.05901231079023528	1	1
biological_process	GO:0017006	protein-tetrapyrrole linkage	0.9409609795605363	0.05905563337771902	1	1
molecular_function	GO:0050529	polyneuridine-aldehyde esterase activity	0.9407311206299053	0.05930662385854635	1	1
cellular_component	GO:0044232	organelle membrane contact site	0.940682893117957	0.05933419690269248	1	1
biological_process	GO:0009958	positive gravitropism	0.9405690238206371	0.059440037182186045	1	1
cellular_component	GO:0016442	RISC complex	0.9404963436799832	0.059523438328357936	1	1
cellular_component	GO:0031332	RNAi effector complex	0.9404963436799832	0.059523438328357936	1	1
biological_process	GO:0030104	water homeostasis	0.9403512607223057	0.05965782629079186	1	1
biological_process	GO:0051051	negative regulation of transport	0.9403069046466466	0.05970147915559176	1	1
molecular_function	GO:0005199	structural constituent of cell wall	0.9402333421295673	0.05978009249978555	1	1
molecular_function	GO:0019865	immunoglobulin binding	0.940027154044329	0.059988399606920706	1	1
molecular_function	GO:0016725	oxidoreductase activity, acting on CH or CH2 groups	0.9400070528380091	0.060007351381312524	1	1
molecular_function	GO:0102336	3-oxo-arachidoyl-CoA synthase activity	0.939876937121188	0.060132610217000115	1	1
molecular_function	GO:0102337	3-oxo-cerotoyl-CoA synthase activity	0.939876937121188	0.060132610217000115	1	1
molecular_function	GO:0102338	3-oxo-lignoceronyl-CoA synthase activity	0.939876937121188	0.060132610217000115	1	1
molecular_function	GO:0102756	very-long-chain 3-ketoacyl-CoA synthase activity	0.939876937121188	0.060132610217000115	1	1
biological_process	GO:0016054	organic acid catabolic process	0.9398457297038078	0.06015754580617383	1	1
cellular_component	GO:0005576	extracellular region	0.9397043567737737	0.06029694781544381	1	1
cellular_component	GO:0000789	cytoplasmic chromatin	0.9395923508428106	0.06043216454012179	1	1
biological_process	GO:0070838	divalent metal ion transport	0.9395333842312387	0.06047051475433496	1	1
biological_process	GO:0032786	positive regulation of DNA-templated transcription, elongation	0.9395266115198118	0.060480680130281295	1	1
molecular_function	GO:0008139	nuclear localization sequence binding	0.9393023534091034	0.06070625131958862	1	1
biological_process	GO:0002682	regulation of immune system process	0.9391753302361816	0.06082773508241057	1	1
biological_process	GO:2000060	positive regulation of ubiquitin-dependent protein catabolic process	0.9391535073028068	0.06085395874827859	1	1
molecular_function	GO:0017025	TBP-class protein binding	0.9390065905105663	0.06100455650419834	1	1
molecular_function	GO:0046592	polyamine oxidase activity	0.9389721834721964	0.06104712610788143	1	1
biological_process	GO:0006873	cellular ion homeostasis	0.9387075175312499	0.06129595004276911	1	1
biological_process	GO:0003007	heart morphogenesis	0.9387073718587982	0.06131175411587253	1	1
biological_process	GO:0003143	embryonic heart tube morphogenesis	0.9387073718587982	0.06131175411587253	1	1
biological_process	GO:0035050	embryonic heart tube development	0.9387073718587982	0.06131175411587253	1	1
biological_process	GO:0061371	determination of heart left/right asymmetry	0.9387073718587982	0.06131175411587253	1	1
biological_process	GO:0071323	cellular response to chitin	0.9385821464300976	0.061434988219163156	1	1
biological_process	GO:0016108	tetraterpenoid metabolic process	0.9385273317790112	0.06147906699244998	1	1
biological_process	GO:0016116	carotenoid metabolic process	0.9385273317790112	0.06147906699244998	1	1
biological_process	GO:0032204	regulation of telomere maintenance	0.9385214769551316	0.061487827410474094	1	1
molecular_function	GO:0030674	protein-macromolecule adaptor activity	0.9383806047131862	0.06162480283452609	1	1
biological_process	GO:0010099	regulation of photomorphogenesis	0.9381820860503124	0.06182653024404472	1	1
biological_process	GO:0000076	DNA replication checkpoint	0.9381715648143492	0.06184005038635221	1	1
biological_process	GO:0022603	regulation of anatomical structure morphogenesis	0.9377945258772178	0.06220869723125555	1	1
cellular_component	GO:0030015	CCR4-NOT core complex	0.9377892643709614	0.062219899518742516	1	1
biological_process	GO:0048506	regulation of timing of meristematic phase transition	0.9377642575577262	0.06224319957561408	1	1
biological_process	GO:0048510	regulation of timing of transition from vegetative to reproductive phase	0.9377642575577262	0.06224319957561408	1	1
molecular_function	GO:0061630	ubiquitin protein ligase activity	0.937574299607048	0.06242914177360781	1	1
biological_process	GO:1903601	thermospermine metabolic process	0.9374966283534591	0.06254221141970906	1	1
biological_process	GO:1903602	thermospermine catabolic process	0.9374966283534591	0.06254221141970906	1	1
biological_process	GO:0070534	protein K63-linked ubiquitination	0.9374609149631112	0.06254947434145275	1	1
molecular_function	GO:0019779	Atg8 activating enzyme activity	0.9374536829165738	0.06257415275379874	1	1
biological_process	GO:0044805	late nucleophagy	0.9374457998467502	0.06258168073239323	1	1
biological_process	GO:0038202	TORC1 signaling	0.937390829278642	0.06263667012199525	1	1
biological_process	GO:0071108	protein K48-linked deubiquitination	0.9373214755236969	0.0626959329240595	1	1
biological_process	GO:0045862	positive regulation of proteolysis	0.9370615875779447	0.06294521877925263	1	1
biological_process	GO:0010074	maintenance of meristem identity	0.9369380176665412	0.06306925272926867	1	1
biological_process	GO:0071963	establishment or maintenance of cell polarity regulating cell shape	0.936928102261779	0.06309448041065713	1	1
biological_process	GO:2000769	regulation of establishment or maintenance of cell polarity regulating cell shape	0.936928102261779	0.06309448041065713	1	1
biological_process	GO:1900049	regulation of histone exchange	0.9369055195893429	0.06311706937980244	1	1
biological_process	GO:0000244	spliceosomal tri-snRNP complex assembly	0.936830171431742	0.06318581776789933	1	1
biological_process	GO:0001578	microtubule bundle formation	0.9366431248407471	0.06336776584752102	1	1
biological_process	GO:0070940	dephosphorylation of RNA polymerase II C-terminal domain	0.9366154399340492	0.06339765128383035	1	1
cellular_component	GO:0012510	trans-Golgi network transport vesicle membrane	0.9365214869009001	0.06348814851694717	1	1
molecular_function	GO:0061659	ubiquitin-like protein ligase activity	0.9364238559141976	0.06357960894329051	1	1
biological_process	GO:0006554	lysine catabolic process	0.9364298273819586	0.06359289404997703	1	1
biological_process	GO:0019474	L-lysine catabolic process to acetyl-CoA	0.9364298273819586	0.06359289404997703	1	1
biological_process	GO:0019477	L-lysine catabolic process	0.9364298273819586	0.06359289404997703	1	1
biological_process	GO:0033512	L-lysine catabolic process to acetyl-CoA via saccharopine	0.9364298273819586	0.06359289404997703	1	1
biological_process	GO:0046440	L-lysine metabolic process	0.9364298273819586	0.06359289404997703	1	1
molecular_function	GO:0003959	NADPH dehydrogenase activity	0.9364173173466219	0.06361087687156575	1	1
cellular_component	GO:0016528	sarcoplasm	0.936394679750069	0.06362615932205073	1	1
cellular_component	GO:0016529	sarcoplasmic reticulum	0.936394679750069	0.06362615932205073	1	1
biological_process	GO:0016574	histone ubiquitination	0.9362588814343585	0.06375506407315634	1	1
biological_process	GO:0051347	positive regulation of transferase activity	0.9362395677146975	0.06376566942072692	1	1
molecular_function	GO:0016647	oxidoreductase activity, acting on the CH-NH group of donors, oxygen as acceptor	0.9361133846748908	0.06390451452983781	1	1
molecular_function	GO:0035612	AP-2 adaptor complex binding	0.9361057114292827	0.06393431414186135	1	1
molecular_function	GO:1905394	retromer complex binding	0.9361057114292827	0.06393431414186135	1	1
biological_process	GO:0007010	cytoskeleton organization	0.9360055849749154	0.06399697037879504	1	1
molecular_function	GO:0001098	basal transcription machinery binding	0.935998335762144	0.0640104163661005	1	1
molecular_function	GO:0001099	basal RNA polymerase II transcription machinery binding	0.935998335762144	0.0640104163661005	1	1
biological_process	GO:1902532	negative regulation of intracellular signal transduction	0.9359749751802364	0.06403202908796002	1	1
biological_process	GO:0019362	pyridine nucleotide metabolic process	0.935956891025232	0.06405244421069833	1	1
biological_process	GO:0032351	negative regulation of hormone metabolic process	0.9358114468960503	0.06420257467110035	1	1
biological_process	GO:0032353	negative regulation of hormone biosynthetic process	0.9358114468960503	0.06420257467110035	1	1
molecular_function	GO:0070628	proteasome binding	0.9358086003749957	0.0642041057241085	1	1
biological_process	GO:0071695	anatomical structure maturation	0.9357214026590167	0.064281881666989	1	1
biological_process	GO:0009758	carbohydrate utilization	0.9357301399522483	0.06430955155516327	1	1
biological_process	GO:0010151	chloroplast elongation	0.9357301399522483	0.06430955155516327	1	1
biological_process	GO:0043610	regulation of carbohydrate utilization	0.9357301399522483	0.06430955155516327	1	1
molecular_function	GO:1990534	thermospermine oxidase activity	0.935704577761567	0.06433564300982964	1	1
cellular_component	GO:0099023	vesicle tethering complex	0.9354782973997149	0.06452607676805677	1	1
molecular_function	GO:0004449	isocitrate dehydrogenase (NAD+) activity	0.9354818628433913	0.06454142086141446	1	1
molecular_function	GO:0005315	inorganic phosphate transmembrane transporter activity	0.9354540073611032	0.06455641388997824	1	1
molecular_function	GO:0017111	nucleoside-triphosphatase activity	0.9354112712436377	0.06459039780602971	1	1
biological_process	GO:0043547	positive regulation of GTPase activity	0.9353229473894628	0.06468434311371507	1	1
biological_process	GO:0032868	response to insulin	0.9351892276719568	0.06483902107456463	1	1
cellular_component	GO:0005829	cytosol	0.9349382480704209	0.06506264644041604	1	1
molecular_function	GO:0004709	MAP kinase kinase kinase activity	0.9348559209530644	0.06515274866452159	1	1
biological_process	GO:0071073	positive regulation of phospholipid biosynthetic process	0.9347722763236535	0.06526787373948695	1	1
biological_process	GO:0150172	regulation of phosphatidylcholine metabolic process	0.9347722763236535	0.06526787373948695	1	1
biological_process	GO:0150173	positive regulation of phosphatidylcholine metabolic process	0.9347722763236535	0.06526787373948695	1	1
biological_process	GO:1901351	regulation of phosphatidylglycerol biosynthetic process	0.9347722763236535	0.06526787373948695	1	1
biological_process	GO:1901352	negative regulation of phosphatidylglycerol biosynthetic process	0.9347722763236535	0.06526787373948695	1	1
biological_process	GO:2001245	regulation of phosphatidylcholine biosynthetic process	0.9347722763236535	0.06526787373948695	1	1
biological_process	GO:2001247	positive regulation of phosphatidylcholine biosynthetic process	0.9347722763236535	0.06526787373948695	1	1
biological_process	GO:0031669	cellular response to nutrient levels	0.9347239842952287	0.06527967223934139	1	1
molecular_function	GO:0008691	3-hydroxybutyryl-CoA dehydrogenase activity	0.9346524700857342	0.06538826072318515	1	1
biological_process	GO:0015708	silicic acid import across plasma membrane	0.9346517686161355	0.06538843897539581	1	1
biological_process	GO:0032535	regulation of cellular component size	0.9345395355031516	0.06546529081449437	1	1
biological_process	GO:0090066	regulation of anatomical structure size	0.9345395355031516	0.06546529081449437	1	1
cellular_component	GO:0098794	postsynapse	0.9345147859438945	0.06549207685611846	1	1
molecular_function	GO:0003714	transcription corepressor activity	0.9345147173543469	0.0654928668503949	1	1
biological_process	GO:0006269	DNA replication, synthesis of RNA primer	0.934423151056167	0.06560535641673204	1	1
biological_process	GO:0099636	cytoplasmic streaming	0.9343375998118554	0.06569093649029045	1	1
molecular_function	GO:0080030	methyl indole-3-acetate esterase activity	0.9343103500163226	0.06569800513139967	1	1
cellular_component	GO:0009368	endopeptidase Clp complex	0.9342395570574408	0.06577215895022948	1	1
biological_process	GO:0007411	axon guidance	0.9341810659029812	0.06583701673431297	1	1
biological_process	GO:0097485	neuron projection guidance	0.9341810659029812	0.06583701673431297	1	1
biological_process	GO:0007026	negative regulation of microtubule depolymerization	0.9341640839313625	0.0658561364463981	1	1
molecular_function	GO:0045131	pre-mRNA branch point binding	0.93411744643323	0.06590304848976614	1	1
biological_process	GO:0097035	regulation of membrane lipid distribution	0.9338549745789442	0.06615434267434539	1	1
biological_process	GO:2001032	regulation of double-strand break repair via nonhomologous end joining	0.9334942668045146	0.06652611273420406	1	1
biological_process	GO:0046434	organophosphate catabolic process	0.9334634860650332	0.06654212670096571	1	1
cellular_component	GO:0070505	pollen coat	0.9334437559990437	0.06659363157672238	1	1
cellular_component	GO:0030014	CCR4-NOT complex	0.933369381158606	0.06663878997878236	1	1
biological_process	GO:0043478	pigment accumulation in response to UV light	0.9333027471727688	0.06671393088425004	1	1
biological_process	GO:0043479	pigment accumulation in tissues in response to UV light	0.9333027471727688	0.06671393088425004	1	1
biological_process	GO:0043480	pigment accumulation in tissues	0.9333027471727688	0.06671393088425004	1	1
biological_process	GO:0043481	anthocyanin accumulation in tissues in response to UV light	0.9333027471727688	0.06671393088425004	1	1
biological_process	GO:0046395	carboxylic acid catabolic process	0.9331829271610447	0.06682064059291437	1	1
cellular_component	GO:0005793	endoplasmic reticulum-Golgi intermediate compartment	0.9330463936370699	0.06696161988526272	1	1
biological_process	GO:0016129	phytosteroid biosynthetic process	0.932901032822403	0.06710994000228421	1	1
biological_process	GO:0016132	brassinosteroid biosynthetic process	0.932901032822403	0.06710994000228421	1	1
biological_process	GO:0019433	triglyceride catabolic process	0.9329012952761826	0.06711922470531173	1	1
biological_process	GO:0080154	regulation of fertilization	0.9328793904046152	0.06714430936318261	1	1
molecular_function	GO:0015115	silicate transmembrane transporter activity	0.9325499841173749	0.06749175762753623	1	1
biological_process	GO:1903533	regulation of protein targeting	0.9325153843519062	0.06750144575446027	1	1
biological_process	GO:1902659	regulation of glucose mediated signaling pathway	0.9325105852510194	0.06751002703477316	1	1
molecular_function	GO:0016849	phosphorus-oxygen lyase activity	0.9323819799124737	0.06763382937026108	1	1
molecular_function	GO:0016768	spermine synthase activity	0.932315474453718	0.06771411996803889	1	1
biological_process	GO:0048026	positive regulation of mRNA splicing, via spliceosome	0.9322752274639214	0.06773938903844201	1	1
biological_process	GO:0050685	positive regulation of mRNA processing	0.9322752274639214	0.06773938903844201	1	1
biological_process	GO:0048457	floral whorl morphogenesis	0.9322465261657662	0.06779482217995747	1	1
biological_process	GO:0010556	regulation of macromolecule biosynthetic process	0.9321625540311764	0.06783866259208216	1	1
cellular_component	GO:0098552	side of membrane	0.9320388933251542	0.0679664901850453	1	1
biological_process	GO:0006457	protein folding	0.931955585361234	0.06804772787560698	1	1
biological_process	GO:0001704	formation of primary germ layer	0.9319068641934253	0.06810882646790961	1	1
biological_process	GO:0022412	cellular process involved in reproduction in multicellular organism	0.9318426795957195	0.06816283528446121	1	1
biological_process	GO:0015919	peroxisomal membrane transport	0.9318358900689963	0.0681766388783237	1	1
biological_process	GO:0016558	protein import into peroxisome matrix	0.9318358900689963	0.0681766388783237	1	1
cellular_component	GO:0098800	inner mitochondrial membrane protein complex	0.9317209549874661	0.06828371575587733	1	1
biological_process	GO:0051483	terpenoid biosynthetic process, mevalonate-independent	0.9317490587310961	0.06829252379796158	1	1
biological_process	GO:0051484	isopentenyl diphosphate biosynthetic process, methylerythritol 4-phosphate pathway involved in terpenoid biosynthetic process	0.9317490587310961	0.06829252379796158	1	1
biological_process	GO:0032973	amino acid export across plasma membrane	0.931578207585937	0.06844262422716851	1	1
biological_process	GO:0080143	regulation of amino acid export	0.931578207585937	0.06844262422716851	1	1
biological_process	GO:1903789	regulation of amino acid transmembrane transport	0.931578207585937	0.06844262422716851	1	1
molecular_function	GO:0004602	glutathione peroxidase activity	0.9315561044427076	0.06845985370634322	1	1
biological_process	GO:0070987	error-free translesion synthesis	0.9314575703414514	0.06858414913003141	1	1
biological_process	GO:0046189	phenol-containing compound biosynthetic process	0.93135974040995	0.06864984736405477	1	1
biological_process	GO:0048236	plant-type sporogenesis	0.9313073963041645	0.06870065419695137	1	1
biological_process	GO:0042753	positive regulation of circadian rhythm	0.9312508143994026	0.06876312733435108	1	1
molecular_function	GO:0080124	pheophytinase activity	0.9312511558815573	0.06876778946777318	1	1
biological_process	GO:1903426	regulation of reactive oxygen species biosynthetic process	0.9312234009004418	0.06879751417757984	1	1
biological_process	GO:0006431	methionyl-tRNA aminoacylation	0.9312198600188021	0.06879884835970107	1	1
cellular_component	GO:0098590	plasma membrane region	0.9311339656435685	0.06887039392537819	1	1
biological_process	GO:0034508	centromere complex assembly	0.931110257157732	0.06890183729314381	1	1
molecular_function	GO:0010291	carotene beta-ring hydroxylase activity	0.9311195357583509	0.06892288757423304	1	1
biological_process	GO:0060260	regulation of transcription initiation from RNA polymerase II promoter	0.9310013481660286	0.06901076102011561	1	1
biological_process	GO:0060261	positive regulation of transcription initiation from RNA polymerase II promoter	0.9310013481660286	0.06901076102011561	1	1
biological_process	GO:2000144	positive regulation of DNA-templated transcription, initiation	0.9310013481660286	0.06901076102011561	1	1
biological_process	GO:0051571	positive regulation of histone H3-K4 methylation	0.9309446166594606	0.06907124474632409	1	1
molecular_function	GO:0003678	DNA helicase activity	0.93089477271469	0.06911119525229548	1	1
biological_process	GO:0006882	cellular zinc ion homeostasis	0.9308212328475939	0.06918841285756727	1	1
biological_process	GO:0006997	nucleus organization	0.9306825654024669	0.06932302171989879	1	1
molecular_function	GO:0004834	tryptophan synthase activity	0.9306471332839029	0.0693741908144323	1	1
biological_process	GO:0045664	regulation of neuron differentiation	0.93051248452518	0.06949840674361363	1	1
biological_process	GO:0050767	regulation of neurogenesis	0.93051248452518	0.06949840674361363	1	1
biological_process	GO:0046856	phosphatidylinositol dephosphorylation	0.9304988842576377	0.06951032436757176	1	1
molecular_function	GO:0051539	4 iron, 4 sulfur cluster binding	0.9303639466607329	0.06964097674888148	1	1
biological_process	GO:0071985	multivesicular body sorting pathway	0.9303666004824259	0.06964168944164562	1	1
biological_process	GO:0000056	ribosomal small subunit export from nucleus	0.9302607212073964	0.06975818782940135	1	1
biological_process	GO:0010035	response to inorganic substance	0.9301808194167126	0.06982103148489671	1	1
molecular_function	GO:0017169	CDP-alcohol phosphatidyltransferase activity	0.9300759041203939	0.06994031927842459	1	1
biological_process	GO:0042743	hydrogen peroxide metabolic process	0.9299871132164712	0.07001851700945794	1	1
biological_process	GO:0031279	regulation of cyclase activity	0.9299154775848687	0.07010902532260599	1	1
biological_process	GO:0009683	indoleacetic acid metabolic process	0.9297116477763946	0.0703057188299796	1	1
biological_process	GO:0000041	transition metal ion transport	0.929664448588449	0.07034048116535907	1	1
biological_process	GO:0080142	regulation of salicylic acid biosynthetic process	0.9296305454454871	0.07038126671793343	1	1
biological_process	GO:1902171	regulation of tocopherol cyclase activity	0.9295278540940134	0.07050228280301463	1	1
biological_process	GO:0010617	circadian regulation of calcium ion oscillation	0.9294977171969854	0.07053242960619832	1	1
biological_process	GO:0071000	response to magnetism	0.9294977171969854	0.07053242960619832	1	1
biological_process	GO:1901529	positive regulation of anion channel activity	0.9294977171969854	0.07053242960619832	1	1
biological_process	GO:1903961	positive regulation of anion transmembrane transport	0.9294977171969854	0.07053242960619832	1	1
cellular_component	GO:0071561	nucleus-vacuole junction	0.9294268854981625	0.07060077328665948	1	1
biological_process	GO:0071465	cellular response to desiccation	0.9293901938873346	0.0706524910542532	1	1
biological_process	GO:1902075	cellular response to salt	0.9293901938873346	0.0706524910542532	1	1
biological_process	GO:0035690	cellular response to drug	0.9293493452236923	0.07065525021508468	1	1
biological_process	GO:0045003	double-strand break repair via synthesis-dependent strand annealing	0.9293122454319629	0.07070390372916247	1	1
cellular_component	GO:0045252	oxoglutarate dehydrogenase complex	0.9292283953487073	0.07079120539598549	1	1
molecular_function	GO:0030604	1-deoxy-D-xylulose-5-phosphate reductoisomerase activity	0.9291904750933341	0.07085285960352339	1	1
biological_process	GO:0010390	histone monoubiquitination	0.9290432786447974	0.0709781447851705	1	1
molecular_function	GO:0017125	deoxycytidyl transferase activity	0.9289301612388929	0.07111329576323466	1	1
molecular_function	GO:0046429	4-hydroxy-3-methylbut-2-en-1-yl diphosphate synthase activity	0.928907623756356	0.07112311177325636	1	1
biological_process	GO:0048354	mucilage biosynthetic process involved in seed coat development	0.9285975448298014	0.07141357645609803	1	1
molecular_function	GO:0015086	cadmium ion transmembrane transporter activity	0.9285864629639452	0.07142519950187354	1	1
biological_process	GO:0006278	RNA-dependent DNA biosynthetic process	0.9284528643953283	0.07155827417944183	1	1
biological_process	GO:0007004	telomere maintenance via telomerase	0.9284528643953283	0.07155827417944183	1	1
molecular_function	GO:1901981	phosphatidylinositol phosphate binding	0.9284161122138154	0.07159128428844408	1	1
biological_process	GO:0033143	regulation of intracellular steroid hormone receptor signaling pathway	0.9284227587855353	0.07159249372481069	1	1
molecular_function	GO:0016303	1-phosphatidylinositol-3-kinase activity	0.9282600326768438	0.07177091748785147	1	1
molecular_function	GO:0035004	phosphatidylinositol 3-kinase activity	0.9282600326768438	0.07177091748785147	1	1
biological_process	GO:1902289	negative regulation of defense response to oomycetes	0.9282535551400772	0.07177699932010118	1	1
cellular_component	GO:0009986	cell surface	0.9282286068528599	0.07177888877111893	1	1
biological_process	GO:0015837	amine transport	0.9281937092038874	0.07182158073321476	1	1
biological_process	GO:0032890	regulation of organic acid transport	0.9281937092038874	0.07182158073321476	1	1
biological_process	GO:0051952	regulation of amine transport	0.9281937092038874	0.07182158073321476	1	1
biological_process	GO:0051955	regulation of amino acid transport	0.9281937092038874	0.07182158073321476	1	1
molecular_function	GO:0004344	glucose dehydrogenase activity	0.9281886140229074	0.07185519051259104	1	1
molecular_function	GO:0047936	glucose 1-dehydrogenase [NAD(P)] activity	0.9281886140229074	0.07185519051259104	1	1
biological_process	GO:0016999	antibiotic metabolic process	0.9278519710905927	0.07215224377485296	1	1
biological_process	GO:0018293	protein-FAD linkage	0.9278843909780575	0.07215899087719657	1	1
biological_process	GO:0072507	divalent inorganic cation homeostasis	0.9278354146431919	0.07216990299953319	1	1
biological_process	GO:0001756	somitogenesis	0.9278410091228034	0.07220239273271267	1	1
biological_process	GO:0001838	embryonic epithelial tube formation	0.9278410091228034	0.07220239273271267	1	1
biological_process	GO:0001841	neural tube formation	0.9278410091228034	0.07220239273271267	1	1
biological_process	GO:0016331	morphogenesis of embryonic epithelium	0.9278410091228034	0.07220239273271267	1	1
biological_process	GO:0035148	tube formation	0.9278410091228034	0.07220239273271267	1	1
biological_process	GO:0072175	epithelial tube formation	0.9278410091228034	0.07220239273271267	1	1
molecular_function	GO:0004825	methionine-tRNA ligase activity	0.9278150434457589	0.07220462571257558	1	1
biological_process	GO:0015748	organophosphate ester transport	0.9278019433086199	0.07220551293781186	1	1
cellular_component	GO:0008023	transcription elongation factor complex	0.9277527525783591	0.07225638961533343	1	1
molecular_function	GO:0000149	SNARE binding	0.9276237830055938	0.07238259029391347	1	1
biological_process	GO:0009647	skotomorphogenesis	0.9276186482284955	0.072403104393849893	1	1
biological_process	GO:0071918	urea transmembrane transport	0.9275802978146033	0.07246322414516448	1	1
cellular_component	GO:0031898	chromoplast envelope	0.9272523875012906	0.07278764999863885	1	1
cellular_component	GO:0046862	chromoplast membrane	0.9272523875012906	0.07278764999863885	1	1
cellular_component	GO:0045239	tricarboxylic acid cycle enzyme complex	0.9266857672331272	0.0733269720946168	1	1
biological_process	GO:0034293	sexual sporulation	0.9263594696573486	0.07364872516072307	1	1
biological_process	GO:0051785	positive regulation of nuclear division	0.9261533513729431	0.07385940563049331	1	1
biological_process	GO:0043001	Golgi to plasma membrane protein transport	0.9260459238420143	0.07397213288809246	1	1
biological_process	GO:0000147	actin cortical patch assembly	0.9260383040374367	0.07398723153891795	1	1
biological_process	GO:0044396	actin cortical patch organization	0.9260383040374367	0.07398723153891795	1	1
biological_process	GO:0016560	protein import into peroxisome matrix, docking	0.9259953872960902	0.07402673758271394	1	1
biological_process	GO:0048384	retinoic acid receptor signaling pathway	0.9260008508048249	0.074043395457836	1	1
biological_process	GO:0048385	regulation of retinoic acid receptor signaling pathway	0.9260008508048249	0.074043395457836	1	1
biological_process	GO:0048387	negative regulation of retinoic acid receptor signaling pathway	0.9260008508048249	0.074043395457836	1	1
biological_process	GO:0034620	cellular response to unfolded protein	0.9258830168526834	0.07412521845172015	1	1
biological_process	GO:0072711	cellular response to hydroxyurea	0.9258847123641596	0.0741374377866102	1	1
molecular_function	GO:0000400	four-way junction DNA binding	0.9258156858773559	0.0742001942758006	1	1
molecular_function	GO:0030957	Tat protein binding	0.9254788597155764	0.0745662039206515	1	1
biological_process	GO:0051084	'de novo' posttranslational protein folding	0.925372853627285	0.07463490838889986	1	1
biological_process	GO:0051085	chaperone cofactor-dependent protein refolding	0.925372853627285	0.07463490838889986	1	1
biological_process	GO:0140029	exocytic process	0.9253508468405361	0.07466065943835287	1	1
molecular_function	GO:0003724	RNA helicase activity	0.9253166331796823	0.07468801719891516	1	1
biological_process	GO:0009415	response to water	0.9251090252275277	0.07489372560572483	1	1
biological_process	GO:0034067	protein localization to Golgi apparatus	0.9250672755788513	0.07494761817347051	1	1
molecular_function	GO:0033897	ribonuclease T2 activity	0.9249852870111811	0.07504086172783841	1	1
biological_process	GO:1903050	regulation of proteolysis involved in cellular protein catabolic process	0.9248982422051173	0.07510955744153536	1	1
biological_process	GO:0097305	response to alcohol	0.924871770657305	0.07513041152645594	1	1
biological_process	GO:1900036	positive regulation of cellular response to heat	0.9247532560547111	0.07527261743070557	1	1
biological_process	GO:0036369	transcription factor catabolic process	0.9245787810161656	0.07545296287830183	1	1
biological_process	GO:1901483	regulation of transcription factor catabolic process	0.9245787810161656	0.07545296287830183	1	1
biological_process	GO:1901485	positive regulation of transcription factor catabolic process	0.9245787810161656	0.07545296287830183	1	1
biological_process	GO:0071806	protein transmembrane transport	0.9245409552653495	0.07546435366437165	1	1
biological_process	GO:0060774	auxin mediated signaling pathway involved in phyllotactic patterning	0.9245300275643177	0.07551488812931628	1	1
molecular_function	GO:0052743	inositol tetrakisphosphate phosphatase activity	0.9242896133011382	0.07573078570881586	1	1
cellular_component	GO:0031201	SNARE complex	0.9242366983634457	0.07577039289095577	1	1
biological_process	GO:0010247	detection of phosphate ion	0.9242084874931099	0.07581752859956403	1	1
biological_process	GO:0090352	regulation of nitrate assimilation	0.9242084874931099	0.07581752859956403	1	1
biological_process	GO:1903314	regulation of nitrogen cycle metabolic process	0.9242084874931099	0.07581752859956403	1	1
biological_process	GO:0032270	positive regulation of cellular protein metabolic process	0.9240927017422084	0.07591101853659821	1	1
molecular_function	GO:0050112	inositol 2-dehydrogenase activity	0.9240721941689841	0.07597351647471018	1	1
biological_process	GO:0046110	xanthine metabolic process	0.9240058318302744	0.07602609558167506	1	1
biological_process	GO:0042276	error-prone translesion synthesis	0.9239580828759683	0.07605789155838427	1	1
cellular_component	GO:0030139	endocytic vesicle	0.9236294353346831	0.07637905289989566	1	1
biological_process	GO:0045490	pectin catabolic process	0.9236102259193477	0.07639695309128969	1	1
biological_process	GO:0010960	magnesium ion homeostasis	0.9233974632436985	0.0766346584694797	1	1
biological_process	GO:0090449	phloem glucosinolate loading	0.9233463605987157	0.07667988040378504	1	1
biological_process	GO:1901349	glucosinolate transport	0.9233463605987157	0.07667988040378504	1	1
biological_process	GO:1990138	neuron projection extension	0.9232676170976424	0.0767586444002405	1	1
biological_process	GO:0031441	negative regulation of mRNA 3'-end processing	0.9232646738884761	0.0767808138713919	1	1
biological_process	GO:1900364	negative regulation of mRNA polyadenylation	0.9232646738884761	0.0767808138713919	1	1
molecular_function	GO:0042974	retinoic acid receptor binding	0.9232461931745597	0.07679989532615394	1	1
biological_process	GO:0006020	inositol metabolic process	0.9232098779379314	0.07680116662718339	1	1
cellular_component	GO:0000333	telomerase catalytic core complex	0.9232062595944297	0.07683546593752799	1	1
molecular_function	GO:0008113	peptide-methionine (S)-S-oxide reductase activity	0.9231765494339521	0.07685606186260041	1	1
biological_process	GO:1905269	positive regulation of chromatin organization	0.9230082591921867	0.07700105763797782	1	1
biological_process	GO:0065002	intracellular protein transmembrane transport	0.9229995682911103	0.07700586055802605	1	1
cellular_component	GO:0090575	RNA polymerase II transcription factor complex	0.9229380820907283	0.07706809687027694	1	1
molecular_function	GO:0036002	pre-mRNA binding	0.9229342755037293	0.07707855160891675	1	1
biological_process	GO:0010019	chloroplast-nucleus signaling pathway	0.9228568109597788	0.0771576353129364	1	1
biological_process	GO:0070198	protein localization to chromosome, telomeric region	0.9228202416485008	0.07720613614359462	1	1
molecular_function	GO:0003997	acyl-CoA oxidase activity	0.9227550395104012	0.07726811729222338	1	1
biological_process	GO:0009737	response to abscisic acid	0.9225822257145329	0.07742003683556986	1	1
cellular_component	GO:0030904	retromer complex	0.9225075691768492	0.07750643813666003	1	1
molecular_function	GO:0047652	allantoate deiminase activity	0.9225062498000619	0.07754017590318385	1	1
biological_process	GO:0031647	regulation of protein stability	0.9224210385472525	0.07758683800816313	1	1
cellular_component	GO:0005654	nucleoplasm	0.9222737608578437	0.0777280239217415	1	1
molecular_function	GO:0015924	mannosyl-oligosaccharide mannosidase activity	0.9221664465599732	0.07785438595069549	1	1
molecular_function	GO:0019140	inositol 3-kinase activity	0.9218543665890963	0.0781923551858914	1	1
cellular_component	GO:0032044	DSIF complex	0.921816681558713	0.07820773889788846	1	1
cellular_component	GO:0005658	alpha DNA polymerase:primase complex	0.921708647370073	0.07831252407332101	1	1
biological_process	GO:0006458	'de novo' protein folding	0.9216541821646783	0.07835375339695982	1	1
biological_process	GO:0009893	positive regulation of metabolic process	0.9216303533198393	0.07837146637315628	1	1
biological_process	GO:0018958	phenol-containing compound metabolic process	0.9216242044025029	0.0783830264366916	1	1
molecular_function	GO:0090448	glucosinolate:proton symporter activity	0.921635498406317	0.07839153360340068	1	1
biological_process	GO:0042726	flavin-containing compound metabolic process	0.9215652264317619	0.07844634218294722	1	1
biological_process	GO:0043617	cellular response to sucrose starvation	0.9212881739717753	0.07874461697994484	1	1
molecular_function	GO:0043783	oxidoreductase activity, oxidizing metal ions with flavin as acceptor	0.9211983322215491	0.07884868657062016	1	1
biological_process	GO:0009743	response to carbohydrate	0.9211110670893647	0.07889364534678656	1	1
molecular_function	GO:0005516	calmodulin binding	0.9210862252923018	0.07891716678381966	1	1
biological_process	GO:0007318	pole plasm protein localization	0.9209650825108368	0.07908143593559536	1	1
biological_process	GO:0031532	actin cytoskeleton reorganization	0.9209650825108368	0.07908143593559536	1	1
biological_process	GO:0007218	neuropeptide signaling pathway	0.9208720248860712	0.07917453502876193	1	1
biological_process	GO:0000209	protein polyubiquitination	0.9207082431594334	0.07929671887098089	1	1
cellular_component	GO:0045263	proton-transporting ATP synthase complex, coupling factor F(o)	0.9207135745681174	0.0793055444103733	1	1
biological_process	GO:0045807	positive regulation of endocytosis	0.9207050975615909	0.07931394262575142	1	1
molecular_function	GO:0010542	nitrate efflux transmembrane transporter activity	0.9206799558834727	0.07936729693872979	1	1
biological_process	GO:0055078	sodium ion homeostasis	0.920596610539973	0.07942103618578278	1	1
biological_process	GO:0055069	zinc ion homeostasis	0.9205696176914347	0.0794395486755809	1	1
biological_process	GO:0048278	vesicle docking	0.9205677169726112	0.07944067972579849	1	1
molecular_function	GO:0031406	carboxylic acid binding	0.9204462296312378	0.07955918528804007	1	1
molecular_function	GO:0043177	organic acid binding	0.9204462296312378	0.07955918528804007	1	1
biological_process	GO:0032509	endosome transport via multivesicular body sorting pathway	0.9204185923102577	0.07959076861380743	1	1
biological_process	GO:0008215	spermine metabolic process	0.9204156796640333	0.07959911191787494	1	1
biological_process	GO:0009684	indoleacetic acid biosynthetic process	0.9204094798416198	0.0796114356863713	1	1
biological_process	GO:0006741	NADP biosynthetic process	0.9203917071858688	0.07963529752495169	1	1
biological_process	GO:0035082	axoneme assembly	0.9203236359227759	0.07969547353818618	1	1
cellular_component	GO:0009930	longitudinal side of cell surface	0.9202172894973248	0.07980750839693651	1	1
biological_process	GO:0006607	NLS-bearing protein import into nucleus	0.9200919461606506	0.079921599323592	1	1
biological_process	GO:0044403	symbiotic process	0.9200488867836791	0.0799553672492429	1	1
biological_process	GO:1902290	positive regulation of defense response to oomycetes	0.9198967357570483	0.08011812871051738	1	1
molecular_function	GO:0047672	anthranilate N-benzoyltransferase activity	0.919826141670742	0.08022149535312117	1	1
molecular_function	GO:0003720	telomerase activity	0.9197308462334315	0.08031683357432695	1	1
molecular_function	GO:0003721	telomerase RNA reverse transcriptase activity	0.9197308462334315	0.08031683357432695	1	1
biological_process	GO:0032922	circadian regulation of gene expression	0.91965723823799606	0.08036056613758114	1	1
cellular_component	GO:0000325	plant-type vacuole	0.9194803967624234	0.08052374519171246	1	1
biological_process	GO:1903335	regulation of vacuolar transport	0.9195026111521545	0.08053074103160063	1	1
molecular_function	GO:0004490	methylglutaconyl-CoA hydratase activity	0.9194444463069325	0.08060336196583029	1	1
cellular_component	GO:0043680	filiform apparatus	0.919258787410441	0.08077185854459801	1	1
biological_process	GO:0010927	cellular component assembly involved in morphogenesis	0.919055608243434	0.08095368987712948	1	1
molecular_function	GO:0004854	xanthine dehydrogenase activity	0.9189840988451893	0.08104985180300306	1	1
biological_process	GO:0006378	mRNA polyadenylation	0.9189481932297815	0.08106129810026097	1	1
molecular_function	GO:0016645	oxidoreductase activity, acting on the CH-NH group of donors	0.9187730907475367	0.08123694904426126	1	1
molecular_function	GO:0033550	MAP kinase tyrosine phosphatase activity	0.9185078121414285	0.0815262889691315	1	1
cellular_component	GO:0042807	central vacuole	0.9184623461774369	0.08155948579056282	1	1
biological_process	GO:0043446	cellular alkane metabolic process	0.9183825689907777	0.0816387475909236	1	1
biological_process	GO:0006522	alanine metabolic process	0.9181542286386973	0.08187334723936024	1	1
biological_process	GO:0006524	alanine catabolic process	0.9181542286386973	0.08187334723936024	1	1
biological_process	GO:0009078	pyruvate family amino acid metabolic process	0.9181542286386973	0.08187334723936024	1	1
biological_process	GO:0009080	pyruvate family amino acid catabolic process	0.9181542286386973	0.08187334723936024	1	1
biological_process	GO:0042851	L-alanine metabolic process	0.9181542286386973	0.08187334723936024	1	1
biological_process	GO:0042853	L-alanine catabolic process	0.9181542286386973	0.08187334723936024	1	1
biological_process	GO:0010262	somatic embryogenesis	0.9180714799992861	0.08195611688573112	1	1
cellular_component	GO:0035267	NuA4 histone acetyltransferase complex	0.9180484165020091	0.08196254617383891	1	1
cellular_component	GO:0043189	H4/H2A histone acetyltransferase complex	0.9180484165020091	0.08196254617383891	1	1
biological_process	GO:0072511	divalent inorganic cation transport	0.9180108867662612	0.08199401475178436	1	1
biological_process	GO:0080093	regulation of photorespiration	0.9179937496306764	0.08205408382217039	1	1
cellular_component	GO:0005769	early endosome	0.9176793434691652	0.08232625510375624	1	1
biological_process	GO:0075732	viral penetration into host nucleus	0.9176104932698242	0.0824375084473723	1	1
biological_process	GO:0050686	negative regulation of mRNA processing	0.9175695848510882	0.08245189150687038	1	1
molecular_function	GO:0005519	cytoskeletal regulatory protein binding	0.9175640031684371	0.0824846442386229	1	1
molecular_function	GO:0005184	neuropeptide hormone activity	0.9175153557613771	0.08253331325495195	1	1
cellular_component	GO:0034271	phosphatidylinositol 3-kinase complex, class III, type I	0.9174798670665433	0.08254557016225694	1	1
cellular_component	GO:0034272	phosphatidylinositol 3-kinase complex, class III, type II	0.9174798670665433	0.08254557016225694	1	1
biological_process	GO:0048280	vesicle fusion with Golgi apparatus	0.9174473593272515	0.08256866859289125	1	1
cellular_component	GO:0033177	proton-transporting two-sector ATPase complex, proton-transporting domain	0.9174149840582195	0.08259640353070608	1	1
molecular_function	GO:0030695	GTPase regulator activity	0.9173141829540747	0.0826915031716492	1	1
biological_process	GO:0030382	sperm mitochondrion organization	0.9173221670816117	0.0827259610206792	1	1
molecular_function	GO:0010210	IAA-Phe conjugate hydrolase activity	0.917027692419764	0.08302119294286325	1	1
molecular_function	GO:0010211	IAA-Leu conjugate hydrolase activity	0.917027692419764	0.08302119294286325	1	1
biological_process	GO:0009723	response to ethylene	0.9169635621928814	0.08304023579656428	1	1
biological_process	GO:0055063	sulfate ion homeostasis	0.9169379862076321	0.0830961637591926	1	1
biological_process	GO:1901656	glycoside transport	0.9169379862076321	0.0830961637591926	1	1
biological_process	GO:0031668	cellular response to extracellular stimulus	0.9167807183199262	0.08322324395698177	1	1
biological_process	GO:0098656	anion transmembrane transport	0.9165168749932964	0.0834879233198722	1	1
biological_process	GO:0043447	alkane biosynthetic process	0.9163967582454359	0.0836275087202506	1	1
biological_process	GO:0007064	mitotic sister chromatid cohesion	0.9163844848812511	0.0836316979815862	1	1
molecular_function	GO:0004860	protein kinase inhibitor activity	0.9163796661301156	0.08363516437251561	1	1
biological_process	GO:0060305	regulation of cell diameter	0.9162098797343243	0.08383873431839162	1	1
biological_process	GO:0071783	endoplasmic reticulum cisternal network organization	0.916115469898263	0.08391893388536587	1	1
biological_process	GO:0071784	endoplasmic reticulum cisternal network assembly	0.916115469898263	0.08391893388536587	1	1
biological_process	GO:0042592	homeostatic process	0.9159343565751787	0.08406803776625926	1	1
molecular_function	GO:0004021	L-alanine:2-oxoglutarate aminotransferase activity	0.9159163184635478	0.08411218908087426	1	1
molecular_function	GO:0047635	alanine-oxo-acid transaminase activity	0.9159163184635478	0.08411218908087426	1	1
biological_process	GO:0000303	response to superoxide	0.9158550392096279	0.08416220615381131	1	1
biological_process	GO:0000305	response to oxygen radical	0.9158550392096279	0.08416220615381131	1	1
molecular_function	GO:0033744	L-methionine:thioredoxin-disulfide S-oxidoreductase activity	0.915502153742096	0.08454740520301562	1	1
molecular_function	GO:0036456	L-methionine-(S)-S-oxide reductase activity	0.915502153742096	0.08454740520301562	1	1
biological_process	GO:0098662	inorganic cation transmembrane transport	0.9150906842383127	0.08491364684436853	1	1
biological_process	GO:0045944	positive regulation of transcription by RNA polymerase II	0.9150316275225198	0.0849725798891614	1	1
biological_process	GO:0071072	negative regulation of phospholipid biosynthetic process	0.9148354615855862	0.08519933524251533	1	1
biological_process	GO:1903726	negative regulation of phospholipid metabolic process	0.9148354615855862	0.08519933524251533	1	1
molecular_function	GO:0070205	2-succinyl-6-hydroxy-2,4-cyclohexadiene-1-carboxylate synthase activity	0.9146839319359807	0.08534488836395548	1	1
biological_process	GO:0055046	microgametogenesis	0.9146394796201388	0.08536938473077738	1	1
molecular_function	GO:0050269	coniferyl-aldehyde dehydrogenase activity	0.9145568014194224	0.08549317251767485	1	1
biological_process	GO:0001816	cytokine production	0.9144506461153625	0.08556210919271667	1	1
cellular_component	GO:0000322	storage vacuole	0.9144449244668611	0.08556606073317174	1	1
biological_process	GO:0019439	aromatic compound catabolic process	0.9142319685282839	0.08577134159452937	1	1
molecular_function	GO:0033293	monocarboxylic acid binding	0.914217755835183	0.08579172654253231	1	1
molecular_function	GO:0001102	RNA polymerase II activating transcription factor binding	0.9141211448205984	0.08590129088913023	1	1
biological_process	GO:0044282	small molecule catabolic process	0.9139357833075286	0.08606790337948722	1	1
biological_process	GO:0045922	negative regulation of fatty acid metabolic process	0.9139287891573884	0.08609146310621885	1	1
biological_process	GO:0051247	positive regulation of protein metabolic process	0.913859972284798	0.08614405459352426	1	1
molecular_function	GO:0033743	peptide-methionine (R)-S-oxide reductase activity	0.9138061870498443	0.086229381302516	1	1
biological_process	GO:0007369	gastrulation	0.9137154959026654	0.08630107264193909	1	1
molecular_function	GO:0016641	oxidoreductase activity, acting on the CH-NH2 group of donors, oxygen as acceptor	0.9135637834103031	0.08645077323095773	1	1
biological_process	GO:0046461	neutral lipid catabolic process	0.9135543313983012	0.08645852377234653	1	1
biological_process	GO:0046464	acylglycerol catabolic process	0.9135543313983012	0.08645852377234653	1	1
biological_process	GO:0050778	positive regulation of immune response	0.9135218152098858	0.08648447284516925	1	1
biological_process	GO:0051303	establishment of chromosome localization	0.9133423763154469	0.08667339343541136	1	1
biological_process	GO:0051511	negative regulation of unidimensional cell growth	0.913212292009823	0.08681003033632062	1	1
biological_process	GO:0030003	cellular cation homeostasis	0.913100357325439	0.08690428511234982	1	1
biological_process	GO:0007507	heart development	0.9129508779521527	0.0870658002001854	1	1
molecular_function	GO:0000062	fatty-acyl-CoA binding	0.9128911515023602	0.08712575252197152	1	1
molecular_function	GO:1901567	fatty acid derivative binding	0.9128911515023602	0.08712575252197152	1	1
biological_process	GO:0071596	ubiquitin-dependent protein catabolic process via the N-end rule pathway	0.9128225297783418	0.08720251017622738	1	1
biological_process	GO:0060627	regulation of vesicle-mediated transport	0.9123417329536084	0.08766539296183495	1	1
cellular_component	GO:0005938	cell cortex	0.9122597419772048	0.08774498421543786	1	1
biological_process	GO:0016095	polyprenol catabolic process	0.912303768041723	0.08774653261731147	1	1
biological_process	GO:0051382	kinetochore assembly	0.9122485528221866	0.08777395432395241	1	1
biological_process	GO:0035220	wing disc development	0.9122151443048567	0.08780540841493123	1	1
biological_process	GO:0006771	riboflavin metabolic process	0.9122025067113481	0.08781203142306682	1	1
biological_process	GO:0009231	riboflavin biosynthetic process	0.9122025067113481	0.08781203142306682	1	1
biological_process	GO:0051307	meiotic chromosome separation	0.9119911211682233	0.08802045685970328	1	1
biological_process	GO:0070646	protein modification by small protein removal	0.9118283998640198	0.08817752953757252	1	1
biological_process	GO:0010244	response to low fluence blue light stimulus by blue low-fluence system	0.9118419875847006	0.08818326218858263	1	1
biological_process	GO:0010373	negative regulation of gibberellin biosynthetic process	0.9118502870523759	0.08820020743386003	1	1
molecular_function	GO:0004181	metallocarboxypeptidase activity	0.9116955712426268	0.08832733602799359	1	1
biological_process	GO:0005984	disaccharide metabolic process	0.911599276156939	0.08840883920000486	1	1
biological_process	GO:0009846	pollen germination	0.9114318046010544	0.08857530595955143	1	1
molecular_function	GO:0004150	dihydroneopterin aldolase activity	0.9114168622622069	0.08863447699495897	1	1
cellular_component	GO:0070062	extracellular exosome	0.9113255094562032	0.08868271940082395	1	1
cellular_component	GO:1903561	extracellular vesicle	0.9113255094562032	0.08868271940082395	1	1
molecular_function	GO:0043221	SMC family protein binding	0.911365523005041	0.08868583841088595	1	1
biological_process	GO:0032957	inositol trisphosphate metabolic process	0.9112299609834617	0.08878534812550742	1	1
biological_process	GO:0000423	mitophagy	0.9111633462317527	0.08885936802105276	1	1
molecular_function	GO:0019786	Atg8-specific protease activity	0.9109024720299159	0.08914908900839391	1	1
biological_process	GO:0048445	carpel morphogenesis	0.9108872015008234	0.08916370328265988	1	1
biological_process	GO:0048462	carpel formation	0.9108872015008234	0.08916370328265988	1	1
molecular_function	GO:0003996	acyl-CoA ligase activity	0.9108342672327714	0.08918129270741448	1	1
molecular_function	GO:0004467	long-chain fatty acid-CoA ligase activity	0.9108342672327714	0.08918129270741448	1	1
molecular_function	GO:0102391	decanoate-CoA ligase activity	0.9108342672327714	0.08918129270741448	1	1
biological_process	GO:0071219	cellular response to molecule of bacterial origin	0.9106428888421818	0.08937793745329914	1	1
biological_process	GO:0035264	multicellular organism growth	0.9105257115371668	0.08949712392226195	1	1
molecular_function	GO:0004647	phosphoserine phosphatase activity	0.91051804674465	0.08951181757587734	1	1
cellular_component	GO:0034518	RNA cap binding complex	0.9104366831224641	0.08958102414674152	1	1
cellular_component	GO:0070985	transcription factor TFIIK complex	0.9103142053863644	0.08971286693365854	1	1
biological_process	GO:0010728	regulation of hydrogen peroxide biosynthetic process	0.910274915222162	0.08977624946383134	1	1
biological_process	GO:0010729	positive regulation of hydrogen peroxide biosynthetic process	0.910274915222162	0.08977624946383134	1	1
biological_process	GO:0007029	endoplasmic reticulum organization	0.9101482510925467	0.08986161589914965	1	1
molecular_function	GO:0004416	hydroxyacylglutathione hydrolase activity	0.91015809125667	0.08987859357518324	1	1
molecular_function	GO:0050511	undecaprenyldiphospho-muramoylpentapeptide beta-N-acetylglucosaminyltransferase activity	0.9100748288182208	0.08997708795979953	1	1
molecular_function	GO:0051991	UDP-N-acetyl-D-glucosamine:N-acetylmuramoyl-L-alanyl-D-glutamyl-meso-2,6-diaminopimelyl-D-alanyl-D-alanine-diphosphoundecaprenol 4-beta-N-acetylglucosaminlytransferase activity	0.9100748288182208	0.08997708795979953	1	1
molecular_function	GO:0045436	lycopene beta cyclase activity	0.90997097299229035	0.09008098832974698	1	1
biological_process	GO:0006253	dCTP catabolic process	0.9095934061056674	0.09043630041892281	1	1
biological_process	GO:0042262	DNA protection	0.9095934061056674	0.09043630041892281	1	1
biological_process	GO:0046065	dCTP metabolic process	0.9095934061056674	0.09043630041892281	1	1
molecular_function	GO:0017077	oxidative phosphorylation uncoupler activity	0.9095228805192155	0.09050044468101304	1	1
biological_process	GO:1901292	nucleoside phosphate catabolic process	0.9094992803350784	0.09051254072100734	1	1
molecular_function	GO:0046982	protein heterodimerization activity	0.9094563449456854	0.09054958346506359	1	1
molecular_function	GO:0016208	AMP binding	0.9094492253486517	0.09056728137539061	1	1
biological_process	GO:0098586	cellular response to virus	0.9093943434869481	0.09062120035592225	1	1
biological_process	GO:0042144	vacuole fusion, non-autophagic	0.9093448204959621	0.09067623017775672	1	1
biological_process	GO:0097576	vacuole fusion	0.9093448204959621	0.09067623017775672	1	1
cellular_component	GO:0002189	ribose phosphate diphosphokinase complex	0.9093341934023688	0.09071307721007849	1	1
biological_process	GO:0006015	5-phosphoribose 1-diphosphate biosynthetic process	0.9092990740724037	0.09075250332831442	1	1
biological_process	GO:0046391	5-phosphoribose 1-diphosphate metabolic process	0.9092990740724037	0.09075250332831442	1	1
biological_process	GO:0045053	protein retention in Golgi apparatus	0.909176313514629	0.09084476618855575	1	1
biological_process	GO:0019058	viral life cycle	0.9091566265007998	0.09085590457218773	1	1
molecular_function	GO:0031072	heat shock protein binding	0.9090308252167361	0.090976316748975	1	1
biological_process	GO:0044409	entry into host	0.9090584193311173	0.09097812257825089	1	1
biological_process	GO:0046718	viral entry into host cell	0.9090584193311173	0.09097812257825089	1	1
biological_process	GO:0033539	fatty acid beta-oxidation using acyl-CoA dehydrogenase	0.9089892831517183	0.09106242488377081	1	1
cellular_component	GO:0046861	glyoxysomal membrane	0.9088589861467551	0.09116223733715123	1	1
biological_process	GO:0006419	alanyl-tRNA aminoacylation	0.908799276916749	0.09122661793290521	1	1
molecular_function	GO:0015645	fatty acid ligase activity	0.9087215114713464	0.09129204944922276	1	1
molecular_function	GO:0031956	medium-chain fatty acid-CoA ligase activity	0.9087215114713464	0.09129204944922276	1	1
molecular_function	GO:0102389	polyprenol reductase activity	0.9086652467340017	0.09138727281034176	1	1
cellular_component	GO:0031965	nuclear membrane	0.9084208283646611	0.09158509343622878	1	1
molecular_function	GO:0051020	GTPase binding	0.9084156580128383	0.09158888212665106	1	1
biological_process	GO:1901879	regulation of protein depolymerization	0.9082401831302106	0.09177208638831336	1	1
cellular_component	GO:0031514	motile cilium	0.9082210776110478	0.0917969537372968	1	1
molecular_function	GO:0004132	dCMP deaminase activity	0.908086299977012	0.09196646601247283	1	1
biological_process	GO:0061077	chaperone-mediated protein folding	0.9078032821397045	0.0922041161797541	1	1
molecular_function	GO:0033729	anthocyanidin reductase activity	0.9078222456986168	0.09223063247699026	1	1
biological_process	GO:0015880	coenzyme A transport	0.90778533378131	0.09224077404006992	1	1
biological_process	GO:0035349	coenzyme A transmembrane transport	0.90778533378131	0.09224077404006992	1	1
biological_process	GO:0071106	adenosine 3',5'-bisphosphate transmembrane transport	0.90778533378131	0.09224077404006992	1	1
biological_process	GO:1990559	mitochondrial coenzyme A transmembrane transport	0.90778533378131	0.09224077404006992	1	1
biological_process	GO:0008360	regulation of cell shape	0.90759895124379	0.09240933013086083	1	1
biological_process	GO:2000071	regulation of defense response by callose deposition	0.9075763180011046	0.09244983360026038	1	1
cellular_component	GO:0009361	succinate-CoA ligase complex (ADP-forming)	0.9075729766809177	0.0924749726564823	1	1
molecular_function	GO:0047259	glucomannan 4-beta-mannosyltransferase activity	0.907468804294649	0.09255771063283258	1	1
biological_process	GO:0006105	succinate metabolic process	0.9074285486817959	0.09262381468873959	1	1
biological_process	GO:0048511	rhythmic process	0.9072744079734556	0.09273034488755916	1	1
biological_process	GO:0043900	regulation of multi-organism process	0.9072271197584567	0.09278263031124989	1	1
cellular_component	GO:0032585	multivesicular body membrane	0.9072344864548012	0.09278514365595525	1	1
biological_process	GO:1903793	positive regulation of anion transport	0.907221751700572	0.09279966309537357	1	1
molecular_function	GO:0047617	acyl-CoA hydrolase activity	0.906981862739706	0.09303497599634081	1	1
biological_process	GO:0061780	mitotic cohesin loading	0.9069581070874055	0.09307905786079085	1	1
biological_process	GO:0070550	rDNA condensation	0.9069581070874055	0.09307905786079085	1	1
biological_process	GO:0071169	establishment of protein localization to chromatin	0.9069581070874055	0.09307905786079085	1	1
biological_process	GO:0071733	transcriptional activation by promoter-enhancer looping	0.9069581070874055	0.09307905786079085	1	1
biological_process	GO:0090202	gene looping	0.9069581070874055	0.09307905786079085	1	1
biological_process	GO:0090579	dsDNA loop formation	0.9069581070874055	0.09307905786079085	1	1
biological_process	GO:0120187	positive regulation of protein localization to chromatin	0.9069581070874055	0.09307905786079085	1	1
biological_process	GO:1905309	positive regulation of cohesin loading	0.9069581070874055	0.09307905786079085	1	1
biological_process	GO:1905405	regulation of mitotic cohesin loading	0.9069581070874055	0.09307905786079085	1	1
biological_process	GO:1905406	positive regulation of mitotic cohesin loading	0.9069581070874055	0.09307905786079085	1	1
biological_process	GO:0044571	[2Fe-2S] cluster assembly	0.9068945957987379	0.09313169830553159	1	1
molecular_function	GO:0045309	protein phosphorylated amino acid binding	0.9068493798113001	0.09318830156067703	1	1
molecular_function	GO:0050815	phosphoserine residue binding	0.9068493798113001	0.09318830156067703	1	1
molecular_function	GO:0099122	RNA polymerase II C-terminal domain binding	0.9068493798113001	0.09318830156067703	1	1
molecular_function	GO:1990269	RNA polymerase II C-terminal domain phosphoserine binding	0.9068493798113001	0.09318830156067703	1	1
cellular_component	GO:0032116	SMC loading complex	0.9068337540861416	0.09320035102266644	1	1
cellular_component	GO:0090694	Scc2-Scc4 cohesin loading complex	0.9068337540861416	0.09320035102266644	1	1
molecular_function	GO:0038198	auxin receptor activity	0.906788877959842	0.09324190409363553	1	1
cellular_component	GO:0000151	ubiquitin ligase complex	0.9066165497916754	0.09338728305355393	1	1
molecular_function	GO:0009824	AMP dimethylallyltransferase activity	0.9066231226093944	0.09341462636065423	1	1
molecular_function	GO:0102483	scopolin beta-glucosidase activity	0.9065759593374262	0.09343599110611545	1	1
biological_process	GO:0006074	(1->3)-beta-D-glucan metabolic process	0.9062338762941339	0.0937802578563115	1	1
biological_process	GO:0009166	nucleotide catabolic process	0.9060322894676461	0.09398095395374595	1	1
biological_process	GO:0001947	heart looping	0.9059766616448599	0.09405392002837731	1	1
biological_process	GO:0010305	leaf vascular tissue pattern formation	0.905415925279245	0.09459307985008714	1	1
cellular_component	GO:0005771	multivesicular body	0.9054078957740206	0.09460206871698462	1	1
biological_process	GO:0035023	regulation of Rho protein signal transduction	0.9052539660328909	0.09477266921623095	1	1
biological_process	GO:0035024	negative regulation of Rho protein signal transduction	0.9052539660328909	0.09477266921623095	1	1
biological_process	GO:0046580	negative regulation of Ras protein signal transduction	0.9052539660328909	0.09477266921623095	1	1
biological_process	GO:0051058	negative regulation of small GTPase mediated signal transduction	0.9052539660328909	0.09477266921623095	1	1
molecular_function	GO:0032552	deoxyribonucleotide binding	0.9051782349788575	0.09485293865373312	1	1
molecular_function	GO:0032556	pyrimidine deoxyribonucleotide binding	0.9051782349788575	0.09485293865373312	1	1
molecular_function	GO:0047840	dCTP diphosphatase activity	0.9051782349788575	0.09485293865373312	1	1
molecular_function	GO:0046404	ATP-dependent polydeoxyribonucleotide 5'-hydroxyl-kinase activity	0.9050661571081318	0.09497205515568918	1	1
molecular_function	GO:0051733	polydeoxyribonucleotide kinase activity	0.9050661571081318	0.09497205515568918	1	1
molecular_function	GO:0051734	ATP-dependent polynucleotide kinase activity	0.9050661571081318	0.09497205515568918	1	1
biological_process	GO:0007097	nuclear migration	0.9049200770947923	0.09510380884521241	1	1
cellular_component	GO:0005635	nuclear envelope	0.9048855643679581	0.09511873724853215	1	1
biological_process	GO:0046496	nicotinamide nucleotide metabolic process	0.9046866115040512	0.09532720973952413	1	1
molecular_function	GO:0030628	pre-mRNA 3'-splice site binding	0.9046473444953788	0.09537690356992434	1	1
cellular_component	GO:0043230	extracellular organelle	0.9044886289712281	0.09551993270216985	1	1
biological_process	GO:0016485	protein processing	0.9040622406266197	0.09594578832074752	1	1
molecular_function	GO:0140030	modification-dependent protein binding	0.9040447729408602	0.09596396280018626	1	1
cellular_component	GO:0030906	retromer, cargo-selective complex	0.9040064064135952	0.09602845861617448	1	1
cellular_component	GO:1905202	methylcrotonoyl-CoA carboxylase complex	0.9039255072313019	0.09612383058114915	1	1
molecular_function	GO:0015204	urea transmembrane transporter activity	0.9036580393213772	0.0963642655675464	1	1
biological_process	GO:0048608	reproductive structure development	0.9036349915364483	0.09636691776828155	1	1
biological_process	GO:0061458	reproductive system development	0.9036349915364483	0.09636691776828155	1	1
biological_process	GO:0009819	drought recovery	0.9032373704200315	0.09678682567968866	1	1
molecular_function	GO:0015228	coenzyme A transmembrane transporter activity	0.9031820017817517	0.09684541309513772	1	1
molecular_function	GO:0071077	adenosine 3',5'-bisphosphate transmembrane transporter activity	0.9031820017817517	0.09684541309513772	1	1
molecular_function	GO:0004813	alanine-tRNA ligase activity	0.9029075964758072	0.09711987541816325	1	1
biological_process	GO:0002213	defense response to insect	0.9028570183941955	0.097160143628096	1	1
cellular_component	GO:0000221	vacuolar proton-transporting V-type ATPase, V1 domain	0.9027805839761284	0.09725460752566517	1	1
biological_process	GO:1900457	regulation of brassinosteroid mediated signaling pathway	0.9025055732161223	0.09750725700660379	1	1
molecular_function	GO:0004534	5'-3' exoribonuclease activity	0.9024397981583905	0.09758777077504999	1	1
[truncated: 9,897 more rows]
