# Supplementary material for: Delayed differentiation of epidermal cells walls can underlie pedomorphosis in plants: the case of pedomorphic petals in the hummingbird-pollinated Caiophora hibiscifolia (Loasaceae, subfam. Loasoideae) species
Source: EvoDevo. 2022 Jan 3;13:1. doi: 10.1186/s13227-021-00186-x (PMC8725396; doi:10.1186/s13227-021-00186-x)
Supplement: Supplementary file 18 — Additional file 18. GO enrichment results for the Loasa heterophylla flower bud vs. Loasa heterophylla mature flower contrast. Wilcox. P-value. [file 13227_2021_186_MOESM18_ESM.tsv]

ontology	node_id	node_name	raw_p_low_rank	raw_p_high_rank	FWER_low_rank	FWER_high_rank
biological_process	GO:0050896	response to stimulus	1	0	1	0
biological_process	GO:1901700	response to oxygen-containing compound	1	0	1	0
cellular_component	GO:0005886	plasma membrane	1	0	1	0
cellular_component	GO:0016020	membrane	1	0	1	0
cellular_component	GO:0016021	integral component of membrane	1	0	1	0
cellular_component	GO:0031224	intrinsic component of membrane	1	0	1	0
biological_process	GO:0006950	response to stress	0.9999999999999999	1.1102230246251565e-16	1	0
cellular_component	GO:0071944	cell periphery	0.9999999999999999	1.1102230246251565e-16	1	0
biological_process	GO:0042221	response to chemical	0.9999999999999997	3.3306690738754696e-16	1	0
biological_process	GO:0006952	defense response	0.9999999999999996	4.440892098500626e-16	1	0
molecular_function	GO:0015318	inorganic molecular entity transmembrane transporter activity	0.9999999999999968	3.219646771412954e-15	1	0
molecular_function	GO:0015075	ion transmembrane transporter activity	0.9999999999999953	4.6629367034256575e-15	1	0
biological_process	GO:0006810	transport	0.9999999999999633	3.674838211509268e-14	1	0
molecular_function	GO:0005215	transporter activity	0.9999999999999561	4.3853809472693683e-14	1	0
molecular_function	GO:0022857	transmembrane transporter activity	0.9999999999999554	4.463096558993129e-14	1	0
biological_process	GO:0007154	cell communication	0.9999999999999414	5.861977570020827e-14	1	0
biological_process	GO:0051234	establishment of localization	0.9999999999999223	7.771561172376096e-14	1	0
biological_process	GO:0010033	response to organic substance	0.9999999999994907	5.092593013955593e-13	1	0
biological_process	GO:0051179	localization	0.9999999999993835	6.166178678768119e-13	1	0
biological_process	GO:0042493	response to drug	0.9999999999993118	6.883382752675971e-13	1	0
cellular_component	GO:0031090	organelle membrane	0.9999999999989908	1.0093037516867298e-12	1	0
molecular_function	GO:0022890	inorganic cation transmembrane transporter activity	0.9999999999982744	1.7258416917798058e-12	1	0
biological_process	GO:0007165	signal transduction	0.9999999999973673	2.6327828805960962e-12	1	0
biological_process	GO:0023052	signaling	0.99999999999721	2.7902125054879434e-12	1	0
molecular_function	GO:0022853	active ion transmembrane transporter activity	0.9999999999971136	2.8869129309327946e-12	1	0
molecular_function	GO:0008324	cation transmembrane transporter activity	0.9999999999965453	3.4551250749359497e-12	1	0
biological_process	GO:0010200	response to chitin	0.9999999999956052	4.395928066003307e-12	1	0
biological_process	GO:0001101	response to acid chemical	0.999999999981097	1.8904544596409778e-11	1	0
biological_process	GO:0098542	defense response to other organism	0.9999999999111145	8.889267100187226e-11	1	0
biological_process	GO:0006970	response to osmotic stress	0.9999999998807136	1.1929845999958388e-10	1	0
biological_process	GO:0009628	response to abiotic stimulus	0.9999999998794221	1.2058487541821705e-10	1	0
molecular_function	GO:0022804	active transmembrane transporter activity	0.9999999993837201	6.16340645187563e-10	1	0
biological_process	GO:0009860	pollen tube growth	0.9999999990203502	9.798735156607563e-10	1	0
biological_process	GO:0035556	intracellular signal transduction	0.9999999989547755	1.0453256038545078e-9	1	0
molecular_function	GO:0015077	monovalent inorganic cation transmembrane transporter activity	0.9999999989329262	1.0672257522159612e-9	1	0
biological_process	GO:0043207	response to external biotic stimulus	0.999999998861858	1.138221628060876e-9	1	0
biological_process	GO:0051707	response to other organism	0.999999998861858	1.138221628060876e-9	1	0
biological_process	GO:0009607	response to biotic stimulus	0.999999998671928	1.3281631350281486e-9	1	0
biological_process	GO:0009719	response to endogenous stimulus	0.9999999978280929	2.1720357734622553e-9	1	0
molecular_function	GO:0015293	symporter activity	0.9999999978233463	2.1770560909573078e-9	1	0
biological_process	GO:0044242	cellular lipid catabolic process	0.9999999972754363	2.7251189083088434e-9	1	0
biological_process	GO:0006979	response to oxidative stress	0.9999999972131581	2.7871752683594764e-9	1	0
biological_process	GO:0009725	response to hormone	0.9999999959796757	4.020562549555962e-9	1	0
molecular_function	GO:0005509	calcium ion binding	0.9999999957130341	4.287595278817946e-9	1	0
biological_process	GO:0009932	cell tip growth	0.9999999949258132	5.075149855926497e-9	1	0
biological_process	GO:0006812	cation transport	0.9999999943263403	5.674274716760408e-9	1	0
molecular_function	GO:0015291	secondary active transmembrane transporter activity	0.9999999919004124	8.100514481412802e-9	1	0
biological_process	GO:0042542	response to hydrogen peroxide	0.999999991629652	8.372503246256713e-9	1	0
biological_process	GO:0044419	interspecies interaction between organisms	0.999999991145874	8.854684319103967e-9	1	0
biological_process	GO:0071456	cellular response to hypoxia	0.9999999907078677	9.293941061194744e-9	1	0
biological_process	GO:0009605	response to external stimulus	0.9999999906665313	9.333997574856312e-9	1	0
molecular_function	GO:0015078	proton transmembrane transporter activity	0.9999999874416894	1.2560159023955464e-8	1	0
cellular_component	GO:0005773	vacuole	0.9999999858792867	1.412163286307333e-8	1	0
biological_process	GO:0048588	developmental cell growth	0.9999999855745793	1.4427872785383045e-8	1	0
biological_process	GO:0044248	cellular catabolic process	0.9999999844841354	1.551677597522172e-8	1	0
biological_process	GO:0036294	cellular response to decreased oxygen levels	0.9999999826930067	1.731028265172796e-8	1	0
biological_process	GO:0071453	cellular response to oxygen levels	0.9999999826930067	1.731028265172796e-8	1	0
biological_process	GO:0006811	ion transport	0.9999999816080604	1.8393372047675882e-8	1	0
biological_process	GO:0033993	response to lipid	0.9999999780470415	2.1954643436572496e-8	1	0
cellular_component	GO:0098588	bounding membrane of organelle	0.9999999770039382	2.2997248771972068e-8	1	0
biological_process	GO:0046677	response to antibiotic	0.9999999755788105	2.4424459788008335e-8	1	0
cellular_component	GO:0012505	endomembrane system	0.999999968698127	3.13031309762124e-8	1	0
biological_process	GO:0070887	cellular response to chemical stimulus	0.9999999603576959	3.9644496352408964e-8	1	0
biological_process	GO:0009651	response to salt stress	0.9999999388137201	6.119194773113179e-8	1	0
biological_process	GO:0044255	cellular lipid metabolic process	0.9999999343420385	6.566256083306854e-8	1	0
molecular_function	GO:0046873	metal ion transmembrane transporter activity	0.9999998513816521	1.486385046156613e-7	1	0
cellular_component	GO:0005887	integral component of plasma membrane	0.9999998189286257	1.810979596283957e-7	1	0
biological_process	GO:0001666	response to hypoxia	0.9999997636885785	2.3634794832361194e-7	1	0
biological_process	GO:0006629	lipid metabolic process	0.9999997036635917	2.963541740896858e-7	1	0
molecular_function	GO:0004674	protein serine/threonine kinase activity	0.9999997020980312	2.97920577319033e-7	1	0
biological_process	GO:0009636	response to toxic substance	0.999999652186277	3.4786217406601594e-7	1	0
biological_process	GO:0070482	response to oxygen levels	0.9999995220154138	4.780553919392361e-7	1	0
biological_process	GO:0009755	hormone-mediated signaling pathway	0.999999512458025	4.875726616893061e-7	1	0
biological_process	GO:0010243	response to organonitrogen compound	0.9999994852855579	5.147749705392002e-7	1	0
biological_process	GO:0006796	phosphate-containing compound metabolic process	0.999999457652409	5.423743827392968e-7	1	0
biological_process	GO:0071702	organic substance transport	0.9999994442781515	5.557511225662282e-7	1	0
biological_process	GO:0036293	response to decreased oxygen levels	0.9999994440980529	5.559841724789294e-7	1	0
biological_process	GO:0048868	pollen tube development	0.9999994328639231	5.672232566977797e-7	1	0
biological_process	GO:0051187	cofactor catabolic process	0.9999994219045304	5.782038010604396e-7	1	0
biological_process	GO:0071495	cellular response to endogenous stimulus	0.9999993480626329	6.519752173694826e-7	1	0
biological_process	GO:0032870	cellular response to hormone stimulus	0.999999346592748	6.534462007046216e-7	1	0
cellular_component	GO:0098805	whole membrane	0.9999992091729081	7.908702045478222e-7	1	0
biological_process	GO:0030001	metal ion transport	0.9999992059587713	7.941224329233165e-7	1	0
molecular_function	GO:0019829	ATPase-coupled cation transmembrane transporter activity	0.9999985656262038	1.4346942011078667e-6	1	0
molecular_function	GO:0042625	ATPase-coupled ion transmembrane transporter activity	0.9999985656262038	1.4346942011078667e-6	1	0
molecular_function	GO:0016491	oxidoreductase activity	0.9999984444160299	1.5556631941526788e-6	1	0
molecular_function	GO:0005516	calmodulin binding	0.9999980439260563	1.9562911266479688e-6	1	0
molecular_function	GO:0008509	anion transmembrane transporter activity	0.99999796119465445	2.03901936002282e-6	1	0
molecular_function	GO:0004842	ubiquitin-protein transferase activity	0.9999977976763985	2.202509603255187e-6	1	0
molecular_function	GO:0019787	ubiquitin-like protein transferase activity	0.9999977243677209	2.275821536779077e-6	1	0
biological_process	GO:0000302	response to reactive oxygen species	0.9999991324264405	8.67700785778247e-7	1	0.001
molecular_function	GO:0015085	calcium ion transmembrane transporter activity	0.9999957875002871	4.213372550410099e-6	1	0.001
molecular_function	GO:0000149	SNARE binding	0.999995392648356	4.608341151901563e-6	1	0.001
biological_process	GO:0016192	vesicle-mediated transport	0.9999988794175556	1.1206687665632487e-6	1	0.002
biological_process	GO:0042737	drug catabolic process	0.9999987373788216	1.2628013210669309e-6	1	0.002
biological_process	GO:0006793	phosphorus metabolic process	0.9999982822933187	1.7177870286211316e-6	1	0.002
biological_process	GO:0071396	cellular response to lipid	0.9999982523147672	1.7478321064912095e-6	1	0.002
biological_process	GO:0065007	biological regulation	0.9999980171906626	1.9828683122113944e-6	1	0.002
biological_process	GO:0009056	catabolic process	0.9999978863719148	2.1137216023037197e-6	1	0.002
biological_process	GO:0051716	cellular response to stimulus	0.9999978600543394	2.140023761088017e-6	1	0.002
biological_process	GO:0009414	response to water deprivation	0.999997568187191	2.4320402358668503e-6	1	0.002
biological_process	GO:0097305	response to alcohol	0.9999975245340644	2.475647678856774e-6	1	0.002
biological_process	GO:1901698	response to nitrogen compound	0.9999973591468236	2.641120267043995e-6	1	0.002
biological_process	GO:0071310	cellular response to organic substance	0.9999968477763876	3.1523867767280223e-6	1	0.002
biological_process	GO:0070838	divalent metal ion transport	0.9999967163669788	3.284136333880916e-6	1	0.002
molecular_function	GO:0015295	solute:proton symporter activity	0.9999908341081106	9.167544859356447e-6	1	0.002
molecular_function	GO:0140096	catalytic activity, acting on a protein	0.9999884707933855	1.1529618874739356e-5	1	0.002
molecular_function	GO:0052689	carboxylic ester hydrolase activity	0.9999871270462328	1.2874427520515042e-5	1	0.002
biological_process	GO:0002376	immune system process	0.9999961705644103	3.829721398340702e-6	1	0.003
biological_process	GO:0072511	divalent inorganic cation transport	0.9999958732326116	4.1273904037852915e-6	1	0.003
biological_process	GO:0009415	response to water	0.9999957764188715	4.223964013005954e-6	1	0.003
biological_process	GO:1901701	cellular response to oxygen-containing compound	0.9999951015365139	4.898777506423535e-6	1	0.003
biological_process	GO:0009737	response to abscisic acid	0.9999949579778706	5.042385813669448e-6	1	0.003
biological_process	GO:0009611	response to wounding	0.9999947567646171	5.243904362850493e-6	1	0.003
biological_process	GO:1901565	organonitrogen compound catabolic process	0.9999941835365833	5.816806002201247e-6	1	0.003
biological_process	GO:0034220	ion transmembrane transport	0.9999940749212438	5.925628029590513e-6	1	0.003
cellular_component	GO:0005789	endoplasmic reticulum membrane	0.9999899645099801	1.0036070576147083e-5	1	0.003
cellular_component	GO:0042175	nuclear outer membrane-endoplasmic reticulum membrane network	0.9999876678737287	1.233283071711e-5	1	0.003
cellular_component	GO:0000325	plant-type vacuole	0.9999808272994739	1.9175006241600734e-5	1	0.003
biological_process	GO:0071705	nitrogen compound transport	0.9999912459178222	8.754524878473724e-6	1	0.005
biological_process	GO:0009856	pollination	0.9999909390336331	9.061901227069846e-6	1	0.005
biological_process	GO:0044706	multi-multicellular organism process	0.9999909390336331	9.061901227069846e-6	1	0.005
biological_process	GO:0009617	response to bacterium	0.9999909286387556	9.072031523893465e-6	1	0.005
molecular_function	GO:0015294	solute:cation symporter activity	0.999973352640724	2.6651717482284454e-5	1	0.005
molecular_function	GO:0015662	ion transmembrane transporter activity, phosphorylative mechanism	0.9999709046121882	2.910207571293899e-5	1	0.005
molecular_function	GO:0003700	DNA-binding transcription factor activity	0.9999679405252639	3.206112067133393e-5	1	0.005
molecular_function	GO:0016773	phosphotransferase activity, alcohol group as acceptor	0.9999663144068879	3.368712712326083e-5	1	0.005
cellular_component	GO:0005777	peroxisome	0.9999657825663048	3.4220481617386334e-5	1	0.005
cellular_component	GO:0042579	microbody	0.9999657825663048	3.4220481617386334e-5	1	0.005
molecular_function	GO:0046527	glucosyltransferase activity	0.9999604470726672	3.955769791819108e-5	1	0.006
molecular_function	GO:0042578	phosphoric ester hydrolase activity	0.9999602419042454	3.976122891835576e-5	1	0.007
cellular_component	GO:0031201	SNARE complex	0.9999571772321029	4.2831617638738884e-5	1	0.009
biological_process	GO:0016050	vesicle organization	0.9999871070514164	1.2894969449783744e-5	1	0.01
biological_process	GO:0010035	response to inorganic substance	0.9999857479462357	1.4252920420787518e-5	1	0.012
biological_process	GO:0050832	defense response to fungus	0.9999836183623511	1.6383177681600358e-5	1	0.014
biological_process	GO:0060560	developmental growth involved in morphogenesis	0.9999835794559119	1.6422064104126832e-5	1	0.014
biological_process	GO:0048878	chemical homeostasis	0.9999834422859858	1.6559026025819712e-5	1	0.014
biological_process	GO:0010817	regulation of hormone levels	0.999982479572942	1.752196610904644e-5	1	0.015
biological_process	GO:0098655	cation transmembrane transport	0.999982196456667	1.780567836695557e-5	1	0.015
biological_process	GO:0042742	defense response to bacterium	0.9999820091793689	1.7992227203111888e-5	1	0.015
molecular_function	GO:0004672	protein kinase activity	0.9999512848193058	4.871749719570495e-5	1	0.015
cellular_component	GO:0031410	cytoplasmic vesicle	0.9999367364253675	6.326649896093439e-5	1	0.015
cellular_component	GO:0009705	plant-type vacuole membrane	0.9999326909140357	6.731788796887628e-5	1	0.015
cellular_component	GO:0031982	vesicle	0.9999324396084479	6.756341556457546e-5	1	0.015
cellular_component	GO:0097708	intracellular vesicle	0.9999315970214487	6.840612194103368e-5	1	0.015
molecular_function	GO:0008194	UDP-glycosyltransferase activity	0.9999472632911562	5.27415959626909e-5	1	0.016
biological_process	GO:0031347	regulation of defense response	0.9999794571783858	2.0544647562292795e-5	1	0.017
biological_process	GO:0098662	inorganic cation transmembrane transport	0.9999792181833961	2.0784317315225564e-5	1	0.017
biological_process	GO:0048583	regulation of response to stimulus	0.9999774437422727	2.2557439519066413e-5	1	0.019
cellular_component	GO:0005774	vacuolar membrane	0.9999162128416029	8.3792022777196e-5	1	0.02
molecular_function	GO:0005388	calcium transmembrane transporter activity, phosphorylative mechanism	0.9999217984250425	7.822671363522105e-5	1	0.021
biological_process	GO:0071215	cellular response to abscisic acid stimulus	0.9999744573709047	2.554494072182223e-5	1	0.022
biological_process	GO:0097306	cellular response to alcohol	0.9999744573709047	2.554494072182223e-5	1	0.022
biological_process	GO:0071229	cellular response to acid chemical	0.9999743488181212	2.5652938205777964e-5	1	0.022
biological_process	GO:0008219	cell death	0.9999737795151302	2.6222870077252658e-5	1	0.023
biological_process	GO:0042445	hormone metabolic process	0.9999732739064578	2.6728775547768535e-5	1	0.024
biological_process	GO:0016049	cell growth	0.9999668239044012	3.317871440022824e-5	1	0.031
biological_process	GO:1900424	regulation of defense response to bacterium	0.9999631565183329	3.685039273559898e-5	1	0.035
molecular_function	GO:0008289	lipid binding	0.9998863112065319	1.1369869938349098e-4	1	0.037
biological_process	GO:0055085	transmembrane transport	0.9999598086631148	4.019388226794707e-5	1	0.039
biological_process	GO:0098660	inorganic ion transmembrane transport	0.9999584121446247	4.159247324964088e-5	1	0.039
molecular_function	GO:0008514	organic anion transmembrane transporter activity	0.9998795664646127	1.2044649720222012e-4	1	0.04
cellular_component	GO:0005778	peroxisomal membrane	0.9998349197282265	1.651117584098305e-4	1	0.044
cellular_component	GO:0031903	microbody membrane	0.9998349197282265	1.651117584098305e-4	1	0.044
biological_process	GO:0019722	calcium-mediated signaling	0.999955759848913	4.4250576357485194e-5	1	0.045
biological_process	GO:0006665	sphingolipid metabolic process	0.9999551862608975	4.4822809790678875e-5	1	0.045
biological_process	GO:0009738	abscisic acid-activated signaling pathway	0.9999526614832049	4.734281182772193e-5	1	0.049
molecular_function	GO:0051213	dioxygenase activity	0.9998621673840171	1.3784748784428924e-4	1	0.049
molecular_function	GO:0045735	nutrient reservoir activity	0.9998557242725323	1.443178552162916e-4	1	0.054
molecular_function	GO:0009678	pyrophosphate hydrolysis-driven proton transmembrane transporter activity	0.9998448982060173	1.551351107803578e-4	1	0.062
biological_process	GO:0061024	membrane organization	0.9999425296390966	5.747572206127316e-5	1	0.063
biological_process	GO:0009620	response to fungus	0.9999413589701998	5.864566457047804e-5	1	0.065
biological_process	GO:0006955	immune response	0.9999412187275121	5.8785453968090984e-5	1	0.065
biological_process	GO:0072329	monocarboxylic acid catabolic process	0.9999406850172198	5.932522406371099e-5	1	0.068
biological_process	GO:0055067	monovalent inorganic cation homeostasis	0.9999385715007156	6.14390842796908e-5	1	0.072
biological_process	GO:0016042	lipid catabolic process	0.99993396217029	6.604406829069376e-5	1	0.078
molecular_function	GO:0015116	sulfate transmembrane transporter activity	0.999812917912219	1.8714299441635607e-4	1	0.082
biological_process	GO:0065008	regulation of biological quality	0.9999232986750807	7.67046612484279e-5	1	0.09
biological_process	GO:0046777	protein autophosphorylation	0.9999209772561879	7.903009283360962e-5	1	0.092
biological_process	GO:0042446	hormone biosynthetic process	0.9999194544998616	8.055433119524835e-5	1	0.094
biological_process	GO:0015711	organic anion transport	0.9999190606203109	8.094791494073217e-5	1	0.095
biological_process	GO:0012501	programmed cell death	0.9999148569688948	8.515077490278689e-5	1	0.097
molecular_function	GO:0016298	lipase activity	0.9997634451620051	2.3658553152094974e-4	1	0.102
biological_process	GO:0140352	export from cell	0.9999120308864153	8.797992709941305e-5	1	0.105
biological_process	GO:0009826	unidimensional cell growth	0.9999114038275826	8.860419117473484e-5	1	0.106
molecular_function	GO:0016301	kinase activity	0.9997506146535321	2.493950928516009e-4	1	0.111
cellular_component	GO:0005794	Golgi apparatus	0.9996060442251742	3.93969933415117e-4	1	0.115
molecular_function	GO:0140110	transcription regulator activity	0.9997279699262146	2.7204162495630957e-4	1	0.12
biological_process	GO:0046395	carboxylic acid catabolic process	0.9998822643656664	1.1774834403743828e-4	1	0.128
biological_process	GO:0009266	response to temperature stimulus	0.999879083150169	1.2092475995872931e-4	1	0.129
molecular_function	GO:0004620	phospholipase activity	0.999713158573848	2.86884641497287e-4	1	0.129
molecular_function	GO:0016757	transferase activity, transferring glycosyl groups	0.9997029085420195	2.9710892524514865e-4	1	0.133
biological_process	GO:0042744	hydrogen peroxide catabolic process	0.9998733909953881	1.2663371027177295e-4	1	0.136
biological_process	GO:0006643	membrane lipid metabolic process	0.9998680331537909	1.3198391433622003e-4	1	0.142
biological_process	GO:0006644	phospholipid metabolic process	0.9998619345801348	1.380774325323575e-4	1	0.148
biological_process	GO:0015672	monovalent inorganic cation transport	0.9998615152819625	1.3850127482195607e-4	1	0.149
cellular_component	GO:1990351	transporter complex	0.9994985991780327	5.015040826835682e-4	1	0.154
biological_process	GO:0040007	growth	0.9998555843894101	1.4442361866995324e-4	1	0.155
molecular_function	GO:1901981	phosphatidylinositol phosphate binding	0.9996321299175972	3.679424851349422e-4	1	0.161
cellular_component	GO:0005768	endosome	0.9994506064494343	5.494211158411089e-4	1	0.17
molecular_function	GO:0016758	transferase activity, transferring hexosyl groups	0.9996009127190699	3.9911667875669465e-4	1	0.181
biological_process	GO:0080142	regulation of salicylic acid biosynthetic process	0.999832399135572	1.6765715756805744e-4	1	0.182
biological_process	GO:0016054	organic acid catabolic process	0.9998314588063097	1.685589156699141e-4	1	0.182
cellular_component	GO:0033176	proton-transporting V-type ATPase complex	0.999410612759938	5.895212832102148e-4	1	0.184
cellular_component	GO:0005743	mitochondrial inner membrane	0.9993629977136851	6.370483986636311e-4	1	0.195
biological_process	GO:0009626	plant-type hypersensitive response	0.9998221788798388	1.7784446306823298e-4	1	0.196
biological_process	GO:0034050	host programmed cell death induced by symbiont	0.9998221788798388	1.7784446306823298e-4	1	0.196
biological_process	GO:0016999	antibiotic metabolic process	0.9998150190723697	1.8500253684150536e-4	1	0.202
biological_process	GO:0045087	innate immune response	0.9998149058629326	1.851074045760015e-4	1	0.202
molecular_function	GO:0005484	SNAP receptor activity	0.9995327816301064	4.673176329473838e-4	1	0.208
cellular_component	GO:0070469	respirasome	0.9992707153501568	7.293869506399542e-4	1	0.215
cellular_component	GO:0034702	ion channel complex	0.9992697023315388	7.304652701641823e-4	1	0.215
molecular_function	GO:0005543	phospholipid binding	0.9995150777874545	4.849779982026847e-4	1	0.218
biological_process	GO:0000160	phosphorelay signal transduction system	0.999803345304061	1.9667465954631425e-4	1	0.219
biological_process	GO:0015996	chlorophyll catabolic process	0.9998027872254573	1.9726563183086743e-4	1	0.22
biological_process	GO:0046149	pigment catabolic process	0.9998027872254573	1.9726563183086743e-4	1	0.22
biological_process	GO:0043562	cellular response to nitrogen levels	0.9997957588888408	2.0429204652794297e-4	1	0.227
biological_process	GO:0071369	cellular response to ethylene stimulus	0.9997821324716689	2.17891029382411e-4	1	0.242
biological_process	GO:0017144	drug metabolic process	0.9997791201453361	2.2089314661066783e-4	1	0.246
biological_process	GO:0009873	ethylene-activated signaling pathway	0.9997747597030706	2.252649390245276e-4	1	0.249
biological_process	GO:0010941	regulation of cell death	0.9997683288557335	2.3169793273847272e-4	1	0.253
biological_process	GO:0019932	second-messenger-mediated signaling	0.999765594348054	2.3445331694904592e-4	1	0.254
biological_process	GO:0048468	cell development	0.9997583207001661	2.416973905070563e-4	1	0.26
biological_process	GO:0090332	stomatal closure	0.9997554455592487	2.445966406623423e-4	1	0.263
biological_process	GO:0022904	respiratory electron transport chain	0.9997437945295211	2.562670813663903e-4	1	0.268
biological_process	GO:0006900	vesicle budding from membrane	0.9997366582975497	2.633919667232032e-4	1	0.276
biological_process	GO:0044282	small molecule catabolic process	0.9997340332417334	2.6598996716997725e-4	1	0.279
biological_process	GO:0009723	response to ethylene	0.9997337773954831	2.662471872141303e-4	1	0.279
cellular_component	GO:0019897	extrinsic component of plasma membrane	0.9989381431532435	0.001062071784364682	1	0.301
molecular_function	GO:1902936	phosphatidylinositol bisphosphate binding	0.999306431974023	6.937285717916186e-4	1	0.306
cellular_component	GO:1902495	transmembrane transporter complex	0.9988786614845764	0.001121580789668175	1	0.314
biological_process	GO:0010118	stomatal movement	0.9997055348296048	2.94496804999711e-4	1	0.324
molecular_function	GO:0016791	phosphatase activity	0.9992610577064939	7.389948783421696e-4	1	0.327
biological_process	GO:0050789	regulation of biological process	0.9996992521633162	3.0075484288971666e-4	1	0.328
biological_process	GO:0009408	response to heat	0.9996936457380706	3.0638227832602283e-4	1	0.337
biological_process	GO:0010150	leaf senescence	0.9996806582498865	3.193755845006807e-4	1	0.353
molecular_function	GO:0043531	ADP binding	0.9992041495636348	7.959582276545474e-4	1	0.355
biological_process	GO:0017001	antibiotic catabolic process	0.9996620458328521	3.3800839989195364e-4	1	0.375
biological_process	GO:0006816	calcium ion transport	0.9996568777138882	3.431752981502001e-4	1	0.38
molecular_function	GO:0005545	1-phosphatidylinositol binding	0.9991657126449477	8.345404029431736e-4	1	0.38
cellular_component	GO:0033177	proton-transporting two-sector ATPase complex, proton-transporting domain	0.9986359817135921	0.0013643528975287866	1	0.395
cellular_component	GO:0045240	dihydrolipoyl dehydrogenase complex	0.9986284818343854	0.0013720103068933787	1	0.398
cellular_component	GO:0005770	late endosome	0.9986031135435344	0.0013970168055700283	1	0.402
cellular_component	GO:0098800	inner mitochondrial membrane protein complex	0.9985679825252454	0.001432183343885618	1	0.408
molecular_function	GO:0020037	heme binding	0.9991021343019721	8.979429155074881e-4	1	0.409
molecular_function	GO:0070696	transmembrane receptor protein serine/threonine kinase binding	0.9990932346698473	9.070767809867819e-4	1	0.411
biological_process	GO:0008610	lipid biosynthetic process	0.9996170723537311	3.829482827916175e-4	1	0.423
cellular_component	GO:0010008	endosome membrane	0.9984806867518693	0.0015194166844417767	1	0.425
molecular_function	GO:0009931	calcium-dependent protein serine/threonine kinase activity	0.9990294360962264	9.70752366568628e-4	1	0.442
molecular_function	GO:0010857	calcium-dependent protein kinase activity	0.9990294360962264	9.70752366568628e-4	1	0.442
molecular_function	GO:0017022	myosin binding	0.9990268718610933	9.733473891374578e-4	1	0.443
biological_process	GO:0008300	isoprenoid catabolic process	0.9995765500736684	4.235742223598349e-4	1	0.455
cellular_component	GO:0030133	transport vesicle	0.9983599369655288	0.0016402597120134255	1	0.459
molecular_function	GO:0015079	potassium ion transmembrane transporter activity	0.9989384827487834	0.0010616890942305446	1	0.484
biological_process	GO:0009697	salicylic acid biosynthetic process	0.9995313796977222	4.687485700380911e-4	1	0.5
molecular_function	GO:0003846	2-acylglycerol O-acyltransferase activity	0.9988754596595736	0.0011249021583930041	1	0.512
molecular_function	GO:0090430	caffeoyl-CoA: alcohol caffeoyl transferase activity	0.9988754596595736	0.0011249021583930041	1	0.512
cellular_component	GO:0016469	proton-transporting two-sector ATPase complex	0.9980606745151296	0.0019396233613094838	1	0.519
biological_process	GO:0050794	regulation of cellular process	0.9995034447824875	4.965667867372625e-4	1	0.524
molecular_function	GO:0016740	transferase activity	0.9988376762951352	0.001162350951591784	1	0.526
molecular_function	GO:0015171	amino acid transmembrane transporter activity	0.9988326638948054	0.001167506995171208	1	0.528
biological_process	GO:0010929	positive regulation of auxin mediated signaling pathway	0.9994876194661615	5.125621359549637e-4	1	0.533
biological_process	GO:0009753	response to jasmonic acid	0.9994850297961217	5.150242591639431e-4	1	0.533
molecular_function	GO:0016762	xyloglucan:xyloglucosyl transferase activity	0.998786693758459	0.0012136183352448038	1	0.54
biological_process	GO:0006468	protein phosphorylation	0.9994683562405154	5.316700149069487e-4	1	0.543
molecular_function	GO:0008515	sucrose transmembrane transporter activity	0.9987783289077674	0.0012221995115717643	1	0.544
molecular_function	GO:0015154	disaccharide transmembrane transporter activity	0.9987783289077674	0.0012221995115717643	1	0.544
molecular_function	GO:0015157	oligosaccharide transmembrane transporter activity	0.9987783289077674	0.0012221995115717643	1	0.544
biological_process	GO:0016310	phosphorylation	0.9994543951327257	5.456290018700516e-4	1	0.552
biological_process	GO:0032101	regulation of response to external stimulus	0.9994534092371709	5.466360631247724e-4	1	0.553
biological_process	GO:0042592	homeostatic process	0.9994272311367802	5.728001297633512e-4	1	0.577
cellular_component	GO:0090406	pollen tube	0.9976523462854929	0.0023480236541447708	1	0.579
biological_process	GO:0055114	oxidation-reduction process	0.999398961287724	6.010773422517879e-4	1	0.597
biological_process	GO:0002831	regulation of response to biotic stimulus	0.9993970841167854	6.029674505007021e-4	1	0.599
biological_process	GO:0002237	response to molecule of bacterial origin	0.9993804805783533	6.196173691415119e-4	1	0.609
biological_process	GO:0042773	ATP synthesis coupled electron transport	0.9993685031014572	6.316567869423251e-4	1	0.613
biological_process	GO:0006787	porphyrin-containing compound catabolic process	0.999357761707544	6.42389231065077e-4	1	0.62
biological_process	GO:0033015	tetrapyrrole catabolic process	0.999357761707544	6.42389231065077e-4	1	0.62
molecular_function	GO:0005179	hormone activity	0.9985140300119396	0.0014864169606046973	1	0.623
molecular_function	GO:0008271	secondary active sulfate transmembrane transporter activity	0.9984933418606925	0.001507110785509358	1	0.631
biological_process	GO:0014070	response to organic cyclic compound	0.9993304709613856	6.695779079456399e-4	1	0.633
biological_process	GO:0010119	regulation of stomatal movement	0.9993278426892986	6.722427703783618e-4	1	0.634
cellular_component	GO:0046861	glyoxysomal membrane	0.9972952736091597	0.0027058054186346325	1	0.648
cellular_component	GO:0000421	autophagosome membrane	0.9972859318448262	0.002714739604759986	1	0.652
biological_process	GO:0009166	nucleotide catabolic process	0.9992854866957942	7.147085417010812e-4	1	0.657
biological_process	GO:0006464	cellular protein modification process	0.9992785896478892	7.21431388268412e-4	1	0.661
biological_process	GO:0036211	protein modification process	0.9992785896478892	7.21431388268412e-4	1	0.661
biological_process	GO:0007568	aging	0.9992781793019305	7.218840153737638e-4	1	0.662
molecular_function	GO:0015562	efflux transmembrane transporter activity	0.9983686617588402	0.001631735707392834	1	0.665
biological_process	GO:0006635	fatty acid beta-oxidation	0.9992597139950086	7.404385690095161e-4	1	0.668
biological_process	GO:1901000	regulation of response to salt stress	0.9992522939928947	7.478262311690909e-4	1	0.676
biological_process	GO:0016115	terpenoid catabolic process	0.9992520896239682	7.481559160834594e-4	1	0.676
biological_process	GO:0046885	regulation of hormone biosynthetic process	0.9992517917758786	7.483423038149306e-4	1	0.676
cellular_component	GO:0031226	intrinsic component of plasma membrane	0.9970856106985183	0.002914566050443379	1	0.682
cellular_component	GO:0098590	plasma membrane region	0.9969954545636843	0.0030048466801647633	1	0.694
cellular_component	GO:0034703	cation channel complex	0.9969936082187875	0.0030073950324152054	1	0.694
biological_process	GO:0060548	negative regulation of cell death	0.9992122560459485	7.878759414389203e-4	1	0.7
cellular_component	GO:0098793	presynapse	0.9969717121574	0.0030290592479319534	1	0.701
biological_process	GO:0080134	regulation of response to stress	0.999194756834331	8.052887064008418e-4	1	0.706
molecular_function	GO:0042626	ATPase-coupled transmembrane transporter activity	0.9981826215488843	0.001817538274155095	1	0.71
biological_process	GO:0009816	defense response to bacterium, incompatible interaction	0.9991863176574732	8.13835690143816e-4	1	0.711
cellular_component	GO:0005783	endoplasmic reticulum	0.9968444524470175	0.0031556588540523345	1	0.714
cellular_component	GO:0000323	lytic vacuole	0.9968341437414546	0.0031661825948633426	1	0.716
molecular_function	GO:0009055	electron transfer activity	0.99814195180906	0.0018582446658439444	1	0.726
molecular_function	GO:0010295	(+)-abscisic acid 8'-hydroxylase activity	0.9981272933973719	0.0018734289183084396	1	0.729
biological_process	GO:0080092	regulation of pollen tube growth	0.9991070962665486	8.93118162437756e-4	1	0.751
cellular_component	GO:0098796	membrane protein complex	0.9965914198035535	0.003408727926831001	1	0.751
biological_process	GO:0030258	lipid modification	0.9990982017732352	9.018963265177149e-4	1	0.754
cellular_component	GO:0032586	protein storage vacuole membrane	0.9965775465171913	0.003423580828634476	1	0.754
molecular_function	GO:0004420	hydroxymethylglutaryl-CoA reductase (NADPH) activity	0.9980242426500733	0.0019767604532426875	1	0.758
biological_process	GO:0061025	membrane fusion	0.999050738389346	9.494164668727434e-4	1	0.768
biological_process	GO:0009625	response to insect	0.9990323281833146	9.679221981743202e-4	1	0.772
biological_process	GO:0009817	defense response to fungus, incompatible interaction	0.9990320944728082	9.681007590726098e-4	1	0.772
molecular_function	GO:0032552	deoxyribonucleotide binding	0.9979204497332317	0.0020807636365175464	1	0.773
molecular_function	GO:0032556	pyrimidine deoxyribonucleotide binding	0.9979204497332317	0.0020807636365175464	1	0.773
molecular_function	GO:0047840	dCTP diphosphatase activity	0.9979204497332317	0.0020807636365175464	1	0.773
biological_process	GO:0090693	plant organ senescence	0.9990140557848279	9.860386102183982e-4	1	0.777
molecular_function	GO:0005546	phosphatidylinositol-4,5-bisphosphate binding	0.9978728489858772	0.002127643444208349	1	0.78
molecular_function	GO:0016701	oxidoreductase activity, acting on single donors with incorporation of molecular oxygen	0.9978475095825515	0.002152857412851983	1	0.782
cellular_component	GO:0045202	synapse	0.9962374151229539	0.0037630808100441726	1	0.785
biological_process	GO:0070588	calcium ion transmembrane transport	0.9989722042116116	0.0010279729466395882	1	0.791
cellular_component	GO:0005764	lysosome	0.996078890990204	0.003921521691614527	1	0.796
molecular_function	GO:0035251	UDP-glucosyltransferase activity	0.9977063816599093	0.0022938513272455774	1	0.805
biological_process	GO:1902600	proton transmembrane transport	0.9989315845421062	0.001068586098584734	1	0.807
biological_process	GO:0006865	amino acid transport	0.9989288134820324	0.0010713273805967871	1	0.808
biological_process	GO:0051017	actin filament bundle assembly	0.9989045649856372	0.0010957241872850965	1	0.813
biological_process	GO:0061572	actin filament bundle organization	0.9989045649856372	0.0010957241872850965	1	0.813
cellular_component	GO:0031966	mitochondrial membrane	0.9958718844566736	0.004128330345736675	1	0.813
molecular_function	GO:0050664	oxidoreductase activity, acting on NAD(P)H, oxygen as acceptor	0.9975664262267364	0.0024344306538783833	1	0.822
cellular_component	GO:0005740	mitochondrial envelope	0.9957726923175494	0.004227522586572108	1	0.825
biological_process	GO:0003333	amino acid transmembrane transport	0.9988623839679015	0.0011377967755067386	1	0.826
biological_process	GO:0006820	anion transport	0.9988237130923188	0.0011763684284007425	1	0.838
biological_process	GO:0042775	mitochondrial ATP synthesis coupled electron transport	0.9988191277448033	0.0011811727873155542	1	0.84
biological_process	GO:0050801	ion homeostasis	0.9988143042274696	0.0011857778900798976	1	0.842
molecular_function	GO:0005342	organic acid transmembrane transporter activity	0.9974208338612053	0.002579439416129592	1	0.847
molecular_function	GO:0046943	carboxylic acid transmembrane transporter activity	0.9974208338612053	0.002579439416129592	1	0.847
biological_process	GO:0022406	membrane docking	0.9987819313177113	0.0012182656058409291	1	0.848
biological_process	GO:0140056	organelle localization by membrane tethering	0.9987819313177113	0.0012182656058409291	1	0.848
molecular_function	GO:0015112	nitrate transmembrane transporter activity	0.9973033302784946	0.002697437500049027	1	0.858
cellular_component	GO:0005776	autophagosome	0.9951180563720202	0.004882733043523935	1	0.871
biological_process	GO:0098771	inorganic ion homeostasis	0.9986841535991486	0.0013159409832617097	1	0.873
biological_process	GO:0009814	defense response, incompatible interaction	0.9986395571289218	0.001360571170446745	1	0.885
biological_process	GO:0061687	detoxification of inorganic compound	0.998619732614825	0.0013809816336511904	1	0.889
biological_process	GO:0097501	stress response to metal ion	0.998619732614825	0.0013809816336511904	1	0.889
molecular_function	GO:0004427	inorganic diphosphatase activity	0.9969898559602165	0.003010856512903226	1	0.889
cellular_component	GO:0019898	extrinsic component of membrane	0.9948428446035903	0.005157641043373906	1	0.894
molecular_function	GO:0004805	trehalose-phosphatase activity	0.996921417364164	0.003079805905426003	1	0.896
cellular_component	GO:0045239	tricarboxylic acid cycle enzyme complex	0.9947669525843038	0.005234426388892044	1	0.9
molecular_function	GO:0008763	UDP-N-acetylmuramate-L-alanine ligase activity	0.996871305205826	0.0031304499782587314	1	0.901
molecular_function	GO:0004806	triglyceride lipase activity	0.9967845696970716	0.003216469083282103	1	0.905
molecular_function	GO:0016684	oxidoreductase activity, acting on peroxide as acceptor	0.9967707518505288	0.0032296285253653467	1	0.906
biological_process	GO:0046189	phenol-containing compound biosynthetic process	0.9984998757035946	0.0015004780955173436	1	0.907
biological_process	GO:1901575	organic substance catabolic process	0.9984939697575782	0.0015060776610353876	1	0.908
molecular_function	GO:0016651	oxidoreductase activity, acting on NAD(P)H	0.9967613463491163	0.0032390193365890996	1	0.908
molecular_function	GO:0030545	receptor regulator activity	0.9967300827433089	0.003270625030636687	1	0.91
molecular_function	GO:0030546	signaling receptor activator activity	0.9967300827433089	0.003270625030636687	1	0.91
molecular_function	GO:0048018	receptor ligand activity	0.9967300827433089	0.003270625030636687	1	0.91
cellular_component	GO:0005947	mitochondrial alpha-ketoglutarate dehydrogenase complex	0.9945844945384036	0.005417752872162951	1	0.911
cellular_component	GO:0030062	mitochondrial tricarboxylic acid cycle enzyme complex	0.9945844945384036	0.005417752872162951	1	0.911
biological_process	GO:0048584	positive regulation of response to stimulus	0.9984254681401512	0.0015746346813999557	1	0.919
molecular_function	GO:0015215	nucleotide transmembrane transporter activity	0.9966054242597896	0.0033950754667724237	1	0.921
biological_process	GO:0010337	regulation of salicylic acid metabolic process	0.9984108984035888	0.0015894405677532308	1	0.922
molecular_function	GO:0035091	phosphatidylinositol binding	0.9964635606064797	0.0035368861005891095	1	0.931
biological_process	GO:0016107	sesquiterpenoid catabolic process	0.9982903562604583	0.001710300064174608	1	0.94
biological_process	GO:0043290	apocarotenoid catabolic process	0.9982903562604583	0.001710300064174608	1	0.94
biological_process	GO:0046345	abscisic acid catabolic process	0.9982903562604583	0.001710300064174608	1	0.94
cellular_component	GO:0016471	vacuolar proton-transporting V-type ATPase complex	0.9935185475107757	0.00648304216455875	1	0.941
biological_process	GO:0043900	regulation of multi-organism process	0.9982796525025378	0.0017206720863589542	1	0.942
cellular_component	GO:0005892	acetylcholine-gated channel complex	0.9935039117060134	0.0064987291527860425	1	0.942
cellular_component	GO:0042734	presynaptic membrane	0.9935039117060134	0.0064987291527860425	1	0.942
cellular_component	GO:0098685	Schaffer collateral - CA1 synapse	0.9935039117060134	0.0064987291527860425	1	0.942
cellular_component	GO:0098888	extrinsic component of presynaptic membrane	0.9935039117060134	0.0064987291527860425	1	0.942
cellular_component	GO:0099243	extrinsic component of synaptic membrane	0.9935039117060134	0.0064987291527860425	1	0.942
cellular_component	GO:0099522	region of cytosol	0.9935039117060134	0.0064987291527860425	1	0.942
cellular_component	GO:0099523	presynaptic cytosol	0.9935039117060134	0.0064987291527860425	1	0.942
biological_process	GO:0006887	exocytosis	0.9982561399493077	0.0017440734809054392	1	0.944
biological_process	GO:0034440	lipid oxidation	0.9982270571779378	0.0017732306250879404	1	0.944
molecular_function	GO:0080132	fatty acid alpha-hydroxylase activity	0.9962604900523104	0.0037412941680539102	1	0.945
biological_process	GO:0043067	regulation of programmed cell death	0.9982079360466611	0.0017922600822439794	1	0.947
biological_process	GO:0010411	xyloglucan metabolic process	0.9981819467723058	0.0018183732495357097	1	0.95
molecular_function	GO:0015297	antiporter activity	0.9961284828104312	0.003871816809236983	1	0.95
biological_process	GO:0015693	magnesium ion transport	0.998180410426007	0.0018200491825669518	1	0.951
molecular_function	GO:0004713	protein tyrosine kinase activity	0.996044401754468	0.003956224532813524	1	0.953
molecular_function	GO:0005347	ATP transmembrane transporter activity	0.9960404247215637	0.003960162798182898	1	0.953
molecular_function	GO:0008195	phosphatidate phosphatase activity	0.9960102667481119	0.003990929364225404	1	0.954
biological_process	GO:0047484	regulation of response to osmotic stress	0.9981034978593784	0.0018967698605981687	1	0.957
biological_process	GO:0072593	reactive oxygen species metabolic process	0.9980787136030943	0.0019214774697953185	1	0.957
biological_process	GO:0031348	negative regulation of defense response	0.9980546210304797	0.0019456036637423013	1	0.958
biological_process	GO:0002213	defense response to insect	0.9979793875561715	0.0020212517228721527	1	0.964
molecular_function	GO:0032050	clathrin heavy chain binding	0.9958643475665427	0.004136600062345841	1	0.964
biological_process	GO:0006253	dCTP catabolic process	0.9979507333773768	0.0020504485562347075	1	0.965
biological_process	GO:0042262	DNA protection	0.9979507333773768	0.0020504485562347075	1	0.965
biological_process	GO:0046065	dCTP metabolic process	0.9979507333773768	0.0020504485562347075	1	0.965
biological_process	GO:0000904	cell morphogenesis involved in differentiation	0.9979449812271551	0.002055183695776175	1	0.965
biological_process	GO:0090333	regulation of stomatal closure	0.997926180520435	0.002074174818322394	1	0.965
molecular_function	GO:0000295	adenine nucleotide transmembrane transporter activity	0.9958375385084384	0.00416306855652826	1	0.965
molecular_function	GO:0005346	purine ribonucleotide transmembrane transporter activity	0.9958375385084384	0.00416306855652826	1	0.965
molecular_function	GO:0015216	purine nucleotide transmembrane transporter activity	0.9958375385084384	0.00416306855652826	1	0.965
molecular_function	GO:0045159	myosin II binding	0.9957922315481879	0.004209022897586956	1	0.969
molecular_function	GO:0005351	carbohydrate:proton symporter activity	0.9957059211922907	0.004294816972828963	1	0.97
molecular_function	GO:0005402	carbohydrate:cation symporter activity	0.9957059211922907	0.004294816972828963	1	0.97
biological_process	GO:0017000	antibiotic biosynthetic process	0.9978154297873453	0.002185013388226631	1	0.972
biological_process	GO:0090174	organelle membrane fusion	0.997715423857291	0.0022849480590282356	1	0.973
biological_process	GO:0018209	peptidyl-serine modification	0.9977128227569532	0.002287437470497977	1	0.973
biological_process	GO:2000022	regulation of jasmonic acid mediated signaling pathway	0.9976486087485095	0.002351923556912827	1	0.977
molecular_function	GO:0015399	primary active transmembrane transporter activity	0.9953930614237079	0.004607288616686023	1	0.978
molecular_function	GO:0008553	proton-exporting ATPase activity, phosphorylative mechanism	0.9952907359254514	0.004710361003551267	1	0.979
molecular_function	GO:0015228	coenzyme A transmembrane transporter activity	0.9952583007433322	0.004743905591895969	1	0.979
molecular_function	GO:0071077	adenosine 3',5'-bisphosphate transmembrane transporter activity	0.9952583007433322	0.004743905591895969	1	0.979
biological_process	GO:0072507	divalent inorganic cation homeostasis	0.9975850071353868	0.002415283885023767	1	0.981
biological_process	GO:0032787	monocarboxylic acid metabolic process	0.9975632624752129	0.002436852648440513	1	0.981
biological_process	GO:0042886	amide transport	0.9975354503914137	0.0024646439052377067	1	0.982
biological_process	GO:0055080	cation homeostasis	0.9975228942430456	0.0024772787442540745	1	0.983
biological_process	GO:0006995	cellular response to nitrogen starvation	0.9974954273510092	0.0025051516509311256	1	0.983
biological_process	GO:0035627	ceramide transport	0.9974496162120587	0.00255163167719219	1	0.984
biological_process	GO:0031667	response to nutrient levels	0.9974357499265695	0.0025644455732969362	1	0.984
biological_process	GO:0009751	response to salicylic acid	0.9974168476582566	0.002583405883336165	1	0.984
biological_process	GO:0055073	cadmium ion homeostasis	0.9974138813817236	0.0025869612019419064	1	0.984
biological_process	GO:0032940	secretion by cell	0.9974067627032737	0.0025935053730715696	1	0.984
biological_process	GO:0006497	protein lipidation	0.9974048834640148	0.0025954204277746085	1	0.984
biological_process	GO:0042158	lipoprotein biosynthetic process	0.9974048834640148	0.0025954204277746085	1	0.984
molecular_function	GO:0061650	ubiquitin-like protein conjugating enzyme activity	0.9948701898371353	0.005130541673322719	1	0.985
cellular_component	GO:0033179	proton-transporting V-type ATPase, V0 domain	0.9910782131244568	0.008923995797862294	1	0.985
molecular_function	GO:0016705	oxidoreductase activity, acting on paired donors, with incorporation or reduction of molecular oxygen	0.9947876735881175	0.005212684202926976	1	0.987
molecular_function	GO:0003826	alpha-ketoacid dehydrogenase activity	0.9945428285057665	0.005460058654723543	1	0.989
molecular_function	GO:0003863	3-methyl-2-oxobutanoate dehydrogenase (2-methylpropanoyl-transferring) activity	0.9945428285057665	0.005460058654723543	1	0.989
cellular_component	GO:0032432	actin filament bundle	0.9905234661410544	0.0094807845723901	1	0.989
molecular_function	GO:0015276	ligand-gated ion channel activity	0.9944565975714336	0.0055446329200574684	1	0.991
molecular_function	GO:0022834	ligand-gated channel activity	0.9944565975714336	0.0055446329200574684	1	0.991
molecular_function	GO:1901682	sulfur compound transmembrane transporter activity	0.9944187828026424	0.0055821496261801995	1	0.991
molecular_function	GO:0015932	nucleobase-containing compound transmembrane transporter activity	0.9944135220367498	0.005587061716442299	1	0.991
molecular_function	GO:0022821	potassium ion antiporter activity	0.9943610995685532	0.005640387080376175	1	0.991
biological_process	GO:0009062	fatty acid catabolic process	0.9971565099405083	0.002843962838054881	1	0.992
biological_process	GO:0051259	protein complex oligomerization	0.9971464587136011	0.0028539407081770163	1	0.992
biological_process	GO:0007186	G protein-coupled receptor signaling pathway	0.997061308535857	0.002939201445291695	1	0.993
biological_process	GO:0042594	response to starvation	0.9970220342845731	0.0029782238421522944	1	0.993
molecular_function	GO:0016788	hydrolase activity, acting on ester bonds	0.9941009535279117	0.005899255536019554	1	0.993
cellular_component	GO:0097060	synaptic membrane	0.9895163245326052	0.010485284952593377	1	0.993
biological_process	GO:0005984	disaccharide metabolic process	0.9969888352163402	0.0030116297187731123	1	0.994
biological_process	GO:0018958	phenol-containing compound metabolic process	0.9969769705017032	0.0030234846019099315	1	0.994
molecular_function	GO:0010309	acireductone dioxygenase [iron(II)-requiring] activity	0.9940132962480063	0.005989838267508207	1	0.994
molecular_function	GO:0004601	peroxidase activity	0.9939915593878774	0.006009112879919121	1	0.994
cellular_component	GO:0005769	early endosome	0.9886627949751242	0.011338300759123343	1	0.994
cellular_component	GO:0005746	mitochondrial respirasome	0.9884709135779945	0.011530543939930915	1	0.994
biological_process	GO:1901002	positive regulation of response to salt stress	0.9968708359427922	0.003129914744291473	1	0.996
biological_process	GO:0006720	isoprenoid metabolic process	0.9968244767020452	0.003175766933183777	1	0.996
molecular_function	GO:0005102	signaling receptor binding	0.9939033577526392	0.006097281353688477	1	0.996
molecular_function	GO:0016702	oxidoreductase activity, acting on single donors with incorporation of molecular oxygen, incorporation of two atoms of oxygen	0.9938815884287482	0.0061194777743407425	1	0.996
molecular_function	GO:0015103	inorganic anion transmembrane transporter activity	0.993690380681744	0.006310269606995544	1	0.996
molecular_function	GO:0016655	oxidoreductase activity, acting on NAD(P)H, quinone or similar compound as acceptor	0.9936887730681464	0.006312284469582319	1	0.996
biological_process	GO:0015868	purine ribonucleotide transport	0.9967822931031183	0.003218870275593866	1	0.997
biological_process	GO:0051503	adenine nucleotide transport	0.9967822931031183	0.003218870275593866	1	0.997
biological_process	GO:0030148	sphingolipid biosynthetic process	0.996758739064082	0.003241921895382971	1	0.997
biological_process	GO:0034754	cellular hormone metabolic process	0.9967396951913856	0.003260904721352209	1	0.997
biological_process	GO:0010769	regulation of cell morphogenesis involved in differentiation	0.9966934425948173	0.0033071540446091285	1	0.997
biological_process	GO:0005991	trehalose metabolic process	0.996645344844439	0.0033555778123386393	1	0.997
biological_process	GO:0009696	salicylic acid metabolic process	0.9966296830230171	0.0033708452044728388	1	0.997
biological_process	GO:0006914	autophagy	0.9965881656350796	0.0034121854528514906	1	0.997
biological_process	GO:0061919	process utilizing autophagic mechanism	0.9965881656350796	0.0034121854528514906	1	0.997
molecular_function	GO:0016209	antioxidant activity	0.9935119365602088	0.0064886769621193	1	0.997
molecular_function	GO:0005451	monovalent cation:proton antiporter activity	0.993390515824511	0.006610778286207375	1	0.997
cellular_component	GO:0005615	extracellular space	0.9879060663994939	0.01209483867508665	1	0.997
cellular_component	GO:0031300	intrinsic component of organelle membrane	0.9874094503781955	0.012591324005953974	1	0.997
cellular_component	GO:0070382	exocytic vesicle	0.9866628576753915	0.013340646073765505	1	0.997
biological_process	GO:0048589	developmental growth	0.9964376098873019	0.003562579104925856	1	0.998
biological_process	GO:0006885	regulation of pH	0.9964302693350191	0.003570319524733301	1	0.998
biological_process	GO:0046903	secretion	0.9964262876820082	0.0035740643996077237	1	0.998
biological_process	GO:0006672	ceramide metabolic process	0.9964056004099938	0.0035951799755509217	1	0.998
cellular_component	GO:0030136	clathrin-coated vesicle	0.9859133803962644	0.014087998354606057	1	0.998
cellular_component	GO:0008021	synaptic vesicle	0.9858480713648838	0.014155870751049626	1	0.998
biological_process	GO:0009687	abscisic acid metabolic process	0.9963740118819041	0.003626688097573605	1	0.999
biological_process	GO:0043288	apocarotenoid metabolic process	0.9963740118819041	0.003626688097573605	1	0.999
biological_process	GO:1902644	tertiary alcohol metabolic process	0.9963740118819041	0.003626688097573605	1	0.999
biological_process	GO:0018105	peptidyl-serine phosphorylation	0.9963545182501641	0.0036458859319296044	1	0.999
biological_process	GO:0044257	cellular protein catabolic process	0.9962353669622305	0.0037648130482201836	1	0.999
biological_process	GO:0055075	potassium ion homeostasis	0.9961973877259882	0.003803342759769346	1	0.999
biological_process	GO:0005992	trehalose biosynthetic process	0.9961935368129478	0.0038075952079074105	1	0.999
molecular_function	GO:0017075	syntaxin-1 binding	0.9927809542188938	0.007222249007871717	1	0.999
molecular_function	GO:0047911	galacturan 1,4-alpha-galacturonidase activity	0.9927748676097568	0.007229665753498704	1	0.999
molecular_function	GO:0061659	ubiquitin-like protein ligase activity	0.9926492190520343	0.0073513465909552655	1	0.999
molecular_function	GO:0015095	magnesium ion transmembrane transporter activity	0.9925763926050097	0.007425200732531501	1	0.999
molecular_function	GO:0030551	cyclic nucleotide binding	0.9925681829712493	0.007433714922988721	1	0.999
molecular_function	GO:0030552	cAMP binding	0.9925681829712493	0.007433714922988721	1	0.999
molecular_function	GO:0030553	cGMP binding	0.9925681829712493	0.007433714922988721	1	0.999
molecular_function	GO:0005262	calcium channel activity	0.9924756728650443	0.00752571369661692	1	0.999
molecular_function	GO:0019864	IgG binding	0.9923137147039115	0.007691072636396679	1	0.999
molecular_function	GO:0005506	iron ion binding	0.9922441430482971	0.0077563858583352685	1	0.999
molecular_function	GO:0008889	glycerophosphodiester phosphodiesterase activity	0.9921829200610629	0.007819677429133365	1	0.999
molecular_function	GO:0046624	sphingolipid transporter activity	0.9921295035791157	0.007874487563636179	1	0.999
molecular_function	GO:0120016	sphingolipid transfer activity	0.9921295035791157	0.007874487563636179	1	0.999
molecular_function	GO:0120017	ceramide transfer activity	0.9921295035791157	0.007874487563636179	1	0.999
molecular_function	GO:1902387	ceramide 1-phosphate binding	0.9921295035791157	0.007874487563636179	1	0.999
molecular_function	GO:1902388	ceramide 1-phosphate transfer activity	0.9921295035791157	0.007874487563636179	1	0.999
molecular_function	GO:0045543	gibberellin 2-beta-dioxygenase activity	0.9920674848960855	0.007935357025439793	1	0.999
cellular_component	GO:0031301	integral component of organelle membrane	0.985122023172501	0.014878889385073313	1	0.999
cellular_component	GO:0030054	cell junction	0.984999487320953	0.015000976254754272	1	0.999
cellular_component	GO:0030135	coated vesicle	0.9840451661664108	0.015955983123450368	1	0.999
biological_process	GO:0006714	sesquiterpenoid metabolic process	0.996148584832285	0.0038520993613315735	1	1
biological_process	GO:0042537	benzene-containing compound metabolic process	0.9961246040057892	0.003875901399353121	1	1
biological_process	GO:0010446	response to alkaline pH	0.9960962867381931	0.0039058268551983577	1	1
biological_process	GO:0071469	cellular response to alkaline pH	0.9960962867381931	0.0039058268551983577	1	1
biological_process	GO:1900067	regulation of cellular response to alkaline pH	0.9960962867381931	0.0039058268551983577	1	1
biological_process	GO:0140115	export across plasma membrane	0.995955394798905	0.004045522189592199	1	1
biological_process	GO:1902477	regulation of defense response to bacterium, incompatible interaction	0.9959484402602333	0.004053104968454901	1	1
biological_process	GO:0009739	response to gibberellin	0.9958897902486763	0.0041106598123721305	1	1
biological_process	GO:0006119	oxidative phosphorylation	0.9958832298570337	0.004117571288442923	1	1
biological_process	GO:1903825	organic acid transmembrane transport	0.9957835588925554	0.004216948699319545	1	1
biological_process	GO:1905039	carboxylic acid transmembrane transport	0.9957835588925554	0.004216948699319545	1	1
biological_process	GO:0006906	vesicle fusion	0.9957727205581909	0.00422796461739483	1	1
biological_process	GO:0015880	coenzyme A transport	0.9957575485195251	0.0042444234677846415	1	1
biological_process	GO:0035349	coenzyme A transmembrane transport	0.9957575485195251	0.0042444234677846415	1	1
biological_process	GO:0071106	adenosine 3',5'-bisphosphate transmembrane transport	0.9957575485195251	0.0042444234677846415	1	1
biological_process	GO:1990559	mitochondrial coenzyme A transmembrane transport	0.9957575485195251	0.0042444234677846415	1	1
biological_process	GO:0008299	isoprenoid biosynthetic process	0.9957088007102017	0.004291541729971704	1	1
biological_process	GO:0032350	regulation of hormone metabolic process	0.9955451752245538	0.004455402838795086	1	1
biological_process	GO:0051704	multi-organism process	0.9955130336249014	0.00448719943260234	1	1
biological_process	GO:0030308	negative regulation of cell growth	0.9955125013871656	0.004488535806522753	1	1
biological_process	GO:0048278	vesicle docking	0.995371621830611	0.004629144662029017	1	1
biological_process	GO:0006650	glycerophospholipid metabolic process	0.9953351288506751	0.004665238778540304	1	1
biological_process	GO:0006862	nucleotide transport	0.9953246792009525	0.0046765628838949524	1	1
biological_process	GO:0040008	regulation of growth	0.9953098184332375	0.00469044445483735	1	1
biological_process	GO:0045324	late endosome to vacuole transport	0.9953035808349187	0.00469717187117813	1	1
biological_process	GO:0009404	toxin metabolic process	0.9952959960205062	0.004704948404966047	1	1
biological_process	GO:0042157	lipoprotein metabolic process	0.9951155864715278	0.004884918388899373	1	1
biological_process	GO:0009395	phospholipid catabolic process	0.9950375812939815	0.004963519439189268	1	1
biological_process	GO:0006687	glycosphingolipid metabolic process	0.9949886748538387	0.005013054871160771	1	1
biological_process	GO:0009787	regulation of abscisic acid-activated signaling pathway	0.9949476424872478	0.005052827444744223	1	1
biological_process	GO:1901419	regulation of response to alcohol	0.9949476424872478	0.005052827444744223	1	1
biological_process	GO:1905957	regulation of cellular response to alcohol	0.9949476424872478	0.005052827444744223	1	1
biological_process	GO:0110126	phloem loading	0.9948130477867252	0.005188735801801347	1	1
biological_process	GO:2000028	regulation of photoperiodism, flowering	0.9947471521737882	0.005253470534112958	1	1
biological_process	GO:0042743	hydrogen peroxide metabolic process	0.9946634475512597	0.005337194899908582	1	1
biological_process	GO:0050829	defense response to Gram-negative bacterium	0.9945229059401496	0.00547808539157435	1	1
biological_process	GO:0034051	negative regulation of plant-type hypersensitive response	0.9945006059456672	0.005500893051549882	1	1
biological_process	GO:0009991	response to extracellular stimulus	0.9944484297726418	0.005551931361731266	1	1
biological_process	GO:0030163	protein catabolic process	0.9943886787735704	0.005611557800001221	1	1
biological_process	GO:1901616	organic hydroxy compound catabolic process	0.99423487793763	0.005765987062555489	1	1
biological_process	GO:0015804	neutral amino acid transport	0.9942218446229238	0.00578075213189333	1	1
biological_process	GO:0080183	response to photooxidative stress	0.9941850542110314	0.00581639481026941	1	1
biological_process	GO:1901264	carbohydrate derivative transport	0.9941293942727939	0.005871439795663069	1	1
biological_process	GO:0008654	phospholipid biosynthetic process	0.9941036536967266	0.005896816256925286	1	1
biological_process	GO:0046467	membrane lipid biosynthetic process	0.9939272711233006	0.006073379465547202	1	1
biological_process	GO:0032511	late endosome to vacuole transport via multivesicular body sorting pathway	0.9938962898660509	0.0061049959072161375	1	1
biological_process	GO:0019395	fatty acid oxidation	0.9937753308415951	0.006225608107041425	1	1
biological_process	GO:0009741	response to brassinosteroid	0.9937245350587266	0.006276069664436279	1	1
biological_process	GO:0033036	macromolecule localization	0.9936465695880403	0.00635362157248609	1	1
biological_process	GO:0045921	positive regulation of exocytosis	0.9936108185315018	0.0063920201519926945	1	1
biological_process	GO:0070509	calcium ion import	0.9935287362486441	0.006473831650138595	1	1
biological_process	GO:0015833	peptide transport	0.993476203591526	0.006524023597070272	1	1
biological_process	GO:0008202	steroid metabolic process	0.9933808400142979	0.006619857202015966	1	1
biological_process	GO:0045184	establishment of protein localization	0.9933378353212202	0.006662393969355751	1	1
biological_process	GO:0019637	organophosphate metabolic process	0.9931789473519067	0.006821323319494366	1	1
biological_process	GO:0010363	regulation of plant-type hypersensitive response	0.9930838994649858	0.006917623552342156	1	1
biological_process	GO:0071323	cellular response to chitin	0.9930844768184284	0.006918246278988738	1	1
biological_process	GO:0046486	glycerolipid metabolic process	0.9930675845540368	0.006932878975267842	1	1
biological_process	GO:0010053	root epidermal cell differentiation	0.9930033478024685	0.006997338050216628	1	1
biological_process	GO:0015849	organic acid transport	0.9929506333656493	0.007049957223165815	1	1
biological_process	GO:0046942	carboxylic acid transport	0.9929506333656493	0.007049957223165815	1	1
biological_process	GO:0018345	protein palmitoylation	0.9928914998524255	0.007109659808035573	1	1
biological_process	GO:0016098	monoterpenoid metabolic process	0.99288039256415	0.00712240133858455	1	1
biological_process	GO:0016099	monoterpenoid biosynthetic process	0.99288039256415	0.00712240133858455	1	1
biological_process	GO:0009700	indole phytoalexin biosynthetic process	0.9928017967554754	0.007201024335658945	1	1
biological_process	GO:0010120	camalexin biosynthetic process	0.9928017967554754	0.007201024335658945	1	1
biological_process	GO:0046217	indole phytoalexin metabolic process	0.9928017967554754	0.007201024335658945	1	1
biological_process	GO:0052314	phytoalexin metabolic process	0.9928017967554754	0.007201024335658945	1	1
biological_process	GO:0052315	phytoalexin biosynthetic process	0.9928017967554754	0.007201024335658945	1	1
biological_process	GO:0052317	camalexin metabolic process	0.9928017967554754	0.007201024335658945	1	1
biological_process	GO:1901292	nucleoside phosphate catabolic process	0.9926086167144874	0.007392865483282662	1	1
biological_process	GO:1901679	nucleotide transmembrane transport	0.9923861037483817	0.007616401597536626	1	1
biological_process	GO:0009267	cellular response to starvation	0.9923637839987605	0.007636893477191098	1	1
biological_process	GO:0009967	positive regulation of signal transduction	0.9922996788653807	0.00770097123872604	1	1
biological_process	GO:0010601	positive regulation of auxin biosynthetic process	0.9921622119329591	0.007840192235509247	1	1
biological_process	GO:0017157	regulation of exocytosis	0.9921337950497453	0.007868097325506085	1	1
biological_process	GO:0055082	cellular chemical homeostasis	0.9919540703578045	0.008046527619931076	1	1
molecular_function	GO:0061631	ubiquitin conjugating enzyme activity	0.9919046364745102	0.008096471973987107	1	1
biological_process	GO:0009690	cytokinin metabolic process	0.9918466149138658	0.008155045152612672	1	1
biological_process	GO:0015031	protein transport	0.9918437866843436	0.008156490879425826	1	1
molecular_function	GO:0009001	serine O-acetyltransferase activity	0.991722949711755	0.008280281877332984	1	1
molecular_function	GO:0016412	serine O-acyltransferase activity	0.991722949711755	0.008280281877332984	1	1
biological_process	GO:0071985	multivesicular body sorting pathway	0.9916736687952955	0.0083277386586283475	1	1
molecular_function	GO:0016409	palmitoyltransferase activity	0.9916203595268596	0.008381022251935266	1	1
biological_process	GO:0071585	detoxification of cadmium ion	0.9914545080199686	0.00855067899506401	1	1
biological_process	GO:1990170	stress response to cadmium ion	0.9914545080199686	0.00855067899506401	1	1
biological_process	GO:0046323	glucose import	0.9914409462353879	0.008560468796261267	1	1
biological_process	GO:1904659	glucose transmembrane transport	0.9914409462353879	0.008560468796261267	1	1
biological_process	GO:0090158	endoplasmic reticulum membrane organization	0.9914033934654873	0.008599214012445344	1	1
molecular_function	GO:0015491	cation:cation antiporter activity	0.9913558713837671	0.008645662089965978	1	1
biological_process	GO:0010555	response to mannitol	0.9912700398589978	0.008733011702215299	1	1
biological_process	GO:0048268	clathrin coat assembly	0.9912474250953531	0.008754509949360334	1	1
biological_process	GO:0009416	response to light stimulus	0.9911502240317536	0.008850119182326699	1	1
biological_process	GO:0032509	endosome transport via multivesicular body sorting pathway	0.9911485287262795	0.008852985645884881	1	1
molecular_function	GO:0004622	lysophospholipase activity	0.9910799070966896	0.008922022794733864	1	1
molecular_function	GO:0030599	pectinesterase activity	0.990992704396667	0.00900885334940571	1	1
molecular_function	GO:0045330	aspartyl esterase activity	0.990992704396667	0.00900885334940571	1	1
biological_process	GO:0031669	cellular response to nutrient levels	0.990970819175813	0.009029881473939572	1	1
biological_process	GO:0072503	cellular divalent inorganic cation homeostasis	0.9908381556875709	0.009162888608312825	1	1
molecular_function	GO:0016747	transferase activity, transferring acyl groups other than amino-acyl groups	0.9907446147606531	0.0092558710015046	1	1
biological_process	GO:0023051	regulation of signaling	0.9907279066104535	0.009272536924901043	1	1
biological_process	GO:0051639	actin filament network formation	0.9907234051034978	0.009281145908446309	1	1
biological_process	GO:0046496	nicotinamide nucleotide metabolic process	0.9907070702951977	0.009294968988875829	1	1
biological_process	GO:0010646	regulation of cell communication	0.990700303046453	0.009300139015534947	1	1
biological_process	GO:0046351	disaccharide biosynthetic process	0.9906903615890623	0.009311616129437983	1	1
biological_process	GO:0019852	L-ascorbic acid metabolic process	0.9906597934035891	0.009342326758919883	1	1
biological_process	GO:0019853	L-ascorbic acid biosynthetic process	0.9906597934035891	0.009342326758919883	1	1
biological_process	GO:0010201	response to continuous far red light stimulus by the high-irradiance response system	0.9906274226874634	0.009377169494038218	1	1
molecular_function	GO:0061630	ubiquitin protein ligase activity	0.9905545527098443	0.009446157482677298	1	1
biological_process	GO:0000916	actomyosin contractile ring contraction	0.9905377213508195	0.009467949962735256	1	1
biological_process	GO:0007096	regulation of exit from mitosis	0.9905377213508195	0.009467949962735256	1	1
biological_process	GO:0010973	positive regulation of division septum assembly	0.9905377213508195	0.009467949962735256	1	1
biological_process	GO:0031028	septation initiation signaling	0.9905377213508195	0.009467949962735256	1	1
biological_process	GO:0031991	regulation of actomyosin contractile ring contraction	0.9905377213508195	0.009467949962735256	1	1
biological_process	GO:0036213	contractile ring contraction	0.9905377213508195	0.009467949962735256	1	1
biological_process	GO:0044837	actomyosin contractile ring organization	0.9905377213508195	0.009467949962735256	1	1
biological_process	GO:0140278	mitotic division septum assembly	0.9905377213508195	0.009467949962735256	1	1
biological_process	GO:0140279	regulation of mitotic division septum assembly	0.9905377213508195	0.009467949962735256	1	1
biological_process	GO:0140281	positive regulation of mitotic division septum assembly	0.9905377213508195	0.009467949962735256	1	1
biological_process	GO:1901893	positive regulation of cell septum assembly	0.9905377213508195	0.009467949962735256	1	1
biological_process	GO:0006874	cellular calcium ion homeostasis	0.9904711657246911	0.009530128392599702	1	1
biological_process	GO:0055074	calcium ion homeostasis	0.9904711657246911	0.009530128392599702	1	1
biological_process	GO:0010228	vegetative to reproductive phase transition of meristem	0.990409373483395	0.009591274621068124	1	1
biological_process	GO:0044375	regulation of peroxisome size	0.9903555168129166	0.009648560893223523	1	1
molecular_function	GO:0016746	transferase activity, transferring acyl groups	0.990126573199607	0.009873919577683132	1	1
biological_process	GO:1900426	positive regulation of defense response to bacterium	0.9901231271905637	0.009878573879762986	1	1
biological_process	GO:0002832	negative regulation of response to biotic stimulus	0.990069880064671	0.009931329733938732	1	1
biological_process	GO:0007187	G protein-coupled receptor signaling pathway, coupled to cyclic nucleotide second messenger	0.9898723048434749	0.010130704666402424	1	1
biological_process	GO:0007188	adenylate cyclase-modulating G protein-coupled receptor signaling pathway	0.9898723048434749	0.010130704666402424	1	1
biological_process	GO:0045333	cellular respiration	0.9898569700344503	0.01014409803542049	1	1
biological_process	GO:0051046	regulation of secretion	0.989812898490795	0.010189118945158171	1	1
biological_process	GO:1903530	regulation of secretion by cell	0.989812898490795	0.010189118945158171	1	1
biological_process	GO:0006901	vesicle coating	0.9897288112528755	0.010273913982058569	1	1
biological_process	GO:0023056	positive regulation of signaling	0.9896873181997008	0.010313499146888061	1	1
molecular_function	GO:0048038	quinone binding	0.989679998363221	0.010322013551281484	1	1
biological_process	GO:0001558	regulation of cell growth	0.9896508710910006	0.010350101835981729	1	1
biological_process	GO:0043069	negative regulation of programmed cell death	0.9896117091250722	0.010389908409230708	1	1
biological_process	GO:1901615	organic hydroxy compound metabolic process	0.9895793017652557	0.010421250914648517	1	1
molecular_function	GO:0016641	oxidoreductase activity, acting on the CH-NH2 group of donors, oxygen as acceptor	0.9895778923245144	0.010424660330172086	1	1
biological_process	GO:0032446	protein modification by small protein conjugation	0.98956677433825	0.01043364420294246	1	1
biological_process	GO:0051014	actin filament severing	0.9895114675723052	0.01049245678065025	1	1
biological_process	GO:0098656	anion transmembrane transport	0.9894830084891023	0.010517861981050092	1	1
biological_process	GO:0032880	regulation of protein localization	0.9894496559062805	0.010551386624620296	1	1
biological_process	GO:0010647	positive regulation of cell communication	0.9894261696410032	0.010574654956311047	1	1
biological_process	GO:0043649	dicarboxylic acid catabolic process	0.989404589948852	0.010598756381448693	1	1
molecular_function	GO:0044769	ATPase activity, coupled to transmembrane movement of ions, rotational mechanism	0.9893901372874794	0.010612263268368949	1	1
molecular_function	GO:0046961	proton-transporting ATPase activity, rotational mechanism	0.9893901372874794	0.010612263268368949	1	1
biological_process	GO:0010469	regulation of signaling receptor activity	0.9893802950042452	0.010625977229387296	1	1
molecular_function	GO:0050113	inositol oxygenase activity	0.9893523638679785	0.01065400459639898	1	1
biological_process	GO:0046434	organophosphate catabolic process	0.9892820878653595	0.01071914297810117	1	1
biological_process	GO:0015697	quaternary ammonium group transport	0.9892518551132778	0.01075332003153362	1	1
biological_process	GO:0009966	regulation of signal transduction	0.9892051490059014	0.01079536130338743	1	1
molecular_function	GO:0015144	carbohydrate transmembrane transporter activity	0.988875081982737	0.011126331047406346	1	1
biological_process	GO:0045851	pH reduction	0.9887872175307691	0.011215882975574742	1	1
molecular_function	GO:0048029	monosaccharide binding	0.9886983810849621	0.011303085013276148	1	1
biological_process	GO:0120178	steroid hormone biosynthetic process	0.9886752475631988	0.011327098665516067	1	1
molecular_function	GO:0004722	protein serine/threonine phosphatase activity	0.9884935674995993	0.011507571430663943	1	1
biological_process	GO:0008104	protein localization	0.9884725200928761	0.01152782878347769	1	1
biological_process	GO:0046886	positive regulation of hormone biosynthetic process	0.9884702784497648	0.011532898065508723	1	1
biological_process	GO:0042447	hormone catabolic process	0.9884114476809311	0.011591207477733012	1	1
biological_process	GO:0016567	protein ubiquitination	0.9882261945117303	0.011774285367605386	1	1
biological_process	GO:0060284	regulation of cell development	0.987913868859433	0.012087647300343174	1	1
molecular_function	GO:0008970	phospholipase A1 activity	0.9878984537870927	0.012104902130128714	1	1
molecular_function	GO:0008081	phosphoric diester hydrolase activity	0.9878454514262347	0.012156074474396705	1	1
molecular_function	GO:0005216	ion channel activity	0.9877890106095116	0.012212045566291296	1	1
molecular_function	GO:0015386	potassium:proton antiporter activity	0.9877755744331437	0.012227488053268898	1	1
biological_process	GO:0009555	pollen development	0.987757408017763	0.012243341967293375	1	1
biological_process	GO:0015865	purine nucleotide transport	0.9877083160628626	0.012295245318064807	1	1
biological_process	GO:0051643	endoplasmic reticulum localization	0.9876521142189272	0.012351256908790909	1	1
biological_process	GO:0061817	endoplasmic reticulum-plasma membrane tethering	0.9876521142189272	0.012351256908790909	1	1
biological_process	GO:0072529	pyrimidine-containing compound catabolic process	0.9875521482735152	0.012450574141071535	1	1
biological_process	GO:0007039	protein catabolic process in the vacuole	0.9875247892821628	0.012480311674465394	1	1
biological_process	GO:1905146	lysosomal protein catabolic process	0.9875247892821628	0.012480311674465394	1	1
biological_process	GO:0060919	auxin influx	0.9875075245887511	0.012499697767522244	1	1
biological_process	GO:0055088	lipid homeostasis	0.9874656501213079	0.012535914631964573	1	1
biological_process	GO:0048585	negative regulation of response to stimulus	0.9874544822284974	0.012546165890972238	1	1
molecular_function	GO:0046906	tetrapyrrole binding	0.9873844855361572	0.012616279973434952	1	1
biological_process	GO:0072583	clathrin-dependent endocytosis	0.9872683942011177	0.012733363151546162	1	1
biological_process	GO:0006646	phosphatidylethanolamine biosynthetic process	0.9871923124794902	0.012811632631460013	1	1
biological_process	GO:0046337	phosphatidylethanolamine metabolic process	0.9871923124794902	0.012811632631460013	1	1
biological_process	GO:0009403	toxin biosynthetic process	0.9869090261547637	0.013094181552505968	1	1
molecular_function	GO:0003955	NAD(P)H dehydrogenase (quinone) activity	0.9868930915773172	0.013110985515604856	1	1
biological_process	GO:0006554	lysine catabolic process	0.9868041617588317	0.013202021370097738	1	1
biological_process	GO:0019474	L-lysine catabolic process to acetyl-CoA	0.9868041617588317	0.013202021370097738	1	1
biological_process	GO:0019477	L-lysine catabolic process	0.9868041617588317	0.013202021370097738	1	1
biological_process	GO:0033512	L-lysine catabolic process to acetyl-CoA via saccharopine	0.9868041617588317	0.013202021370097738	1	1
biological_process	GO:0046440	L-lysine metabolic process	0.9868041617588317	0.013202021370097738	1	1
biological_process	GO:0046474	glycerophospholipid biosynthetic process	0.9867659632415731	0.013235264219078391	1	1
molecular_function	GO:0033721	aldehyde dehydrogenase (NADP+) activity	0.9866029153742412	0.01340485694057969	1	1
biological_process	GO:0015744	succinate transport	0.9865297254501817	0.013476568580607862	1	1
molecular_function	GO:0003824	catalytic activity	0.9864796860905578	0.013520529434216777	1	1
molecular_function	GO:0099094	ligand-gated cation channel activity	0.9864824531928681	0.013522069325430874	1	1
biological_process	GO:0009268	response to pH	0.9864341644301972	0.01356930484380825	1	1
biological_process	GO:1900150	regulation of defense response to fungus	0.9860670392536496	0.0139348880797312	1	1
biological_process	GO:0009312	oligosaccharide biosynthetic process	0.985910874939983	0.01409126880560374	1	1
biological_process	GO:0046520	sphingoid biosynthetic process	0.9854575155610683	0.014547239092401743	1	1
molecular_function	GO:0015141	succinate transmembrane transporter activity	0.9852393474867875	0.014767551455594163	1	1
molecular_function	GO:0050275	scopoletin glucosyltransferase activity	0.9850938861504948	0.014913071214340934	1	1
biological_process	GO:0016128	phytosteroid metabolic process	0.9850863486965487	0.014916539177844856	1	1
biological_process	GO:0016131	brassinosteroid metabolic process	0.9850863486965487	0.014916539177844856	1	1
biological_process	GO:0006212	uracil catabolic process	0.9850390359829924	0.014966930743280815	1	1
biological_process	GO:0048235	pollen sperm cell differentiation	0.9850350033123018	0.0149680798970101	1	1
biological_process	GO:0120009	intermembrane lipid transfer	0.9847260416648665	0.015280032161313573	1	1
biological_process	GO:0034293	sexual sporulation	0.9845377115101424	0.015464570471724892	1	1
biological_process	GO:0015709	thiosulfate transport	0.9845327047291785	0.015475978052538308	1	1
biological_process	GO:0071422	succinate transmembrane transport	0.9845327047291785	0.015475978052538308	1	1
biological_process	GO:0009850	auxin metabolic process	0.9844083289228349	0.015593538245859073	1	1
molecular_function	GO:0047325	inositol tetrakisphosphate 1-kinase activity	0.984384669835642	0.01562093908455553	1	1
molecular_function	GO:0052726	inositol-1,3,4-trisphosphate 5-kinase activity	0.984384669835642	0.01562093908455553	1	1
biological_process	GO:0009823	cytokinin catabolic process	0.984288000204812	0.01572080032031431	1	1
biological_process	GO:0010458	exit from mitosis	0.9842147156084021	0.015790872863596483	1	1
molecular_function	GO:1901505	carbohydrate derivative transmembrane transporter activity	0.9841838533958672	0.015817511078533797	1	1
molecular_function	GO:0015117	thiosulfate transmembrane transporter activity	0.9840173510741372	0.01599169557358371	1	1
biological_process	GO:0120029	proton export across plasma membrane	0.9839712166547847	0.016033004382524974	1	1
molecular_function	GO:0050247	raucaffricine beta-glucosidase activity	0.9838613604459531	0.01614440926577254	1	1
molecular_function	GO:0050506	vomilenine glucosyltransferase activity	0.9838613604459531	0.01614440926577254	1	1
biological_process	GO:0009867	jasmonic acid mediated signaling pathway	0.9837518075260973	0.016249923494513152	1	1
biological_process	GO:0009264	deoxyribonucleotide catabolic process	0.9836934225658404	0.016312323707680987	1	1
biological_process	GO:0046386	deoxyribose phosphate catabolic process	0.9836934225658404	0.016312323707680987	1	1
biological_process	GO:0008643	carbohydrate transport	0.9835743029903792	0.0164270502142575	1	1
biological_process	GO:2000693	positive regulation of seed maturation	0.9834788312222211	0.01653035625468624	1	1
biological_process	GO:0030641	regulation of cellular pH	0.9834597347540387	0.016543175370967833	1	1
biological_process	GO:0051453	regulation of intracellular pH	0.9834597347540387	0.016543175370967833	1	1
molecular_function	GO:0019203	carbohydrate phosphatase activity	0.9833884224521208	0.01661478652290249	1	1
cellular_component	GO:0098803	respiratory chain complex	0.9833165698443861	0.01668549253191043	1	1
molecular_function	GO:0003954	NADH dehydrogenase activity	0.9832886972524137	0.01671452819885355	1	1
biological_process	GO:0048017	inositol lipid-mediated signaling	0.9832512803392301	0.016752115452527083	1	1
biological_process	GO:0006813	potassium ion transport	0.9831466372324228	0.01685507317476287	1	1
molecular_function	GO:0052634	C-19 gibberellin 2-beta-dioxygenase activity	0.9831442855143324	0.01686170295197642	1	1
biological_process	GO:0015720	allantoin transport	0.9830704239980002	0.016938957423309642	1	1
molecular_function	GO:0015174	basic amino acid transmembrane transporter activity	0.9830417331555166	0.016963026269423476	1	1
molecular_function	GO:0005432	calcium:sodium antiporter activity	0.9830335436863298	0.01697423042527524	1	1
biological_process	GO:1901658	glycosyl compound catabolic process	0.9830036356847154	0.01700005773973945	1	1
biological_process	GO:0010441	guard cell development	0.9829858310645088	0.017023590416808232	1	1
biological_process	GO:0010442	guard cell morphogenesis	0.9829858310645088	0.017023590416808232	1	1
biological_process	GO:0019725	cellular homeostasis	0.9828115459493313	0.017189415293178967	1	1
biological_process	GO:0010161	red light signaling pathway	0.9828083505160785	0.017198370969224053	1	1
biological_process	GO:0009311	oligosaccharide metabolic process	0.9827108453303707	0.01729099686716462	1	1
biological_process	GO:0019359	nicotinamide nucleotide biosynthetic process	0.9826796564151886	0.0173246227040299	1	1
biological_process	GO:0009789	positive regulation of abscisic acid-activated signaling pathway	0.9826487197188013	0.017353303674572884	1	1
biological_process	GO:1901421	positive regulation of response to alcohol	0.9826487197188013	0.017353303674572884	1	1
biological_process	GO:1905959	positive regulation of cellular response to alcohol	0.9826487197188013	0.017353303674572884	1	1
biological_process	GO:0048354	mucilage biosynthetic process involved in seed coat development	0.9826374779781369	0.017366023904633376	1	1
biological_process	GO:0009644	response to high light intensity	0.9825737890288954	0.017428338200820903	1	1
biological_process	GO:0010393	galacturonan metabolic process	0.9825708595971115	0.017430486501519904	1	1
cellular_component	GO:0001405	PAM complex, Tim23 associated import motor	0.9824271259900276	0.01757848977675025	1	1
molecular_function	GO:0005274	allantoin:proton symporter activity	0.9823658881923099	0.01764395221799009	1	1
molecular_function	GO:0015391	nucleobase:cation symporter activity	0.9823658881923099	0.01764395221799009	1	1
molecular_function	GO:0015505	uracil:cation symporter activity	0.9823658881923099	0.01764395221799009	1	1
biological_process	GO:0036444	calcium import into the mitochondrion	0.9823323923423055	0.017674487720512055	1	1
biological_process	GO:0050708	regulation of protein secretion	0.982322720276191	0.01768248349279211	1	1
molecular_function	GO:0015081	sodium ion transmembrane transporter activity	0.9823143817403053	0.0176893483692645	1	1
biological_process	GO:0071219	cellular response to molecule of bacterial origin	0.9822916379328518	0.01771399101201221	1	1
molecular_function	GO:0045549	9-cis-epoxycarotenoid dioxygenase activity	0.9822573856628853	0.017752506388682088	1	1
biological_process	GO:0098754	detoxification	0.9822327879908069	0.017769782149577806	1	1
biological_process	GO:0019218	regulation of steroid metabolic process	0.9821552162432895	0.017852795928585796	1	1
molecular_function	GO:0016772	transferase activity, transferring phosphorus-containing groups	0.9820885910543117	0.01791184007109714	1	1
molecular_function	GO:0015603	iron chelate transmembrane transporter activity	0.9819986586772034	0.0180113562690144	1	1
molecular_function	GO:0051980	iron-nicotianamine transmembrane transporter activity	0.9819986586772034	0.0180113562690144	1	1
molecular_function	GO:0008506	sucrose:proton symporter activity	0.9818980864711613	0.018109029042932434	1	1
molecular_function	GO:0009669	sucrose:cation symporter activity	0.9818980864711613	0.018109029042932434	1	1
biological_process	GO:1902479	positive regulation of defense response to bacterium, incompatible interaction	0.9818627774575928	0.018147172329696537	1	1
cellular_component	GO:0099055	integral component of postsynaptic membrane	0.9818458071359769	0.018159463787829844	1	1
cellular_component	GO:0099699	integral component of synaptic membrane	0.9818458071359769	0.018159463787829844	1	1
biological_process	GO:1901979	regulation of inward rectifier potassium channel activity	0.9818030089231898	0.01820696880011974	1	1
biological_process	GO:0010565	regulation of cellular ketone metabolic process	0.9817815311273963	0.01822017418778532	1	1
biological_process	GO:0006677	glycosylceramide metabolic process	0.981715351313577	0.018290433448308607	1	1
biological_process	GO:0006678	glucosylceramide metabolic process	0.981715351313577	0.018290433448308607	1	1
biological_process	GO:0019377	glycolipid catabolic process	0.981715351313577	0.018290433448308607	1	1
biological_process	GO:0046477	glycosylceramide catabolic process	0.981715351313577	0.018290433448308607	1	1
biological_process	GO:0046479	glycosphingolipid catabolic process	0.981715351313577	0.018290433448308607	1	1
cellular_component	GO:1990246	uniplex complex	0.9816779558617285	0.018328550135972455	1	1
biological_process	GO:0048236	plant-type sporogenesis	0.9815858221357383	0.018416923709876354	1	1
biological_process	GO:0051239	regulation of multicellular organismal process	0.9815711251772693	0.01842952447824464	1	1
biological_process	GO:0051510	regulation of unidimensional cell growth	0.9815137336833887	0.018488334517256955	1	1
biological_process	GO:0022900	electron transport chain	0.9814187616720577	0.018582998056250855	1	1
biological_process	GO:0015748	organophosphate ester transport	0.981340377670642	0.01866209775998595	1	1
biological_process	GO:0019646	aerobic electron transport chain	0.981306634723484	0.01869925996748556	1	1
biological_process	GO:0018230	peptidyl-L-cysteine S-palmitoylation	0.9812180127936196	0.018784948671931923	1	1
biological_process	GO:0018231	peptidyl-S-diacylglycerol-L-cysteine biosynthetic process from peptidyl-cysteine	0.9812180127936196	0.018784948671931923	1	1
biological_process	GO:0051223	regulation of protein transport	0.9812096544471728	0.018792642006887128	1	1
biological_process	GO:0006721	terpenoid metabolic process	0.9811337794820142	0.018867578373144345	1	1
biological_process	GO:2001142	nicotinate transport	0.9811138194990086	0.0188964790760785	1	1
biological_process	GO:2001143	N-methylnicotinate transport	0.9811138194990086	0.0188964790760785	1	1
molecular_function	GO:0005261	cation channel activity	0.9810326714608202	0.018969214018666913	1	1
biological_process	GO:0006817	phosphate ion transport	0.9810158828346451	0.018986884522970704	1	1
biological_process	GO:0031668	cellular response to extracellular stimulus	0.9809635177522072	0.019037683439367403	1	1
biological_process	GO:0010043	response to zinc ion	0.980913300287222	0.019090375456700448	1	1
biological_process	GO:0051603	proteolysis involved in cellular protein catabolic process	0.9808706873101972	0.019130076366809634	1	1
biological_process	GO:0045490	pectin catabolic process	0.9808228218702253	0.019179514730619518	1	1
molecular_function	GO:0080030	methyl indole-3-acetate esterase activity	0.9807195318612746	0.019283535777718797	1	1
molecular_function	GO:0010328	auxin influx transmembrane transporter activity	0.9806987980491861	0.019311829232238065	1	1
biological_process	GO:0050878	regulation of body fluid levels	0.9805959693267561	0.019409300578232647	1	1
biological_process	GO:0050891	multicellular organismal water homeostasis	0.9805959693267561	0.019409300578232647	1	1
biological_process	GO:0050826	response to freezing	0.9805547424640775	0.01944868485417628	1	1
biological_process	GO:0090087	regulation of peptide transport	0.9805370268689634	0.01946531036130361	1	1
biological_process	GO:0009435	NAD biosynthetic process	0.9804594499658722	0.019546217237237484	1	1
molecular_function	GO:0015651	quaternary ammonium group transmembrane transporter activity	0.9804101110328066	0.0196006511212089	1	1
molecular_function	GO:0090416	nicotinate transmembrane transporter activity	0.9804101110328066	0.0196006511212089	1	1
molecular_function	GO:0090417	N-methylnicotinate transmembrane transporter activity	0.9804101110328066	0.0196006511212089	1	1
biological_process	GO:0010304	PSII associated light-harvesting complex II catabolic process	0.9803970339161416	0.01960864865586187	1	1
biological_process	GO:0006873	cellular ion homeostasis	0.9803877839693975	0.019613579307961704	1	1
cellular_component	GO:0034704	calcium channel complex	0.9802171578089017	0.019789053730511985	1	1
biological_process	GO:0010268	brassinosteroid homeostasis	0.9801820702608497	0.019821986448914974	1	1
biological_process	GO:0030149	sphingolipid catabolic process	0.9801765345148996	0.019828042580268823	1	1
biological_process	GO:0046466	membrane lipid catabolic process	0.9801765345148996	0.019828042580268823	1	1
molecular_function	GO:0035671	enone reductase activity	0.980173270179233	0.019835607217539963	1	1
molecular_function	GO:0047751	cholestenone 5-alpha-reductase activity	0.980173270179233	0.019835607217539963	1	1
biological_process	GO:0046513	ceramide biosynthetic process	0.9801136113987795	0.01989120183045645	1	1
biological_process	GO:0009556	microsporogenesis	0.9800914313073533	0.019911976833020595	1	1
biological_process	GO:0052318	regulation of phytoalexin metabolic process	0.9800815947033537	0.01992918014126821	1	1
biological_process	GO:0052319	regulation of phytoalexin biosynthetic process	0.9800815947033537	0.01992918014126821	1	1
biological_process	GO:0052320	positive regulation of phytoalexin metabolic process	0.9800815947033537	0.01992918014126821	1	1
biological_process	GO:0052322	positive regulation of phytoalexin biosynthetic process	0.9800815947033537	0.01992918014126821	1	1
biological_process	GO:1901182	regulation of camalexin biosynthetic process	0.9800815947033537	0.01992918014126821	1	1
biological_process	GO:1901183	positive regulation of camalexin biosynthetic process	0.9800815947033537	0.01992918014126821	1	1
biological_process	GO:0045488	pectin metabolic process	0.9799359961188834	0.020065543710063305	1	1
biological_process	GO:0015980	energy derivation by oxidation of organic compounds	0.9798490575153516	0.02015267962215317	1	1
biological_process	GO:2000031	regulation of salicylic acid mediated signaling pathway	0.9798388409498529	0.02016527528571932	1	1
molecular_function	GO:0102811	geraniol 10-hydroxylase activity	0.9798425523601948	0.02016645049641763	1	1
molecular_function	GO:0015333	peptide:proton symporter activity	0.9796255253675523	0.020377563538023225	1	1
molecular_function	GO:0047974	guanosine deaminase activity	0.9796000353214432	0.02041110319326711	1	1
molecular_function	GO:0097001	ceramide binding	0.9795568231961762	0.02045023444038141	1	1
molecular_function	GO:0015292	uniporter activity	0.9795197865495496	0.02048811601085132	1	1
cellular_component	GO:0031253	cell projection membrane	0.979485745742016	0.020519668444351602	1	1
cellular_component	GO:0031256	leading edge membrane	0.979485745742016	0.020519668444351602	1	1
biological_process	GO:0008645	hexose transmembrane transport	0.9794115060213413	0.020591458620240477	1	1
molecular_function	GO:0010176	homogentisate phytyltransferase activity	0.9792749193587715	0.020736369350767836	1	1
molecular_function	GO:0010354	homogentisate prenyltransferase activity	0.9792749193587715	0.020736369350767836	1	1
biological_process	GO:0010256	endomembrane system organization	0.9791843427458065	0.020817369161847066	1	1
biological_process	GO:0090355	positive regulation of auxin metabolic process	0.9791361025934627	0.020868910421011133	1	1
biological_process	GO:0032102	negative regulation of response to external stimulus	0.979120706261134	0.020881541005417503	1	1
cellular_component	GO:0009514	glyoxysome	0.9789937510546521	0.021010468690816908	1	1
molecular_function	GO:0008374	O-acyltransferase activity	0.9788647164743167	0.02113689007407038	1	1
biological_process	GO:0006066	alcohol metabolic process	0.9788117521481726	0.021189691866710825	1	1
biological_process	GO:0016109	tetraterpenoid biosynthetic process	0.9787625233944613	0.02124046735563878	1	1
biological_process	GO:0016117	carotenoid biosynthetic process	0.9787625233944613	0.02124046735563878	1	1
biological_process	GO:0019748	secondary metabolic process	0.9787337405556154	0.021267486485027742	1	1
molecular_function	GO:0004721	phosphoprotein phosphatase activity	0.9785952371405279	0.0214061782084356	1	1
biological_process	GO:0043200	response to amino acid	0.9784883185162411	0.02151481454641757	1	1
biological_process	GO:0002252	immune effector process	0.9783558405883276	0.021645870575405568	1	1
biological_process	GO:0070201	regulation of establishment of protein localization	0.978337485211861	0.021665013943233502	1	1
biological_process	GO:0032104	regulation of response to extracellular stimulus	0.9782637378579766	0.021745734961115537	1	1
biological_process	GO:0032107	regulation of response to nutrient levels	0.9782637378579766	0.021745734961115537	1	1
molecular_function	GO:0016417	S-acyltransferase activity	0.9781138631138047	0.02188909578690723	1	1
molecular_function	GO:0048032	galacturonate binding	0.9780726744796415	0.02193916551989117	1	1
biological_process	GO:0015749	monosaccharide transmembrane transport	0.9780005853024182	0.022002495866568328	1	1
molecular_function	GO:0009916	alternative oxidase activity	0.9780019233183834	0.022007770371538116	1	1
molecular_function	GO:0102721	ubiquinol:oxygen oxidoreductase activity	0.9780019233183834	0.022007770371538116	1	1
biological_process	GO:0019941	modification-dependent protein catabolic process	0.9779839377704302	0.022016993113267214	1	1
biological_process	GO:0015691	cadmium ion transport	0.9779402851310199	0.02206558949021664	1	1
biological_process	GO:0070574	cadmium ion transmembrane transport	0.9779402851310199	0.02206558949021664	1	1
molecular_function	GO:0004724	magnesium-dependent protein serine/threonine phosphatase activity	0.977903634971577	0.02209868503749257	1	1
biological_process	GO:1903008	organelle disassembly	0.9779021004274704	0.022101104597166743	1	1
biological_process	GO:0006552	leucine catabolic process	0.9777210103235824	0.022285829455801487	1	1
biological_process	GO:0070647	protein modification by small protein conjugation or removal	0.9775552405816968	0.02244551249552773	1	1
molecular_function	GO:0004300	enoyl-CoA hydratase activity	0.9775352585678269	0.022471718980087485	1	1
molecular_function	GO:0005242	inward rectifier potassium channel activity	0.977528960000464	0.022478685069837745	1	1
biological_process	GO:0042593	glucose homeostasis	0.9775062338195074	0.02249845195128708	1	1
biological_process	GO:0072530	purine-containing compound transmembrane transport	0.9772379287274533	0.022769035890473965	1	1
biological_process	GO:0010600	regulation of auxin biosynthetic process	0.9770500098598982	0.022954582716956495	1	1
biological_process	GO:0055065	metal ion homeostasis	0.9770322604355012	0.0229690416656525	1	1
biological_process	GO:0030003	cellular cation homeostasis	0.9770320829121201	0.022969514216941045	1	1
molecular_function	GO:0080025	phosphatidylinositol-3,5-bisphosphate binding	0.9769182046169183	0.023089615179487044	1	1
biological_process	GO:0072523	purine-containing compound catabolic process	0.9768886338164431	0.02311582948493196	1	1
biological_process	GO:0002791	regulation of peptide secretion	0.9768858158308017	0.023120294655496143	1	1
molecular_function	GO:0004366	glycerol-3-phosphate O-acyltransferase activity	0.97678496437575	0.023222893407744194	1	1
molecular_function	GO:0102420	sn-1-glycerol-3-phosphate C16:0-DCA-CoA acyl transferase activity	0.97678496437575	0.023222893407744194	1	1
molecular_function	GO:0090482	vitamin transmembrane transporter activity	0.9766776037058034	0.02332959759079356	1	1
cellular_component	GO:0098936	intrinsic component of postsynaptic membrane	0.9765305837460567	0.02347509038410056	1	1
cellular_component	GO:0099240	intrinsic component of synaptic membrane	0.9765305837460567	0.02347509038410056	1	1
biological_process	GO:0015858	nucleoside transport	0.976433902471873	0.02357851724805382	1	1
molecular_function	GO:0015513	high-affinity secondary active nitrite transmembrane transporter activity	0.9762985947982249	0.023714047369026603	1	1
molecular_function	GO:0003865	3-oxo-5-alpha-steroid 4-dehydrogenase activity	0.9761457118243326	0.02386327622910489	1	1
molecular_function	GO:0033765	steroid dehydrogenase activity, acting on the CH-CH group of donors	0.9761457118243326	0.02386327622910489	1	1
biological_process	GO:0006511	ubiquitin-dependent protein catabolic process	0.9759429980402472	0.02405801405405994	1	1
biological_process	GO:0046519	sphingoid metabolic process	0.9759262248709555	0.024078938799982907	1	1
molecular_function	GO:0062045	L-lysine alpha-aminotransferase	0.9758655691307193	0.024147266866687	1	1
cellular_component	GO:1990204	oxidoreductase complex	0.9757673703387235	0.02423460516238707	1	1
biological_process	GO:0009306	protein secretion	0.9756274843106547	0.02437666333320032	1	1
biological_process	GO:0035592	establishment of protein localization to extracellular region	0.9756274843106547	0.02437666333320032	1	1
biological_process	GO:0071692	protein localization to extracellular region	0.9756274843106547	0.02437666333320032	1	1
biological_process	GO:0006122	mitochondrial electron transport, ubiquinol to cytochrome c	0.9754890458999677	0.024520031311641932	1	1
molecular_function	GO:0010331	gibberellin binding	0.9753606987940898	0.024652362249084625	1	1
biological_process	GO:0005985	sucrose metabolic process	0.9752961954457953	0.024707462558214877	1	1
biological_process	GO:1900055	regulation of leaf senescence	0.9752748857526278	0.024728254493076918	1	1
biological_process	GO:0031032	actomyosin structure organization	0.9752822523917771	0.0247283029908294	1	1
biological_process	GO:0110020	regulation of actomyosin structure organization	0.9752822523917771	0.0247283029908294	1	1
biological_process	GO:1900425	negative regulation of defense response to bacterium	0.9751114388946462	0.024893023325213592	1	1
biological_process	GO:0000045	autophagosome assembly	0.9749974397723917	0.025005559069726346	1	1
biological_process	GO:0045116	protein neddylation	0.9749534643026602	0.02505408328216252	1	1
biological_process	GO:0006659	phosphatidylserine biosynthetic process	0.9749168050556627	0.025096282603919162	1	1
cellular_component	GO:0005905	clathrin-coated pit	0.9748469620914985	0.025156376245697	1	1
biological_process	GO:0002679	respiratory burst involved in defense response	0.9748119434216913	0.0252011900764747	1	1
biological_process	GO:0045730	respiratory burst	0.9748119434216913	0.0252011900764747	1	1
biological_process	GO:0048573	photoperiodism, flowering	0.9747914616602981	0.025210433355623785	1	1
biological_process	GO:0002215	defense response to nematode	0.9746960650662851	0.02531469976923384	1	1
biological_process	GO:0016236	macroautophagy	0.9744933707539114	0.02550926302295542	1	1
biological_process	GO:0038171	cannabinoid signaling pathway	0.9744862742042972	0.025520822797308274	1	1
biological_process	GO:0071926	endocannabinoid signaling pathway	0.9744862742042972	0.025520822797308274	1	1
biological_process	GO:0098917	retrograde trans-synaptic signaling	0.9744862742042972	0.025520822797308274	1	1
biological_process	GO:0098920	retrograde trans-synaptic signaling by lipid	0.9744862742042972	0.025520822797308274	1	1
biological_process	GO:0098921	retrograde trans-synaptic signaling by endocannabinoid	0.9744862742042972	0.025520822797308274	1	1
biological_process	GO:0099541	trans-synaptic signaling by lipid	0.9744862742042972	0.025520822797308274	1	1
biological_process	GO:0099542	trans-synaptic signaling by endocannabinoid	0.9744862742042972	0.025520822797308274	1	1
biological_process	GO:0046164	alcohol catabolic process	0.9744769498367682	0.025526667979948847	1	1
molecular_function	GO:0005381	iron ion transmembrane transporter activity	0.974414801489942	0.02558996681420045	1	1
biological_process	GO:0018904	ether metabolic process	0.9744152297668949	0.025591883777993485	1	1
biological_process	GO:0051049	regulation of transport	0.9744023954298932	0.0255990721813546	1	1
molecular_function	GO:0015298	solute:cation antiporter activity	0.974349672895919	0.025653315555688838	1	1
biological_process	GO:0009409	response to cold	0.9743392489359128	0.025662038392318287	1	1
biological_process	GO:0010031	circumnutation	0.9742511987910095	0.025755952911253432	1	1
biological_process	GO:0050879	multicellular organismal movement	0.9742511987910095	0.025755952911253432	1	1
biological_process	GO:0032272	negative regulation of protein polymerization	0.9738650048068086	0.02613994358644489	1	1
molecular_function	GO:0003882	CDP-diacylglycerol-serine O-phosphatidyltransferase activity	0.9738338644411082	0.02617987117772347	1	1
biological_process	GO:0002790	peptide secretion	0.9736103448791508	0.026393976376471562	1	1
molecular_function	GO:0005319	lipid transporter activity	0.9735888124877723	0.02641390817141165	1	1
biological_process	GO:0032352	positive regulation of hormone metabolic process	0.9735824954506653	0.026423334211711613	1	1
biological_process	GO:0002682	regulation of immune system process	0.9735553605270049	0.026446199070232823	1	1
biological_process	GO:1902412	regulation of mitotic cytokinesis	0.9733653759108555	0.026645860490357776	1	1
biological_process	GO:1903436	regulation of mitotic cytokinetic process	0.9733653759108555	0.026645860490357776	1	1
biological_process	GO:1903438	positive regulation of mitotic cytokinetic process	0.9733653759108555	0.026645860490357776	1	1
biological_process	GO:1903490	positive regulation of mitotic cytokinesis	0.9733653759108555	0.026645860490357776	1	1
cellular_component	GO:0000322	storage vacuole	0.9732834191331428	0.026720921428980304	1	1
cellular_component	GO:0031902	late endosome membrane	0.9731224985111433	0.026879808609494904	1	1
biological_process	GO:0048207	vesicle targeting, rough ER to cis-Golgi	0.9729250854897756	0.02708189132298311	1	1
biological_process	GO:0048208	COPII vesicle coating	0.9729250854897756	0.02708189132298311	1	1
biological_process	GO:0006121	mitochondrial electron transport, succinate to ubiquinone	0.9729014259388643	0.02710997363214851	1	1
molecular_function	GO:0003839	gamma-glutamylcyclotransferase activity	0.9728577057449999	0.02715645657294863	1	1
biological_process	GO:0009851	auxin biosynthetic process	0.9728407962817234	0.027163086811509585	1	1
molecular_function	GO:0019706	protein-cysteine S-palmitoyltransferase activity	0.9727365706508971	0.027267453614995052	1	1
molecular_function	GO:0019707	protein-cysteine S-acyltransferase activity	0.9727365706508971	0.027267453614995052	1	1
biological_process	GO:0016540	protein autoprocessing	0.9726841488811373	0.027327326889139858	1	1
molecular_function	GO:0015605	organophosphate ester transmembrane transporter activity	0.9724861472194416	0.02751675242851881	1	1
molecular_function	GO:0031406	carboxylic acid binding	0.9723351256696167	0.027667201030276756	1	1
molecular_function	GO:0043177	organic acid binding	0.9723351256696167	0.027667201030276756	1	1
biological_process	GO:0021953	central nervous system neuron differentiation	0.9721598630777465	0.02784777051174092	1	1
cellular_component	GO:0000407	phagophore assembly site	0.9720610353807599	0.0279433434323072	1	1
biological_process	GO:0033481	galacturonate biosynthetic process	0.9719826060637013	0.02803174892246052	1	1
biological_process	GO:0071496	cellular response to external stimulus	0.9716530092545277	0.028348608008334275	1	1
biological_process	GO:0009708	benzyl isoquinoline alkaloid biosynthetic process	0.9716508885549906	0.028363607771952792	1	1
biological_process	GO:0046445	benzyl isoquinoline alkaloid metabolic process	0.9716508885549906	0.028363607771952792	1	1
biological_process	GO:1901010	(S)-reticuline metabolic process	0.9716508885549906	0.028363607771952792	1	1
biological_process	GO:1901012	(S)-reticuline biosynthetic process	0.9716508885549906	0.028363607771952792	1	1
cellular_component	GO:0098562	cytoplasmic side of membrane	0.9714074056218636	0.02859579783648669	1	1
molecular_function	GO:0050347	trans-octaprenyltranstransferase activity	0.9712106612393014	0.028801483836525588	1	1
molecular_function	GO:0052924	all-trans-nonaprenyl-diphosphate synthase (geranylgeranyl-diphosphate specific) activity	0.9712106612393014	0.028801483836525588	1	1
biological_process	GO:0034311	diol metabolic process	0.9711777028403397	0.0288296470371745	1	1
biological_process	GO:0034312	diol biosynthetic process	0.9711777028403397	0.0288296470371745	1	1
biological_process	GO:1901136	carbohydrate derivative catabolic process	0.9711059518804371	0.02889757345205135	1	1
molecular_function	GO:0005366	myo-inositol:proton symporter activity	0.971113657330721	0.028901258837817023	1	1
biological_process	GO:0048587	regulation of short-day photoperiodism, flowering	0.9710197415507292	0.028988783361125536	1	1
biological_process	GO:0006876	cellular cadmium ion homeostasis	0.9709714788641582	0.02903642488028657	1	1
biological_process	GO:1901031	regulation of response to reactive oxygen species	0.9709195285182773	0.029087876033447646	1	1
molecular_function	GO:0004506	squalene monooxygenase activity	0.9709057540769827	0.029106497804758158	1	1
biological_process	GO:0006559	L-phenylalanine catabolic process	0.9708723880168378	0.029136989674514502	1	1
biological_process	GO:1902222	erythrose 4-phosphate/phosphoenolpyruvate family amino acid catabolic process	0.9708723880168378	0.029136989674514502	1	1
molecular_function	GO:0008047	enzyme activator activity	0.9705717187912047	0.029430178192543344	1	1
biological_process	GO:0016197	endosomal transport	0.9705689395687765	0.029433595667413437	1	1
cellular_component	GO:0002178	palmitoyltransferase complex	0.9704925509656783	0.02951716451951303	1	1
cellular_component	GO:0017059	serine C-palmitoyltransferase complex	0.9704925509656783	0.02951716451951303	1	1
cellular_component	GO:0031211	endoplasmic reticulum palmitoyltransferase complex	0.9704925509656783	0.02951716451951303	1	1
cellular_component	GO:1905961	protein-cysteine S-palmitoyltransferase complex	0.9704925509656783	0.02951716451951303	1	1
cellular_component	GO:0098802	plasma membrane signaling receptor complex	0.9704478129937425	0.02955954114117465	1	1
biological_process	GO:1990641	response to iron ion starvation	0.970409273257671	0.02959940052662846	1	1
biological_process	GO:0080147	root hair cell development	0.9703596932308136	0.029643263174229162	1	1
biological_process	GO:0062013	positive regulation of small molecule metabolic process	0.9702912437246916	0.029713928661775135	1	1
molecular_function	GO:0004697	protein kinase C activity	0.9702989742635117	0.029716290435359727	1	1
molecular_function	GO:0004698	calcium-dependent protein kinase C activity	0.9702989742635117	0.029716290435359727	1	1
molecular_function	GO:0016706	2-oxoglutarate-dependent dioxygenase activity	0.9702155214028925	0.029787746423358796	1	1
molecular_function	GO:0008395	steroid hydroxylase activity	0.9701736868030788	0.029837145053775105	1	1
biological_process	GO:0007193	adenylate cyclase-inhibiting G protein-coupled receptor signaling pathway	0.9700037174745081	0.030011475154605782	1	1
biological_process	GO:0030850	prostate gland development	0.9700037174745081	0.030011475154605782	1	1
biological_process	GO:0060736	prostate gland growth	0.9700037174745081	0.030011475154605782	1	1
biological_process	GO:0060742	epithelial cell differentiation involved in prostate gland development	0.9700037174745081	0.030011475154605782	1	1
biological_process	GO:0009691	cytokinin biosynthetic process	0.9699641872368375	0.0300422998810973	1	1
molecular_function	GO:0050593	N-methylcoclaurine 3'-monooxygenase activity	0.9699308209673299	0.030084600498385794	1	1
biological_process	GO:0048317	seed morphogenesis	0.969726353453488	0.03028248602564132	1	1
biological_process	GO:0032968	positive regulation of transcription elongation from RNA polymerase II promoter	0.969683866344596	0.030320983699788417	1	1
biological_process	GO:0048764	trichoblast maturation	0.9693984960998631	0.030604141248500527	1	1
biological_process	GO:0048765	root hair cell differentiation	0.9693984960998631	0.030604141248500527	1	1
biological_process	GO:0097035	regulation of membrane lipid distribution	0.9692768295805352	0.03072820151612332	1	1
biological_process	GO:0046461	neutral lipid catabolic process	0.969196998508968	0.030808674993880514	1	1
biological_process	GO:0046464	acylglycerol catabolic process	0.969196998508968	0.030808674993880514	1	1
biological_process	GO:0000209	protein polyubiquitination	0.9691663263427934	0.030836012557769243	1	1
molecular_function	GO:0052731	phosphocholine phosphatase activity	0.9691611578637077	0.030851700219853062	1	1
molecular_function	GO:0052732	phosphoethanolamine phosphatase activity	0.9691611578637077	0.030851700219853062	1	1
biological_process	GO:0035264	multicellular organism growth	0.9690647657201272	0.030945092031026022	1	1
biological_process	GO:0006664	glycolipid metabolic process	0.9690453277483508	0.030957707984424765	1	1
cellular_component	GO:0000220	vacuolar proton-transporting V-type ATPase, V0 domain	0.9688521229714987	0.031156965529604896	1	1
molecular_function	GO:0008131	primary amine oxidase activity	0.9688288380246872	0.031181211068472492	1	1
molecular_function	GO:0052593	tryptamine:oxygen oxidoreductase (deaminating) activity	0.9688288380246872	0.031181211068472492	1	1
molecular_function	GO:0052594	aminoacetone:oxygen oxidoreductase(deaminating) activity	0.9688288380246872	0.031181211068472492	1	1
molecular_function	GO:0052595	aliphatic-amine oxidase activity	0.9688288380246872	0.031181211068472492	1	1
molecular_function	GO:0052596	phenethylamine:oxygen oxidoreductase (deaminating) activity	0.9688288380246872	0.031181211068472492	1	1
biological_process	GO:0007015	actin filament organization	0.9688162072952683	0.03118615356041954	1	1
molecular_function	GO:0001664	G protein-coupled receptor binding	0.9687165715146123	0.031291397530945786	1	1
biological_process	GO:0009641	shade avoidance	0.9686661092035528	0.03133887524061607	1	1
biological_process	GO:0010054	trichoblast differentiation	0.9684981021227348	0.03150458002790846	1	1
molecular_function	GO:0008113	peptide-methionine (S)-S-oxide reductase activity	0.9684522745252683	0.03156377204830485	1	1
biological_process	GO:0070070	proton-transporting V-type ATPase complex assembly	0.9684312653348925	0.03157788597143962	1	1
biological_process	GO:0031117	positive regulation of microtubule depolymerization	0.9681028058509962	0.03191024606374382	1	1
biological_process	GO:0010045	response to nickel cation	0.9680225631175673	0.03199345522850128	1	1
biological_process	GO:0071289	cellular response to nickel ion	0.9680225631175673	0.03199345522850128	1	1
biological_process	GO:0010230	alternative respiration	0.9677977026411717	0.03221840863924963	1	1
biological_process	GO:0015766	disaccharide transport	0.967776052993454	0.03223325490527795	1	1
biological_process	GO:0015770	sucrose transport	0.967776052993454	0.03223325490527795	1	1
biological_process	GO:0015772	oligosaccharide transport	0.967776052993454	0.03223325490527795	1	1
biological_process	GO:0010273	detoxification of copper ion	0.9677009351287111	0.0323152160972886	1	1
biological_process	GO:1990169	stress response to copper ion	0.9677009351287111	0.0323152160972886	1	1
biological_process	GO:0030029	actin filament-based process	0.9676327238901964	0.03236948816397556	1	1
molecular_function	GO:0004445	inositol-polyphosphate 5-phosphatase activity	0.9676397453519903	0.032373634774175875	1	1
molecular_function	GO:0052658	inositol-1,4,5-trisphosphate 5-phosphatase activity	0.9676397453519903	0.032373634774175875	1	1
molecular_function	GO:0052659	inositol-1,3,4,5-tetrakisphosphate 5-phosphatase activity	0.9676397453519903	0.032373634774175875	1	1
biological_process	GO:0016114	terpenoid biosynthetic process	0.9675897666636267	0.032412556986194274	1	1
cellular_component	GO:0005779	integral component of peroxisomal membrane	0.9675179575777383	0.03248999491642124	1	1
cellular_component	GO:0031231	intrinsic component of peroxisomal membrane	0.9675179575777383	0.03248999491642124	1	1
molecular_function	GO:0004869	cysteine-type endopeptidase inhibitor activity	0.9674004968034383	0.032609022883629546	1	1
biological_process	GO:0062012	regulation of small molecule metabolic process	0.9671129020244608	0.03288955118407355	1	1
biological_process	GO:0010876	lipid localization	0.9671001396120688	0.03290224947649689	1	1
cellular_component	GO:0045263	proton-transporting ATP synthase complex, coupling factor F(o)	0.9670569532759015	0.032952565598196926	1	1
biological_process	GO:0032467	positive regulation of cytokinesis	0.9666127393232902	0.03339775910971077	1	1
biological_process	GO:0015936	coenzyme A metabolic process	0.9664936197634602	0.03351267492939369	1	1
molecular_function	GO:0003857	3-hydroxyacyl-CoA dehydrogenase activity	0.9663342812172255	0.0336795421377839	1	1
molecular_function	GO:0016688	L-ascorbate peroxidase activity	0.9662579244931931	0.03375055774711544	1	1
molecular_function	GO:0019865	immunoglobulin binding	0.9661435745477149	0.03386624644864056	1	1
biological_process	GO:0071216	cellular response to biotic stimulus	0.9661332778391488	0.033872485754242954	1	1
molecular_function	GO:0043765	T/G mismatch-specific endonuclease activity	0.9659517130406907	0.03406537499727791	1	1
biological_process	GO:0009211	pyrimidine deoxyribonucleoside triphosphate metabolic process	0.96580707727726	0.03420362913545594	1	1
biological_process	GO:0009742	brassinosteroid mediated signaling pathway	0.965747396576367	0.034255540428358655	1	1
biological_process	GO:0071367	cellular response to brassinosteroid stimulus	0.965747396576367	0.034255540428358655	1	1
cellular_component	GO:0030141	secretory granule	0.9656592160296387	0.03434857188087803	1	1
molecular_function	GO:0004709	MAP kinase kinase kinase activity	0.9655458379820865	0.034459368745052066	1	1
biological_process	GO:0010315	auxin efflux	0.9655358116978473	0.03447270854572493	1	1
molecular_function	GO:0003995	acyl-CoA dehydrogenase activity	0.9655223920288777	0.034494872901562834	1	1
biological_process	GO:0006825	copper ion transport	0.9654728222866267	0.034535223055757625	1	1
biological_process	GO:0080024	indolebutyric acid metabolic process	0.9654311548302922	0.03458279108457818	1	1
biological_process	GO:0048441	petal development	0.9652999877749542	0.03470990506936111	1	1
biological_process	GO:0048465	corolla development	0.9652999877749542	0.03470990506936111	1	1
biological_process	GO:0006508	proteolysis	0.9652821615404483	0.03471888440371751	1	1
biological_process	GO:1990542	mitochondrial transmembrane transport	0.9651389326628643	0.034864782825305696	1	1
biological_process	GO:0023014	signal transduction by protein phosphorylation	0.9651042694541854	0.03489940673406178	1	1
biological_process	GO:0006670	sphingosine metabolic process	0.9650945205014696	0.03491636884727756	1	1
biological_process	GO:0046512	sphingosine biosynthetic process	0.9650945205014696	0.03491636884727756	1	1
biological_process	GO:0015790	UDP-xylose transmembrane transport	0.9650823471344905	0.03493487429185238	1	1
biological_process	GO:0019374	galactolipid metabolic process	0.9650036405140372	0.035004494486519766	1	1
biological_process	GO:0015074	DNA integration	0.9648876572037077	0.035119721793166137	1	1
molecular_function	GO:0052895	N1-acetylspermine:oxygen oxidoreductase (N1-acetylspermidine-forming) activity	0.9647384100728658	0.03527917647440215	1	1
molecular_function	GO:0047938	glucose-6-phosphate 1-epimerase activity	0.9645523433313421	0.035457855187593146	1	1
molecular_function	GO:0031386	protein tag	0.9643037968306364	0.035704579036728856	1	1
molecular_function	GO:0015093	ferrous iron transmembrane transporter activity	0.9642170426567958	0.035792472837952394	1	1
molecular_function	GO:0015341	zinc efflux active transmembrane transporter activity	0.9642170426567958	0.035792472837952394	1	1
molecular_function	GO:0022883	zinc efflux transmembrane transporter activity	0.9642170426567958	0.035792472837952394	1	1
molecular_function	GO:0046583	cation efflux transmembrane transporter activity	0.9642170426567958	0.035792472837952394	1	1
molecular_function	GO:0016899	oxidoreductase activity, acting on the CH-OH group of donors, oxygen as acceptor	0.9642087156363577	0.03579826989326129	1	1
molecular_function	GO:0015643	toxic substance binding	0.9640471853155691	0.03597068331130182	1	1
biological_process	GO:0031098	stress-activated protein kinase signaling cascade	0.9638989743693496	0.03610538820273357	1	1
biological_process	GO:0050435	amyloid-beta metabolic process	0.9637388541269983	0.03627564919593618	1	1
biological_process	GO:1902946	protein localization to early endosome	0.9637388541269983	0.03627564919593618	1	1
biological_process	GO:1902965	regulation of protein localization to early endosome	0.9637388541269983	0.03627564919593618	1	1
biological_process	GO:1902966	positive regulation of protein localization to early endosome	0.9637388541269983	0.03627564919593618	1	1
biological_process	GO:1904350	regulation of protein catabolic process in the vacuole	0.9637388541269983	0.03627564919593618	1	1
biological_process	GO:1904351	negative regulation of protein catabolic process in the vacuole	0.9637388541269983	0.03627564919593618	1	1
biological_process	GO:1905165	regulation of lysosomal protein catabolic process	0.9637388541269983	0.03627564919593618	1	1
biological_process	GO:1905166	negative regulation of lysosomal protein catabolic process	0.9637388541269983	0.03627564919593618	1	1
biological_process	GO:0019362	pyridine nucleotide metabolic process	0.9635315084665698	0.036474443681305035	1	1
biological_process	GO:0009204	deoxyribonucleoside triphosphate catabolic process	0.9633162641004948	0.03669408991105538	1	1
biological_process	GO:0009642	response to light intensity	0.9632693883722631	0.03673325457621246	1	1
biological_process	GO:0000902	cell morphogenesis	0.9629616405207464	0.037039836362819156	1	1
molecular_function	GO:0008137	NADH dehydrogenase (ubiquinone) activity	0.9629332051887152	0.03707398341659118	1	1
molecular_function	GO:0050136	NADH dehydrogenase (quinone) activity	0.9629332051887152	0.03707398341659118	1	1
molecular_function	GO:0015299	solute:proton antiporter activity	0.9628255389364777	0.03717873682194284	1	1
molecular_function	GO:0008234	cysteine-type peptidase activity	0.9628178718887728	0.03718511734765917	1	1
biological_process	GO:1902882	regulation of response to oxidative stress	0.9627901487121596	0.03721726018489968	1	1
molecular_function	GO:0000254	C-4 methylsterol oxidase activity	0.9626682956537701	0.0373501316122542	1	1
biological_process	GO:0016129	phytosteroid biosynthetic process	0.9624897717489691	0.037517133341473885	1	1
biological_process	GO:0016132	brassinosteroid biosynthetic process	0.9624897717489691	0.037517133341473885	1	1
biological_process	GO:0099536	synaptic signaling	0.9624439871026993	0.037563185482487715	1	1
biological_process	GO:0099537	trans-synaptic signaling	0.9624439871026993	0.037563185482487715	1	1
biological_process	GO:0060627	regulation of vesicle-mediated transport	0.9623404869159811	0.03766318468965679	1	1
biological_process	GO:0090351	seedling development	0.9620505725423192	0.037951577445824336	1	1
cellular_component	GO:0009898	cytoplasmic side of plasma membrane	0.9619811836811593	0.03802342729907526	1	1
cellular_component	GO:0030134	COPII-coated ER to Golgi transport vesicle	0.9617758960481361	0.03822842683113581	1	1
biological_process	GO:0090354	regulation of auxin metabolic process	0.9615115476831952	0.03849504910047108	1	1
biological_process	GO:0032879	regulation of localization	0.9612653763838276	0.03873638237386989	1	1
molecular_function	GO:0047714	galactolipase activity	0.9612540796912484	0.03875793441507358	1	1
biological_process	GO:0007035	vacuolar acidification	0.9612415733655443	0.03876845323861222	1	1
biological_process	GO:0051452	intracellular pH reduction	0.9612415733655443	0.03876845323861222	1	1
biological_process	GO:0050890	cognition	0.9611512578419663	0.038858787788267124	1	1
biological_process	GO:0048577	negative regulation of short-day photoperiodism, flowering	0.9610499116870623	0.038961998851372415	1	1
biological_process	GO:0001773	myeloid dendritic cell activation	0.9610094447483757	0.039003882490312836	1	1
biological_process	GO:0002367	cytokine production involved in immune response	0.9610094447483757	0.039003882490312836	1	1
biological_process	GO:0002369	T cell cytokine production	0.9610094447483757	0.039003882490312836	1	1
biological_process	GO:0002456	T cell mediated immunity	0.9610094447483757	0.039003882490312836	1	1
biological_process	GO:0003016	respiratory system process	0.9610094447483757	0.039003882490312836	1	1
biological_process	GO:0003351	epithelial cilium movement involved in extracellular fluid movement	0.9610094447483757	0.039003882490312836	1	1
biological_process	GO:0006858	extracellular transport	0.9610094447483757	0.039003882490312836	1	1
biological_process	GO:0033561	regulation of water loss via skin	0.9610094447483757	0.039003882490312836	1	1
biological_process	GO:0035743	CD4-positive, alpha-beta T cell cytokine production	0.9610094447483757	0.039003882490312836	1	1
biological_process	GO:0035745	T-helper 2 cell cytokine production	0.9610094447483757	0.039003882490312836	1	1
biological_process	GO:0042092	type 2 immune response	0.9610094447483757	0.039003882490312836	1	1
biological_process	GO:0061436	establishment of skin barrier	0.9610094447483757	0.039003882490312836	1	1
biological_process	GO:0120197	mucociliary clearance	0.9610094447483757	0.039003882490312836	1	1
biological_process	GO:0002683	negative regulation of immune system process	0.9609967776831894	0.039007160506815186	1	1
biological_process	GO:1902478	negative regulation of defense response to bacterium, incompatible interaction	0.9609561135381719	0.039057228539815525	1	1
biological_process	GO:0051607	defense response to virus	0.9606260760020153	0.039377265469255684	1	1
cellular_component	GO:0098798	mitochondrial protein complex	0.9605165977488029	0.03948582141767043	1	1
cellular_component	GO:0098794	postsynapse	0.9604504746903766	0.03955412020356175	1	1
molecular_function	GO:0031418	L-ascorbic acid binding	0.9604494916118151	0.03955550126694385	1	1
molecular_function	GO:0004758	serine C-palmitoyltransferase activity	0.9603415160699132	0.03967428985355004	1	1
molecular_function	GO:0016454	C-palmitoyltransferase activity	0.9603415160699132	0.03967428985355004	1	1
molecular_function	GO:0008988	rRNA (adenine-N6-)-methyltransferase activity	0.960170892007192	0.03984853370927732	1	1
molecular_function	GO:1904047	S-adenosyl-L-methionine binding	0.960170892007192	0.03984853370927732	1	1
biological_process	GO:0046470	phosphatidylcholine metabolic process	0.9601213986428793	0.03988439347540995	1	1
biological_process	GO:0019430	removal of superoxide radicals	0.9600900772363276	0.039921013403996564	1	1
biological_process	GO:0071450	cellular response to oxygen radical	0.9600900772363276	0.039921013403996564	1	1
biological_process	GO:0071451	cellular response to superoxide	0.9600900772363276	0.039921013403996564	1	1
cellular_component	GO:0034045	phagophore assembly site membrane	0.9599920219146454	0.04001680147616127	1	1
biological_process	GO:0009846	pollen germination	0.9599386592516652	0.040065164100987816	1	1
molecular_function	GO:0015267	channel activity	0.9599190485293579	0.04008342522829278	1	1
molecular_function	GO:0022803	passive transmembrane transporter activity	0.9599190485293579	0.04008342522829278	1	1
biological_process	GO:0007033	vacuole organization	0.959771244178088	0.040232056719799236	1	1
molecular_function	GO:0003830	beta-1,4-mannosylglycoprotein 4-beta-N-acetylglucosaminyltransferase activity	0.9597212794103865	0.04029472710152304	1	1
molecular_function	GO:0004497	monooxygenase activity	0.9596567091513861	0.04034563520634937	1	1
biological_process	GO:0010959	regulation of metal ion transport	0.9596261595823643	0.04038175856575188	1	1
cellular_component	GO:0045252	oxoglutarate dehydrogenase complex	0.9595898359208846	0.04042274239531807	1	1
molecular_function	GO:0004683	calmodulin-dependent protein kinase activity	0.9594484654094186	0.04056762907197187	1	1
biological_process	GO:0070816	phosphorylation of RNA polymerase II C-terminal domain	0.9593750593956656	0.04063162818962329	1	1
biological_process	GO:0000303	response to superoxide	0.9593394502547757	0.04067030171972652	1	1
biological_process	GO:0000305	response to oxygen radical	0.9593394502547757	0.04067030171972652	1	1
biological_process	GO:0006662	glycerol ether metabolic process	0.9591496954509718	0.04086160692024832	1	1
molecular_function	GO:0004714	transmembrane receptor protein tyrosine kinase activity	0.9590306888303607	0.040977110227470304	1	1
biological_process	GO:2000241	regulation of reproductive process	0.9588256035050151	0.0411762447665609	1	1
molecular_function	GO:0016814	hydrolase activity, acting on carbon-nitrogen (but not peptide) bonds, in cyclic amidines	0.9587812154811113	0.0412252692150924	1	1
biological_process	GO:0061370	testosterone biosynthetic process	0.9586349021605909	0.04138487193423046	1	1
biological_process	GO:0032119	sequestering of zinc ion	0.9584137334421662	0.041602482113473616	1	1
biological_process	GO:0043181	vacuolar sequestering	0.9584137334421662	0.041602482113473616	1	1
biological_process	GO:0051640	organelle localization	0.9581835442012093	0.04181870893226025	1	1
biological_process	GO:0010271	regulation of chlorophyll catabolic process	0.9576367746528358	0.04238338488669835	1	1
biological_process	GO:0034757	negative regulation of iron ion transport	0.9576367746528358	0.04238338488669835	1	1
biological_process	GO:0080117	secondary growth	0.9576367746528358	0.04238338488669835	1	1
biological_process	GO:1901404	regulation of tetrapyrrole catabolic process	0.9576367746528358	0.04238338488669835	1	1
biological_process	GO:0032786	positive regulation of DNA-templated transcription, elongation	0.9575199042948935	0.042485600182485594	1	1
biological_process	GO:0015783	GDP-fucose transmembrane transport	0.9574752809620766	0.0425449407082249	1	1
biological_process	GO:0030036	actin cytoskeleton organization	0.9574572680946805	0.04254556328989256	1	1
biological_process	GO:0016106	sesquiterpenoid biosynthetic process	0.957259147405482	0.04274727794252253	1	1
molecular_function	GO:0010181	FMN binding	0.9572134548074662	0.042791780524047085	1	1
molecular_function	GO:0004165	dodecenoyl-CoA delta-isomerase activity	0.9572160975315609	0.04279845938526061	1	1
biological_process	GO:0048767	root hair elongation	0.9571827176118244	0.04282178076375587	1	1
biological_process	GO:0018242	protein O-linked glycosylation via serine	0.9571711386039674	0.04284919990322056	1	1
biological_process	GO:0070726	cell wall assembly	0.9562247039850414	0.04378341860528756	1	1
biological_process	GO:0071668	plant-type cell wall assembly	0.9562247039850414	0.04378341860528756	1	1
biological_process	GO:0033075	isoquinoline alkaloid biosynthetic process	0.9562013622191199	0.04381328215457447	1	1
biological_process	GO:0033076	isoquinoline alkaloid metabolic process	0.9562013622191199	0.04381328215457447	1	1
biological_process	GO:0031155	regulation of reproductive fruiting body development	0.9561870187419887	0.043842277685475106	1	1
biological_process	GO:0075260	regulation of spore-bearing organ development	0.9561870187419887	0.043842277685475106	1	1
molecular_function	GO:0016707	gibberellin 3-beta-dioxygenase activity	0.9561580334745994	0.04387166027924316	1	1
biological_process	GO:0006694	steroid biosynthetic process	0.955932746648898	0.04407155470326707	1	1
biological_process	GO:0010942	positive regulation of cell death	0.9556370591388748	0.0443679495648347	1	1
molecular_function	GO:0030283	testosterone dehydrogenase [NAD(P)] activity	0.9556445849847258	0.044376608975954746	1	1
biological_process	GO:0046514	ceramide catabolic process	0.9554894092678949	0.04452180683980789	1	1
molecular_function	GO:0030410	nicotianamine synthase activity	0.9552601415991752	0.04477004128112927	1	1
biological_process	GO:0030417	nicotianamine metabolic process	0.9552416684799248	0.0447881363248247	1	1
biological_process	GO:0030418	nicotianamine biosynthetic process	0.9552416684799248	0.0447881363248247	1	1
biological_process	GO:0072351	tricarboxylic acid biosynthetic process	0.9552416684799248	0.0447881363248247	1	1
biological_process	GO:0009314	response to radiation	0.9552071726592307	0.04479413968049728	1	1
biological_process	GO:0030004	cellular monovalent inorganic cation homeostasis	0.9551109282303533	0.044894723323298025	1	1
biological_process	GO:0042177	negative regulation of protein catabolic process	0.9551029701973138	0.044905657851109004	1	1
molecular_function	GO:0047262	polygalacturonate 4-alpha-galacturonosyltransferase activity	0.9550892523573996	0.04491706561984965	1	1
biological_process	GO:0071491	cellular response to red light	0.9549506761766504	0.04506155607388951	1	1
molecular_function	GO:0080097	L-tryptophan:pyruvate aminotransferase activity	0.9549272272665867	0.04510313627145457	1	1
biological_process	GO:0006562	proline catabolic process	0.9547027326288807	0.04532736065521337	1	1
biological_process	GO:0010133	proline catabolic process to glutamate	0.9547027326288807	0.04532736065521337	1	1
molecular_function	GO:0004485	methylcrotonoyl-CoA carboxylase activity	0.9546611860739564	0.04536038537054088	1	1
biological_process	GO:0001575	globoside metabolic process	0.9546425299809537	0.045387595468207254	1	1
biological_process	GO:0001576	globoside biosynthetic process	0.9546425299809537	0.045387595468207254	1	1
biological_process	GO:0006688	glycosphingolipid biosynthetic process	0.9546425299809537	0.045387595468207254	1	1
biological_process	GO:0019482	beta-alanine metabolic process	0.9546167472109346	0.04540065329912768	1	1
biological_process	GO:0019483	beta-alanine biosynthetic process	0.9546167472109346	0.04540065329912768	1	1
molecular_function	GO:0004657	proline dehydrogenase activity	0.9546228505650073	0.045407677817603465	1	1
biological_process	GO:0019310	inositol catabolic process	0.9545645295833997	0.04545288702616235	1	1
molecular_function	GO:0050512	lactosylceramide 4-alpha-galactosyltransferase activity	0.954531215862123	0.045499362087158546	1	1
biological_process	GO:0006123	mitochondrial electron transport, cytochrome c to oxygen	0.954363416578075	0.04565012302671001	1	1
cellular_component	GO:0000139	Golgi membrane	0.9542244160466418	0.045776960898508245	1	1
molecular_function	GO:0019103	pyrimidine nucleotide binding	0.9541933511447688	0.045822029143093745	1	1
biological_process	GO:0030322	stabilization of membrane potential	0.9541625873897845	0.045854952970872165	1	1
biological_process	GO:0009821	alkaloid biosynthetic process	0.954118871601796	0.04589029824373814	1	1
biological_process	GO:0019751	polyol metabolic process	0.9540840202096186	0.045919884881756357	1	1
biological_process	GO:0048015	phosphatidylinositol-mediated signaling	0.9540884282391252	0.04592001200461493	1	1
biological_process	GO:0006244	pyrimidine nucleotide catabolic process	0.9538991795452948	0.04611608132418388	1	1
biological_process	GO:0009149	pyrimidine nucleoside triphosphate catabolic process	0.9538991795452948	0.04611608132418388	1	1
biological_process	GO:0009213	pyrimidine deoxyribonucleoside triphosphate catabolic process	0.9538991795452948	0.04611608132418388	1	1
biological_process	GO:0009223	pyrimidine deoxyribonucleotide catabolic process	0.9538991795452948	0.04611608132418388	1	1
biological_process	GO:1903509	liposaccharide metabolic process	0.9538675074395023	0.04613661958867443	1	1
biological_process	GO:0007031	peroxisome organization	0.9538150725323127	0.046190337350180743	1	1
biological_process	GO:0043491	protein kinase B signaling	0.9537317442744293	0.04629886633227298	1	1
biological_process	GO:0051896	regulation of protein kinase B signaling	0.9537317442744293	0.04629886633227298	1	1
cellular_component	GO:0055044	symplast	0.9536877355186018	0.046313511970376586	1	1
biological_process	GO:0043934	sporulation	0.9536016361808841	0.046403711102058764	1	1
biological_process	GO:0048280	vesicle fusion with Golgi apparatus	0.9535767208456177	0.046433512048390746	1	1
biological_process	GO:1901881	positive regulation of protein depolymerization	0.95348570988646	0.04652966077733267	1	1
biological_process	GO:0031333	negative regulation of protein-containing complex assembly	0.9533713548050244	0.04663590941653828	1	1
molecular_function	GO:0052739	phosphatidylserine 1-acylhydrolase activity	0.953294412295494	0.04672120988525297	1	1
molecular_function	GO:0052740	1-acyl-2-lysophosphatidylserine acylhydrolase activity	0.953294412295494	0.04672120988525297	1	1
cellular_component	GO:0098852	lytic vacuole membrane	0.9532670539904855	0.04673754118388873	1	1
molecular_function	GO:0005267	potassium channel activity	0.9531640791392644	0.04684351972928613	1	1
biological_process	GO:0033358	UDP-L-arabinose biosynthetic process	0.9531782612551409	0.04685264285762192	1	1
biological_process	GO:0045226	extracellular polysaccharide biosynthetic process	0.9531782612551409	0.04685264285762192	1	1
biological_process	GO:0045227	capsule polysaccharide biosynthetic process	0.9531782612551409	0.04685264285762192	1	1
biological_process	GO:0045230	capsule organization	0.9531782612551409	0.04685264285762192	1	1
biological_process	GO:0046379	extracellular polysaccharide metabolic process	0.9531782612551409	0.04685264285762192	1	1
molecular_function	GO:0003953	NAD+ nucleosidase activity	0.9531367491269955	0.04687369579795975	1	1
molecular_function	GO:0050135	NAD(P)+ nucleosidase activity	0.9531367491269955	0.04687369579795975	1	1
molecular_function	GO:0061809	NAD+ nucleotidase, cyclic ADP-ribose generating	0.9531367491269955	0.04687369579795975	1	1
biological_process	GO:0006680	glucosylceramide catabolic process	0.9530903545069037	0.046923487539227815	1	1
biological_process	GO:0021954	central nervous system neuron development	0.9530903545069037	0.046923487539227815	1	1
cellular_component	GO:0120025	plasma membrane bounded cell projection	0.9530657271396227	0.04693722710922943	1	1
biological_process	GO:1902395	regulation of 1-deoxy-D-xylulose-5-phosphate synthase activity	0.9530235770467691	0.04700740891614852	1	1
molecular_function	GO:0050373	UDP-arabinose 4-epimerase activity	0.9529191103228485	0.0471123350826963	1	1
biological_process	GO:0070072	vacuolar proton-transporting V-type ATPase complex assembly	0.9528832271411225	0.04713230301225346	1	1
biological_process	GO:0048199	vesicle targeting, to, from or within Golgi	0.952855761297008	0.04715254707618122	1	1
biological_process	GO:0015690	aluminum cation transport	0.9528684833088873	0.04716258464354517	1	1
biological_process	GO:0072512	trivalent inorganic cation transport	0.9528684833088873	0.04716258464354517	1	1
cellular_component	GO:1990415	Pex17p-Pex14p docking complex	0.9527932266084337	0.047221032572890564	1	1
cellular_component	GO:1990429	peroxisomal importomer complex	0.9527932266084337	0.047221032572890564	1	1
molecular_function	GO:0042284	sphingolipid delta-4 desaturase activity	0.9527932276643131	0.04723828511811301	1	1
molecular_function	GO:0005337	nucleoside transmembrane transporter activity	0.9527488801148418	0.04726227140167971	1	1
molecular_function	GO:0003933	GTP cyclohydrolase activity	0.9527127096123974	0.04730550879117068	1	1
cellular_component	GO:0033095	aleurone grain	0.9526083448539351	0.04742026285300427	1	1
molecular_function	GO:0060589	nucleoside-triphosphatase regulator activity	0.9525405214245188	0.04746282754809472	1	1
biological_process	GO:0016108	tetraterpenoid metabolic process	0.9524744923438332	0.04753072749267706	1	1
biological_process	GO:0016116	carotenoid metabolic process	0.9524744923438332	0.04753072749267706	1	1
biological_process	GO:0080064	4,4-dimethyl-9beta,19-cyclopropylsterol oxidation	0.9524633179932158	0.04756796378386674	1	1
biological_process	GO:0051196	regulation of coenzyme metabolic process	0.9522431186216987	0.0477725803431176	1	1
biological_process	GO:0046786	viral replication complex formation and maintenance	0.952235140242138	0.047776729889679403	1	1
biological_process	GO:0006631	fatty acid metabolic process	0.952213568640931	0.04778852414019641	1	1
biological_process	GO:0042938	dipeptide transport	0.9520571635751154	0.047956922206539576	1	1
biological_process	GO:0006658	phosphatidylserine metabolic process	0.9520289886993974	0.047985103707571475	1	1
biological_process	GO:0097272	ammonia homeostasis	0.9519608279978683	0.04807071823978626	1	1
biological_process	GO:0097275	cellular ammonia homeostasis	0.9519608279978683	0.04807071823978626	1	1
molecular_function	GO:0015189	L-lysine transmembrane transporter activity	0.9518855812923686	0.048126513813696925	1	1
molecular_function	GO:0034256	chlorophyll(ide) b reductase activity	0.9518322482570679	0.048190396433746896	1	1
biological_process	GO:0010167	response to nitrate	0.9517512228926599	0.04825624286343899	1	1
biological_process	GO:0043632	modification-dependent macromolecule catabolic process	0.9516994266702076	0.048302323345401965	1	1
cellular_component	GO:0009506	plasmodesma	0.9516851150357657	0.04831617666453947	1	1
biological_process	GO:0051865	protein autoubiquitination	0.9514402924163752	0.04856649659598056	1	1
biological_process	GO:0032955	regulation of division septum assembly	0.9514155693699826	0.04860280866115407	1	1
biological_process	GO:1901891	regulation of cell septum assembly	0.9514155693699826	0.04860280866115407	1	1
biological_process	GO:0001655	urogenital system development	0.9513236236287749	0.048694782200471076	1	1
cellular_component	GO:0090498	extrinsic component of Golgi membrane	0.9510606950535334	0.04895243235118418	1	1
biological_process	GO:1905037	autophagosome organization	0.9507332068109654	0.049271828346370894	1	1
biological_process	GO:0010928	regulation of auxin mediated signaling pathway	0.9506640590922782	0.0493413952148859	1	1
molecular_function	GO:0047631	ADP-ribose diphosphatase activity	0.9506566977262744	0.049356631989885935	1	1
biological_process	GO:0006498	N-terminal protein lipidation	0.9505055014050807	0.04951734288372189	1	1
biological_process	GO:0006499	N-terminal protein myristoylation	0.9505055014050807	0.04951734288372189	1	1
biological_process	GO:0018377	protein myristoylation	0.9505055014050807	0.04951734288372189	1	1
biological_process	GO:0070813	hydrogen sulfide metabolic process	0.9503714107885178	0.04964180825725484	1	1
cellular_component	GO:0005765	lysosomal membrane	0.950066506938608	0.04993869133724038	1	1
cellular_component	GO:0005749	mitochondrial respiratory chain complex II, succinate dehydrogenase complex (ubiquinone)	0.9497875812205951	0.050225817997843314	1	1
cellular_component	GO:0045257	succinate dehydrogenase complex (ubiquinone)	0.9497875812205951	0.050225817997843314	1	1
cellular_component	GO:0045273	respiratory chain complex II	0.9497875812205951	0.050225817997843314	1	1
cellular_component	GO:0045281	succinate dehydrogenase complex	0.9497875812205951	0.050225817997843314	1	1
cellular_component	GO:0045283	fumarate reductase complex	0.9497875812205951	0.050225817997843314	1	1
biological_process	GO:0030866	cortical actin cytoskeleton organization	0.9495063126996256	0.0505070897441503	1	1
molecular_function	GO:0050242	pyruvate, phosphate dikinase activity	0.9494910918447671	0.05054217029129804	1	1
molecular_function	GO:0015035	protein disulfide oxidoreductase activity	0.9494073166659693	0.05059809435769902	1	1
biological_process	GO:0009083	branched-chain amino acid catabolic process	0.9493763941576094	0.05062994247765651	1	1
molecular_function	GO:0048037	cofactor binding	0.94932978621064	0.050671556674797946	1	1
molecular_function	GO:0050505	hydroquinone glucosyltransferase activity	0.9487449614876763	0.051278833841246096	1	1
biological_process	GO:0042180	cellular ketone metabolic process	0.948480080056043	0.051523059556745854	1	1
biological_process	GO:0010214	seed coat development	0.9484546705401334	0.05155105971511631	1	1
molecular_function	GO:0022840	leak channel activity	0.9483916590306546	0.05162787644624256	1	1
molecular_function	GO:0022841	potassium ion leak channel activity	0.9483916590306546	0.05162787644624256	1	1
molecular_function	GO:0022842	narrow pore channel activity	0.9483916590306546	0.05162787644624256	1	1
molecular_function	GO:0031624	ubiquitin conjugating enzyme binding	0.9481550330745045	0.05185276287076457	1	1
molecular_function	GO:0052635	C-20 gibberellin 2-beta-dioxygenase activity	0.9480513217562645	0.051972729237211746	1	1
biological_process	GO:1903363	negative regulation of cellular protein catabolic process	0.9479463623716008	0.052067368438527994	1	1
cellular_component	GO:0042995	cell projection	0.9479048305036097	0.05209817860172017	1	1
biological_process	GO:0009683	indoleacetic acid metabolic process	0.9478639343465245	0.05214981373194738	1	1
cellular_component	GO:0043235	receptor complex	0.9478523738040953	0.052158543917923406	1	1
biological_process	GO:0006388	tRNA splicing, via endonucleolytic cleavage and ligation	0.9476283729499214	0.05238440142745282	1	1
biological_process	GO:0036010	protein localization to endosome	0.9475748700604524	0.05244025593285029	1	1
biological_process	GO:1905666	regulation of protein localization to endosome	0.9475748700604524	0.05244025593285029	1	1
biological_process	GO:1905668	positive regulation of protein localization to endosome	0.9475748700604524	0.05244025593285029	1	1
biological_process	GO:0042386	hemocyte differentiation	0.9475483156358557	0.052468601995589115	1	1
biological_process	GO:0045610	regulation of hemocyte differentiation	0.9475483156358557	0.052468601995589115	1	1
molecular_function	GO:0050112	inositol 2-dehydrogenase activity	0.9474299664335575	0.05260437048359734	1	1
biological_process	GO:0007029	endoplasmic reticulum organization	0.947152499825811	0.05285405709994628	1	1
molecular_function	GO:0019905	syntaxin binding	0.9469877369129935	0.05302224462631755	1	1
biological_process	GO:0034497	protein localization to phagophore assembly site	0.9468443706083897	0.05316772090369426	1	1
biological_process	GO:0010191	mucilage metabolic process	0.9468212346030627	0.05318481959661481	1	1
biological_process	GO:0009877	nodulation	0.9467770986625672	0.05323075891159135	1	1
molecular_function	GO:0008353	RNA polymerase II CTD heptapeptide repeat kinase activity	0.9467122762660319	0.053295129221150206	1	1
biological_process	GO:0046521	sphingoid catabolic process	0.9465966481698448	0.05342761968506582	1	1
biological_process	GO:0007272	ensheathment of neurons	0.9464224300312201	0.053594774934136336	1	1
biological_process	GO:0008366	axon ensheathment	0.9464224300312201	0.053594774934136336	1	1
biological_process	GO:0042552	myelination	0.9464224300312201	0.053594774934136336	1	1
biological_process	GO:0150076	neuroinflammatory response	0.9464153865217358	0.053600004164760406	1	1
biological_process	GO:0150077	regulation of neuroinflammatory response	0.9464153865217358	0.053600004164760406	1	1
biological_process	GO:0010055	atrichoblast differentiation	0.9463898189862775	0.053644607203257144	1	1
biological_process	GO:0000038	very long-chain fatty acid metabolic process	0.9462461659312361	0.05376197034261898	1	1
biological_process	GO:0051443	positive regulation of ubiquitin-protein transferase activity	0.9461638957074457	0.053853374977184676	1	1
biological_process	GO:0009648	photoperiodism	0.9460427991050666	0.05396060921270063	1	1
biological_process	GO:0012502	induction of programmed cell death	0.9459755479068259	0.05405908875302434	1	1
molecular_function	GO:0016842	amidine-lyase activity	0.9459010176766136	0.05411469181367912	1	1
biological_process	GO:0015914	phospholipid transport	0.9457523861075844	0.05425659030392638	1	1
biological_process	GO:0002238	response to molecule of fungal origin	0.9457372931047692	0.05427114135812361	1	1
biological_process	GO:0034487	vacuolar amino acid transmembrane transport	0.9456979622302537	0.054336815180183295	1	1
biological_process	GO:0034488	basic amino acid transmembrane export from vacuole	0.9456979622302537	0.054336815180183295	1	1
biological_process	GO:1990822	basic amino acid transmembrane transport	0.9456979622302537	0.054336815180183295	1	1
biological_process	GO:0003008	system process	0.9456608558091505	0.054345847302952	1	1
biological_process	GO:0007600	sensory perception	0.9456437092291222	0.05438090084398983	1	1
cellular_component	GO:0071627	integral component of fungal-type vacuolar membrane	0.9456237714958435	0.054408145452623624	1	1
cellular_component	GO:0071628	intrinsic component of fungal-type vacuolar membrane	0.9456237714958435	0.054408145452623624	1	1
biological_process	GO:0022008	neurogenesis	0.9455952257364407	0.054410034190095935	1	1
cellular_component	GO:0070505	pollen coat	0.9455918545473764	0.05444007721842237	1	1
biological_process	GO:0009164	nucleoside catabolic process	0.9455169233270835	0.05449867126549146	1	1
biological_process	GO:0034656	nucleobase-containing small molecule catabolic process	0.9455169233270835	0.05449867126549146	1	1
molecular_function	GO:0047517	1,4-beta-D-xylan synthase activity	0.9454123424584222	0.05460347918372477	1	1
biological_process	GO:0046113	nucleobase catabolic process	0.9453653380285864	0.05464368900229788	1	1
molecular_function	GO:0005217	intracellular ligand-gated ion channel activity	0.9453772699523942	0.054647757166749966	1	1
molecular_function	GO:0005221	intracellular cyclic nucleotide activated cation channel activity	0.9453772699523942	0.054647757166749966	1	1
molecular_function	GO:0043855	cyclic nucleotide-gated ion channel activity	0.9453772699523942	0.054647757166749966	1	1
cellular_component	GO:0032589	neuron projection membrane	0.9452662865316308	0.054748061874888454	1	1
cellular_component	GO:0032590	dendrite membrane	0.9452662865316308	0.054748061874888454	1	1
cellular_component	GO:0032591	dendritic spine membrane	0.9452662865316308	0.054748061874888454	1	1
cellular_component	GO:0043196	varicosity	0.9452662865316308	0.054748061874888454	1	1
biological_process	GO:0071805	potassium ion transmembrane transport	0.9450313504115925	0.054976930982408745	1	1
molecular_function	GO:0042937	tripeptide transmembrane transporter activity	0.9448883110170914	0.055127630547927686	1	1
biological_process	GO:0010350	cellular response to magnesium starvation	0.9448936146842687	0.05514156932786807	1	1
biological_process	GO:0031115	negative regulation of microtubule polymerization	0.9448936146842687	0.05514156932786807	1	1
biological_process	GO:0035865	cellular response to potassium ion	0.9448936146842687	0.05514156932786807	1	1
biological_process	GO:0071280	cellular response to copper ion	0.9448936146842687	0.05514156932786807	1	1
biological_process	GO:0071325	cellular response to mannitol stimulus	0.9448936146842687	0.05514156932786807	1	1
biological_process	GO:0072708	response to sorbitol	0.9448936146842687	0.05514156932786807	1	1
biological_process	GO:0072709	cellular response to sorbitol	0.9448936146842687	0.05514156932786807	1	1
biological_process	GO:0036369	transcription factor catabolic process	0.9448020108645091	0.05522289994682039	1	1
biological_process	GO:1901483	regulation of transcription factor catabolic process	0.9448020108645091	0.05522289994682039	1	1
biological_process	GO:1901485	positive regulation of transcription factor catabolic process	0.9448020108645091	0.05522289994682039	1	1
molecular_function	GO:0010279	indole-3-acetic acid amido synthetase activity	0.9448049271540998	0.05523076030871066	1	1
biological_process	GO:0050688	regulation of defense response to virus	0.9447775688749236	0.055231853931191566	1	1
biological_process	GO:0031349	positive regulation of defense response	0.9446973597755924	0.05530655016141739	1	1
molecular_function	GO:0004753	saccharopine dehydrogenase activity	0.9444472318228213	0.05558863812200521	1	1
molecular_function	GO:0047130	saccharopine dehydrogenase (NADP+, L-lysine-forming) activity	0.9444472318228213	0.05558863812200521	1	1
molecular_function	GO:0047131	saccharopine dehydrogenase (NAD+, L-glutamate-forming) activity	0.9444472318228213	0.05558863812200521	1	1
molecular_function	GO:0004630	phospholipase D activity	0.9442918149302169	0.05571815925515489	1	1
molecular_function	GO:0070290	N-acylphosphatidylethanolamine-specific phospholipase D activity	0.9442918149302169	0.05571815925515489	1	1
cellular_component	GO:0005834	heterotrimeric G-protein complex	0.9441498661851041	0.05586166075843302	1	1
cellular_component	GO:1905360	GTPase complex	0.9441498661851041	0.05586166075843302	1	1
biological_process	GO:0046488	phosphatidylinositol metabolic process	0.9441346790426928	0.05586944076859368	1	1
molecular_function	GO:0005547	phosphatidylinositol-3,4,5-trisphosphate binding	0.9440516561402069	0.05598441518656405	1	1
molecular_function	GO:0043325	phosphatidylinositol-3,4-bisphosphate binding	0.9440516561402069	0.05598441518656405	1	1
biological_process	GO:0046339	diacylglycerol metabolic process	0.94401852206684	0.05599176510437376	1	1
molecular_function	GO:0010542	nitrate efflux transmembrane transporter activity	0.9439794951453978	0.05605661286953978	1	1
cellular_component	GO:0005744	TIM23 mitochondrial import inner membrane translocase complex	0.9439242531902388	0.05608449013277039	1	1
biological_process	GO:0015695	organic cation transport	0.9439006535841151	0.05611391527492282	1	1
cellular_component	GO:0030667	secretory granule membrane	0.9438441856069284	0.0561721840973497	1	1
biological_process	GO:0090481	pyrimidine nucleotide-sugar transmembrane transport	0.9438324532950815	0.05618104828894077	1	1
biological_process	GO:0009740	gibberellic acid mediated signaling pathway	0.9438037307916037	0.05620128305402894	1	1
biological_process	GO:0010476	gibberellin mediated signaling pathway	0.9438037307916037	0.05620128305402894	1	1
biological_process	GO:0071370	cellular response to gibberellin stimulus	0.9438037307916037	0.05620128305402894	1	1
biological_process	GO:0042688	crystal cell differentiation	0.9437588984966983	0.056276856005739284	1	1
biological_process	GO:0042689	regulation of crystal cell differentiation	0.9437588984966983	0.056276856005739284	1	1
biological_process	GO:0042691	positive regulation of crystal cell differentiation	0.9437588984966983	0.056276856005739284	1	1
biological_process	GO:0045612	positive regulation of hemocyte differentiation	0.9437588984966983	0.056276856005739284	1	1
biological_process	GO:0000422	autophagy of mitochondrion	0.9436358415264355	0.05637311695746727	1	1
biological_process	GO:0061726	mitochondrion disassembly	0.9436358415264355	0.05637311695746727	1	1
molecular_function	GO:0004348	glucosylceramidase activity	0.9433412381919724	0.056675055368001215	1	1
molecular_function	GO:0050295	steryl-beta-glucosidase activity	0.9433412381919724	0.056675055368001215	1	1
biological_process	GO:0030837	negative regulation of actin filament polymerization	0.943157366163849	0.056852274016059634	1	1
molecular_function	GO:0004802	transketolase activity	0.9431443576475661	0.05689217389853851	1	1
molecular_function	GO:0031683	G-protein beta/gamma-subunit complex binding	0.9429585666856933	0.05705527811309119	1	1
biological_process	GO:0055063	sulfate ion homeostasis	0.942934504497247	0.05709106853249879	1	1
molecular_function	GO:0008928	mannose-1-phosphate guanylyltransferase (GDP) activity	0.9429071342957338	0.057118781503570304	1	1
molecular_function	GO:0010471	GDP-galactose:mannose-1-phosphate guanylyltransferase activity	0.9429071342957338	0.057118781503570304	1	1
molecular_function	GO:0010472	GDP-galactose:glucose-1-phosphate guanylyltransferase activity	0.9429071342957338	0.057118781503570304	1	1
molecular_function	GO:0010473	GDP-galactose:myoinositol-1-phosphate guanylyltransferase activity	0.9429071342957338	0.057118781503570304	1	1
molecular_function	GO:0010474	glucose-1-phosphate guanylyltransferase (GDP) activity	0.9429071342957338	0.057118781503570304	1	1
molecular_function	GO:0010475	galactose-1-phosphate guanylyltransferase (GDP) activity	0.9429071342957338	0.057118781503570304	1	1
molecular_function	GO:0080047	GDP-L-galactose phosphorylase activity	0.9429071342957338	0.057118781503570304	1	1
molecular_function	GO:0080048	GDP-D-glucose phosphorylase activity	0.9429071342957338	0.057118781503570304	1	1
molecular_function	GO:0072509	divalent inorganic cation transmembrane transporter activity	0.9428262161484857	0.057179745073616894	1	1
cellular_component	GO:0009921	auxin efflux carrier complex	0.9427911211413424	0.057242100576784805	1	1
molecular_function	GO:0051766	inositol trisphosphate kinase activity	0.9424724227958556	0.05754151476837954	1	1
molecular_function	GO:0052725	inositol-1,3,4-trisphosphate 6-kinase activity	0.9424724227958556	0.05754151476837954	1	1
biological_process	GO:0046487	glyoxylate metabolic process	0.9421938050906629	0.05781911420305896	1	1
molecular_function	GO:0102672	fatty acid alpha-oxygenase activity	0.9422041519728996	0.057822014517355025	1	1
cellular_component	GO:0031303	integral component of endosome membrane	0.94205673018806	0.057976826465730436	1	1
molecular_function	GO:0010012	steroid 22-alpha hydroxylase activity	0.941929027666382	0.058108116735884896	1	1
biological_process	GO:0010039	response to iron ion	0.941779260659822	0.05823373138741583	1	1
biological_process	GO:0009845	seed germination	0.9417237333303042	0.05827949764322382	1	1
molecular_function	GO:0034432	bis(5'-adenosyl)-pentaphosphatase activity	0.9416838862706353	0.05833762985015811	1	1
biological_process	GO:0051050	positive regulation of transport	0.9415693788709228	0.05843618550029195	1	1
biological_process	GO:0046503	glycerolipid catabolic process	0.9415090390892542	0.05849965754621489	1	1
biological_process	GO:0048469	cell maturation	0.9413198370164051	0.05868447393307519	1	1
molecular_function	GO:0001716	L-amino-acid oxidase activity	0.9411825866505327	0.05885493213838022	1	1
molecular_function	GO:0008734	L-aspartate oxidase activity	0.9411825866505327	0.05885493213838022	1	1
molecular_function	GO:0015922	aspartate oxidase activity	0.9411825866505327	0.05885493213838022	1	1
molecular_function	GO:0044318	L-aspartate:fumarate oxidoreductase activity	0.9411825866505327	0.05885493213838022	1	1
biological_process	GO:0071486	cellular response to high light intensity	0.9411542546155659	0.05886087243239879	1	1
cellular_component	GO:0005793	endoplasmic reticulum-Golgi intermediate compartment	0.9410151741910969	0.05899208597718375	1	1
biological_process	GO:0072330	monocarboxylic acid biosynthetic process	0.9409431794250128	0.05905935599888368	1	1
biological_process	GO:0009074	aromatic amino acid family catabolic process	0.9408631010944777	0.05914721854006544	1	1
biological_process	GO:0048457	floral whorl morphogenesis	0.9408414765904048	0.05919572831794051	1	1
biological_process	GO:0009788	negative regulation of abscisic acid-activated signaling pathway	0.9406236551770664	0.05938232870510873	1	1
biological_process	GO:1901420	negative regulation of response to alcohol	0.9406236551770664	0.05938232870510873	1	1
biological_process	GO:1905958	negative regulation of cellular response to alcohol	0.9406236551770664	0.05938232870510873	1	1
biological_process	GO:0035435	phosphate ion transmembrane transport	0.9405607944015827	0.05945165584044865	1	1
biological_process	GO:0007034	vacuolar transport	0.9402457014075587	0.05975840465474069	1	1
biological_process	GO:0009819	drought recovery	0.9402433062347675	0.05977346480537071	1	1
molecular_function	GO:0008447	L-ascorbate oxidase activity	0.9400543255874367	0.05997260159454576	1	1
biological_process	GO:0001678	cellular glucose homeostasis	0.9399859645839199	0.06002657989294535	1	1
molecular_function	GO:0019806	bromide peroxidase activity	0.9400107475964502	0.06002735588170027	1	1
biological_process	GO:0099003	vesicle-mediated transport in synapse	0.9399741225675878	0.060037227038615026	1	1
biological_process	GO:0099504	synaptic vesicle cycle	0.9399741225675878	0.060037227038615026	1	1
biological_process	GO:0009629	response to gravity	0.9399590834174598	0.060046198041816545	1	1
cellular_component	GO:0070161	anchoring junction	0.9397716446040921	0.06022987829512494	1	1
biological_process	GO:0015824	proline transport	0.9397550657921738	0.06028267334893356	1	1
molecular_function	GO:0004149	dihydrolipoyllysine-residue succinyltransferase activity	0.9396223529839337	0.06040472597874791	1	1
molecular_function	GO:0016748	succinyltransferase activity	0.9396223529839337	0.06040472597874791	1	1
molecular_function	GO:0016751	S-succinyltransferase activity	0.9396223529839337	0.06040472597874791	1	1
biological_process	GO:0008277	regulation of G protein-coupled receptor signaling pathway	0.9393389167793655	0.060699026170464965	1	1
biological_process	GO:0050805	negative regulation of synaptic transmission	0.9393389167793655	0.060699026170464965	1	1
biological_process	GO:0060292	long-term synaptic depression	0.9393389167793655	0.060699026170464965	1	1
biological_process	GO:0099178	regulation of retrograde trans-synaptic signaling by endocanabinoid	0.9393389167793655	0.060699026170464965	1	1
biological_process	GO:2000124	regulation of endocannabinoid signaling pathway	0.9393389167793655	0.060699026170464965	1	1
cellular_component	GO:0008328	ionotropic glutamate receptor complex	0.9392540012252406	0.06078082140584917	1	1
cellular_component	GO:0032281	AMPA glutamate receptor complex	0.9392540012252406	0.06078082140584917	1	1
cellular_component	GO:0098878	neurotransmitter receptor complex	0.9392540012252406	0.06078082140584917	1	1
cellular_component	GO:0098982	GABA-ergic synapse	0.9392540012252406	0.06078082140584917	1	1
biological_process	GO:0052746	inositol phosphorylation	0.9392305010791796	0.06078649203863995	1	1
molecular_function	GO:0050308	sugar-phosphatase activity	0.9391855911552167	0.0608272491278844	1	1
biological_process	GO:0048359	mucilage metabolic process involved in seed coat development	0.9391792253376603	0.060828542311866296	1	1
biological_process	GO:0071483	cellular response to blue light	0.9391262911669697	0.06088388150597979	1	1
molecular_function	GO:0080133	midchain alkane hydroxylase activity	0.9391062258144818	0.06092103403574356	1	1
molecular_function	GO:0010329	auxin efflux transmembrane transporter activity	0.9389191322499294	0.06109453299133327	1	1
molecular_function	GO:0080161	auxin transmembrane transporter activity	0.9389191322499294	0.06109453299133327	1	1
biological_process	GO:0010927	cellular component assembly involved in morphogenesis	0.9388692934632823	0.061138199835427565	1	1
biological_process	GO:0080060	integument development	0.9388247217675157	0.06119732937153732	1	1
cellular_component	GO:0012506	vesicle membrane	0.9387596280590976	0.061243855844110406	1	1
molecular_function	GO:0015193	L-proline transmembrane transporter activity	0.938782009995949	0.06125670259945348	1	1
biological_process	GO:0044804	autophagy of nucleus	0.9387497091258589	0.061260898107668105	1	1
biological_process	GO:0048699	generation of neurons	0.9385363698400043	0.061469700968230234	1	1
molecular_function	GO:0010313	phytochrome binding	0.9385043024138382	0.061523167761507236	1	1
biological_process	GO:0010226	response to lithium ion	0.9384559831181247	0.06157115060190699	1	1
biological_process	GO:0051438	regulation of ubiquitin-protein transferase activity	0.9384278001331341	0.061589368136604206	1	1
molecular_function	GO:0008481	sphinganine kinase activity	0.9381603103236686	0.06187870893944447	1	1
biological_process	GO:0019915	lipid storage	0.937727410586705	0.06228227625523308	1	1
molecular_function	GO:0033843	xyloglucan 6-xylosyltransferase activity	0.9376760208980625	0.062351737594402046	1	1
biological_process	GO:0010353	response to trehalose	0.9376517994248335	0.0623869651502964	1	1
biological_process	GO:0010618	aerenchyma formation	0.9376517994248335	0.0623869651502964	1	1
biological_process	GO:0071327	cellular response to trehalose stimulus	0.9376517994248335	0.0623869651502964	1	1
molecular_function	GO:0003825	alpha,alpha-trehalose-phosphate synthase (UDP-forming) activity	0.9372348529830551	0.06278488427899565	1	1
biological_process	GO:0014065	phosphatidylinositol 3-kinase signaling	0.9372256916349531	0.06280186427458156	1	1
biological_process	GO:0010117	photoprotection	0.937081536803538	0.06293081195415628	1	1
biological_process	GO:0046688	response to copper ion	0.9370844738625886	0.06293504605306766	1	1
biological_process	GO:0031638	zymogen activation	0.9369902424220021	0.06304884232319152	1	1
biological_process	GO:0031639	plasminogen activation	0.9369902424220021	0.06304884232319152	1	1
biological_process	GO:0035092	sperm chromatin condensation	0.9369902424220021	0.06304884232319152	1	1
biological_process	GO:0035093	spermatogenesis, exchange of chromosomal proteins	0.9369902424220021	0.06304884232319152	1	1
biological_process	GO:0071674	mononuclear cell migration	0.9369902424220021	0.06304884232319152	1	1
biological_process	GO:0046340	diacylglycerol catabolic process	0.9367564248798331	0.0632583922641834	1	1
biological_process	GO:1902584	positive regulation of response to water deprivation	0.9366496172253387	0.06336171677201297	1	1
molecular_function	GO:0010340	carboxyl-O-methyltransferase activity	0.9365918253375873	0.0634311462951509	1	1
cellular_component	GO:0000788	nuclear nucleosome	0.9365987151915622	0.06343728935671633	1	1
biological_process	GO:0015812	gamma-aminobutyric acid transport	0.9365199782126837	0.06351933344390714	1	1
biological_process	GO:0002221	pattern recognition receptor signaling pathway	0.9364695083993673	0.0635423552569172	1	1
biological_process	GO:0043068	positive regulation of programmed cell death	0.9364348270948045	0.06357248842388685	1	1
molecular_function	GO:0015180	L-alanine transmembrane transporter activity	0.9364650651520415	0.06357478520045712	1	1
molecular_function	GO:0022858	alanine transmembrane transporter activity	0.9364650651520415	0.06357478520045712	1	1
cellular_component	GO:0005911	cell-cell junction	0.9363072488324709	0.06369434623529391	1	1
biological_process	GO:0043162	ubiquitin-dependent protein catabolic process via the multivesicular body sorting pathway	0.9363151463584165	0.0636967397204089	1	1
molecular_function	GO:0008066	glutamate receptor activity	0.9361742890302306	0.06383777257798107	1	1
molecular_function	GO:0035673	oligopeptide transmembrane transporter activity	0.9361593098932841	0.06384812596539313	1	1
molecular_function	GO:0015633	ATPase-coupled zinc transmembrane transporter activity	0.936154255728979	0.06386883914598485	1	1
molecular_function	GO:0016463	zinc transmembrane transporter activity, phosphorylative mechanism	0.936154255728979	0.06386883914598485	1	1
cellular_component	GO:0005816	spindle pole body	0.9361232149188776	0.06389047441388163	1	1
cellular_component	GO:0044732	mitotic spindle pole body	0.9361232149188776	0.06389047441388163	1	1
biological_process	GO:1901654	response to ketone	0.9361131209876778	0.06389676086981533	1	1
biological_process	GO:0006971	hypotonic response	0.9360427030037692	0.06398012598361036	1	1
molecular_function	GO:0004143	diacylglycerol kinase activity	0.9359618903286424	0.06405815781198343	1	1
cellular_component	GO:0034098	VCP-NPL4-UFD1 AAA ATPase complex	0.9359556341324057	0.06407002499169312	1	1
biological_process	GO:0005993	trehalose catabolic process	0.9359678892993124	0.06407168803476648	1	1
biological_process	GO:0010215	cellulose microfibril organization	0.9359324877230814	0.06407894596068997	1	1
biological_process	GO:0009915	phloem sucrose loading	0.9358827670054958	0.06414010635341272	1	1
molecular_function	GO:0015301	anion:anion antiporter activity	0.9355807992693538	0.06442760681197612	1	1
molecular_function	GO:0140323	solute:anion antiporter activity	0.9355807992693538	0.06442760681197612	1	1
biological_process	GO:0006208	pyrimidine nucleobase catabolic process	0.9354461118425805	0.06456797169597583	1	1
molecular_function	GO:0015185	gamma-aminobutyric acid transmembrane transporter activity	0.935341886578882	0.06469851033323071	1	1
biological_process	GO:0001878	response to yeast	0.9353323671404236	0.06470751507023709	1	1
molecular_function	GO:0103075	indole-3-pyruvate monooxygenase activity	0.9349534927586589	0.0650668001795347	1	1
molecular_function	GO:0004555	alpha,alpha-trehalase activity	0.9347745444308134	0.06526612734261739	1	1
molecular_function	GO:0015927	trehalase activity	0.9347745444308134	0.06526612734261739	1	1
biological_process	GO:0009269	response to desiccation	0.9344786623307084	0.06553778749030481	1	1
biological_process	GO:0030162	regulation of proteolysis	0.9343976336985762	0.06560852694705877	1	1
cellular_component	GO:0031594	neuromuscular junction	0.9342605756474535	0.06575251901356038	1	1
biological_process	GO:0007610	behavior	0.9342424016903641	0.06577037794397955	1	1
biological_process	GO:0048572	short-day photoperiodism	0.9339736248842855	0.0660391952110434	1	1
biological_process	GO:0048575	short-day photoperiodism, flowering	0.9339736248842855	0.0660391952110434	1	1
biological_process	GO:0019509	L-methionine salvage from methylthioadenosine	0.9339536401180705	0.06606168454775618	1	1
biological_process	GO:0043102	amino acid salvage	0.9339536401180705	0.06606168454775618	1	1
biological_process	GO:0071267	L-methionine salvage	0.9339536401180705	0.06606168454775618	1	1
biological_process	GO:0010477	response to sulfur dioxide	0.9338439655081044	0.06619662678760518	1	1
biological_process	GO:0006337	nucleosome disassembly	0.9337363162447028	0.06629242231916976	1	1
biological_process	GO:0031498	chromatin disassembly	0.9337363162447028	0.06629242231916976	1	1
biological_process	GO:0032986	protein-DNA complex disassembly	0.9337363162447028	0.06629242231916976	1	1
biological_process	GO:0006081	cellular aldehyde metabolic process	0.933522767477479	0.06648289483427317	1	1
biological_process	GO:0048654	anther morphogenesis	0.9335349435543636	0.06649386260745116	1	1
biological_process	GO:0048655	anther wall tapetum morphogenesis	0.9335349435543636	0.06649386260745116	1	1
biological_process	GO:0048656	anther wall tapetum formation	0.9335349435543636	0.06649386260745116	1	1
biological_process	GO:0048657	anther wall tapetum cell differentiation	0.9335349435543636	0.06649386260745116	1	1
biological_process	GO:0006875	cellular metal ion homeostasis	0.933472463736705	0.06653163077752144	1	1
molecular_function	GO:0102970	7-deoxyloganetic acid glucosyltransferase activity	0.933477046746445	0.0665414229439687	1	1
biological_process	GO:0051182	coenzyme transport	0.9332514311501813	0.06675949732319553	1	1
biological_process	GO:0010157	response to chlorate	0.9331886313866588	0.0668402908631267	1	1
biological_process	GO:0045926	negative regulation of growth	0.9331167046586185	0.06689065653651505	1	1
biological_process	GO:0050764	regulation of phagocytosis	0.9330892772798931	0.06692903717486576	1	1
biological_process	GO:0080162	intracellular auxin transport	0.9329874698056335	0.067053528632207815	1	1
cellular_component	GO:0000326	protein storage vacuole	0.9329172787915627	0.06709461919800808	1	1
molecular_function	GO:0009922	fatty acid elongase activity	0.932839208218462	0.06717651837662819	1	1
biological_process	GO:1903362	regulation of cellular protein catabolic process	0.9326738081629167	0.06733296610646822	1	1
molecular_function	GO:0047998	hyoscyamine (6S)-dioxygenase activity	0.932640353959786	0.06738913064058927	1	1
biological_process	GO:0048213	Golgi vesicle prefusion complex stabilization	0.9325354193616222	0.06750579271350887	1	1
cellular_component	GO:0062023	collagen-containing extracellular matrix	0.9324990054925848	0.06752772068781165	1	1
biological_process	GO:0016560	protein import into peroxisome matrix, docking	0.9324281069185107	0.06759252482895362	1	1
molecular_function	GO:0008482	sulfite oxidase activity	0.9323828973565784	0.06765892425999698	1	1
biological_process	GO:0019265	glycine biosynthetic process, by transamination of glyoxylate	0.9323291644150129	0.06771214497093103	1	1
cellular_component	GO:0043667	pollen wall	0.9322296516892308	0.06779223768737253	1	1
biological_process	GO:0010192	mucilage biosynthetic process	0.9321638577220108	0.0678442667216782	1	1
biological_process	GO:0035690	cellular response to drug	0.9319717351967722	0.06803272828277607	1	1
molecular_function	GO:0003868	4-hydroxyphenylpyruvate dioxygenase activity	0.932005783046363	0.06803621858935194	1	1
biological_process	GO:1902288	regulation of defense response to oomycetes	0.9319048780894358	0.06810710860260061	1	1
biological_process	GO:0043201	response to leucine	0.9317600176411933	0.06826938131990012	1	1
biological_process	GO:0080052	response to histidine	0.9317600176411933	0.06826938131990012	1	1
biological_process	GO:0080053	response to phenylalanine	0.9317600176411933	0.06826938131990012	1	1
biological_process	GO:0010222	stem vascular tissue pattern formation	0.9317400733532821	0.06827308081661432	1	1
molecular_function	GO:0009815	1-aminocyclopropane-1-carboxylate oxidase activity	0.9317279815390853	0.0682930858844073	1	1
cellular_component	GO:0031234	extrinsic component of cytoplasmic side of plasma membrane	0.9317073202817787	0.06830474315113244	1	1
cellular_component	GO:0031227	intrinsic component of endoplasmic reticulum membrane	0.9315339302772554	0.0684704661187645	1	1
molecular_function	GO:0015245	fatty acid transmembrane transporter activity	0.9315170814831326	0.06850403613481759	1	1
biological_process	GO:1900407	regulation of cellular response to oxidative stress	0.9313693858632353	0.06864929114533425	1	1
biological_process	GO:0017186	peptidyl-pyroglutamic acid biosynthetic process, using glutaminyl-peptide cyclotransferase	0.9312069596618466	0.06883487738510785	1	1
biological_process	GO:0018199	peptidyl-glutamine modification	0.9312069596618466	0.06883487738510785	1	1
biological_process	GO:0071281	cellular response to iron ion	0.9310813656783828	0.0689482585243264	1	1
molecular_function	GO:0016667	oxidoreductase activity, acting on a sulfur group of donors	0.9310560666312514	0.06894888416269218	1	1
molecular_function	GO:0004020	adenylylsulfate kinase activity	0.931003840095857	0.06902619585814618	1	1
biological_process	GO:0033539	fatty acid beta-oxidation using acyl-CoA dehydrogenase	0.9309556430772454	0.06908631172598179	1	1
molecular_function	GO:0052793	pectin acetylesterase activity	0.9309161004890445	0.0691012597456796	1	1
biological_process	GO:0006558	L-phenylalanine metabolic process	0.9308157402137	0.0691959185263824	1	1
biological_process	GO:1902221	erythrose 4-phosphate/phosphoenolpyruvate family amino acid metabolic process	0.9308157402137	0.0691959185263824	1	1
molecular_function	GO:0008692	3-hydroxybutyryl-CoA epimerase activity	0.9307632702205334	0.06926684639651359	1	1
molecular_function	GO:0016856	racemase and epimerase activity, acting on hydroxy acids and derivatives	0.9307632702205334	0.06926684639651359	1	1
biological_process	GO:0048455	stamen formation	0.9307446625937885	0.06927961684500628	1	1
biological_process	GO:0018198	peptidyl-cysteine modification	0.9307175810988212	0.06929010780692302	1	1
biological_process	GO:0010208	pollen wall assembly	0.9306460272694699	0.06936339295588012	1	1
molecular_function	GO:0008710	8-amino-7-oxononanoate synthase activity	0.9306427431979942	0.06938741379475111	1	1
molecular_function	GO:0004760	serine-pyruvate transaminase activity	0.9306517706324555	0.06939087450820958	1	1
molecular_function	GO:0050281	serine-glyoxylate transaminase activity	0.9306517706324555	0.06939087450820958	1	1
biological_process	GO:0080177	plastoglobule organization	0.930572750490295	0.06944831689076425	1	1
biological_process	GO:0060858	vesicle-mediated transport involved in floral organ abscission	0.9303676724418077	0.0696621877962561	1	1
biological_process	GO:1901656	glycoside transport	0.9299487314887316	0.07008126690641525	1	1
biological_process	GO:0007215	glutamate receptor signaling pathway	0.9298851324455235	0.07013220118508734	1	1
biological_process	GO:0007216	G protein-coupled glutamate receptor signaling pathway	0.9298851324455235	0.07013220118508734	1	1
biological_process	GO:0019369	arachidonic acid metabolic process	0.9298851324455235	0.07013220118508734	1	1
biological_process	GO:0042176	regulation of protein catabolic process	0.9298125762522554	0.07019344479091227	1	1
cellular_component	GO:0030658	transport vesicle membrane	0.9297215652720768	0.0702845331437485	1	1
cellular_component	GO:0030176	integral component of endoplasmic reticulum membrane	0.9296264901124408	0.07037809108254722	1	1
molecular_function	GO:0016603	glutaminyl-peptide cyclotransferase activity	0.929493248005091	0.0705499442362364	1	1
biological_process	GO:0034204	lipid translocation	0.9290618401685283	0.07095004528883486	1	1
biological_process	GO:0090506	axillary shoot meristem initiation	0.9289535574007326	0.07107676801262697	1	1
molecular_function	GO:0047652	allantoate deiminase activity	0.9287997290208433	0.07124378920320718	1	1
molecular_function	GO:0046870	cadmium ion binding	0.9287791904644701	0.07124594018741603	1	1
biological_process	GO:0051047	positive regulation of secretion	0.9287579826632893	0.07125561165721117	1	1
biological_process	GO:1903532	positive regulation of secretion by cell	0.9287579826632893	0.07125561165721117	1	1
biological_process	GO:0045848	positive regulation of nitrogen utilization	0.9287478355776275	0.07129514730243536	1	1
biological_process	GO:0051649	establishment of localization in cell	0.9286912661670541	0.07131046888028547	1	1
biological_process	GO:0090449	phloem glucosinolate loading	0.9285580073640071	0.07146685937719999	1	1
biological_process	GO:1901349	glucosinolate transport	0.9285580073640071	0.07146685937719999	1	1
molecular_function	GO:0016408	C-acyltransferase activity	0.9282763745168964	0.07173626322737581	1	1
biological_process	GO:0045834	positive regulation of lipid metabolic process	0.9282601420702162	0.07174868545365343	1	1
cellular_component	GO:0098984	neuron to neuron synapse	0.9281465186746152	0.07186408499666797	1	1
cellular_component	GO:0000276	mitochondrial proton-transporting ATP synthase complex, coupling factor F(o)	0.9280634945560682	0.07195942324670912	1	1
biological_process	GO:0035652	clathrin-coated vesicle cargo loading	0.9279093110549402	0.07211572867983185	1	1
molecular_function	GO:0051139	metal ion:proton antiporter activity	0.927718191167431	0.07229282062009934	1	1
biological_process	GO:2000037	regulation of stomatal complex patterning	0.9276837133745428	0.07234138639121446	1	1
molecular_function	GO:0052902	spermidine:oxygen oxidoreductase (3-aminopropanal-forming) activity	0.9272201734148473	0.07282408305643018	1	1
molecular_function	GO:0052904	N1-acetylspermidine:oxygen oxidoreductase (3-acetamidopropanal-forming) activity	0.9272201734148473	0.07282408305643018	1	1
biological_process	GO:0071236	cellular response to antibiotic	0.9268270125823874	0.07317886312285782	1	1
biological_process	GO:2001023	regulation of response to drug	0.9268298331697518	0.07318051254494973	1	1
biological_process	GO:2001038	regulation of cellular response to drug	0.9268298331697518	0.07318051254494973	1	1
biological_process	GO:1902007	regulation of toxin transport	0.9266181792339937	0.07342578460877591	1	1
biological_process	GO:1902009	positive regulation of toxin transport	0.9266181792339937	0.07342578460877591	1	1
biological_process	GO:0032954	regulation of cytokinetic process	0.926568862451837	0.07345313125586495	1	1
molecular_function	GO:0004514	nicotinate-nucleotide diphosphorylase (carboxylating) activity	0.9265425191477733	0.0734889969172352	1	1
biological_process	GO:0071480	cellular response to gamma radiation	0.9265248699989458	0.07349713378433609	1	1
biological_process	GO:0050777	negative regulation of immune response	0.9264399162434493	0.07356714756758498	1	1
biological_process	GO:0006044	N-acetylglucosamine metabolic process	0.9263266545054745	0.07369539464786135	1	1
biological_process	GO:0045017	glycerolipid biosynthetic process	0.9262226475220403	0.07378170080886337	1	1
biological_process	GO:0006120	mitochondrial electron transport, NADH to ubiquinone	0.9261432980191735	0.07387646150839633	1	1
cellular_component	GO:0030659	cytoplasmic vesicle membrane	0.9260966321830952	0.07390741620751784	1	1
molecular_function	GO:0043167	ion binding	0.926089852605312	0.07391101257130728	1	1
biological_process	GO:0016036	cellular response to phosphate starvation	0.9260938680365426	0.07391252468845055	1	1
molecular_function	GO:0004788	thiamine diphosphokinase activity	0.9260627967543974	0.07398199697862307	1	1
molecular_function	GO:0030975	thiamine binding	0.9260627967543974	0.07398199697862307	1	1
molecular_function	GO:1990137	plant seed peroxidase activity	0.9260370204144169	0.07399466129017185	1	1
molecular_function	GO:0090448	glucosinolate:proton symporter activity	0.9258961212192781	0.07412978484018051	1	1
molecular_function	GO:0008117	sphinganine-1-phosphate aldolase activity	0.9258386207214743	0.07420627672048674	1	1
biological_process	GO:0007289	spermatid nucleus differentiation	0.9258088695955243	0.0742224785515595	1	1
molecular_function	GO:0102483	scopolin beta-glucosidase activity	0.925732267182757	0.0742777902073779	1	1
cellular_component	GO:0070820	tertiary granule	0.9255594615892645	0.07446935094889329	1	1
biological_process	GO:0043547	positive regulation of GTPase activity	0.9253764980098709	0.07463164145765522	1	1
biological_process	GO:0006972	hyperosmotic response	0.9252266411878647	0.0747797428713376	1	1
biological_process	GO:0080021	response to benzoic acid	0.9251120803528522	0.07493257100351469	1	1
biological_process	GO:0080154	regulation of fertilization	0.9250632092441708	0.07496258293291247	1	1
biological_process	GO:0045807	positive regulation of endocytosis	0.9249748027635226	0.075043453262845	1	1
biological_process	GO:0032989	cellular component morphogenesis	0.9248955375067994	0.0751113791457938	1	1
molecular_function	GO:0015036	disulfide oxidoreductase activity	0.9248588037552293	0.07514749868474624	1	1
biological_process	GO:0006857	oligopeptide transport	0.9248650811147153	0.07515184018263621	1	1
biological_process	GO:0018874	benzoate metabolic process	0.9247094867641907	0.07533534750909776	1	1
molecular_function	GO:0102485	dATP phosphohydrolase activity	0.9245340750445644	0.07548627376341888	1	1
molecular_function	GO:0102486	dCTP phosphohydrolase activity	0.9245340750445644	0.07548627376341888	1	1
molecular_function	GO:0102487	dUTP phosphohydrolase activity	0.9245340750445644	0.07548627376341888	1	1
molecular_function	GO:0102488	dTTP phosphohydrolase activity	0.9245340750445644	0.07548627376341888	1	1
molecular_function	GO:0102489	GTP phosphohydrolase activity	0.9245340750445644	0.07548627376341888	1	1
molecular_function	GO:0102490	8-oxo-dGTP phosphohydrolase activity	0.9245340750445644	0.07548627376341888	1	1
molecular_function	GO:0102491	dGTP phosphohydrolase activity	0.9245340750445644	0.07548627376341888	1	1
molecular_function	GO:0016840	carbon-nitrogen lyase activity	0.924461781131901	0.07555085205038437	1	1
biological_process	GO:0006612	protein targeting to membrane	0.9243789406207166	0.07562698033165738	1	1
biological_process	GO:0019363	pyridine nucleotide biosynthetic process	0.9242969719092906	0.07571551954989264	1	1
molecular_function	GO:0046429	4-hydroxy-3-methylbut-2-en-1-yl diphosphate synthase activity	0.9241822895421385	0.07584999639303658	1	1
cellular_component	GO:0045211	postsynaptic membrane	0.9241564808515947	0.07585254463648017	1	1
cellular_component	GO:0098573	intrinsic component of mitochondrial membrane	0.9241269677395729	0.07588023779650321	1	1
cellular_component	GO:0034657	GID complex	0.9240148175694567	0.07600907936789925	1	1
biological_process	GO:1900030	regulation of pectin biosynthetic process	0.9240348339665817	0.07601030602500591	1	1
biological_process	GO:0006216	cytidine catabolic process	0.9238993527295721	0.07614584853372608	1	1
biological_process	GO:0009972	cytidine deamination	0.9238993527295721	0.07614584853372608	1	1
biological_process	GO:0046087	cytidine metabolic process	0.9238993527295721	0.07614584853372608	1	1
molecular_function	GO:0005096	GTPase activator activity	0.9238011029293846	0.07620427846562694	1	1
molecular_function	GO:0032441	pheophorbide a oxygenase activity	0.9237976159537149	0.07624822046564561	1	1
biological_process	GO:0030808	regulation of nucleotide biosynthetic process	0.9236731420321743	0.07637216144519876	1	1
biological_process	GO:0080020	regulation of coenzyme A biosynthetic process	0.9236731420321743	0.07637216144519876	1	1
biological_process	GO:1900371	regulation of purine nucleotide biosynthetic process	0.9236731420321743	0.07637216144519876	1	1
molecular_function	GO:0030674	protein-macromolecule adaptor activity	0.9235711261561514	0.07643525837804666	1	1
biological_process	GO:0009187	cyclic nucleotide metabolic process	0.9235899785118332	0.07644208177798018	1	1
molecular_function	GO:0000828	inositol hexakisphosphate kinase activity	0.9235020840012799	0.07653042215790884	1	1
molecular_function	GO:0000829	inositol heptakisphosphate kinase activity	0.9235020840012799	0.07653042215790884	1	1
molecular_function	GO:0000832	inositol hexakisphosphate 5-kinase activity	0.9235020840012799	0.07653042215790884	1	1
molecular_function	GO:0033857	diphosphoinositol-pentakisphosphate kinase activity	0.9235020840012799	0.07653042215790884	1	1
molecular_function	GO:0052723	inositol hexakisphosphate 1-kinase activity	0.9235020840012799	0.07653042215790884	1	1
molecular_function	GO:0052724	inositol hexakisphosphate 3-kinase activity	0.9235020840012799	0.07653042215790884	1	1
molecular_function	GO:0102092	5-diphosphoinositol pentakisphosphate 3-kinase activity	0.9235020840012799	0.07653042215790884	1	1
molecular_function	GO:0004457	lactate dehydrogenase activity	0.9234562497595572	0.07656252841930067	1	1
cellular_component	GO:0035838	growing cell tip	0.923445115983875	0.07657187956177003	1	1
biological_process	GO:0045923	positive regulation of fatty acid metabolic process	0.9233367134439621	0.07668184535361855	1	1
biological_process	GO:0010076	maintenance of floral meristem identity	0.923235931896026	0.07678681900922024	1	1
molecular_function	GO:0052639	salicylic acid glucosyltransferase (ester-forming) activity	0.9232001046738461	0.07684600486546189	1	1
molecular_function	GO:0052641	benzoic acid glucosyltransferase activity	0.9232001046738461	0.07684600486546189	1	1
molecular_function	GO:0080002	UDP-glucose:4-aminobenzoate acylglucosyltransferase activity	0.9232001046738461	0.07684600486546189	1	1
molecular_function	GO:0090704	nicotinate-O-glucosyltransferase activity	0.9232001046738461	0.07684600486546189	1	1
cellular_component	GO:0019866	organelle inner membrane	0.9231191401352609	0.0768834025096865	1	1
biological_process	GO:0071695	anatomical structure maturation	0.9230683188194069	0.07693545209741826	1	1
cellular_component	GO:0030479	actin cortical patch	0.9230573852399413	0.0769613034696659	1	1
cellular_component	GO:0061645	endocytic patch	0.9230573852399413	0.0769613034696659	1	1
cellular_component	GO:0033180	proton-transporting V-type ATPase, V1 domain	0.9229169185362347	0.0771001660856756	1	1
biological_process	GO:0030656	regulation of vitamin metabolic process	0.9227598006489524	0.07725886420612627	1	1
molecular_function	GO:0004112	cyclic-nucleotide phosphodiesterase activity	0.9226862742602095	0.07734649506604818	1	1
molecular_function	GO:0003993	acid phosphatase activity	0.9226327895534182	0.07737631283292568	1	1
molecular_function	GO:0004126	cytidine deaminase activity	0.9224133772770678	0.07763309066403445	1	1
molecular_function	GO:0047844	deoxycytidine deaminase activity	0.9224133772770678	0.07763309066403445	1	1
biological_process	GO:0006888	endoplasmic reticulum to Golgi vesicle-mediated transport	0.9223642134730711	0.07764113822436003	1	1
molecular_function	GO:0004416	hydroxyacylglutathione hydrolase activity	0.922259449698902	0.07777345689939441	1	1
biological_process	GO:0009939	positive regulation of gibberellic acid mediated signaling pathway	0.9222342895939656	0.07778195936883958	1	1
molecular_function	GO:0004595	pantetheine-phosphate adenylyltransferase activity	0.9222273787360522	0.07781917373893787	1	1
molecular_function	GO:0016849	phosphorus-oxygen lyase activity	0.9220212304818716	0.0779964024759594	1	1
molecular_function	GO:0005544	calcium-dependent phospholipid binding	0.9220111492698639	0.07800132405812632	1	1
biological_process	GO:0048518	positive regulation of biological process	0.9219067418148413	0.0780947120018507	1	1
biological_process	GO:0009914	hormone transport	0.9219019113389547	0.07810350097406693	1	1
biological_process	GO:0048545	response to steroid hormone	0.9215588810431238	0.07844634043396759	1	1
biological_process	GO:0071383	cellular response to steroid hormone stimulus	0.9215588810431238	0.07844634043396759	1	1
biological_process	GO:0002230	positive regulation of defense response to virus by host	0.9213314843303961	0.07868744182896659	1	1
biological_process	GO:0050691	regulation of defense response to virus by host	0.9213314843303961	0.07868744182896659	1	1
molecular_function	GO:0051087	chaperone binding	0.9213171296474294	0.0786909355856682	1	1
biological_process	GO:0051924	regulation of calcium ion transport	0.9213209545749356	0.07871182602822469	1	1
biological_process	GO:0006572	tyrosine catabolic process	0.921304919596989	0.07871581751171142	1	1
molecular_function	GO:1901474	azole transmembrane transporter activity	0.9211749921523806	0.07885216016558794	1	1
molecular_function	GO:0015086	cadmium ion transmembrane transporter activity	0.9210714433013111	0.07894114379972694	1	1
cellular_component	GO:0045177	apical part of cell	0.9210297200667626	0.07898033110962344	1	1
molecular_function	GO:0030695	GTPase regulator activity	0.9209207600425927	0.07908473782513836	1	1
molecular_function	GO:0015368	calcium:cation antiporter activity	0.9208824985870216	0.07913172545326508	1	1
biological_process	GO:0006898	receptor-mediated endocytosis	0.9208473736668082	0.07915943238854728	1	1
molecular_function	GO:0000774	adenyl-nucleotide exchange factor activity	0.9208457173021228	0.07917538262950963	1	1
biological_process	GO:0006203	dGTP catabolic process	0.920732282913689	0.0793143392382134	1	1
biological_process	GO:0009146	purine nucleoside triphosphate catabolic process	0.920732282913689	0.0793143392382134	1	1
biological_process	GO:0009151	purine deoxyribonucleotide metabolic process	0.920732282913689	0.0793143392382134	1	1
biological_process	GO:0009155	purine deoxyribonucleotide catabolic process	0.920732282913689	0.0793143392382134	1	1
biological_process	GO:0009215	purine deoxyribonucleoside triphosphate metabolic process	0.920732282913689	0.0793143392382134	1	1
biological_process	GO:0009217	purine deoxyribonucleoside triphosphate catabolic process	0.920732282913689	0.0793143392382134	1	1
biological_process	GO:0046070	dGTP metabolic process	0.920732282913689	0.0793143392382134	1	1
molecular_function	GO:0000285	1-phosphatidylinositol-3-phosphate 5-kinase activity	0.9204937127420973	0.07952418132407546	1	1
biological_process	GO:0006869	lipid transport	0.9204114359872356	0.07959387672739682	1	1
molecular_function	GO:0044390	ubiquitin-like protein conjugating enzyme binding	0.920327860852766	0.07968203341233993	1	1
biological_process	GO:0022411	cellular component disassembly	0.9200404462327321	0.07996436342141144	1	1
biological_process	GO:0043328	protein transport to vacuole involved in ubiquitin-dependent protein catabolic process via the multivesicular body sorting pathway	0.919934270125392	0.0800823415895332	1	1
biological_process	GO:0030042	actin filament depolymerization	0.9197663736731807	0.08024472312472986	1	1
biological_process	GO:1905516	positive regulation of fertilization	0.9197488531109612	0.0802982058539542	1	1
biological_process	GO:0071230	cellular response to amino acid stimulus	0.9196099054236542	0.08040226681280283	1	1
biological_process	GO:0071395	cellular response to jasmonic acid stimulus	0.9194816146129393	0.08052429841171005	1	1
biological_process	GO:0009854	oxidative photosynthetic carbon pathway	0.9193694993166208	0.08064624641007456	1	1
biological_process	GO:0019860	uracil metabolic process	0.9193163494262087	0.08070478287553873	1	1
molecular_function	GO:0090447	glycerol-3-phosphate 2-O-acyltransferase activity	0.9192940870139199	0.08072985144541311	1	1
biological_process	GO:0048732	gland development	0.9192469829288226	0.08077089007573512	1	1
molecular_function	GO:0016174	NAD(P)H oxidase (H(2)O(2)-forming activity	0.9192214528984284	0.08081242264035848	1	1
molecular_function	GO:0008832	dGTPase activity	0.9191093382588117	0.0809386201041069	1	1
molecular_function	GO:0016793	triphosphoric monoester hydrolase activity	0.9191093382588117	0.0809386201041069	1	1
molecular_function	GO:0004105	choline-phosphate cytidylyltransferase activity	0.9189161868122522	0.08111778531070268	1	1
molecular_function	GO:0046625	sphingolipid binding	0.9188874921857464	0.08113212918014878	1	1
biological_process	GO:0001659	temperature homeostasis	0.9188170160950836	0.08119881100720117	1	1
biological_process	GO:0106106	cold-induced thermogenesis	0.9188170160950836	0.08119881100720117	1	1
biological_process	GO:0120161	regulation of cold-induced thermogenesis	0.9188170160950836	0.08119881100720117	1	1
biological_process	GO:1990845	adaptive thermogenesis	0.9188170160950836	0.08119881100720117	1	1
biological_process	GO:0006063	uronic acid metabolic process	0.9187317062678672	0.08129572277882013	1	1
biological_process	GO:0019586	galacturonate metabolic process	0.9187317062678672	0.08129572277882013	1	1
molecular_function	GO:0061929	gamma-glutamylaminecyclotransferase activity	0.9185806151794368	0.08146757950394956	1	1
molecular_function	GO:0140326	ATPase-coupled intramembrane lipid transporter activity	0.9183636959794652	0.08165086890476159	1	1
molecular_function	GO:0052622	ATP dimethylallyltransferase activity	0.9182428004858393	0.08180554487768654	1	1
molecular_function	GO:0052623	ADP dimethylallyltransferase activity	0.9182428004858393	0.08180554487768654	1	1
biological_process	GO:0015949	nucleobase-containing small molecule interconversion	0.9181848733569884	0.08186287607076681	1	1
biological_process	GO:0016145	S-glycoside catabolic process	0.9181371239292332	0.08191064649808999	1	1
biological_process	GO:0019759	glycosinolate catabolic process	0.9181371239292332	0.08191064649808999	1	1
biological_process	GO:0019762	glucosinolate catabolic process	0.9181371239292332	0.08191064649808999	1	1
biological_process	GO:0016103	diterpenoid catabolic process	0.9181062209028295	0.0819176717466309	1	1
biological_process	GO:0045487	gibberellin catabolic process	0.9181062209028295	0.0819176717466309	1	1
molecular_function	GO:0102985	Delta12-fatty-acid desaturase activity	0.9180492897469335	0.08199914182195678	1	1
biological_process	GO:0071918	urea transmembrane transport	0.9180415620705474	0.08200625036932363	1	1
biological_process	GO:0006851	mitochondrial calcium ion transmembrane transport	0.9177019650500838	0.0823149949383043	1	1
biological_process	GO:0006354	DNA-templated transcription, elongation	0.9174396766273039	0.08256758408976883	1	1
molecular_function	GO:0080124	pheophytinase activity	0.9174370582318593	0.08258472411441564	1	1
biological_process	GO:0009439	cyanate metabolic process	0.9173593937904492	0.08266024969880892	1	1
biological_process	GO:0010116	positive regulation of abscisic acid biosynthetic process	0.9172254574110315	0.08279608639329261	1	1
biological_process	GO:0043401	steroid hormone mediated signaling pathway	0.9172027213963894	0.08280275214439126	1	1
molecular_function	GO:0005496	steroid binding	0.9170730013538431	0.08293852340273322	1	1
biological_process	GO:0051241	negative regulation of multicellular organismal process	0.9168387275349861	0.08316580286524367	1	1
molecular_function	GO:0005092	GDP-dissociation inhibitor activity	0.916596931092517	0.08342042304185926	1	1
biological_process	GO:0085030	symbiotic process benefiting host	0.9164255238761886	0.08359617628589955	1	1
biological_process	GO:2000895	hemicellulose catabolic process	0.9164255238761886	0.08359617628589955	1	1
biological_process	GO:2000899	xyloglucan catabolic process	0.9164255238761886	0.08359617628589955	1	1
biological_process	GO:0045332	phospholipid translocation	0.9163291997647999	0.08368482374915498	1	1
biological_process	GO:0018293	protein-FAD linkage	0.9162584726103702	0.08379012026567567	1	1
cellular_component	GO:0012507	ER to Golgi transport vesicle membrane	0.9160380556449094	0.08397125872193367	1	1
biological_process	GO:0032103	positive regulation of response to external stimulus	0.9159155428861506	0.08408992533075355	1	1
biological_process	GO:1901175	lycopene metabolic process	0.9158691364100763	0.08417962600186324	1	1
biological_process	GO:1901177	lycopene biosynthetic process	0.9158691364100763	0.08417962600186324	1	1
biological_process	GO:1901810	beta-carotene metabolic process	0.9158691364100763	0.08417962600186324	1	1
biological_process	GO:1901812	beta-carotene biosynthetic process	0.9158691364100763	0.08417962600186324	1	1
biological_process	GO:0019433	triglyceride catabolic process	0.915837278202155	0.08418711061684059	1	1
biological_process	GO:0033542	fatty acid beta-oxidation, unsaturated, even number	0.9157227855349414	0.08432604052503678	1	1
biological_process	GO:0046321	positive regulation of fatty acid oxidation	0.9156251121902543	0.08442375632354093	1	1
biological_process	GO:2001294	malonyl-CoA catabolic process	0.9156251121902543	0.08442375632354093	1	1
molecular_function	GO:0008418	protein-N-terminal asparagine amidohydrolase activity	0.9155706438567106	0.08446437765951254	1	1
cellular_component	GO:0032592	integral component of mitochondrial membrane	0.9154802776989597	0.08452766122052746	1	1
molecular_function	GO:0051119	sugar transmembrane transporter activity	0.9152636306063027	0.08474842154296591	1	1
cellular_component	GO:0035577	azurophil granule membrane	0.915234978373568	0.0848099776791651	1	1
cellular_component	GO:0043202	lysosomal lumen	0.915234978373568	0.0848099776791651	1	1
biological_process	GO:0001865	NK T cell differentiation	0.9152335693001369	0.08481546920285277	1	1
biological_process	GO:0003334	keratinocyte development	0.9152335693001369	0.08481546920285277	1	1
biological_process	GO:0003335	corneocyte development	0.9152335693001369	0.08481546920285277	1	1
biological_process	GO:0006681	galactosylceramide metabolic process	0.9152335693001369	0.08481546920285277	1	1
biological_process	GO:0006683	galactosylceramide catabolic process	0.9152335693001369	0.08481546920285277	1	1
biological_process	GO:0007588	excretion	0.9152335693001369	0.08481546920285277	1	1
biological_process	GO:0007605	sensory perception of sound	0.9152335693001369	0.08481546920285277	1	1
biological_process	GO:0019376	galactolipid catabolic process	0.9152335693001369	0.08481546920285277	1	1
biological_process	GO:0030216	keratinocyte differentiation	0.9152335693001369	0.08481546920285277	1	1
biological_process	GO:0043583	ear development	0.9152335693001369	0.08481546920285277	1	1
biological_process	GO:0046632	alpha-beta T cell differentiation	0.9152335693001369	0.08481546920285277	1	1
biological_process	GO:0048839	inner ear development	0.9152335693001369	0.08481546920285277	1	1
biological_process	GO:0050954	sensory perception of mechanical stimulus	0.9152335693001369	0.08481546920285277	1	1
biological_process	GO:0060073	micturition	0.9152335693001369	0.08481546920285277	1	1
biological_process	GO:0090102	cochlea development	0.9152335693001369	0.08481546920285277	1	1
biological_process	GO:1901032	negative regulation of response to reactive oxygen species	0.9152335693001369	0.08481546920285277	1	1
biological_process	GO:1903206	negative regulation of hydrogen peroxide-induced cell death	0.9152335693001369	0.08481546920285277	1	1
biological_process	GO:1903575	cornified envelope assembly	0.9152335693001369	0.08481546920285277	1	1
biological_process	GO:1905572	ganglioside GM1 transport to membrane	0.9152335693001369	0.08481546920285277	1	1
molecular_function	GO:0120091	jasmonic acid hydrolase	0.9148063429632661	0.08524352160820958	1	1
molecular_function	GO:0016857	racemase and epimerase activity, acting on carbohydrates and derivatives	0.9146027127898404	0.08540906871981335	1	1
biological_process	GO:0009615	response to virus	0.9145784086173594	0.08542696069550437	1	1
cellular_component	GO:0005771	multivesicular body	0.9145191319694823	0.08549011008491159	1	1
molecular_function	GO:0052743	inositol tetrakisphosphate phosphatase activity	0.9144571543936094	0.08556521557097008	1	1
molecular_function	GO:0019139	cytokinin dehydrogenase activity	0.9144531653000382	0.085575713363502115	1	1
molecular_function	GO:0030957	Tat protein binding	0.9144568316586792	0.08559318605598476	1	1
molecular_function	GO:0043813	phosphatidylinositol-3,5-bisphosphate 5-phosphatase activity	0.9144091710858316	0.0856262108985002	1	1
biological_process	GO:0060866	leaf abscission	0.9142185514197547	0.08580015200805191	1	1
biological_process	GO:0046889	positive regulation of lipid biosynthetic process	0.9142044815515347	0.08580687824623401	1	1
biological_process	GO:0052542	defense response by callose deposition	0.9140567163541882	0.08595465808287828	1	1
cellular_component	GO:0031371	ubiquitin conjugating enzyme complex	0.9139622324963166	0.08606049843838026	1	1
cellular_component	GO:0031372	UBC13-MMS2 complex	0.9139622324963166	0.08606049843838026	1	1
cellular_component	GO:0015629	actin cytoskeleton	0.9139066660762811	0.08609903329123048	1	1
cellular_component	GO:0030173	integral component of Golgi membrane	0.9138571690735804	0.0861519390632175	1	1
cellular_component	GO:0031228	intrinsic component of Golgi membrane	0.9138571690735804	0.0861519390632175	1	1
biological_process	GO:0009639	response to red or far red light	0.9136778436315508	0.0863261266073988	1	1
molecular_function	GO:0080023	3R-hydroxyacyl-CoA dehydratase activity	0.9136035496940915	0.08644684084917453	1	1
molecular_function	GO:0004725	protein tyrosine phosphatase activity	0.9135395559594377	0.08647074482189221	1	1
molecular_function	GO:0050080	malonyl-CoA decarboxylase activity	0.9135027466365339	0.08654768785320399	1	1
molecular_function	GO:0032266	phosphatidylinositol-3-phosphate binding	0.9131255202299597	0.08689237240316228	1	1
biological_process	GO:0010401	pectic galactan metabolic process	0.9131555908129942	0.08689434465560997	1	1
molecular_function	GO:0030882	lipid antigen binding	0.9131492434767681	0.0869013449646544	1	1
molecular_function	GO:0035594	ganglioside binding	0.9131492434767681	0.0869013449646544	1	1
molecular_function	GO:0043208	glycosphingolipid binding	0.9131492434767681	0.0869013449646544	1	1
molecular_function	GO:1905573	ganglioside GM1 binding	0.9131492434767681	0.0869013449646544	1	1
molecular_function	GO:1905574	ganglioside GM2 binding	0.9131492434767681	0.0869013449646544	1	1
molecular_function	GO:1905575	ganglioside GM3 binding	0.9131492434767681	0.0869013449646544	1	1
molecular_function	GO:1905576	ganglioside GT1b binding	0.9131492434767681	0.0869013449646544	1	1
molecular_function	GO:1905577	ganglioside GP1c binding	0.9131492434767681	0.0869013449646544	1	1
molecular_function	GO:0018025	calmodulin-lysine N-methyltransferase activity	0.9130986550353456	0.08695195541679535	1	1
biological_process	GO:0090659	walking behavior	0.9130118684933066	0.0870234842453923	1	1
biological_process	GO:1900408	negative regulation of cellular response to oxidative stress	0.9130118684933066	0.0870234842453923	1	1
biological_process	GO:1902883	negative regulation of response to oxidative stress	0.9130118684933066	0.0870234842453923	1	1
biological_process	GO:1903202	negative regulation of oxidative stress-induced cell death	0.9130118684933066	0.0870234842453923	1	1
molecular_function	GO:0000976	transcription regulatory region sequence-specific DNA binding	0.9129684778050426	0.08703507705921454	1	1
biological_process	GO:2000068	regulation of defense response to insect	0.912911803328535	0.08710862753340698	1	1
biological_process	GO:0032957	inositol trisphosphate metabolic process	0.9128717980820704	0.08714329938231935	1	1
molecular_function	GO:0070773	protein-N-terminal glutamine amidohydrolase activity	0.9128453825795474	0.08720533799209484	1	1
biological_process	GO:1902348	cellular response to strigolactone	0.9126552704577703	0.08739487968136195	1	1
molecular_function	GO:0106018	phosphatidylinositol-3,5-bisphosphate phosphatase activity	0.9125901797640305	0.08743916777731653	1	1
molecular_function	GO:0005536	glucose binding	0.912361796236447	0.08765899817509937	1	1
biological_process	GO:0070814	hydrogen sulfide biosynthetic process	0.9122260456760476	0.08779646577604316	1	1
biological_process	GO:0006195	purine nucleotide catabolic process	0.9122083574793323	0.08782070720720903	1	1
molecular_function	GO:0008963	phospho-N-acetylmuramoyl-pentapeptide-transferase activity	0.912158657996293	0.08787741690877138	1	1
biological_process	GO:0006419	alanyl-tRNA aminoacylation	0.9120941889585292	0.08793100693912947	1	1
biological_process	GO:0060401	cytosolic calcium ion transport	0.9120296900336756	0.08798292103512806	1	1
biological_process	GO:0032147	activation of protein kinase activity	0.9119111969029136	0.0880967956486729	1	1
biological_process	GO:0051093	negative regulation of developmental process	0.9118818695169523	0.08812263501820194	1	1
molecular_function	GO:0019776	Atg8 ligase activity	0.9117250296040219	0.08831117798301713	1	1
biological_process	GO:0003400	regulation of COPII vesicle coating	0.9115940960007767	0.08842853616974622	1	1
biological_process	GO:0090113	regulation of ER to Golgi vesicle-mediated transport by GTP hydrolysis	0.9115940960007767	0.08842853616974622	1	1
biological_process	GO:0048194	Golgi vesicle budding	0.9114651656682702	0.08854712787492802	1	1
biological_process	GO:0034355	NAD salvage	0.9114963728011827	0.08855427267305438	1	1
biological_process	GO:0090230	regulation of centromere complex assembly	0.9112345042136321	0.08879087507352446	1	1
biological_process	GO:0007263	nitric oxide mediated signal transduction	0.9111921760777887	0.08885859897663717	1	1
molecular_function	GO:0050681	androgen receptor binding	0.9108529899921043	0.08918348361869965	1	1
molecular_function	GO:0003849	3-deoxy-7-phosphoheptulonate synthase activity	0.9107758225948749	0.08924726210522793	1	1
biological_process	GO:0006733	oxidoreduction coenzyme metabolic process	0.9105762351414856	0.08943240354047466	1	1
biological_process	GO:0006097	glyoxylate cycle	0.9104168245042872	0.08960249392246655	1	1
biological_process	GO:0090627	plant epidermal cell differentiation	0.9103441423275069	0.08966104512113726	1	1
biological_process	GO:1903827	regulation of cellular protein localization	0.9100893329975056	0.08991741188710589	1	1
molecular_function	GO:0038199	ethylene receptor activity	0.9100581288943221	0.08996509373528827	1	1
molecular_function	GO:0051740	ethylene binding	0.9100581288943221	0.08996509373528827	1	1
molecular_function	GO:0072328	alkene binding	0.9100581288943221	0.08996509373528827	1	1
biological_process	GO:0010184	cytokinin transport	0.9097622920391861	0.09028908968221039	1	1
molecular_function	GO:0102097	(22S)-22-hydroxy-5alpha-campestan-3-one C-23 hydroxylase activity	0.9096588708000375	0.09039322425559704	1	1
cellular_component	GO:0000815	ESCRT III complex	0.9095787173795495	0.090437964628447	1	1
biological_process	GO:0050776	regulation of immune response	0.9095098334253298	0.09049477899746639	1	1
molecular_function	GO:0004032	alditol:NADP+ 1-oxidoreductase activity	0.90950251871778	0.09054964326163673	1	1
molecular_function	GO:0008106	alcohol dehydrogenase (NADP+) activity	0.90950251871778	0.09054964326163673	1	1
molecular_function	GO:0070401	NADP+ binding	0.90950251871778	0.09054964326163673	1	1
molecular_function	GO:0005483	soluble NSF attachment protein activity	0.909459174437037	0.09057772215773907	1	1
biological_process	GO:0033157	regulation of intracellular protein transport	0.9090879323165999	0.0909212124538149	1	1
molecular_function	GO:0004516	nicotinate phosphoribosyltransferase activity	0.9090322571613365	0.09102010581646613	1	1
biological_process	GO:0032106	positive regulation of response to extracellular stimulus	0.9088756008601298	0.09116099551842416	1	1
biological_process	GO:0032109	positive regulation of response to nutrient levels	0.9088756008601298	0.09116099551842416	1	1
biological_process	GO:0080040	positive regulation of cellular response to phosphate starvation	0.9088756008601298	0.09116099551842416	1	1
biological_process	GO:0140255	regulation of cellular response to phosphate starvation	0.9088756008601298	0.09116099551842416	1	1
biological_process	GO:0046836	glycolipid transport	0.9088390044815758	0.09119760279508027	1	1
molecular_function	GO:0005385	zinc ion transmembrane transporter activity	0.908807355685011	0.09120359204243544	1	1
molecular_function	GO:0005222	intracellular cAMP-activated cation channel activity	0.9087702186893549	0.09128225610082208	1	1
biological_process	GO:0080136	priming of cellular response to stress	0.9086787080600108	0.09137313075509645	1	1
molecular_function	GO:0000977	RNA polymerase II regulatory region sequence-specific DNA binding	0.9085814645964725	0.09142397844942851	1	1
molecular_function	GO:0001012	RNA polymerase II regulatory region DNA binding	0.9085814645964725	0.09142397844942851	1	1
molecular_function	GO:0001653	peptide receptor activity	0.9085847640630981	0.09143381997530398	1	1
biological_process	GO:0051511	negative regulation of unidimensional cell growth	0.9085227738594702	0.09150044003256907	1	1
biological_process	GO:0009112	nucleobase metabolic process	0.9079853033080485	0.09202285149026945	1	1
biological_process	GO:0051347	positive regulation of transferase activity	0.9079649140239816	0.09204200834740262	1	1
biological_process	GO:0035964	COPI-coated vesicle budding	0.9078098760791734	0.09222703691848766	1	1
biological_process	GO:0048200	Golgi transport vesicle coating	0.9078098760791734	0.09222703691848766	1	1
biological_process	GO:0048205	COPI coating of Golgi vesicle	0.9078098760791734	0.09222703691848766	1	1
cellular_component	GO:0017177	glucosidase II complex	0.9078124474416878	0.0922354099304652	1	1
biological_process	GO:0009065	glutamine family amino acid catabolic process	0.9077215060000856	0.0922982419637286	1	1
biological_process	GO:0042126	nitrate metabolic process	0.9076462939177005	0.09236377611521851	1	1
biological_process	GO:0042128	nitrate assimilation	0.9076462939177005	0.09236377611521851	1	1
molecular_function	GO:0001067	regulatory region nucleic acid binding	0.9076279344263192	0.09237576390252156	1	1
molecular_function	GO:0044212	transcription regulatory region DNA binding	0.9076279344263192	0.09237576390252156	1	1
biological_process	GO:0046835	carbohydrate phosphorylation	0.9075958768922171	0.09242155814525921	1	1
biological_process	GO:0009590	detection of gravity	0.9075240093236513	0.09250215322765454	1	1
biological_process	GO:2000067	regulation of root morphogenesis	0.9074843239637066	0.09253546154577219	1	1
biological_process	GO:0043617	cellular response to sucrose starvation	0.907477265178096	0.09255974632107233	1	1
biological_process	GO:0009896	positive regulation of catabolic process	0.9074000908647675	0.09260632594996054	1	1
biological_process	GO:0048284	organelle fusion	0.9073030034169731	0.09270295134704831	1	1
biological_process	GO:0015680	protein maturation by copper ion transfer	0.9071665127294944	0.09288596021053441	1	1
biological_process	GO:0046364	monosaccharide biosynthetic process	0.9070232643394347	0.09298550359884206	1	1
biological_process	GO:0035694	mitochondrial protein catabolic process	0.9070324040761611	0.09300473893407268	1	1
biological_process	GO:0043132	NAD transport	0.9068420021026878	0.09318430297709324	1	1
biological_process	GO:0033473	indoleacetic acid conjugate metabolic process	0.9068513461253599	0.09320125842770222	1	1
biological_process	GO:0032790	ribosome disassembly	0.9067700720817021	0.09324982624866107	1	1
biological_process	GO:1901334	lactone metabolic process	0.9066476032796043	0.09338281713153229	1	1
biological_process	GO:1901336	lactone biosynthetic process	0.9066476032796043	0.09338281713153229	1	1
biological_process	GO:1901600	strigolactone metabolic process	0.9066476032796043	0.09338281713153229	1	1
biological_process	GO:1901601	strigolactone biosynthetic process	0.9066476032796043	0.09338281713153229	1	1
biological_process	GO:0009759	indole glucosinolate biosynthetic process	0.9065881038287891	0.093464610509434	1	1
biological_process	GO:0042343	indole glucosinolate metabolic process	0.9065881038287891	0.093464610509434	1	1
molecular_function	GO:0008309	double-stranded DNA exodeoxyribonuclease activity	0.9065008430394186	0.09352305659330074	1	1
molecular_function	GO:0030276	clathrin binding	0.9061942442378804	0.0938141355055494	1	1
biological_process	GO:0015855	pyrimidine nucleobase transport	0.9061298370607863	0.09389661637942304	1	1
biological_process	GO:0015857	uracil transport	0.9061298370607863	0.09389661637942304	1	1
biological_process	GO:0009902	chloroplast relocation	0.9060883927026993	0.09392199634008092	1	1
biological_process	GO:0051667	establishment of plastid localization	0.9060883927026993	0.09392199634008092	1	1
biological_process	GO:0045824	negative regulation of innate immune response	0.9054996211738402	0.09450964593621836	1	1
cellular_component	GO:0036126	sperm flagellum	0.905483533690447	0.09454461079732424	1	1
cellular_component	GO:0097729	9+2 motile cilium	0.905483533690447	0.09454461079732424	1	1
biological_process	GO:0015786	UDP-glucose transmembrane transport	0.905462938110869	0.09457466675329107	1	1
molecular_function	GO:0016635	oxidoreductase activity, acting on the CH-CH group of donors, quinone or related compound as acceptor	0.9053003278121255	0.09472379783424534	1	1
biological_process	GO:0006470	protein dephosphorylation	0.9051837664925886	0.09482302000604936	1	1
biological_process	GO:1900992	(-)-secologanin metabolic process	0.9049732144669496	0.09506453383990587	1	1
biological_process	GO:1900994	(-)-secologanin biosynthetic process	0.9049732144669496	0.09506453383990587	1	1
biological_process	GO:0009688	abscisic acid biosynthetic process	0.9049125389693023	0.09510042230174998	1	1
biological_process	GO:0043289	apocarotenoid biosynthetic process	0.9049125389693023	0.09510042230174998	1	1
biological_process	GO:1902645	tertiary alcohol biosynthetic process	0.9049125389693023	0.09510042230174998	1	1
biological_process	GO:0072334	UDP-galactose transmembrane transport	0.904897706809723	0.09514006358551186	1	1
molecular_function	GO:0033744	L-methionine:thioredoxin-disulfide S-oxidoreductase activity	0.9048263824065111	0.09522775920748427	1	1
molecular_function	GO:0036456	L-methionine-(S)-S-oxide reductase activity	0.9048263824065111	0.09522775920748427	1	1
biological_process	GO:0042538	hyperosmotic salinity response	0.9045906217880695	0.0954175577067975	1	1
molecular_function	GO:0050362	L-tryptophan:2-oxoglutarate aminotransferase activity	0.9044279822294077	0.09560337283302356	1	1
molecular_function	GO:0070529	L-tryptophan aminotransferase activity	0.9044279822294077	0.09560337283302356	1	1
molecular_function	GO:0019133	choline monooxygenase activity	0.9042295768365897	0.09582481442729585	1	1
biological_process	GO:0032386	regulation of intracellular transport	0.9041464230179634	0.09586219354274794	1	1
biological_process	GO:0045595	regulation of cell differentiation	0.9040053013103989	0.09600004784864324	1	1
biological_process	GO:0036289	peptidyl-serine autophosphorylation	0.9037099965264463	0.09634390963058037	1	1
biological_process	GO:0015698	inorganic anion transport	0.9035202307773359	0.096486150851679	1	1
biological_process	GO:0015669	gas transport	0.9035482115261734	0.09650576116753173	1	1
biological_process	GO:0015671	oxygen transport	0.9035482115261734	0.09650576116753173	1	1
biological_process	GO:0009863	salicylic acid mediated signaling pathway	0.9030465843574873	0.096961890933071615	1	1
molecular_function	GO:0004813	alanine-tRNA ligase activity	0.902935062665899	0.0970924035241928	1	1
molecular_function	GO:0016307	phosphatidylinositol phosphate kinase activity	0.9028663708801623	0.09714659120280333	1	1
biological_process	GO:0031529	ruffle organization	0.9026118855620866	0.09742654996521527	1	1
biological_process	GO:0051666	actin cortical patch localization	0.9026118855620866	0.09742654996521527	1	1
biological_process	GO:0097178	ruffle assembly	0.9026118855620866	0.09742654996521527	1	1
biological_process	GO:1900027	regulation of ruffle assembly	0.9026118855620866	0.09742654996521527	1	1
biological_process	GO:0051186	cofactor metabolic process	0.902443305754637	0.09755954242898224	1	1
molecular_function	GO:0016297	acyl-[acyl-carrier-protein] hydrolase activity	0.9021258884937445	0.09789882892212731	1	1
biological_process	GO:2000008	regulation of protein localization to cell surface	0.9018024013514835	0.0982362680893849	1	1
biological_process	GO:2000009	negative regulation of protein localization to cell surface	0.9018024013514835	0.0982362680893849	1	1
biological_process	GO:0008215	spermine metabolic process	0.9017714610059135	0.09824584141659498	1	1
cellular_component	GO:0001726	ruffle	0.9017207693327735	0.09831470298532996	1	1
cellular_component	GO:0032587	ruffle membrane	0.9017207693327735	0.09831470298532996	1	1
biological_process	GO:0051602	response to electrical stimulus	0.9014152049045889	0.09862357612388772	1	1
biological_process	GO:0071257	cellular response to electrical stimulus	0.9014152049045889	0.09862357612388772	1	1
biological_process	GO:0097623	potassium ion export across plasma membrane	0.9014152049045889	0.09862357612388772	1	1
molecular_function	GO:0030151	molybdenum ion binding	0.9013660197509552	0.09865074353236669	1	1
biological_process	GO:1903830	magnesium ion transmembrane transport	0.9012988283204149	0.09873998620936653	1	1
molecular_function	GO:0032791	lead ion binding	0.901249169738922	0.09877864526221447	1	1
cellular_component	GO:0043659	symbiosome	0.9011876996311807	0.09884791343073451	1	1
cellular_component	GO:0043660	bacteroid-containing symbiosome	0.9011876996311807	0.09884791343073451	1	1
cellular_component	GO:0043661	peribacteroid membrane	0.9011876996311807	0.09884791343073451	1	1
cellular_component	GO:0031901	early endosome membrane	0.9010406018588789	0.09896929517164188	1	1
biological_process	GO:0046473	phosphatidic acid metabolic process	0.901008041149106	0.0990093596027215	1	1
biological_process	GO:0002495	antigen processing and presentation of peptide antigen via MHC class II	0.9010215132066837	0.09901024445864637	1	1
biological_process	GO:0002504	antigen processing and presentation of peptide or polysaccharide antigen via MHC class II	0.9010215132066837	0.09901024445864637	1	1
biological_process	GO:1902457	negative regulation of stomatal opening	0.9006739095240186	0.09935366484346597	1	1
biological_process	GO:0071326	cellular response to monosaccharide stimulus	0.9004744860082866	0.09954806303668384	1	1
biological_process	GO:0071331	cellular response to hexose stimulus	0.9004744860082866	0.09954806303668384	1	1
biological_process	GO:0071333	cellular response to glucose stimulus	0.9004744860082866	0.09954806303668384	1	1
biological_process	GO:0072524	pyridine-containing compound metabolic process	0.900202128099455	0.0998087352064837	1	1
biological_process	GO:0006954	inflammatory response	0.9001339722290175	0.09987733928308129	1	1
molecular_function	GO:0005344	oxygen carrier activity	0.9000308197389768	0.10002530913320062	1	1
molecular_function	GO:0019825	oxygen binding	0.9000308197389768	0.10002530913320062	1	1
molecular_function	GO:0016881	acid-amino acid ligase activity	0.8997706353084755	0.10024164566063098	1	1
molecular_function	GO:0052638	indole-3-butyrate beta-glucosyltransferase activity	0.8998061661857086	0.10025005474178117	1	1
biological_process	GO:0010234	anther wall tapetum cell fate specification	0.8997163410629105	0.10033919353823084	1	1
biological_process	GO:0046203	spermidine catabolic process	0.8996982599245679	0.10034101360167758	1	1
cellular_component	GO:1904724	tertiary granule lumen	0.8996650204530285	0.10038591060778856	1	1
biological_process	GO:0033609	oxalate metabolic process	0.8996052494198636	0.10045033006633386	1	1
biological_process	GO:0033611	oxalate catabolic process	0.8996052494198636	0.10045033006633386	1	1
molecular_function	GO:0016411	acylglycerol O-acyltransferase activity	0.8995111583492035	0.10049897325932466	1	1
biological_process	GO:0018996	molting cycle, collagen and cuticulin-based cuticle	0.899494067999652	0.10056155638570052	1	1
biological_process	GO:0040039	inductive cell migration	0.899494067999652	0.10056155638570052	1	1
biological_process	GO:0080051	cutin transport	0.8993923552991597	0.10063978334797452	1	1
biological_process	GO:0008154	actin polymerization or depolymerization	0.8992910992251855	0.10071656948789365	1	1
biological_process	GO:0016311	dephosphorylation	0.8991543919225795	0.10085092648201921	1	1
biological_process	GO:0019988	charged-tRNA amino acid modification	0.8989926398616999	0.10106318674367076	1	1
biological_process	GO:0048448	stamen morphogenesis	0.8985902733480168	0.10143772194158651	1	1
biological_process	GO:0048871	multicellular organismal homeostasis	0.8984621590032531	0.10154844290006859	1	1
cellular_component	GO:0055120	striated muscle dense body	0.8984888287837414	0.10156253682221361	1	1
molecular_function	GO:0140303	intramembrane lipid transporter activity	0.8984523103443878	0.10156408478215584	1	1
biological_process	GO:1901999	homogentisate metabolic process	0.8984359350787624	0.10160369814928716	1	1
biological_process	GO:1902000	homogentisate catabolic process	0.8984359350787624	0.10160369814928716	1	1
biological_process	GO:1900459	positive regulation of brassinosteroid mediated signaling pathway	0.8981586951098132	0.10186642306365401	1	1
molecular_function	GO:0046480	galactolipid galactosyltransferase activity	0.8980525953204344	0.10200434101403455	1	1
molecular_function	GO:0102996	beta,beta digalactosyldiacylglycerol galactosyltransferase activity	0.8980525953204344	0.10200434101403455	1	1
biological_process	GO:0009200	deoxyribonucleoside triphosphate metabolic process	0.8977329332023395	0.10228698717593354	1	1
molecular_function	GO:0016719	carotene 7,8-desaturase activity	0.8977676822587003	0.10228936978829806	1	1
molecular_function	GO:0052886	9,9'-dicis-carotene:quinone oxidoreductase activity	0.8977676822587003	0.10228936978829806	1	1
molecular_function	GO:0052887	7,9,9'-tricis-neurosporene:quinone oxidoreductase activity	0.8977676822587003	0.10228936978829806	1	1
biological_process	GO:0071407	cellular response to organic cyclic compound	0.8976609482863065	0.10234381128155912	1	1
molecular_function	GO:0043878	glyceraldehyde-3-phosphate dehydrogenase (NAD+) (non-phosphorylating) activity	0.8975598741511575	0.10245540308572632	1	1
molecular_function	GO:0004340	glucokinase activity	0.8975113096136673	0.10252168966452546	1	1
cellular_component	GO:0016324	apical plasma membrane	0.8972834668668196	0.10272910522466927	1	1
molecular_function	GO:0005350	pyrimidine nucleobase transmembrane transporter activity	0.8971845580526663	0.10284408722661209	1	1
molecular_function	GO:0015210	uracil transmembrane transporter activity	0.8971845580526663	0.10284408722661209	1	1
biological_process	GO:0042430	indole-containing compound metabolic process	0.8969154146125965	0.10309446133912226	1	1
cellular_component	GO:0000145	exocyst	0.8967853499765572	0.10322448503603843	1	1
biological_process	GO:0070676	intralumenal vesicle formation	0.8967197540982017	0.1033056215690703	1	1
biological_process	GO:1901527	abscisic acid-activated signaling pathway involved in stomatal movement	0.8966993045566547	0.1033334578606212	1	1
biological_process	GO:0031099	regeneration	0.896633688595732	0.10338949100209671	1	1
biological_process	GO:0050877	nervous system process	0.8965379318921819	0.10347674361416814	1	1
[truncated: 9,897 more rows]
