# Supplementary material for: Delayed differentiation of epidermal cells walls can underlie pedomorphosis in plants: the case of pedomorphic petals in the hummingbird-pollinated Caiophora hibiscifolia (Loasaceae, subfam. Loasoideae) species
Source: EvoDevo. 2022 Jan 3;13:1. doi: 10.1186/s13227-021-00186-x (PMC8725396; doi:10.1186/s13227-021-00186-x)
Supplement: Supplementary file 19 — Additional file 19. Camptotheca acuminata gene models. Functional annotation. [file 13227_2021_186_MOESM19_ESM.txt]

Cac_g000002.t1	Syntaxin/t-SNARE family protein
Cac_g000003.t1	MAP kinase kinase
Cac_g000004.t1	heat shock factor
Cac_g000005.t1	heat shock factor
Cac_g000007.t1	Tetratricopeptide repeat (TPR)-like superfamily protein
Cac_g000008.t1	trehalose phosphatase/synthase
Cac_g000009.t1	trehalose phosphatase/synthase
Cac_g000009.t2	trehalose phosphatase/synthase
Cac_g000009.t3	trehalose phosphatase/synthase
Cac_g000010.t1	RNA-binding (RRM/RBD/RNP motifs) family protein
Cac_g000011.t1	SNARE associated Golgi protein family
Cac_g000012.t1	Inositol 1,3,4-trisphosphate 5/6-kinase family protein
Cac_g000013.t1	myb domain protein
Cac_g000014.t1	P-glycoprotein
Cac_g000014.t2	P-glycoprotein
Cac_g000015.t1	Tetratricopeptide repeat (TPR)-like superfamily protein
Cac_g000015.t2	Tetratricopeptide repeat (TPR)-like superfamily protein
Cac_g000016.t1	conserved hypothetical protein
Cac_g000016.t2	conserved hypothetical protein
Cac_g000016.t3	conserved hypothetical protein
Cac_g000017.t1	NAD(P)-binding Rossmann-fold superfamily protein
Cac_g000018.t1	Zinc finger (CCCH-type) family protein
Cac_g000018.t2	Zinc finger (CCCH-type) family protein
Cac_g000019.t1	beta HLH protein
Cac_g000020.t1	RING/U-box superfamily protein
Cac_g000021.t1	Tetraspanin family protein
Cac_g000022.t1	PLATZ transcription factor family protein
Cac_g000023.t1	conserved hypothetical protein
Cac_g000024.t1	AIG2-like (avirulence induced gene) family protein
Cac_g000025.t1	hypothetical protein
Cac_g000026.t1	hypothetical protein
Cac_g000027.t1	hypothetical protein
Cac_g000029.t1	ubiquitin-specific protease
Cac_g000030.t1	ARF-GAP domain
Cac_g000031.t1	hypothetical protein
Cac_g000033.t1	Basic helix-loop-helix (bHLH) DNA-binding family protein
Cac_g000033.t2	Basic helix-loop-helix (bHLH) DNA-binding family protein
Cac_g000034.t1	conserved hypothetical protein
Cac_g000035.t1	hypothetical protein
Cac_g000036.t1	VQ motif-containing protein
Cac_g000037.t1	PYR1-like
Cac_g000038.t1	Mitochondrial substrate carrier family protein
Cac_g000039.t1	RING/FYVE/PHD zinc finger superfamily protein
Cac_g000040.t1	conserved hypothetical protein
Cac_g000041.t1	C2H2 and C2HC zinc fingers superfamily protein
Cac_g000042.t1	hypothetical protein
Cac_g000044.t1	Predicted AT-hook DNA-binding family protein
Cac_g000045.t1	conserved hypothetical protein
Cac_g000046.t1	AT hook motif DNA-binding family protein
Cac_g000047.t1	Clathrin adaptor complexes medium subunit family protein
Cac_g000048.t1	conserved hypothetical protein
Cac_g000049.t1	Late embryogenesis abundant (LEA) group 1 domain containing protein
Cac_g000050.t1	2Fe-2S ferredoxin-like superfamily protein
Cac_g000050.t2	2Fe-2S ferredoxin-like superfamily protein
Cac_g000050.t3	2Fe-2S ferredoxin-like superfamily protein
Cac_g000051.t1	lsd one like
Cac_g000052.t1	plant intracellular ras group-related LRR
Cac_g000053.t1	NAC domain containing protein
Cac_g000055.t1	non-intrinsic ABC protein
Cac_g000056.t1	poltergeist like
Cac_g000057.t1	ubiquitin family protein
Cac_g000058.t1	Glycine cleavage H-protein domain containing protein
Cac_g000059.t1	nitrate transporter 1.5
Cac_g000060.t1	conserved hypothetical protein
Cac_g000061.t1	tobamovirus multiplication 2B
Cac_g000062.t1	Phosphoribosyltransferase family protein
Cac_g000062.t2	Phosphoribosyltransferase family protein
Cac_g000062.t3	Phosphoribosyltransferase family protein
Cac_g000062.t4	Phosphoribosyltransferase family protein
Cac_g000062.t5	Phosphoribosyltransferase family protein
Cac_g000062.t6	Phosphoribosyltransferase family protein
Cac_g000062.t7	Phosphoribosyltransferase family protein
Cac_g000062.t8	Phosphoribosyltransferase family protein
Cac_g000063.t1	myo-inositol polyphosphate 5-phosphatase
Cac_g000064.t1	tobamovirus multiplication 2A
Cac_g000065.t1	CheY-like two-component responsive regulator family protein
Cac_g000066.t1	Man1-Src1p-C-terminal domain containing protein
Cac_g000067.t1	Vacuolar protein sorting 55 (VPS55) family protein
Cac_g000068.t1	phosphoglucosamine mutase-related
Cac_g000068.t2	phosphoglucosamine mutase-related
Cac_g000069.t1	conserved hypothetical protein
Cac_g000070.t1	Duplicated homeodomain-like superfamily protein
Cac_g000070.t2	Duplicated homeodomain-like superfamily protein
Cac_g000071.t1	hypothetical protein
Cac_g000072.t1	hypothetical protein
Cac_g000073.t1	Pre-mRNA-splicing factor of RES complex domain containing protein
Cac_g000073.t2	Pre-mRNA-splicing factor of RES complex domain containing protein
Cac_g000074.t1	expansin-like A2
Cac_g000074.t2	expansin-like B1
Cac_g000075.t1	DYNAMIN-like 1E
Cac_g000075.t2	DYNAMIN-like 1E
Cac_g000076.t1	purine permease
Cac_g000077.t1	Ras-related small GTP-binding family protein
Cac_g000077.t2	Ras-related small GTP-binding family protein
Cac_g000079.t1	RNA helicase, putative
Cac_g000080.t1	Lysine methyltransferase domain containing protein
Cac_g000081.t1	hypothetical protein
Cac_g000082.t1	conserved hypothetical protein
Cac_g000082.t2	conserved hypothetical protein
Cac_g000082.t3	conserved hypothetical protein
Cac_g000082.t4	conserved hypothetical protein
Cac_g000083.t1	lon protease
Cac_g000084.t1	conserved hypothetical protein
Cac_g000085.t1	SBP (S-ribonuclease binding protein) family protein
Cac_g000085.t2	SBP (S-ribonuclease binding protein) family protein
Cac_g000087.t1	Protein of unknown function (DUF581)
Cac_g000088.t1	pleckstrin homology (PH) domain-containing protein
Cac_g000089.t1	chloroplast beta-amylase
Cac_g000090.t1	Putative membrane lipoprotein
Cac_g000091.t1	Protein kinase superfamily protein
Cac_g000092.t1	novel plant snare
Cac_g000092.t2	novel plant snare
Cac_g000092.t3	novel plant snare
Cac_g000092.t4	novel plant snare
Cac_g000092.t5	novel plant snare
Cac_g000093.t1	Zinc-binding ribosomal protein family protein
Cac_g000094.t1	Histone H3 K4-specific methyltransferase SET7/9 family protein
Cac_g000095.t1	casein kinase II beta chain
Cac_g000095.t2	casein kinase II beta chain
Cac_g000095.t3	casein kinase II beta chain
Cac_g000095.t4	casein kinase II beta chain
Cac_g000095.t5	casein kinase II beta chain
Cac_g000095.t6	casein kinase II beta chain
Cac_g000095.t7	casein kinase II beta chain
Cac_g000096.t1	Coiled-coil domain containing protein (DUF2052) domain containing protein
Cac_g000096.t2	Coiled-coil domain containing protein (DUF2052) domain containing protein
Cac_g000099.t1	hypothetical protein
Cac_g000100.t1	hypothetical protein
Cac_g000101.t1	hypothetical protein
Cac_g000102.t1	hypothetical protein
Cac_g000103.t1	Pentatricopeptide repeat (PPR) superfamily protein
Cac_g000104.t1	hypothetical protein
Cac_g000105.t1	calcineurin B-like protein
Cac_g000106.t1	Bifunctional inhibitor/lipid-transfer protein/seed storage 2S albumin superfamily protein
Cac_g000107.t1	peptidyl-prolyl cis-trans isomerases
Cac_g000108.t1	peptidyl-prolyl cis-trans isomerases
Cac_g000108.t2	peptidyl-prolyl cis-trans isomerases
Cac_g000109.t1	Restriction endonuclease, type II-like superfamily protein
Cac_g000109.t2	Restriction endonuclease, type II-like superfamily protein
Cac_g000110.t1	Alcohol dehydrogenase transcription factor Myb/SANT-like family protein
Cac_g000111.t1	cationic amino acid transporter
Cac_g000112.t1	tRNA/rRNA methyltransferase (SpoU) family protein
Cac_g000113.t1	hypothetical protein
Cac_g000114.t1	hypothetical protein
Cac_g000115.t1	Ankyrin repeat family protein
Cac_g000116.t1	Ankyrin repeat family protein
Cac_g000117.t1	Ankyrin repeat family protein
Cac_g000118.t1	CLP protease R subunit
Cac_g000119.t1	hypothetical protein
Cac_g000120.t1	Ankyrin repeat family protein
Cac_g000121.t1	expansin-like B1
Cac_g000122.t1	hypothetical protein
Cac_g000123.t1	GATA transcription factor
Cac_g000124.t1	conserved hypothetical protein
Cac_g000125.t1	BAX inhibitor
Cac_g000125.t2	BAX inhibitor
Cac_g000125.t3	BAX inhibitor
Cac_g000125.t4	BAX inhibitor
Cac_g000126.t1	Protein kinase superfamily protein
Cac_g000127.t1	Ribosomal protein L19 family protein
Cac_g000128.t1	hypothetical protein
Cac_g000129.t1	Major facilitator superfamily protein
Cac_g000130.t1	hypothetical protein
Cac_g000131.t1	conserved hypothetical protein
Cac_g000132.t1	RAB GTPase homolog 1C
Cac_g000133.t1	Hyaluronan / mRNA binding family
Cac_g000134.t1	alpha/beta-Hydrolases superfamily protein
Cac_g000135.t1	2-oxoglutarate (2OG) and Fe(II)-dependent oxygenase superfamily protein
Cac_g000136.t1	Acyl-CoA N-acyltransferase with RING/FYVE/PHD-type zinc finger protein
Cac_g000136.t2	Acyl-CoA N-acyltransferase with RING/FYVE/PHD-type zinc finger protein
Cac_g000137.t1	ubiquitin C-terminal hydrolase
Cac_g000138.t1	ethylene responsive element binding factor
Cac_g000139.t1	ethylene responsive element binding factor
Cac_g000140.t1	nudix hydrolase homolog
Cac_g000141.t1	PPPDE putative thiol peptidase family protein
Cac_g000142.t1	RING/U-box superfamily protein
Cac_g000143.t1	alpha/beta-Hydrolases superfamily protein
Cac_g000143.t2	alpha/beta-Hydrolases superfamily protein
Cac_g000144.t1	hydroxyproline-rich glycoprotein family protein
Cac_g000145.t1	homeobox protein
Cac_g000146.t1	S-adenosyl-L-methionine-dependent methyltransferases superfamily protein
Cac_g000147.t1	hypothetical protein
Cac_g000148.t1	Nucleoporin autopeptidase
Cac_g000149.t1	nodulin MtN21 /EamA-like transporter family protein
Cac_g000150.t1	nodulin MtN21 /EamA-like transporter family protein
Cac_g000151.t1	cinnamyl-alcohol dehydrogenase
Cac_g000151.t2	cinnamyl-alcohol dehydrogenase
Cac_g000152.t1	hypothetical protein
Cac_g000153.t1	RING/U-box superfamily protein
Cac_g000154.t1	NOD26-like intrinsic protein 5;1
Cac_g000155.t1	hypothetical protein
Cac_g000156.t1	Transmembrane proteins 14C
Cac_g000156.t2	Transmembrane proteins 14C
Cac_g000157.t1	Protein kinase superfamily protein
Cac_g000158.t1	GT-2-like
Cac_g000158.t2	GT-2-like
Cac_g000159.t1	TMPIT-like protein
Cac_g000159.t2	TMPIT-like protein
Cac_g000160.t1	hypothetical protein
Cac_g000161.t1	nodulin MtN21 /EamA-like transporter family protein
Cac_g000162.t1	conserved hypothetical protein
Cac_g000163.t1	RING/U-box superfamily protein
Cac_g000163.t2	RING/U-box superfamily protein
Cac_g000163.t3	RING/U-box superfamily protein
Cac_g000163.t4	RING/U-box superfamily protein
Cac_g000164.t1	NAC transcription factor-like
Cac_g000164.t2	NAC transcription factor-like
Cac_g000165.t1	Heavy metal transport/detoxification superfamily protein
Cac_g000166.t1	conserved hypothetical protein
Cac_g000167.t1	AP2/B3-like transcriptional factor family protein
Cac_g000168.t1	hypothetical protein
Cac_g000169.t1	hypothetical protein
Cac_g000170.t1	2-oxoglutarate (2OG) and Fe(II)-dependent oxygenase superfamily protein
Cac_g000171.t1	O-methyltransferase
Cac_g000171.t2	O-methyltransferase
Cac_g000172.t1	RING/U-box superfamily protein
Cac_g000173.t1	RING/U-box superfamily protein
Cac_g000174.t1	Histone superfamily protein
Cac_g000175.t1	Subtilase family protein
Cac_g000176.t1	Subtilase family protein
Cac_g000177.t1	Subtilase family protein
Cac_g000178.t1	Galactosyltransferase family protein
Cac_g000179.t1	pyruvate dehydrogenase E1 alpha
Cac_g000180.t1	hypothetical protein
Cac_g000181.t1	pyruvate dehydrogenase E1 alpha
Cac_g000182.t1	conserved hypothetical protein
Cac_g000183.t1	hypothetical protein
Cac_g000184.t1	conserved hypothetical protein
Cac_g000185.t1	UDP-Glycosyltransferase superfamily protein
Cac_g000186.t1	Glycosyl hydrolase superfamily protein
Cac_g000186.t2	Glycosyl hydrolase superfamily protein
Cac_g000186.t3	Glycosyl hydrolase superfamily protein
Cac_g000186.t4	Glycosyl hydrolase superfamily protein
Cac_g000186.t5	Glycosyl hydrolase superfamily protein
Cac_g000187.t1	ubiquitin-specific protease
Cac_g000188.t1	GroES-like zinc-binding dehydrogenase family protein
Cac_g000190.t1	DUF4228 domain containing protein
Cac_g000191.t1	NAC (No Apical Meristem) domain transcriptional regulator superfamily protein
Cac_g000192.t1	hypothetical protein
Cac_g000194.t1	alpha/beta-Hydrolases superfamily protein
Cac_g000194.t2	alpha/beta-Hydrolases superfamily protein
Cac_g000195.t1	Basic helix-loop-helix (bHLH) DNA-binding family protein
Cac_g000196.t1	cytochrome p450 78a9
Cac_g000197.t1	methionine gamma-lyase
Cac_g000198.t1	Protein of unknown function, DUF538
Cac_g000199.t1	YELLOW STRIPE like
Cac_g000200.t1	Protein kinase superfamily protein
Cac_g000200.t2	Protein kinase superfamily protein
Cac_g000201.t1	P-loop containing nucleoside triphosphate hydrolases superfamily protein
Cac_g000201.t2	P-loop containing nucleoside triphosphate hydrolases superfamily protein
Cac_g000202.t1	conserved hypothetical protein
Cac_g000202.t2	conserved hypothetical protein
Cac_g000203.t1	Metal-dependent protein hydrolase
Cac_g000204.t1	early nodulin-like protein
Cac_g000205.t1	mRNAadenosine methylase
Cac_g000205.t2	mRNAadenosine methylase
Cac_g000206.t1	mRNAadenosine methylase
Cac_g000207.t1	hypothetical protein
Cac_g000208.t1	Yippee family putative zinc-binding protein
Cac_g000209.t1	with no lysine (K) kinase
Cac_g000209.t2	with no lysine (K) kinase
Cac_g000209.t3	with no lysine (K) kinase
Cac_g000209.t4	with no lysine (K) kinase
Cac_g000210.t1	NC domain-containing protein-related
Cac_g000211.t1	UBX domain-containing protein
Cac_g000212.t1	HIT-type Zinc finger family protein
Cac_g000213.t1	S-locus lectin protein kinase family protein
Cac_g000214.t1	HIT-type Zinc finger family protein
Cac_g000215.t1	Plant regulator RWP-RK family protein
Cac_g000216.t1	S-locus lectin protein kinase family protein
Cac_g000217.t1	S-locus lectin protein kinase family protein
Cac_g000218.t1	Serine/threonine-protein kinase WNK (With No Lysine)-related
Cac_g000219.t1	ORMDL family protein
Cac_g000220.t1	Dof-type zinc finger DNA-binding family protein
Cac_g000221.t1	pyrophosphorylase
Cac_g000222.t1	Transducin/WD40 repeat-like superfamily protein
Cac_g000222.t2	Transducin/WD40 repeat-like superfamily protein
Cac_g000222.t3	Transducin/WD40 repeat-like superfamily protein
Cac_g000222.t4	Transducin/WD40 repeat-like superfamily protein
Cac_g000222.t5	Transducin/WD40 repeat-like superfamily protein
Cac_g000222.t6	Transducin/WD40 repeat-like superfamily protein
Cac_g000223.t1	NAD(P)-binding Rossmann-fold superfamily protein
Cac_g000224.t1	general control non-repressible
Cac_g000225.t1	hypothetical protein
Cac_g000226.t1	Tetratricopeptide repeat (TPR)-like superfamily protein
Cac_g000226.t2	Tetratricopeptide repeat (TPR)-like superfamily protein
Cac_g000227.t1	Nodulin MtN3 family protein
Cac_g000228.t1	NIN like protein
Cac_g000229.t1	Nucleotide-diphospho-sugar transferases superfamily protein
Cac_g000230.t1	chaperone protein dnaJ-related
Cac_g000230.t2	chaperone protein dnaJ-related
Cac_g000231.t1	Protein of unknown function, DUF599
Cac_g000232.t1	ABC1 family protein
Cac_g000232.t2	ABC1 family protein
Cac_g000233.t1	DNA repair ATPase-related
Cac_g000233.t2	DNA repair ATPase-related
Cac_g000234.t1	histone acetyltransferase of the GNAT family
Cac_g000235.t1	hypothetical protein
Cac_g000236.t1	histone acetyltransferase of the GNAT family
Cac_g000237.t1	basic leucine zipper
Cac_g000239.t1	hypothetical protein
Cac_g000240.t1	non-ATPase subunit
Cac_g000241.t1	Protein of unknown function, DUF599
Cac_g000242.t1	Protein of unknown function (DUF1279)
Cac_g000243.t1	SAUR-like auxin-responsive protein family
Cac_g000244.t1	Protein NLP3
Cac_g000244.t2	Protein NLP3
Cac_g000245.t1	Plant regulator RWP-RK family protein
Cac_g000246.t1	hypothetical protein
Cac_g000247.t1	hypothetical protein
Cac_g000248.t1	hypothetical protein
Cac_g000249.t1	NIN like protein
Cac_g000250.t1	Plant regulator RWP-RK family protein
Cac_g000251.t1	Plant regulator RWP-RK family protein
Cac_g000252.t1	hypothetical protein
Cac_g000253.t1	Tetratricopeptide repeat (TPR)-like superfamily protein
Cac_g000254.t1	chloroplast beta-amylase
Cac_g000255.t1	Heat shock protein 70 (Hsp 70) family protein
Cac_g000256.t1	carbon-nitrogen hydrolase family protein
Cac_g000257.t1	hypothetical protein
Cac_g000258.t1	hypothetical protein
Cac_g000259.t1	trehalase
Cac_g000260.t1	NAD(P)-binding Rossmann-fold superfamily protein
Cac_g000261.t1	NAD(P)-binding Rossmann-fold superfamily protein
Cac_g000262.t1	methyltransferases;copper ion binding
Cac_g000263.t1	Transducin/WD40 repeat-like superfamily protein
Cac_g000263.t2	Transducin/WD40 repeat-like superfamily protein
Cac_g000265.t1	Dof-type zinc finger DNA-binding family protein
Cac_g000266.t1	ORMDL family protein
Cac_g000267.t1	transcription factor-related
Cac_g000268.t1	Aluminium activated malate transporter family protein
Cac_g000269.t1	Yippee family putative zinc-binding protein
Cac_g000270.t1	oligopeptide transporter
Cac_g000271.t1	hypothetical protein
Cac_g000272.t1	mRNAadenosine methylase
Cac_g000273.t1	early nodulin-like protein
Cac_g000274.t1	Major facilitator superfamily protein
Cac_g000275.t1	Major facilitator superfamily protein
Cac_g000276.t1	conserved hypothetical protein
Cac_g000277.t1	Protein kinase superfamily protein
Cac_g000277.t2	Protein kinase superfamily protein
Cac_g000278.t1	conserved hypothetical protein
Cac_g000279.t1	hypothetical protein
Cac_g000280.t1	YELLOW STRIPE like
Cac_g000280.t2	YELLOW STRIPE like
Cac_g000280.t3	YELLOW STRIPE like
Cac_g000281.t1	Tetratricopeptide repeat (TPR)-like superfamily protein
Cac_g000282.t1	Ypt/Rab-GAP domain of gyp1p superfamily protein
Cac_g000282.t2	Ypt/Rab-GAP domain of gyp1p superfamily protein
Cac_g000282.t3	Ypt/Rab-GAP domain of gyp1p superfamily protein
Cac_g000283.t1	esterase/lipase/thioesterase family protein
Cac_g000284.t1	hypothetical protein
Cac_g000285.t1	methionine gamma-lyase
Cac_g000286.t1	homeobox
Cac_g000287.t1	Basic helix-loop-helix (bHLH) DNA-binding family protein
Cac_g000288.t1	alpha/beta-Hydrolases superfamily protein
Cac_g000290.t1	GDSL-like Lipase/Acylhydrolase superfamily protein
Cac_g000291.t1	conserved hypothetical protein
Cac_g000292.t1	pyrophosphorylase
Cac_g000293.t1	F-box family protein
Cac_g000294.t1	translocase of the inner mitochondrial membrane
Cac_g000295.t1	AP2/B3-like transcriptional factor family protein
Cac_g000296.t1	Heavy metal transport/detoxification superfamily protein
Cac_g000297.t1	NAC transcription factor-like
Cac_g000297.t2	NAC
Cac_g000298.t1	conserved hypothetical protein
Cac_g000299.t1	nodulin MtN21 /EamA-like transporter family protein
Cac_g000300.t1	ARM repeat superfamily protein
Cac_g000300.t2	ARM repeat superfamily protein
Cac_g000300.t3	ARM repeat superfamily protein
Cac_g000301.t1	Protein of unknown function (DUF604)
Cac_g000301.t2	Protein of unknown function (DUF604)
Cac_g000301.t3	Protein of unknown function (DUF604)
Cac_g000302.t1	S-adenosyl-L-methionine-dependent methyltransferases superfamily protein
Cac_g000303.t1	NAC domain containing protein
Cac_g000304.t1	Eukaryotic aspartyl protease family protein
Cac_g000305.t1	Eukaryotic aspartyl protease family protein
Cac_g000306.t1	Pentatricopeptide repeat (PPR) superfamily protein
Cac_g000307.t1	Endomembrane protein 70 protein family
Cac_g000308.t1	Tetratricopeptide repeat (TPR)-like superfamily protein
Cac_g000308.t2	Tetratricopeptide repeat (TPR)-like superfamily protein
Cac_g000309.t1	Peroxidase superfamily protein
Cac_g000310.t1	translocon at the inner envelope membrane of chloroplasts 55-II
Cac_g000311.t1	dynamin-related protein 3A
Cac_g000312.t1	zinc finger (CCCH-type) family protein / D111/G-patch domain-containing protein
Cac_g000313.t1	DnaJ/Hsp40 cysteine-rich domain superfamily protein
Cac_g000314.t1	VQ motif-containing protein
Cac_g000315.t1	Auxin efflux carrier family protein
Cac_g000316.t1	monogalactosyl diacylglycerol synthase
Cac_g000316.t2	monogalactosyl diacylglycerol synthase
Cac_g000317.t1	EamA-like transporter family
Cac_g000319.t1	ubiquitin-specific protease
Cac_g000320.t1	Major facilitator superfamily protein
Cac_g000321.t1	hypothetical protein
Cac_g000322.t1	Major facilitator superfamily protein
Cac_g000323.t1	glutathione peroxidase
Cac_g000324.t1	MIF4G domain-containing protein / MA3 domain-containing protein
Cac_g000325.t1	Protein phosphatase 2C family protein
Cac_g000325.t2	Protein phosphatase 2C family protein
Cac_g000326.t1	LYR family of Fe/S cluster biogenesis protein
Cac_g000326.t2	LYR family of Fe/S cluster biogenesis protein
Cac_g000326.t3	LYR family of Fe/S cluster biogenesis protein
Cac_g000327.t1	Sas10/Utp3/C1D family
Cac_g000328.t1	conserved hypothetical protein
Cac_g000329.t1	early nodulin-like protein
Cac_g000330.t1	conserved hypothetical protein
Cac_g000331.t1	cytochrome P450, family 71, subfamily B, polypeptide
Cac_g000332.t1	cytochrome P450, family 71, subfamily B, polypeptide
Cac_g000333.t1	eukaryotic elongation factor 5A-1
Cac_g000334.t1	WRKY family transcription factor
Cac_g000335.t1	Actin-binding FH2 (Formin Homology) protein
Cac_g000336.t1	NB-ARC domain-containing disease resistance protein
Cac_g000337.t1	hypothetical protein
Cac_g000338.t1	hypothetical protein
Cac_g000339.t1	WRKY DNA-binding protein
Cac_g000340.t1	WRKY DNA-binding protein
Cac_g000342.t1	Tetratricopeptide repeat (TPR)-like superfamily protein
Cac_g000343.t1	CBL-interacting protein kinase
Cac_g000344.t1	TBP-associated factor
Cac_g000345.t1	hypothetical protein
Cac_g000346.t1	hypothetical protein
Cac_g000347.t1	aldehyde dehydrogenase 11A3
Cac_g000348.t1	stromal cell-derived factor 2-like protein precursor
Cac_g000349.t1	ARM repeat superfamily protein
Cac_g000350.t1	conserved hypothetical protein
Cac_g000351.t1	Polynucleotidyl transferase, ribonuclease H-like superfamily protein
Cac_g000351.t2	Polynucleotidyl transferase, ribonuclease H-like superfamily protein
Cac_g000352.t1	DOMON domain-containing protein / dopamine beta-monooxygenase N-terminal domain-containing protein
Cac_g000353.t1	homolog of yeast FIP1 [V]
Cac_g000353.t2	homolog of yeast FIP1 [V]
Cac_g000354.t1	hypothetical protein
Cac_g000355.t1	HXXXD-type acyl-transferase family protein
Cac_g000356.t1	Glycosyl hydrolase family protein with chitinase insertion domain
Cac_g000357.t1	golgi snare
Cac_g000358.t1	C2H2 and C2HC zinc fingers superfamily protein
Cac_g000359.t1	Mitochondrial glycoprotein family protein
Cac_g000360.t1	PPPDE putative thiol peptidase family protein
Cac_g000361.t1	Plant protein of unknown function (DUF868)
Cac_g000362.t1	Integrase-type DNA-binding superfamily protein
Cac_g000363.t1	hypothetical protein
Cac_g000364.t1	aspartate aminotransferase
Cac_g000365.t1	NB-ARC domain-containing disease resistance protein
Cac_g000365.t2	NB-ARC domain-containing disease resistance protein
Cac_g000365.t3	NB-ARC domain-containing disease resistance protein
Cac_g000366.t1	hypothetical protein
Cac_g000367.t1	hypothetical protein
Cac_g000368.t1	hypothetical protein
Cac_g000369.t1	conserved hypothetical protein
Cac_g000370.t1	hypothetical protein
Cac_g000371.t1	mitochondrial editing factor
Cac_g000373.t1	KNOTTED1-like homeobox gene
Cac_g000374.t1	conserved hypothetical protein
Cac_g000375.t1	conserved hypothetical protein
Cac_g000376.t1	neurochondrin family protein
Cac_g000376.t2	neurochondrin family protein
Cac_g000377.t1	conserved hypothetical protein
Cac_g000378.t1	Restriction endonuclease, type II-like superfamily protein
Cac_g000379.t1	SRP72 RNA-binding domain
Cac_g000380.t1	SPFH/Band 7/PHB domain-containing membrane-associated protein family
Cac_g000381.t1	Nucleic acid-binding, OB-fold-like protein
Cac_g000382.t1	Ubiquitin-like superfamily protein
Cac_g000382.t2	Ubiquitin-like superfamily protein
Cac_g000383.t1	conserved hypothetical protein
Cac_g000384.t1	hypothetical protein
Cac_g000385.t1	serine-rich protein-related
Cac_g000386.t1	calcium-binding EF hand family protein
Cac_g000387.t1	receptor like protein
Cac_g000388.t1	Transducin family protein / WD-40 repeat family protein
Cac_g000389.t1	TOPLESS-related
Cac_g000389.t2	Transducin family protein / WD-40 repeat family protein
Cac_g000389.t3	Transducin family protein / WD-40 repeat family protein
Cac_g000389.t4	TOPLESS-related
Cac_g000389.t5	TOPLESS-related
Cac_g000389.t6	TOPLESS-related
Cac_g000389.t7	TOPLESS-related
Cac_g000390.t1	Transducin family protein / WD-40 repeat family protein
Cac_g000390.t2	Transducin family protein / WD-40 repeat family protein
Cac_g000390.t3	TOPLESS-related
Cac_g000390.t4	TOPLESS-related
Cac_g000390.t5	TOPLESS-related
Cac_g000391.t1	hypothetical protein
Cac_g000392.t1	glucuronidase
Cac_g000393.t1	Galactosyltransferase family protein
Cac_g000393.t2	Galactosyltransferase family protein
Cac_g000394.t1	Protein of unknown function (DUF2012)
Cac_g000395.t1	EamA-like transporter family
Cac_g000395.t2	EamA-like transporter family
Cac_g000397.t1	hypothetical protein
Cac_g000398.t1	purple acid phosphatase
Cac_g000398.t2	purple acid phosphatase
Cac_g000399.t1	hypothetical protein
Cac_g000400.t1	Calcium-dependent lipid-binding (CaLB domain) family protein
Cac_g000401.t1	sucrose phosphate synthase 2F
Cac_g000402.t1	Exostosin family protein
Cac_g000403.t1	ACT-like superfamily protein
Cac_g000404.t1	TRAF-like family protein
Cac_g000405.t1	TRAF-like family protein
Cac_g000406.t1	vesicle-associated membrane protein
Cac_g000407.t1	Bifunctional inhibitor/lipid-transfer protein/seed storage 2S albumin superfamily protein
Cac_g000408.t1	Phox (PX) domain-containing protein
Cac_g000409.t1	Protein kinase superfamily protein
Cac_g000409.t2	Protein kinase superfamily protein
Cac_g000410.t1	Nucleotide/sugar transporter family protein
Cac_g000411.t1	indole-3-acetic acid inducible
Cac_g000412.t1	hypothetical protein
Cac_g000413.t1	epsin N-terminal homology (ENTH) domain-containing protein / clathrin assembly protein-related
Cac_g000413.t2	epsin N-terminal homology (ENTH) domain-containing protein / clathrin assembly protein-related
Cac_g000414.t1	Core-2/I-branching beta-1,6-N-acetylglucosaminyltransferase family protein
Cac_g000415.t1	conserved hypothetical protein
Cac_g000416.t1	S-domain-2
Cac_g000417.t1	hydroxyproline-rich glycoprotein family protein
Cac_g000418.t1	TPX2 (targeting protein for Xklp2) protein family
Cac_g000418.t2	TPX2 (targeting protein for Xklp2) protein family
Cac_g000419.t1	EIN3-binding F box protein
Cac_g000420.t1	hypothetical protein
Cac_g000421.t1	DUF4050 domain containing protein
Cac_g000422.t1	phospholipase D alpha
Cac_g000422.t2	phospholipase D alpha
Cac_g000423.t1	Integrase-type DNA-binding superfamily protein
Cac_g000424.t1	RNA-dependent RNA polymerase
Cac_g000425.t1	Endomembrane protein 70 protein family
Cac_g000426.t1	carboxyesterase
Cac_g000427.t1	carboxyesterase
Cac_g000428.t1	carboxyesterase
Cac_g000429.t1	carboxyesterase
Cac_g000430.t1	alpha/beta-Hydrolases superfamily protein
Cac_g000431.t1	carboxyesterase
Cac_g000432.t1	carboxyesterase
Cac_g000433.t1	conserved hypothetical protein
Cac_g000434.t1	Nucleotide-sugar transporter family protein
Cac_g000435.t1	Major facilitator superfamily protein
Cac_g000436.t1	Major facilitator superfamily protein
Cac_g000437.t1	Tetratricopeptide repeat (TPR)-like superfamily protein
Cac_g000438.t1	AFG1-like ATPase family protein
Cac_g000439.t1	Mitochondrial substrate carrier family protein
Cac_g000440.t1	Alba DNA/RNA-binding protein
Cac_g000441.t1	cellulose synthase
Cac_g000441.t2	cellulose synthase
Cac_g000442.t1	Basic-leucine zipper (bZIP) transcription factor family protein
Cac_g000442.t2	Basic-leucine zipper (bZIP) transcription factor family protein
Cac_g000443.t1	hypothetical protein
Cac_g000444.t1	Cysteine proteinases superfamily protein
Cac_g000445.t1	conserved hypothetical protein
Cac_g000446.t1	conserved hypothetical protein
Cac_g000447.t1	Plant protein 1589 of unknown function (A_thal_3526) domain containing protein
Cac_g000448.t1	Ran BP2/NZF zinc finger-like superfamily protein
Cac_g000449.t1	Tesmin/TSO1-like CXC domain-containing protein
Cac_g000449.t2	Tesmin/TSO1-like CXC domain-containing protein
Cac_g000450.t1	alpha/beta-Hydrolases superfamily protein
Cac_g000450.t2	alpha/beta-Hydrolases superfamily protein
Cac_g000450.t3	alpha/beta-Hydrolases superfamily protein
Cac_g000450.t4	alpha/beta-Hydrolases superfamily protein
Cac_g000451.t1	RING/U-box superfamily protein with ARM repeat domain
Cac_g000452.t1	Cyclophilin-like peptidyl-prolyl cis-trans isomerase family protein
Cac_g000453.t1	ammonium transporter
Cac_g000454.t1	ammonium transporter
Cac_g000454.t2	ammonium transporter
Cac_g000455.t1	DNA methyltransferase-2
Cac_g000455.t2	DNA methyltransferase-2
Cac_g000456.t1	Plant Tudor-like RNA-binding protein
Cac_g000457.t1	RAN GTPase
Cac_g000458.t1	Protein of unknown function, DUF642
Cac_g000459.t1	Cytochrome bd ubiquinol oxidase, 14kDa subunit
Cac_g000460.t1	hypothetical protein
Cac_g000461.t1	K+ transporter
Cac_g000462.t1	1-deoxy-D-xylulose 5-phosphate synthase
Cac_g000463.t1	plant natriuretic peptide A
Cac_g000464.t1	histone H2A protein
Cac_g000465.t1	DNAse I-like superfamily protein
Cac_g000466.t1	conserved hypothetical protein
Cac_g000466.t2	conserved hypothetical protein
Cac_g000466.t3	conserved hypothetical protein
Cac_g000467.t1	Acyl-CoA N-acyltransferases (NAT) superfamily protein
Cac_g000469.t1	ATPase, F0/V0 complex, subunit C protein
Cac_g000470.t1	ABC-2 and Plant PDR ABC-type transporter family protein
Cac_g000471.t1	DNA-binding protein phosphatase
Cac_g000471.t2	DNA-binding protein phosphatase
Cac_g000472.t1	Flavin-binding monooxygenase family protein
Cac_g000473.t1	LisH dimerisation motif;WD40/YVTN repeat-like-containing domain
Cac_g000474.t1	paramyosin-related
Cac_g000475.t1	gibberellin 3-oxidase
Cac_g000475.t2	gibberellin 3-oxidase
Cac_g000476.t1	TIFY domain protein
Cac_g000477.t1	pleiotropic drug resistance
Cac_g000477.t2	pleiotropic drug resistance
Cac_g000478.t1	pleiotropic drug resistance
Cac_g000479.t1	2Fe-2S ferredoxin-like superfamily protein
Cac_g000480.t1	Cyclin A2;4
Cac_g000481.t1	RING/U-box superfamily protein
Cac_g000481.t2	RING/U-box superfamily protein
Cac_g000482.t1	SPOC domain / Transcription elongation factor S-II protein
Cac_g000483.t1	DNAJ heat shock family protein
Cac_g000484.t1	embryo defective
Cac_g000485.t1	conserved hypothetical protein
Cac_g000486.t1	syntaxin of plants
Cac_g000487.t1	Enhancer of polycomb-like transcription factor protein
Cac_g000488.t1	ArfGap/RecO-like zinc finger domain-containing protein
Cac_g000489.t1	Protein TAP1
Cac_g000490.t1	molybdate transporter
Cac_g000491.t1	Leucine-rich repeat (LRR) family protein
Cac_g000492.t1	pentatricopeptide (PPR) repeat-containing protein
Cac_g000493.t1	Protein of unknown function (DUF581)
Cac_g000493.t2	Protein of unknown function (DUF581)
Cac_g000494.t1	conserved hypothetical protein
Cac_g000495.t1	DDT domain superfamily
Cac_g000496.t1	conserved hypothetical protein
Cac_g000497.t1	mitochondrial editing factor
Cac_g000498.t1	hemoglobin
Cac_g000499.t1	hypothetical protein
Cac_g000500.t1	Protein of unknown function (DUF630 and DUF632)
Cac_g000501.t1	bromo-adjacent homology (BAH) domain-containing protein
Cac_g000503.t1	bromo-adjacent homology (BAH) domain-containing protein
Cac_g000505.t1	helicases;ATP-dependent helicases;nucleic acid binding;ATP binding;DNA-directed DNA polymerases;DNA binding
Cac_g000506.t1	hypothetical protein
Cac_g000507.t1	Flavin-binding monooxygenase family protein
Cac_g000508.t1	ovate family protein
Cac_g000509.t1	Zinc-binding ribosomal protein family protein
Cac_g000510.t1	adaptin family protein
Cac_g000511.t1	Peroxisomal membrane 22 kDa (Mpv17/PMP22) family protein
Cac_g000512.t1	rhomboid-like protein
Cac_g000513.t1	Sulfite exporter TauE/SafE family protein
Cac_g000513.t2	Sulfite exporter TauE/SafE family protein
Cac_g000513.t3	Sulfite exporter TauE/SafE family protein
Cac_g000514.t1	DUF814 domain containing protein
Cac_g000515.t1	La protein
Cac_g000515.t2	La protein
Cac_g000515.t3	La protein
Cac_g000516.t1	aspartate aminotransferase
Cac_g000517.t1	Homeodomain-like protein
Cac_g000518.t1	RHO guanyl-nucleotide exchange factor
Cac_g000519.t1	D-aminoacid aminotransferase-like PLP-dependent enzymes superfamily protein
Cac_g000520.t1	ENTH/VHS/GAT family protein
Cac_g000521.t1	peroxin4
Cac_g000522.t1	alpha/beta-Hydrolases superfamily protein
Cac_g000523.t1	embryonic flower 1 (EMF1)
Cac_g000524.t1	ARM repeat superfamily protein
Cac_g000525.t1	phytochrome-associated protein
Cac_g000526.t1	phytochrome-associated protein
Cac_g000527.t1	catalytics
Cac_g000528.t1	Nucleotide-diphospho-sugar transferases superfamily protein
Cac_g000528.t2	Nucleotide-diphospho-sugar transferases superfamily protein
Cac_g000529.t1	Major facilitator superfamily protein
Cac_g000530.t1	Plant protein of unknown function (DUF828) with plant pleckstrin homology-like region
Cac_g000530.t2	Plant protein of unknown function (DUF828) with plant pleckstrin homology-like region
Cac_g000531.t1	tonoplast intrinsic protein 4;1
Cac_g000532.t1	Transducin/WD40 repeat-like superfamily protein
Cac_g000533.t1	carotenoid cleavage dioxygenase
Cac_g000534.t1	Exostosin family protein
Cac_g000535.t1	Exostosin family protein
Cac_g000536.t1	conserved hypothetical protein
Cac_g000537.t1	Integrase-type DNA-binding superfamily protein
Cac_g000538.t1	carotenoid cleavage dioxygenase
Cac_g000539.t1	YebC-related
Cac_g000540.t1	RNI-like superfamily protein
Cac_g000541.t1	WD-40 repeat family protein / small nuclear ribonucleoprotein Prp4p-related
Cac_g000541.t2	WD-40 repeat family protein / small nuclear ribonucleoprotein Prp4p-related
Cac_g000542.t1	UDP-glcnac-adolichol phosphate glcnac-1-p-transferase
Cac_g000543.t1	F-box family protein
Cac_g000544.t1	Protein of unknown function (DUF810)
Cac_g000545.t1	Nup85 Nucleoporin domain containing protein
Cac_g000546.t1	Regulator of chromosome condensation (RCC1) family protein
Cac_g000547.t1	Regulator of chromosome condensation (RCC1) family protein
Cac_g000548.t1	Peptidyl-tRNA hydrolase II (PTH2) family protein
Cac_g000548.t2	Peptidyl-tRNA hydrolase II (PTH2) family protein
Cac_g000548.t3	Peptidyl-tRNA hydrolase II (PTH2) family protein
Cac_g000549.t1	conserved hypothetical protein
Cac_g000550.t1	GATA transcription factor
Cac_g000551.t1	Thioredoxin superfamily protein
Cac_g000552.t1	homeobox gene
Cac_g000552.t2	homeobox gene
Cac_g000553.t1	Leucine-rich receptor-like protein kinase family protein
Cac_g000553.t2	Leucine-rich receptor-like protein kinase family protein
Cac_g000554.t1	Protein of unknown function (DUF1677)
Cac_g000555.t1	alpha/beta-Hydrolases superfamily protein
Cac_g000556.t1	Polyketide cyclase/dehydrase and lipid transport superfamily protein
Cac_g000557.t1	Protein kinase family protein
Cac_g000557.t2	Protein kinase family protein
Cac_g000557.t3	Protein kinase family protein
Cac_g000557.t4	Protein kinase family protein
Cac_g000558.t1	NADP-malic enzyme
Cac_g000558.t2	NADP-malic enzyme
Cac_g000558.t3	NADP-malic enzyme
Cac_g000559.t1	Nucleotidylyl transferase superfamily protein
Cac_g000560.t1	phytochrome-associated protein
Cac_g000561.t1	cell division control
Cac_g000561.t2	cell division control
Cac_g000562.t1	Protein kinase family protein with leucine-rich repeat domain
Cac_g000563.t1	nuclear poly(a) polymerase
Cac_g000563.t2	nuclear poly(a) polymerase
Cac_g000564.t1	haloacid dehalogenase-like hydrolase family protein
Cac_g000565.t1	early nodulin-related
Cac_g000566.t1	Tetratricopeptide repeat (TPR)-like superfamily protein
Cac_g000567.t1	profilin
Cac_g000568.t1	phosphofructokinase
Cac_g000568.t2	phosphofructokinase
Cac_g000569.t1	ataurora1
Cac_g000570.t1	conserved hypothetical protein
Cac_g000571.t1	Glutamyl-tRNA(Gln) amidotransferase subunit C, chloroplastic/mitochondrial
Cac_g000572.t1	glycine-rich protein
Cac_g000573.t1	CCCH-type zinc finger family protein
Cac_g000574.t1	myb domain protein
Cac_g000575.t1	SNF7 family protein
Cac_g000575.t2	SNF7 family protein
Cac_g000575.t3	SNF7 family protein
Cac_g000575.t4	SNF7 family protein
Cac_g000576.t1	ENTH/VHS family protein
Cac_g000576.t2	ENTH/VHS family protein
Cac_g000576.t3	ENTH/VHS family protein
Cac_g000576.t4	ENTH/VHS family protein
Cac_g000576.t5	ENTH/VHS family protein
Cac_g000576.t6	ENTH/VHS family protein
Cac_g000577.t1	hydroxyproline-rich glycoprotein family protein
Cac_g000578.t1	Eukaryotic protein of unknown function (DUF866) domain containing protein
Cac_g000579.t1	Core-2/I-branching beta-1,6-N-acetylglucosaminyltransferase family protein
Cac_g000580.t1	hypothetical protein
Cac_g000581.t1	Protein of unknown function (DUF1639)
Cac_g000582.t1	gamma vacuolar processing enzyme
Cac_g000583.t1	conserved hypothetical protein
Cac_g000584.t1	conserved hypothetical protein
Cac_g000585.t1	Tetratricopeptide repeat (TPR)-like superfamily protein
Cac_g000586.t1	serine hydroxymethyltransferase
Cac_g000586.t2	serine hydroxymethyltransferase
Cac_g000587.t1	Eukaryotic protein of unknown function (DUF1764) domain containing protein
Cac_g000588.t1	hypothetical protein
Cac_g000589.t1	ferrochelatase
Cac_g000589.t2	ferrochelatase
Cac_g000590.t1	hypothetical protein
Cac_g000591.t1	KH domain-containing protein
Cac_g000592.t1	NADH-ubiquinone oxidoreductase 20 kDa subunit, mitochondrial
Cac_g000593.t1	homeobox gene
Cac_g000594.t1	PYR1-like
Cac_g000595.t1	myb-like transcription factor family protein
Cac_g000596.t1	K+ efflux antiporter
Cac_g000596.t2	K+ efflux antiporter
Cac_g000596.t3	K+ efflux antiporter
Cac_g000597.t1	histone deacetylase
Cac_g000598.t1	calcineurin B-like protein
Cac_g000598.t2	calcineurin B-like protein
Cac_g000599.t1	conserved hypothetical protein
Cac_g000600.t1	Protein of unknown function (DUF1230)
Cac_g000601.t1	Protein kinase superfamily protein
Cac_g000601.t2	Protein kinase superfamily protein
Cac_g000602.t1	glycine decarboxylase P-protein
Cac_g000603.t1	cytokinin-responsive gata factor
Cac_g000604.t1	Galactosyltransferase family protein
Cac_g000605.t1	zinc transporter 4 precursor
Cac_g000606.t1	Protein of unknown function (DUF761)
Cac_g000607.t1	Alkaline phytoceramidase (aPHC)
Cac_g000608.t1	conserved hypothetical protein
Cac_g000609.t1	LOB domain-containing protein
Cac_g000610.t1	Fatty acid/sphingolipid desaturase
Cac_g000611.t1	Translation initiation factor SUI1 family protein
Cac_g000611.t2	Translation initiation factor SUI1 family protein
Cac_g000612.t1	sulfoquinovosyldiacylglycerol
Cac_g000612.t2	sulfoquinovosyldiacylglycerol
Cac_g000613.t1	alpha/beta-Hydrolases superfamily protein
Cac_g000613.t2	alpha/beta-Hydrolases superfamily protein
Cac_g000614.t1	FTSH protease
Cac_g000615.t1	indeterminate(ID)-domain
Cac_g000615.t2	indeterminate(ID)-domain
Cac_g000616.t1	Mitochondrial substrate carrier family protein
Cac_g000617.t1	Thioredoxin superfamily protein
Cac_g000618.t1	heat shock transcription factor A2
Cac_g000619.t1	cytochrome P450, family 711, subfamily A, polypeptide
Cac_g000620.t1	IQ-domain
Cac_g000620.t2	IQ-domain
Cac_g000621.t1	calmodulin-binding family protein
Cac_g000622.t1	conserved hypothetical protein
Cac_g000623.t1	Putative lysine decarboxylase family protein
Cac_g000624.t1	Protein of unknown function (DUF803)
Cac_g000624.t2	Protein of unknown function (DUF803)
Cac_g000624.t3	Protein of unknown function (DUF803)
Cac_g000625.t1	Protein of unknown function (DUF3511)
Cac_g000626.t1	eukaryotic translation initiation factor 4A1
Cac_g000627.t1	Ankyrin repeat family protein
Cac_g000628.t1	Tetratricopeptide repeat (TPR)-like superfamily protein
Cac_g000628.t2	Tetratricopeptide repeat (TPR)-like superfamily protein
Cac_g000629.t1	hypothetical protein
Cac_g000629.t2	hypothetical protein
Cac_g000630.t1	conserved hypothetical protein
Cac_g000632.t1	S-adenosyl-L-methionine-dependent methyltransferases superfamily protein
Cac_g000632.t2	S-adenosyl-L-methionine-dependent methyltransferases superfamily protein
Cac_g000632.t3	S-adenosyl-L-methionine-dependent methyltransferases superfamily protein
Cac_g000633.t1	mechanosensitive channel of small conductance-like
Cac_g000634.t1	Disease resistance-responsive (dirigent-like protein) family protein
Cac_g000635.t1	hypothetical protein
Cac_g000636.t1	Protein kinase superfamily protein
Cac_g000637.t1	BREVIS RADIX-like
Cac_g000638.t1	Protein of unknown function (DUF3464)
Cac_g000639.t1	hypothetical protein
Cac_g000640.t1	Putative membrane lipoprotein
Cac_g000641.t1	growth-regulating factor
Cac_g000641.t2	growth-regulating factor
Cac_g000642.t1	Endomembrane protein 70 protein family
Cac_g000643.t1	cellulose synthase
Cac_g000644.t1	phloem protein 2-B12
Cac_g000645.t1	F-box family protein
Cac_g000646.t1	Family of unknown function (DUF716) domain containing protein
Cac_g000647.t1	conserved hypothetical protein
Cac_g000648.t1	ENHANCED DISEASE RESISTANCE
Cac_g000649.t1	UDP-glycosyltransferase 73B4
Cac_g000650.t1	UDP-glycosyltransferase 73B4
Cac_g000651.t1	UDP-glucosyltransferase 73B2
Cac_g000652.t1	LRR and NB-ARC domains-containing disease resistance protein
Cac_g000653.t1	rRNA processing protein-related
Cac_g000654.t1	disease resistance protein (TIR-NBS-LRR class)
Cac_g000655.t1	rRNA processing protein-related
Cac_g000656.t1	pinoresinol reductase
Cac_g000657.t1	Homeodomain-like superfamily protein
Cac_g000659.t1	Tudor/PWWP/MBT superfamily protein
Cac_g000659.t2	Tudor/PWWP/MBT superfamily protein
Cac_g000660.t1	Emsy N Terminus (ENT)/ plant Tudor-like domains-containing protein
Cac_g000660.t2	Emsy N Terminus (ENT)/ plant Tudor-like domains-containing protein
Cac_g000661.t1	Ribosomal protein L35
Cac_g000661.t2	Ribosomal protein L35
Cac_g000662.t1	NB-ARC domain-containing disease resistance protein
Cac_g000662.t2	NB-ARC domain-containing disease resistance protein
Cac_g000662.t3	NB-ARC domain-containing disease resistance protein
Cac_g000663.t1	hypothetical protein
Cac_g000664.t1	S-domain-1
Cac_g000665.t1	lectin protein kinase family protein
Cac_g000666.t1	S-locus lectin protein kinase family protein
Cac_g000667.t1	lectin protein kinase family protein
Cac_g000667.t2	lectin protein kinase family protein
Cac_g000667.t3	lectin protein kinase family protein
Cac_g000668.t1	S-domain-1
Cac_g000669.t1	early-responsive to dehydration stress protein (ERD4)
Cac_g000670.t1	AMP-dependent synthetase and ligase family protein
Cac_g000671.t1	basic pentacysteine
Cac_g000672.t1	phosphoribulokinase
Cac_g000673.t1	SCAMP family protein
Cac_g000673.t2	SCAMP family protein
Cac_g000673.t3	SCAMP family protein
Cac_g000673.t4	SCAMP family protein
Cac_g000674.t1	NB-ARC domain-containing disease resistance protein
Cac_g000675.t1	NB-ARC domain-containing disease resistance protein
Cac_g000676.t1	conserved hypothetical protein
Cac_g000676.t2	conserved hypothetical protein
Cac_g000677.t1	Proteasome component (PCI) domain protein
Cac_g000678.t1	extra-large GTP-binding protein
Cac_g000678.t2	extra-large GTP-binding protein
Cac_g000679.t1	GHMP kinase family protein
Cac_g000681.t1	Protein of unknown function (DUF59)
Cac_g000682.t1	Leucine-rich repeat protein kinase family protein
Cac_g000683.t1	Transcription elongation factor (TFIIS) family protein
Cac_g000684.t1	Transcription elongation factor (TFIIS) family protein
Cac_g000685.t1	hypothetical protein
Cac_g000686.t1	basic region/leucine zipper transcription factor
Cac_g000687.t1	xyloglucan endotransglucosylase/hydrolase
Cac_g000687.t2	xyloglucan endotransglucosylase/hydrolase
Cac_g000687.t3	xyloglucan endotransglucosylase/hydrolase
Cac_g000688.t1	cellulose synthase-like D3
Cac_g000688.t2	cellulose synthase-like D3
Cac_g000689.t1	alpha/beta-Hydrolases superfamily protein
Cac_g000690.t1	hypothetical protein
Cac_g000691.t1	phospholipid/glycerol acyltransferase family protein
Cac_g000692.t1	Defender against death (DAD family) protein
Cac_g000693.t1	hypothetical protein
Cac_g000694.t1	hypothetical protein
Cac_g000695.t1	WWE protein-protein interaction domain protein family
Cac_g000696.t1	Homeodomain-like superfamily protein
Cac_g000696.t2	Homeodomain-like superfamily protein
Cac_g000697.t1	Transcription factor jumonji (jmj) family protein / zinc finger (C5HC2 type) family protein
Cac_g000698.t1	homeobox-7
Cac_g000699.t1	EF hand calcium-binding protein family
Cac_g000700.t1	conserved hypothetical protein
Cac_g000701.t1	hypothetical protein
Cac_g000702.t1	RNA-binding (RRM/RBD/RNP motifs) family protein
Cac_g000702.t2	RNA-binding (RRM/RBD/RNP motifs) family protein
Cac_g000703.t1	RHOMBOID-like protein
Cac_g000704.t1	Syntaxin/t-SNARE family protein
Cac_g000705.t1	PIG-X / PBN1 domain containing protein
Cac_g000706.t1	conserved hypothetical protein
Cac_g000707.t1	heat shock factor
Cac_g000708.t1	damaged DNA binding;exodeoxyribonuclease IIIs
Cac_g000708.t2	damaged DNA binding;exodeoxyribonuclease IIIs
Cac_g000709.t1	NDR1/HIN1-like
Cac_g000710.t1	trehalose phosphatase/synthase
Cac_g000710.t2	trehalose phosphatase/synthase
Cac_g000710.t3	trehalose phosphatase/synthase
Cac_g000711.t1	SNARE associated Golgi protein family
Cac_g000711.t2	SNARE associated Golgi protein family
Cac_g000712.t1	Inositol 1,3,4-trisphosphate 5/6-kinase family protein
Cac_g000713.t1	myb domain protein
Cac_g000714.t1	P-glycoprotein
Cac_g000715.t1	Glycosyl hydrolase superfamily protein
Cac_g000716.t1	Tetratricopeptide repeat (TPR)-like superfamily protein
Cac_g000717.t1	conserved hypothetical protein
Cac_g000717.t2	conserved hypothetical protein
Cac_g000717.t3	conserved hypothetical protein
Cac_g000718.t1	Zinc finger (CCCH-type) family protein
Cac_g000719.t1	RING/U-box superfamily protein
Cac_g000720.t1	transferases, transferring acyl groups
Cac_g000721.t1	basic helix-loop-helix (bHLH) DNA-binding superfamily protein
Cac_g000722.t1	RING/U-box superfamily protein
Cac_g000723.t1	RNA-binding (RRM/RBD/RNP motifs) family protein
Cac_g000724.t1	Tetraspanin family protein
Cac_g000725.t1	PLATZ transcription factor family protein
Cac_g000726.t1	conserved hypothetical protein
Cac_g000727.t1	hypothetical protein
Cac_g000727.t2	hypothetical protein
Cac_g000729.t1	ARF-GAP domain
Cac_g000729.t2	ARF-GAP domain
Cac_g000730.t1	conserved hypothetical protein
Cac_g000731.t1	conserved hypothetical protein
Cac_g000732.t1	VQ motif-containing protein
Cac_g000732.t2	VQ motif-containing protein
Cac_g000733.t1	PYR1-like
Cac_g000734.t1	microspore-specific promoter
Cac_g000735.t1	Mitochondrial substrate carrier family protein
Cac_g000735.t2	Mitochondrial substrate carrier family protein
Cac_g000736.t1	RING/FYVE/PHD zinc finger superfamily protein
Cac_g000737.t1	Peptidase M20/M25/M40 family protein
Cac_g000737.t2	Peptidase M20/M25/M40 family protein
Cac_g000738.t1	C2H2 and C2HC zinc fingers superfamily protein
Cac_g000739.t1	Predicted AT-hook DNA-binding family protein
Cac_g000740.t1	conserved hypothetical protein
Cac_g000741.t1	AT hook motif DNA-binding family protein
Cac_g000742.t1	Clathrin adaptor complexes medium subunit family protein
Cac_g000743.t1	lsd one like
Cac_g000744.t1	EYES ABSENT homolog
Cac_g000744.t2	EYES ABSENT homolog
Cac_g000744.t3	EYES ABSENT homolog
Cac_g000745.t1	plant intracellular ras group-related LRR
Cac_g000746.t1	RING/U-box superfamily protein
Cac_g000747.t1	aluminum-activated, malate transporter
Cac_g000748.t1	NAC domain containing protein
Cac_g000748.t2	NAC domain containing protein
Cac_g000748.t3	NAC domain containing protein
Cac_g000748.t4	NAC domain containing protein
Cac_g000749.t1	non-intrinsic ABC protein
Cac_g000750.t1	pentatricopeptide (PPR) repeat-containing protein
Cac_g000751.t1	poltergeist like
Cac_g000751.t2	poltergeist like
Cac_g000752.t1	ubiquitin family protein
Cac_g000753.t1	Single hybrid motif superfamily protein
Cac_g000754.t1	ent-kaurenoic acid hydroxylase
Cac_g000755.t1	cytochrome P450, family 88, subfamily A, polypeptide
Cac_g000756.t1	HXXXD-type acyl-transferase family protein
Cac_g000757.t1	hypothetical protein
Cac_g000758.t1	BR-signaling kinase
Cac_g000759.t1	nitrate transporter 1.5
Cac_g000760.t1	plastidial pyruvate kinase
Cac_g000760.t2	plastidial pyruvate kinase
Cac_g000760.t3	plastidial pyruvate kinase
Cac_g000760.t4	plastidial pyruvate kinase
Cac_g000761.t1	conserved hypothetical protein
Cac_g000761.t2	conserved hypothetical protein
Cac_g000762.t1	tobamovirus multiplication 2B
Cac_g000763.t1	Phosphoribosyltransferase family protein
Cac_g000764.t1	2-oxoglutarate (2OG) and Fe(II)-dependent oxygenase superfamily protein
Cac_g000765.t1	Peroxidase superfamily protein
Cac_g000766.t1	myo-inositol polyphosphate 5-phosphatase
Cac_g000766.t10	myo-inositol polyphosphate 5-phosphatase
Cac_g000766.t11	myo-inositol polyphosphate 5-phosphatase
Cac_g000766.t2	myo-inositol polyphosphate 5-phosphatase
Cac_g000766.t3	myo-inositol polyphosphate 5-phosphatase
Cac_g000766.t4	myo-inositol polyphosphate 5-phosphatase
Cac_g000766.t5	myo-inositol polyphosphate 5-phosphatase
Cac_g000766.t6	myo-inositol polyphosphate 5-phosphatase
Cac_g000766.t7	myo-inositol polyphosphate 5-phosphatase
Cac_g000766.t8	myo-inositol polyphosphate 5-phosphatase
Cac_g000766.t9	myo-inositol polyphosphate 5-phosphatase
Cac_g000767.t1	tobamovirus multiplication 2A
Cac_g000767.t2	tobamovirus multiplication 2A
Cac_g000767.t3	tobamovirus multiplication 2A
Cac_g000768.t1	CheY-like two-component responsive regulator family protein
Cac_g000769.t1	S-adenosyl-L-methionine-dependent methyltransferases superfamily protein
Cac_g000770.t1	Vacuolar protein sorting 55 (VPS55) family protein
Cac_g000771.t1	phosphoglucosamine mutase-related
Cac_g000772.t1	phosphoglucosamine mutase-related
Cac_g000773.t1	conserved hypothetical protein
Cac_g000774.t1	hypothetical protein
Cac_g000775.t1	pentatricopeptide (PPR) repeat-containing protein
Cac_g000776.t1	pentatricopeptide (PPR) repeat-containing protein
Cac_g000777.t1	Preprotein translocase SecA family protein
Cac_g000777.t2	Preprotein translocase SecA family protein
Cac_g000778.t1	Preprotein translocase SecA family protein
Cac_g000779.t1	Tetratricopeptide repeat (TPR)-like superfamily protein
Cac_g000780.t1	expansin-like A2
Cac_g000781.t1	Haloacid dehalogenase-like hydrolase (HAD) superfamily protein
Cac_g000781.t2	Haloacid dehalogenase-like hydrolase (HAD) superfamily protein
Cac_g000781.t3	Haloacid dehalogenase-like hydrolase (HAD) superfamily protein
Cac_g000783.t1	Plant invertase/pectin methylesterase inhibitor superfamily protein
Cac_g000784.t1	RNA helicase, putative
Cac_g000784.t2	RNA helicase, putative
Cac_g000784.t3	RNA helicase, putative
Cac_g000784.t4	RNA helicase, putative
Cac_g000785.t1	conserved hypothetical protein
Cac_g000785.t2	conserved hypothetical protein
Cac_g000785.t3	conserved hypothetical protein
Cac_g000785.t4	conserved hypothetical protein
Cac_g000785.t5	conserved hypothetical protein
Cac_g000785.t6	conserved hypothetical protein
Cac_g000786.t1	hypothetical protein
Cac_g000787.t1	SBP (S-ribonuclease binding protein) family protein
Cac_g000787.t2	SBP (S-ribonuclease binding protein) family protein
Cac_g000788.t1	Protein of unknown function (DUF581)
Cac_g000789.t1	pleckstrin homology (PH) domain-containing protein
Cac_g000790.t1	hypothetical protein
Cac_g000791.t1	hypothetical protein
Cac_g000792.t1	pleckstrin homology (PH) domain-containing protein
Cac_g000793.t1	Endoribonuclease XendoU domain containing protein
Cac_g000793.t2	Endoribonuclease XendoU domain containing protein
Cac_g000793.t3	Endoribonuclease XendoU domain containing protein
Cac_g000795.t1	chloroplast beta-amylase
Cac_g000796.t1	Protein kinase superfamily protein
Cac_g000796.t2	Protein kinase superfamily protein
Cac_g000797.t1	novel plant snare
Cac_g000798.t1	chromatin remodeling
Cac_g000799.t1	Zinc-binding ribosomal protein family protein
Cac_g000799.t2	Zinc-binding ribosomal protein family protein
Cac_g000800.t1	Histone H3 K4-specific methyltransferase SET7/9 family protein
Cac_g000801.t1	casein kinase II beta chain
Cac_g000801.t2	casein kinase II beta chain
Cac_g000801.t3	casein kinase II beta chain
Cac_g000802.t1	glycine-rich protein
Cac_g000802.t2	glycine-rich protein
Cac_g000803.t1	hypothetical protein
Cac_g000804.t1	calcineurin B-like protein
Cac_g000805.t1	Protein kinase superfamily protein
Cac_g000806.t1	Bifunctional inhibitor/lipid-transfer protein/seed storage 2S albumin superfamily protein
Cac_g000807.t1	hypothetical protein
Cac_g000808.t1	Bifunctional inhibitor/lipid-transfer protein/seed storage 2S albumin superfamily protein
Cac_g000809.t1	peptidyl-prolyl cis-trans isomerases
Cac_g000810.t1	Alcohol dehydrogenase transcription factor Myb/SANT-like family protein
Cac_g000811.t1	cationic amino acid transporter
Cac_g000812.t1	ureidoglycine aminohydrolase
Cac_g000813.t1	Chlorophyll A-B binding family protein
Cac_g000814.t1	hypothetical protein
Cac_g000815.t1	Ankyrin repeat family protein
Cac_g000816.t1	CLP protease R subunit
Cac_g000817.t1	expansin-like B1
Cac_g000817.t2	expansin-like B1
Cac_g000818.t1	SU(VAR)3-9 homolog
Cac_g000818.t2	SU(VAR)3-9 homolog
Cac_g000819.t1	hypothetical protein
Cac_g000820.t1	GATA transcription factor
Cac_g000820.t2	GATA transcription factor
Cac_g000820.t3	GATA transcription factor
Cac_g000820.t4	GATA transcription factor
Cac_g000821.t1	BAX inhibitor
Cac_g000822.t1	Plant VAMP (vesicle-associated membrane protein) family protein
Cac_g000823.t1	Ribosomal protein L19 family protein
Cac_g000824.t1	Major facilitator superfamily protein
Cac_g000825.t1	hypothetical protein
Cac_g000826.t1	conserved hypothetical protein
Cac_g000826.t2	conserved hypothetical protein
Cac_g000827.t1	HXXXD-type acyl-transferase family protein
Cac_g000828.t1	FAD/NAD(P)-binding oxidoreductase family protein
Cac_g000829.t1	conserved hypothetical protein
Cac_g000830.t1	RAB GTPase homolog 1C
Cac_g000831.t1	Tetratricopeptide repeat (TPR)-like superfamily protein
Cac_g000832.t1	Hyaluronan / mRNA binding family
Cac_g000832.t2	Hyaluronan / mRNA binding family
Cac_g000833.t1	alpha/beta-Hydrolases superfamily protein
Cac_g000834.t1	conserved hypothetical protein
Cac_g000835.t1	ATP-dependent caseinolytic (Clp) protease/crotonase family protein
Cac_g000835.t2	ATP-dependent caseinolytic (Clp) protease/crotonase family protein
Cac_g000836.t1	ubiquitin C-terminal hydrolase
Cac_g000836.t2	ubiquitin C-terminal hydrolase
Cac_g000837.t1	oleosin
Cac_g000838.t1	receptor-like protein kinase
Cac_g000839.t1	ethylene responsive element binding factor
Cac_g000839.t2	ethylene responsive element binding factor
Cac_g000840.t1	ethylene responsive element binding factor
Cac_g000841.t1	ethylene responsive element binding factor
Cac_g000842.t1	ethylene responsive element binding factor
Cac_g000843.t1	Preprotein translocase SecA family protein
Cac_g000844.t1	RHOMBOID-like protein
Cac_g000845.t1	hypothetical protein
Cac_g000846.t1	hypothetical protein
Cac_g000847.t1	hypothetical protein
Cac_g000848.t1	nudix hydrolase homolog
Cac_g000848.t2	nudix hydrolase homolog
Cac_g000848.t3	nudix hydrolase homolog
Cac_g000848.t4	nudix hydrolase homolog
Cac_g000849.t1	PPPDE putative thiol peptidase family protein
Cac_g000850.t1	RING/U-box superfamily protein
Cac_g000850.t2	RING/U-box superfamily protein
Cac_g000851.t1	alpha/beta-Hydrolases superfamily protein
Cac_g000852.t1	Phosphotyrosine protein phosphatases superfamily protein
Cac_g000853.t1	hydroxyproline-rich glycoprotein family protein
Cac_g000854.t1	homeobox protein
Cac_g000855.t1	hypothetical protein
Cac_g000856.t1	Protein of unknown function (DUF1639)
Cac_g000857.t1	ubiquitin-protein ligases
Cac_g000858.t1	myb-like transcription factor family protein
Cac_g000859.t1	O-fucosyltransferase family protein
Cac_g000859.t2	O-fucosyltransferase family protein
Cac_g000860.t1	acyl-CoA oxidase
Cac_g000860.t2	acyl-CoA oxidase
Cac_g000861.t1	hypothetical protein
Cac_g000862.t1	Integrase-type DNA-binding superfamily protein
Cac_g000863.t1	myb domain protein
Cac_g000864.t1	Tryptophan RNA-binding attenuator protein-like
Cac_g000865.t1	DWNN domain, a CCHC-type zinc finger
Cac_g000866.t1	Ribosomal protein L23/L15e family protein
Cac_g000867.t1	Oxidoreductase family protein
Cac_g000867.t2	Oxidoreductase family protein
Cac_g000868.t1	conserved hypothetical protein
Cac_g000869.t1	Formyl transferase
Cac_g000869.t2	Formyl transferase
Cac_g000869.t3	Formyl transferase
Cac_g000870.t1	Plant protein of unknown function (DUF828) with plant pleckstrin homology-like region
Cac_g000870.t2	Plant protein of unknown function (DUF828) with plant pleckstrin homology-like region
Cac_g000870.t3	Plant protein of unknown function (DUF828) with plant pleckstrin homology-like region
Cac_g000871.t1	tonoplast intrinsic protein 2;2
Cac_g000872.t1	G2484-1 protein
Cac_g000872.t2	G2484-1 protein
Cac_g000872.t3	G2484-1 protein
Cac_g000872.t4	G2484-1 protein
Cac_g000872.t5	G2484-1 protein
Cac_g000873.t1	O-fucosyltransferase family protein
Cac_g000874.t1	Matrixin family protein
Cac_g000875.t1	conserved hypothetical protein
Cac_g000876.t1	Nodulin MtN21 /EamA-like transporter family protein
Cac_g000877.t1	C2H2-type zinc finger family protein
Cac_g000879.t1	C2H2-like zinc finger protein
Cac_g000880.t1	RGPR-related
Cac_g000881.t1	Class II aminoacyl-tRNA and biotin synthetases superfamily protein
Cac_g000882.t1	peroxin 19-2
Cac_g000882.t2	peroxin 19-2
Cac_g000883.t1	Pectin lyase-like superfamily protein
Cac_g000884.t1	Nucleotide-diphospho-sugar transferases superfamily protein
Cac_g000885.t1	Nucleic acid-binding, OB-fold-like protein
Cac_g000886.t1	hypothetical protein
Cac_g000887.t1	D-aminoacid aminotransferase-like PLP-dependent enzymes superfamily protein
Cac_g000887.t2	D-aminoacid aminotransferase-like PLP-dependent enzymes superfamily protein
Cac_g000888.t1	Tyrosine transaminase family protein
Cac_g000888.t2	Tyrosine transaminase family protein
Cac_g000888.t3	Tyrosine transaminase family protein
Cac_g000888.t4	Tyrosine transaminase family protein
Cac_g000888.t5	Tyrosine transaminase family protein
Cac_g000888.t6	Tyrosine transaminase family protein
Cac_g000888.t7	Tyrosine transaminase family protein
Cac_g000888.t8	Tyrosine transaminase family protein
Cac_g000888.t9	Tyrosine transaminase family protein
Cac_g000889.t1	NAC (No Apical Meristem) domain transcriptional regulator superfamily protein
Cac_g000890.t1	chloroplast 30S ribosomal protein S20, putative
Cac_g000891.t1	ethylene responsive element binding factor
Cac_g000892.t1	hypothetical protein
Cac_g000893.t1	Tetratricopeptide repeat (TPR)-like superfamily protein
Cac_g000894.t1	conserved hypothetical protein
Cac_g000895.t1	prenylated RAB acceptor 1.H
Cac_g000896.t1	Protein kinase superfamily protein
Cac_g000896.t2	Protein kinase superfamily protein
Cac_g000897.t1	Serine/threonine-protein kinase WNK (With No Lysine)-related
Cac_g000898.t1	conserved hypothetical protein
Cac_g000899.t1	Protein phosphatase 2C family protein
Cac_g000900.t1	Subtilisin-like serine endopeptidase family protein
Cac_g000901.t1	MATE efflux family protein
Cac_g000902.t1	early nodulin-like protein
Cac_g000903.t1	embryo defective
Cac_g000904.t1	haloacid dehalogenase-like hydrolase family protein
Cac_g000905.t1	VQ motif-containing protein
Cac_g000906.t1	Dynamin related protein 5A
Cac_g000907.t1	Stigma-specific Stig1 family protein
Cac_g000908.t1	proton pump interactor
Cac_g000908.t2	proton pump interactor
Cac_g000909.t1	Core-2/I-branching beta-1,6-N-acetylglucosaminyltransferase family protein
Cac_g000909.t2	Core-2/I-branching beta-1,6-N-acetylglucosaminyltransferase family protein
Cac_g000910.t1	SPA1-related
Cac_g000911.t1	natural resistance-associated macrophage protein
Cac_g000912.t1	Protein kinase superfamily protein
Cac_g000913.t1	Ubiquitin-conjugating enzyme family protein
Cac_g000913.t2	Ubiquitin-conjugating enzyme family protein
Cac_g000914.t1	Protein of unknown function (DUF2921)
Cac_g000915.t1	hypothetical protein
Cac_g000916.t1	RING/U-box superfamily protein
Cac_g000917.t1	Nucleotidyltransferase family protein
Cac_g000918.t1	Nucleotide-diphospho-sugar transferases superfamily protein
Cac_g000919.t1	RING membrane-anchor
Cac_g000920.t1	expansin
Cac_g000921.t1	conserved hypothetical protein
Cac_g000922.t1	Plasma-membrane choline transporter family protein
Cac_g000923.t1	hypothetical protein
Cac_g000924.t1	Transcription factor TFIIIC, tau55-related protein
Cac_g000925.t1	Cystathionine beta-synthase (CBS) family protein
Cac_g000926.t1	hypothetical protein
Cac_g000928.t1	G protein coupled receptor
Cac_g000929.t1	protochlorophyllide oxidoreductase A
Cac_g000930.t1	Transducin/WD40 repeat-like superfamily protein
Cac_g000930.t2	Transducin/WD40 repeat-like superfamily protein
Cac_g000930.t3	Transducin/WD40 repeat-like superfamily protein
Cac_g000930.t4	Transducin/WD40 repeat-like superfamily protein
Cac_g000931.t1	hypothetical protein
Cac_g000932.t1	Protein of unknown function (DUF1218)
Cac_g000933.t1	Regulator of Vps4 activity in the MVB pathway protein
Cac_g000934.t1	Toll-Interleukin-Resistance (TIR) domain family protein
Cac_g000935.t1	NAC (No Apical Meristem) domain transcriptional regulator superfamily protein
Cac_g000936.t1	hypothetical protein
Cac_g000938.t1	NAC domain containing protein
Cac_g000939.t1	Peroxisomal membrane 22 kDa (Mpv17/PMP22) family protein
Cac_g000940.t1	Cyclophilin-like peptidyl-prolyl cis-trans isomerase family protein
Cac_g000941.t1	LRR and NB-ARC domains-containing disease resistance protein
Cac_g000942.t1	conserved hypothetical protein
Cac_g000943.t1	ARF-GAP domain
Cac_g000944.t1	ARF-GAP domain
Cac_g000945.t1	cytochrome c biogenesis protein family
Cac_g000945.t2	cytochrome c biogenesis protein family
Cac_g000946.t1	HSI2-like
Cac_g000947.t1	hypothetical protein
Cac_g000948.t1	myosin
Cac_g000949.t1	light-harvesting chlorophyll B-binding protein
Cac_g000950.t1	hypothetical protein
Cac_g000950.t2	hypothetical protein
Cac_g000951.t1	cyclic nucleotide-gated cation channel
Cac_g000953.t1	Dynein light chain type 1 family protein
Cac_g000954.t1	Protein of unknown function (DUF1223)
Cac_g000955.t1	Protein of unknown function (DUF1223)
Cac_g000956.t1	membrane-associated mannitol-induced
Cac_g000956.t2	membrane-associated mannitol-induced
Cac_g000956.t3	membrane-associated mannitol-induced
Cac_g000956.t4	membrane-associated mannitol-induced
Cac_g000957.t1	Wound-responsive family protein
Cac_g000958.t1	Wound-responsive family protein
Cac_g000959.t1	Protein kinase superfamily protein
Cac_g000960.t1	hypothetical protein
Cac_g000961.t1	conserved hypothetical protein
Cac_g000962.t1	Protein of unknown function (DUF594)
Cac_g000962.t2	Protein of unknown function (DUF594)
Cac_g000962.t3	Protein of unknown function (DUF594)
Cac_g000963.t1	ubiquitin-specific protease
Cac_g000964.t1	hypothetical protein
Cac_g000965.t1	sporocyteless (SPL)
Cac_g000966.t1	Adenine nucleotide alpha hydrolases-like superfamily protein
Cac_g000967.t1	Calcium-binding EF-hand family protein
Cac_g000968.t1	S-locus lectin protein kinase family protein
Cac_g000968.t2	S-locus lectin protein kinase family protein
Cac_g000969.t1	S-locus lectin protein kinase family protein
Cac_g000970.t1	receptor kinase
Cac_g000971.t1	S-locus lectin protein kinase family protein
Cac_g000972.t1	S-locus lectin protein kinase family protein
Cac_g000972.t2	S-locus lectin protein kinase family protein
Cac_g000973.t1	S-locus lectin protein kinase family protein
Cac_g000974.t1	Calcium-binding EF-hand family protein
Cac_g000975.t1	Quinone reductase family protein
Cac_g000976.t1	basic helix-loop-helix (bHLH) DNA-binding superfamily protein
Cac_g000976.t2	basic helix-loop-helix (bHLH) DNA-binding superfamily protein
Cac_g000976.t3	basic helix-loop-helix (bHLH) DNA-binding superfamily protein
Cac_g000976.t4	basic helix-loop-helix (bHLH) DNA-binding superfamily protein
Cac_g000977.t1	basic helix-loop-helix (bHLH) DNA-binding superfamily protein
Cac_g000977.t2	basic helix-loop-helix (bHLH) DNA-binding superfamily protein
Cac_g000978.t1	Auxin-responsive GH3 family protein
Cac_g000979.t1	plastid developmental protein DAG, putative
Cac_g000980.t1	Protein of unknown function, DUF538
Cac_g000981.t1	conserved hypothetical protein
Cac_g000981.t2	conserved hypothetical protein
Cac_g000982.t1	mRNA capping enzyme family protein
Cac_g000982.t2	mRNA capping enzyme family protein
Cac_g000982.t3	mRNA capping enzyme family protein
Cac_g000983.t1	Ribosomal protein L2 family
Cac_g000984.t1	hypothetical protein
Cac_g000985.t1	Terpenoid cyclases/Protein prenyltransferases superfamily protein
Cac_g000986.t1	terpene synthase
Cac_g000987.t1	terpene synthase
Cac_g000988.t2	terpene synthase
Cac_g000989.t1	terpene synthase
Cac_g000990.t1	terpene synthase
Cac_g000991.t1	terpene synthase
Cac_g000992.t1	RNA-binding (RRM/RBD/RNP motifs) family protein
Cac_g000993.t1	GRAS family transcription factor
Cac_g000994.t1	hypothetical protein
Cac_g000995.t1	hypothetical protein
Cac_g000996.t1	Protein kinase superfamily protein
Cac_g000996.t2	Protein kinase superfamily protein
Cac_g000997.t1	Translation protein SH3-like family protein
Cac_g000998.t1	zinc finger protein-related
Cac_g000999.t1	Protein of unknown function (DUF1218)
Cac_g001000.t1	histone H2A
Cac_g001001.t1	DNA-binding storekeeper protein-related transcriptional regulator
Cac_g001002.t1	formin homology5
Cac_g001003.t1	HSP20-like chaperones superfamily protein
Cac_g001004.t1	kinesin
Cac_g001004.t2	kinesin
Cac_g001004.t3	kinesin
Cac_g001005.t1	hypothetical protein
Cac_g001006.t1	C-terminal cysteine residue is changed to a serine
Cac_g001007.t1	basic helix-loop-helix (bHLH) DNA-binding superfamily protein
Cac_g001008.t1	Domain of unknown function (DUF1995)
Cac_g001009.t1	galacturonosyltransferase
Cac_g001011.t1	NB-ARC domain-containing disease resistance protein
Cac_g001012.t1	hypothetical protein
Cac_g001013.t1	homolog of yeast autophagy 18 (ATG18) G
Cac_g001013.t2	homolog of yeast autophagy 18 (ATG18) G
Cac_g001014.t1	hypothetical protein
Cac_g001015.t1	N-terminal region of Chorein or VPS13 domain containing protein
Cac_g001015.t2	N-terminal region of Chorein or VPS13 domain containing protein
Cac_g001016.t1	Transducin/WD40 repeat-like superfamily protein
Cac_g001016.t2	Transducin/WD40 repeat-like superfamily protein
Cac_g001016.t3	Transducin/WD40 repeat-like superfamily protein
Cac_g001016.t4	Transducin/WD40 repeat-like superfamily protein
Cac_g001017.t1	Tetratricopeptide repeat (TPR)-like superfamily protein
Cac_g001018.t1	Late embryogenesis abundant (LEA) hydroxyproline-rich glycoprotein family
Cac_g001019.t1	gibberellin 2-oxidase
Cac_g001020.t1	hypothetical protein
Cac_g001021.t1	Transport protein particle (TRAPP) component
Cac_g001022.t1	2S sulfur-rich seed storage protein
Cac_g001023.t1	hypothetical protein
Cac_g001024.t1	Translation initiation factor SUI1 family protein
Cac_g001025.t1	thiazole biosynthetic enzyme, chloroplast (ARA6) (THI1) (THI4)
Cac_g001026.t1	DDRGK domain containing protein
Cac_g001027.t1	early nodulin-like protein
Cac_g001028.t1	early nodulin-like protein
Cac_g001029.t1	electron transfer flavoprotein alpha
Cac_g001030.t1	conserved hypothetical protein
Cac_g001031.t1	F-box/RNI-like superfamily protein
Cac_g001031.t2	F-box/RNI-like superfamily protein
Cac_g001031.t3	F-box/RNI-like superfamily protein
Cac_g001031.t4	F-box/RNI-like superfamily protein
Cac_g001032.t1	tryptophan synthase beta-subunit
Cac_g001033.t1	SMAD/FHA domain-containing protein
Cac_g001034.t1	Ras-related small GTP-binding family protein
Cac_g001034.t2	Ras-related small GTP-binding family protein
Cac_g001035.t1	DUF4477 domain containing protein
Cac_g001036.t1	hypothetical protein
Cac_g001037.t1	conserved hypothetical protein
Cac_g001038.t1	Ankyrin repeat family protein
Cac_g001039.t1	conserved hypothetical protein
Cac_g001040.t1	ARM repeat superfamily protein
Cac_g001042.t1	hypothetical protein
Cac_g001047.t1	EAP30/Vps36 family protein
Cac_g001048.t1	purple acid phosphatase
Cac_g001049.t1	NB-ARC domain-containing disease resistance protein
Cac_g001049.t2	NB-ARC domain-containing disease resistance protein
Cac_g001049.t3	NB-ARC domain-containing disease resistance protein
Cac_g001049.t4	NB-ARC domain-containing disease resistance protein
Cac_g001049.t5	NB-ARC domain-containing disease resistance protein
Cac_g001049.t6	NB-ARC domain-containing disease resistance protein
Cac_g001049.t7	NB-ARC domain-containing disease resistance protein
Cac_g001051.t1	RNA helicase family protein
Cac_g001052.t1	RNA helicase family protein
Cac_g001053.t1	RNA-binding (RRM/RBD/RNP motifs) family protein
Cac_g001054.t1	Exostosin family protein
Cac_g001055.t1	Exostosin family protein
Cac_g001056.t1	receptor like protein
Cac_g001057.t1	receptor like protein
Cac_g001058.t1	receptor like protein
Cac_g001059.t1	AT hook motif-containing protein
Cac_g001060.t1	hypothetical protein
Cac_g001061.t1	Phospholipid/glycerol acyltransferase family protein
Cac_g001062.t1	conserved hypothetical protein
Cac_g001062.t2	conserved hypothetical protein
Cac_g001063.t1	conserved hypothetical protein
Cac_g001064.t1	conserved hypothetical protein
Cac_g001065.t1	OTU-like cysteine protease family protein
Cac_g001065.t2	OTU-like cysteine protease family protein
Cac_g001066.t1	endoribonuclease L-PSP family protein
Cac_g001067.t1	hypothetical protein
Cac_g001068.t1	calmodulin-domain protein kinase
Cac_g001069.t1	HAUS augmin-like complex subunit 4 domain containing protein
Cac_g001069.t2	HAUS augmin-like complex subunit 4 domain containing protein
Cac_g001069.t3	HAUS augmin-like complex subunit 4 domain containing protein
Cac_g001069.t4	HAUS augmin-like complex subunit 4 domain containing protein
Cac_g001070.t1	RNI-like superfamily protein
Cac_g001071.t1	Protein of unknown function, DUF584
Cac_g001072.t1	hypothetical protein
Cac_g001073.t1	Galactosyltransferase family protein
Cac_g001074.t1	Ubiquitin-like superfamily protein
Cac_g001075.t1	DNA-binding bromodomain-containing protein
Cac_g001076.t1	tetraacyldisaccharide 4'-kinase family protein
Cac_g001076.t2	tetraacyldisaccharide 4'-kinase family protein
Cac_g001076.t3	tetraacyldisaccharide 4'-kinase family protein
Cac_g001077.t1	glyoxalase I homolog
Cac_g001078.t1	GDSL-like Lipase/Acylhydrolase superfamily protein
Cac_g001079.t1	Rab3 GTPase-activating protein catalytic subunit domain containing protein
Cac_g001079.t2	Rab3 GTPase-activating protein catalytic subunit domain containing protein
Cac_g001079.t3	Rab3 GTPase-activating protein catalytic subunit domain containing protein
Cac_g001080.t1	Glycosyl hydrolase family protein
Cac_g001081.t1	mitogen-activated protein kinase kinase kinase
Cac_g001082.t1	WRKY family transcription factor
Cac_g001083.t1	Predicted pyridoxal phosphate-dependent enzyme, YBL036C type
Cac_g001083.t2	Predicted pyridoxal phosphate-dependent enzyme, YBL036C type
Cac_g001084.t1	Cell differentiation, Rcd1-like protein
Cac_g001084.t2	Cell differentiation, Rcd1-like protein
Cac_g001085.t1	Glycosyltransferase family 61 protein
Cac_g001085.t2	Glycosyltransferase family 61 protein
Cac_g001086.t1	hypothetical protein
Cac_g001088.t1	hypothetical protein
Cac_g001088.t2	hypothetical protein
Cac_g001090.t1	Eukaryotic translation initiation factor eIF2A family protein
Cac_g001091.t1	glycosyl hydrolase 9B8
Cac_g001092.t1	ethylene responsive element binding factor
Cac_g001093.t1	hypothetical protein
Cac_g001094.t1	Protein of unknown function (DUF3537)
Cac_g001095.t1	EPS15 homology domain
Cac_g001096.t1	SWIB/MDM2 domain superfamily protein
Cac_g001097.t1	GDSL-like Lipase/Acylhydrolase superfamily protein
Cac_g001098.t1	Co-chaperone GrpE family protein
Cac_g001098.t2	Co-chaperone GrpE family protein
Cac_g001098.t3	Co-chaperone GrpE family protein
Cac_g001098.t4	Co-chaperone GrpE family protein
Cac_g001099.t1	trigger factor type chaperone family protein
Cac_g001100.t1	Phosphatidate cytidylyltransferase family protein
Cac_g001101.t1	microtubule-associated proteins 65-1
Cac_g001101.t2	microtubule-associated proteins 65-1
Cac_g001102.t1	hydroxyproline-rich glycoprotein family protein
Cac_g001103.t1	hypothetical protein
Cac_g001104.t1	RING/FYVE/PHD zinc finger superfamily protein
Cac_g001105.t1	protein phosphatase X
Cac_g001106.t1	TATA BOX ASSOCIATED FACTOR II
Cac_g001107.t1	homolog of bacterial cytokinesis Z-ring protein FTSZ 1-1
Cac_g001108.t1	ATPase, V0 complex, subunit E
Cac_g001109.t1	MBOAT (membrane bound O-acyl transferase) family protein
Cac_g001109.t2	MBOAT (membrane bound O-acyl transferase) family protein
Cac_g001110.t1	MBOAT (membrane bound O-acyl transferase) family protein
Cac_g001111.t1	MBOAT (membrane bound O-acyl transferase) family protein
Cac_g001112.t1	MBOAT (membrane bound O-acyl transferase) family protein
Cac_g001113.t1	hypothetical protein
Cac_g001114.t1	Endomembrane protein 70 protein family
Cac_g001115.t1	Na+/H+ (sodium hydrogen) exchanger
Cac_g001116.t1	PLC-like phosphodiesterase family protein
Cac_g001117.t1	MBOAT (membrane bound O-acyl transferase) family protein
Cac_g001118.t1	Endomembrane protein 70 protein family
Cac_g001119.t1	phloem protein 2-B1
Cac_g001120.t1	Family of unknown function (DUF716) domain containing protein
Cac_g001120.t2	Family of unknown function (DUF716) domain containing protein
Cac_g001122.t1	PLC-like phosphodiesterase family protein
Cac_g001123.t1	RmlC-like cupins superfamily protein
Cac_g001124.t1	Mo25 family protein
Cac_g001125.t1	Ribosomal protein S8e family protein
Cac_g001126.t1	Putative lysine decarboxylase family protein
Cac_g001127.t1	hypothetical protein
Cac_g001128.t1	Calcium-dependent lipid-binding (CaLB domain) family protein
Cac_g001128.t2	Calcium-dependent lipid-binding (CaLB domain) family protein
Cac_g001129.t1	tornado
Cac_g001130.t1	RNA-binding (RRM/RBD/RNP motifs) family protein
Cac_g001130.t2	RNA-binding (RRM/RBD/RNP motifs) family protein
Cac_g001132.t1	Protein kinase superfamily protein
Cac_g001132.t2	Protein kinase superfamily protein
Cac_g001133.t1	hypothetical protein
Cac_g001134.t1	WRKY family transcription factor family protein
Cac_g001134.t2	WRKY family transcription factor family protein
Cac_g001135.t1	zinc finger protein-related
Cac_g001136.t1	GRAS family transcription factor
Cac_g001137.t1	conserved hypothetical protein
Cac_g001138.t1	ARM repeat superfamily protein
Cac_g001138.t2	ARM repeat superfamily protein
Cac_g001138.t3	ARM repeat superfamily protein
Cac_g001139.t1	Copper transport protein family
Cac_g001140.t1	conserved hypothetical protein
Cac_g001141.t1	multidrug resistance-associated protein
Cac_g001142.t1	multidrug resistance-associated protein
Cac_g001142.t2	multidrug resistance-associated protein
Cac_g001143.t1	serine acetyltransferase 2;2
Cac_g001144.t1	Pectin lyase-like superfamily protein
Cac_g001145.t1	agenet domain-containing protein / bromo-adjacent homology (BAH) domain-containing protein
Cac_g001146.t1	zinc ion binding
Cac_g001146.t2	zinc ion binding
Cac_g001146.t3	zinc ion binding
Cac_g001146.t4	zinc ion binding
Cac_g001146.t5	zinc ion binding
Cac_g001146.t6	zinc ion binding
Cac_g001146.t7	zinc ion binding
Cac_g001146.t8	zinc ion binding
Cac_g001147.t1	conserved hypothetical protein
Cac_g001148.t1	Haloacid dehalogenase-like hydrolase (HAD) superfamily protein
Cac_g001149.t1	conserved hypothetical protein
Cac_g001150.t1	hypothetical protein
Cac_g001151.t1	Outward rectifying potassium channel protein
Cac_g001152.t1	conserved hypothetical protein
Cac_g001153.t1	Pyridoxal-5'-phosphate-dependent enzyme family protein
Cac_g001154.t1	conserved hypothetical protein
Cac_g001155.t1	hypothetical protein
Cac_g001156.t1	DEK domain-containing chromatin associated protein
Cac_g001157.t1	nuclear factor Y, subunit B3
Cac_g001158.t1	RNA-binding (RRM/RBD/RNP motifs) family protein
Cac_g001159.t1	RNA-binding (RRM/RBD/RNP motifs) family protein
Cac_g001160.t1	beta-amylase
Cac_g001161.t1	nudix hydrolase homolog
Cac_g001161.t2	nudix hydrolase homolog
Cac_g001162.t1	Histone superfamily protein
Cac_g001163.t1	nicotinate/nicotinamide mononucleotide adenyltransferase
Cac_g001164.t1	conserved hypothetical protein
Cac_g001165.t1	conserved hypothetical protein
Cac_g001166.t1	hypothetical protein
Cac_g001167.t1	Concanavalin A-like lectin protein kinase family protein
Cac_g001167.t2	Concanavalin A-like lectin protein kinase family protein
Cac_g001168.t1	early nodulin-like protein
Cac_g001169.t1	Polynucleotidyl transferase, ribonuclease H-like superfamily protein
Cac_g001169.t2	Polynucleotidyl transferase, ribonuclease H-like superfamily protein
Cac_g001169.t3	Polynucleotidyl transferase, ribonuclease H-like superfamily protein
Cac_g001169.t4	Polynucleotidyl transferase, ribonuclease H-like superfamily protein
Cac_g001170.t1	NOL1/NOP2/sun family protein / antitermination NusB domain-containing protein
Cac_g001170.t2	NOL1/NOP2/sun family protein / antitermination NusB domain-containing protein
Cac_g001170.t3	NOL1/NOP2/sun family protein / antitermination NusB domain-containing protein
Cac_g001170.t4	NOL1/NOP2/sun family protein / antitermination NusB domain-containing protein
Cac_g001171.t1	ubiquitin-protein ligase
Cac_g001172.t1	ubiquitin-protein ligase
Cac_g001173.t1	RPM1-interacting protein 4 (RIN4) family protein
Cac_g001174.t1	cellulose synthase like E1
Cac_g001175.t1	cellulose synthase like E1
Cac_g001176.t1	Plant protein of unknown function (DUF827)
Cac_g001176.t2	Plant protein of unknown function (DUF827)
Cac_g001176.t3	Plant protein of unknown function (DUF827)
Cac_g001177.t1	Sucrase/ferredoxin-like family protein
Cac_g001178.t1	Sec14p-like phosphatidylinositol transfer family protein
Cac_g001178.t2	Sec14p-like phosphatidylinositol transfer family protein
Cac_g001178.t3	Sec14p-like phosphatidylinositol transfer family protein
Cac_g001180.t1	D6 protein kinase like
Cac_g001181.t1	S-adenosyl-L-methionine-dependent methyltransferases superfamily protein
Cac_g001182.t1	oligopeptide transporter
Cac_g001183.t1	RNA-binding (RRM/RBD/RNP motifs) family protein
Cac_g001184.t1	DUF812 domain containing protein
Cac_g001184.t2	DUF812 domain containing protein
Cac_g001185.t1	ABC-2 type transporter family protein
Cac_g001186.t1	conserved hypothetical protein
Cac_g001187.t1	RING/U-box superfamily protein
Cac_g001188.t1	Pentatricopeptide repeat (PPR) superfamily protein
Cac_g001189.t1	Pentatricopeptide repeat (PPR) superfamily protein
Cac_g001190.t1	calcineurin B-like protein
Cac_g001190.t2	calcineurin B-like protein
Cac_g001190.t3	calcineurin B-like protein
Cac_g001190.t4	calcineurin B-like protein
Cac_g001190.t5	calcineurin B-like protein
Cac_g001190.t6	calcineurin B-like protein
Cac_g001191.t1	heat shock protein 81-2
Cac_g001192.t1	heat shock protein 81-2
Cac_g001193.t1	kinesin-like protein
Cac_g001194.t1	uridine kinase-like
Cac_g001194.t2	uridine kinase-like
Cac_g001194.t3	uridine kinase-like
Cac_g001194.t4	uridine kinase-like
Cac_g001195.t1	Aldolase superfamily protein
Cac_g001196.t1	Domain of unknown function (DUF2431)
Cac_g001196.t2	Domain of unknown function (DUF2431)
Cac_g001197.t1	NB-ARC domain-containing disease resistance protein
Cac_g001197.t2	NB-ARC domain-containing disease resistance protein
Cac_g001198.t1	BTB/POZ domain-containing protein
Cac_g001198.t2	BTB/POZ domain-containing protein
Cac_g001199.t1	conserved hypothetical protein
Cac_g001200.t1	Transducin/WD40 repeat-like superfamily protein
Cac_g001201.t1	Chaperone DnaJ-domain superfamily protein
Cac_g001202.t1	cytochrome c oxidase
Cac_g001203.t1	cation exchanger
Cac_g001203.t2	cation exchanger
Cac_g001204.t1	amino acid permease
Cac_g001205.t1	amino acid permease
Cac_g001206.t1	amino acid permease
Cac_g001206.t2	amino acid permease
Cac_g001206.t3	amino acid permease
Cac_g001207.t1	myb domain protein
Cac_g001208.t1	proteasome activating protein
Cac_g001209.t1	Transducin/WD40 repeat-like superfamily protein
Cac_g001210.t1	RNA-binding KH domain-containing protein
Cac_g001210.t2	RNA-binding KH domain-containing protein
Cac_g001210.t3	RNA-binding KH domain-containing protein
Cac_g001210.t4	RNA-binding KH domain-containing protein
Cac_g001210.t5	RNA-binding KH domain-containing protein
Cac_g001211.t1	Calcium-binding EF-hand family protein
Cac_g001212.t1	ubiquitin-conjugating enzyme
Cac_g001213.t1	Sec14p-like phosphatidylinositol transfer family protein
Cac_g001213.t2	Sec14p-like phosphatidylinositol transfer family protein
Cac_g001213.t3	Sec14p-like phosphatidylinositol transfer family protein
Cac_g001213.t4	Sec14p-like phosphatidylinositol transfer family protein
Cac_g001214.t1	LORELEI-LIKE-GPI-ANCHORED PROTEIN
Cac_g001215.t1	actin-related protein
Cac_g001215.t2	actin-related protein
Cac_g001216.t1	Transducin/WD40 repeat-like superfamily protein
Cac_g001217.t1	photosystem I subunit G
Cac_g001217.t2	photosystem I subunit G
Cac_g001218.t1	HMG (high mobility group) box protein with ARID/BRIGHT DNA-binding domain
Cac_g001218.t2	HMG (high mobility group) box protein with ARID/BRIGHT DNA-binding domain
Cac_g001219.t1	hypothetical protein
Cac_g001220.t1	C2H2 type zinc finger transcription factor family
Cac_g001221.t1	WPP domain interacting protein
Cac_g001222.t1	P-loop containing nucleoside triphosphate hydrolases superfamily protein
Cac_g001223.t1	hypothetical protein
Cac_g001224.t1	conserved hypothetical protein
Cac_g001224.t2	conserved hypothetical protein
Cac_g001225.t1	conserved hypothetical protein
Cac_g001226.t1	chloride channel F
Cac_g001227.t1	chloride channel F
Cac_g001228.t1	chloride channel F
Cac_g001228.t2	chloride channel F
Cac_g001229.t1	WRKY DNA-binding protein
Cac_g001229.t2	WRKY DNA-binding protein
Cac_g001229.t3	WRKY DNA-binding protein
Cac_g001229.t4	WRKY DNA-binding protein
Cac_g001230.t1	BRI1-like
Cac_g001230.t2	BRI1-like
Cac_g001231.t1	hypothetical protein
Cac_g001232.t1	hypothetical protein
Cac_g001233.t1	hypothetical protein
Cac_g001234.t1	Ribonuclease E inhibitor RraA/Dimethylmenaquinone methyltransferase
Cac_g001235.t1	RNI-like superfamily protein
Cac_g001236.t1	COP9 signalosome subunit 6A
Cac_g001236.t2	COP9 signalosome subunit 6A
Cac_g001236.t3	COP9 signalosome subunit 6A
Cac_g001237.t1	peroxin
Cac_g001238.t1	GRAS family transcription factor
Cac_g001238.t2	GRAS family transcription factor
Cac_g001239.t1	Chaperone DnaJ-domain superfamily protein
Cac_g001240.t1	Protein kinase superfamily protein
Cac_g001240.t2	Protein kinase superfamily protein
Cac_g001240.t3	Protein kinase superfamily protein
Cac_g001241.t1	FAD/NAD(P)-binding oxidoreductase family protein
Cac_g001241.t2	FAD/NAD(P)-binding oxidoreductase family protein
Cac_g001242.t1	photosystem II subunit R
Cac_g001243.t1	recA DNA recombination family protein
Cac_g001244.t1	NAC domain containing protein
Cac_g001245.t1	conserved hypothetical protein
Cac_g001246.t1	hypothetical protein
Cac_g001248.t1	Pentatricopeptide repeat (PPR) superfamily protein
Cac_g001249.t1	conserved hypothetical protein
Cac_g001250.t1	BTB/POZ domain-containing protein
Cac_g001251.t1	conserved hypothetical protein
Cac_g001252.t1	hypothetical protein
Cac_g001253.t1	cyclophilin
Cac_g001254.t1	SAUR-like auxin-responsive protein family
Cac_g001255.t1	Trypsin family protein
Cac_g001255.t2	Trypsin family protein
Cac_g001255.t3	Trypsin family protein
Cac_g001255.t4	Trypsin family protein
Cac_g001256.t1	arginine/serine-rich
Cac_g001257.t1	2-oxoglutarate (2OG) and Fe(II)-dependent oxygenase superfamily protein
Cac_g001257.t10	2-oxoglutarate (2OG) and Fe(II)-dependent oxygenase superfamily protein
Cac_g001257.t2	2-oxoglutarate (2OG) and Fe(II)-dependent oxygenase superfamily protein
Cac_g001257.t3	2-oxoglutarate (2OG) and Fe(II)-dependent oxygenase superfamily protein
Cac_g001257.t4	2-oxoglutarate (2OG) and Fe(II)-dependent oxygenase superfamily protein
Cac_g001257.t5	2-oxoglutarate (2OG) and Fe(II)-dependent oxygenase superfamily protein
Cac_g001257.t6	2-oxoglutarate (2OG) and Fe(II)-dependent oxygenase superfamily protein
Cac_g001257.t7	2-oxoglutarate (2OG) and Fe(II)-dependent oxygenase superfamily protein
Cac_g001257.t8	2-oxoglutarate (2OG) and Fe(II)-dependent oxygenase superfamily protein
Cac_g001257.t9	2-oxoglutarate (2OG) and Fe(II)-dependent oxygenase superfamily protein
Cac_g001258.t1	hydroxymethylbilane synthase
Cac_g001259.t1	SBP (S-ribonuclease binding protein) family protein
Cac_g001260.t1	DNA-binding HORMA family protein
Cac_g001260.t2	DNA-binding HORMA family protein
Cac_g001260.t3	DNA-binding HORMA family protein
Cac_g001260.t4	DNA-binding HORMA family protein
Cac_g001261.t1	Calcium-dependent lipid-binding (CaLB domain) plant phosphoribosyltransferase family protein
Cac_g001262.t1	NAC domain containing protein
Cac_g001263.t1	molybdenum cofactor sulfurase (LOS5) (ABA3)
Cac_g001264.t1	hypothetical protein
Cac_g001264.t2	hypothetical protein
Cac_g001265.t1	molybdenum cofactor sulfurase (LOS5) (ABA3)
Cac_g001265.t2	molybdenum cofactor sulfurase (LOS5) (ABA3)
Cac_g001266.t1	hypothetical protein
Cac_g001266.t2	hypothetical protein
Cac_g001267.t1	hypothetical protein
Cac_g001268.t1	2-oxoglutarate (2OG) and Fe(II)-dependent oxygenase superfamily protein
Cac_g001269.t1	LOB domain-containing protein
Cac_g001270.t1	hypothetical protein
Cac_g001271.t1	Pentatricopeptide repeat (PPR) superfamily protein
Cac_g001272.t1	hypothetical protein
Cac_g001273.t1	activator of spomin::LUC2
Cac_g001274.t1	hypothetical protein
Cac_g001275.t1	conserved hypothetical protein
Cac_g001275.t2	conserved hypothetical protein
Cac_g001275.t3	conserved hypothetical protein
Cac_g001275.t4	conserved hypothetical protein
Cac_g001275.t5	conserved hypothetical protein
Cac_g001275.t6	conserved hypothetical protein
Cac_g001276.t1	Cyclin family protein
Cac_g001277.t1	Tetratricopeptide repeat (TPR)-like superfamily protein
Cac_g001278.t1	conserved hypothetical protein
Cac_g001279.t1	SAUR-like auxin-responsive protein family
Cac_g001280.t1	binding
Cac_g001280.t2	binding
Cac_g001281.t1	conserved hypothetical protein
Cac_g001282.t1	related to ubiquitin
Cac_g001283.t1	hypothetical protein
Cac_g001284.t1	myb domain protein
Cac_g001285.t1	ARM repeat superfamily protein
Cac_g001285.t2	ARM repeat superfamily protein
Cac_g001286.t1	ARM repeat superfamily protein
Cac_g001286.t2	ARM repeat superfamily protein
Cac_g001287.t1	conserved hypothetical protein
Cac_g001288.t1	Tetratricopeptide repeat (TPR)-like superfamily protein
Cac_g001289.t1	N-terminal nucleophile aminohydrolases (Ntn hydrolases) superfamily protein
Cac_g001289.t2	N-terminal nucleophile aminohydrolases (Ntn hydrolases) superfamily protein
Cac_g001289.t3	N-terminal nucleophile aminohydrolases (Ntn hydrolases) superfamily protein
Cac_g001289.t4	N-terminal nucleophile aminohydrolases (Ntn hydrolases) superfamily protein
Cac_g001290.t1	DCD (Development and Cell Death) domain protein
Cac_g001291.t1	mercaptopyruvate sulfurtransferase
Cac_g001292.t1	basic helix-loop-helix (bHLH) DNA-binding superfamily protein
Cac_g001293.t1	phosphoglycerate kinase
Cac_g001294.t1	ARM repeat superfamily protein
Cac_g001295.t1	short-chain dehydrogenase-reductase B
Cac_g001296.t1	RNA helicase
Cac_g001297.t1	RGA-like
Cac_g001297.t2	RGA-like
Cac_g001298.t1	Plant protein of unknown function (DUF868)
Cac_g001298.t2	Plant protein of unknown function (DUF868)
Cac_g001299.t1	glyceraldehyde-3-phosphate dehydrogenase of plastid
Cac_g001300.t1	Cation efflux family protein
Cac_g001300.t2	Cation efflux family protein
Cac_g001300.t3	Cation efflux family protein
Cac_g001301.t1	Cation efflux family protein
Cac_g001302.t1	Carbohydrate-binding X8 domain superfamily protein
Cac_g001303.t1	Terpenoid cyclases/Protein prenyltransferases superfamily protein
Cac_g001303.t2	Terpenoid cyclases/Protein prenyltransferases superfamily protein
Cac_g001304.t1	LEM3 (ligand-effect modulator 3) family protein / CDC50 family protein
Cac_g001304.t2	LEM3 (ligand-effect modulator 3) family protein / CDC50 family protein
Cac_g001305.t1	Homeodomain-like superfamily protein
Cac_g001305.t2	Homeodomain-like superfamily protein
Cac_g001305.t3	Homeodomain-like superfamily protein
Cac_g001306.t1	myb domain protein
Cac_g001307.t1	Peroxidase superfamily protein
Cac_g001308.t1	AGC kinase 1.7
Cac_g001309.t1	Acid phosphatase/vanadium-dependent haloperoxidase-related protein
Cac_g001310.t1	floral homeotic protein (HUA1)
Cac_g001311.t1	hypothetical protein
Cac_g001312.t1	CTP synthase family protein
Cac_g001313.t1	Seven transmembrane MLO family protein
Cac_g001314.t1	guanyl-nucleotide exchange factors;GTPase binding;GTP binding
Cac_g001316.t1	RNI-like superfamily protein
Cac_g001317.t1	hypothetical protein
Cac_g001318.t1	lysine-ketoglutarate reductase/saccharopine dehydrogenase bifunctional enzyme
Cac_g001319.t1	pectin methylesterase
Cac_g001320.t1	Plant invertase/pectin methylesterase inhibitor superfamily
Cac_g001321.t1	calmodulin like
Cac_g001322.t1	hypothetical protein
Cac_g001323.t1	Plant invertase/pectin methylesterase inhibitor superfamily
Cac_g001324.t1	phosphatidylinositol-4-phosphate 5-kinase family protein
Cac_g001325.t1	phosphatidylinositol-4-phosphate 5-kinase family protein
Cac_g001326.t1	phosphatidylinositol-4-phosphate 5-kinase family protein
Cac_g001327.t1	phosphatidylinositol-4-phosphate 5-kinase family protein
Cac_g001328.t1	RING/U-box superfamily protein
Cac_g001329.t1	RING/FYVE/PHD-type zinc finger family protein
Cac_g001330.t1	GDSL-motif lipase
Cac_g001331.t1	Phosphoinositide phosphatase family protein
Cac_g001331.t2	Phosphoinositide phosphatase family protein
Cac_g001332.t1	eukaryotic translation initiation factor 3K
Cac_g001333.t1	ATP binding microtubule motor family protein
Cac_g001334.t1	sucrose synthase
Cac_g001335.t1	sucrose synthase
Cac_g001336.t1	SAUR-like auxin-responsive protein family
Cac_g001337.t1	SAUR-like auxin-responsive protein family
Cac_g001338.t1	hypothetical protein
Cac_g001339.t1	Riboflavin synthase-like superfamily protein
Cac_g001339.t2	Riboflavin synthase-like superfamily protein
Cac_g001340.t1	flavin-dependent monooxygenase
Cac_g001340.t2	flavin-dependent monooxygenase
Cac_g001341.t1	conserved hypothetical protein
Cac_g001342.t1	Plant invertase/pectin methylesterase inhibitor superfamily protein
Cac_g001343.t1	fatty acid biosynthesis
Cac_g001344.t1	hypothetical protein
Cac_g001345.t1	hypothetical protein
Cac_g001346.t1	hypothetical protein
Cac_g001347.t1	P-loop containing nucleoside triphosphate hydrolases superfamily protein
Cac_g001347.t2	P-loop containing nucleoside triphosphate hydrolases superfamily protein
Cac_g001348.t1	auxin response factor
Cac_g001349.t1	hypothetical protein
Cac_g001350.t1	chaperonin
Cac_g001351.t1	Integrase-type DNA-binding superfamily protein
Cac_g001352.t1	beta-galactosidase
Cac_g001353.t1	Protein of unknown function (DUF581)
Cac_g001354.t1	oligouridylate binding protein 1B
Cac_g001354.t2	oligouridylate binding protein 1B
Cac_g001355.t1	jasmonate-zim-domain protein
Cac_g001356.t1	Pectin lyase-like superfamily protein
Cac_g001357.t1	photosystem I light harvesting complex gene
Cac_g001358.t1	Leucine-rich repeat protein kinase family protein
Cac_g001359.t1	COQ9 domain containing protein
Cac_g001360.t1	Cupin superfamily (DUF985) domain containing protein
Cac_g001361.t1	conserved hypothetical protein
Cac_g001362.t1	Protein of unknown function (DUF300)
Cac_g001363.t1	inter-alpha-trypsin inhibitor heavy chain-related
Cac_g001363.t2	inter-alpha-trypsin inhibitor heavy chain-related
Cac_g001363.t3	inter-alpha-trypsin inhibitor heavy chain-related
Cac_g001363.t4	inter-alpha-trypsin inhibitor heavy chain-related
Cac_g001363.t5	inter-alpha-trypsin inhibitor heavy chain-related
Cac_g001363.t6	inter-alpha-trypsin inhibitor heavy chain-related
Cac_g001364.t1	TRICHOME BIREFRINGENCE-LIKE
Cac_g001364.t2	TRICHOME BIREFRINGENCE-LIKE
Cac_g001364.t3	TRICHOME BIREFRINGENCE-LIKE
Cac_g001364.t4	TRICHOME BIREFRINGENCE-LIKE
Cac_g001365.t1	NagB/RpiA/CoA transferase-like superfamily protein
Cac_g001366.t1	Protein of unknown function (DUF1677)
Cac_g001367.t1	serine acetyltransferase 1;1
Cac_g001368.t1	cation calcium exchanger
Cac_g001369.t1	Protein of unknown function (DUF567)
Cac_g001370.t1	GGL domain containing protein
Cac_g001371.t1	hypothetical protein
Cac_g001372.t1	Subtilase family protein
Cac_g001373.t1	RING-box
Cac_g001374.t1	Cytochrome P450 superfamily protein
Cac_g001375.t1	Protein kinase superfamily protein
Cac_g001376.t1	aleurain-like protease
Cac_g001377.t1	FRIGIDA interacting protein
Cac_g001377.t2	FRIGIDA interacting protein
Cac_g001377.t3	FRIGIDA interacting protein
Cac_g001377.t4	FRIGIDA interacting protein
Cac_g001377.t5	FRIGIDA interacting protein
Cac_g001378.t1	conserved hypothetical protein
Cac_g001379.t1	OBP3-responsive gene
Cac_g001379.t2	OBP3-responsive gene
Cac_g001380.t1	O-fucosyltransferase family protein
Cac_g001381.t1	Mob1/phocein family protein
Cac_g001381.t2	Mob1/phocein family protein
Cac_g001381.t3	Mob1/phocein family protein
Cac_g001381.t4	Mob1/phocein family protein
Cac_g001382.t1	germin
Cac_g001383.t1	O-fucosyltransferase family protein
Cac_g001384.t1	germin
Cac_g001385.t1	oxophytodienoate-reductase
Cac_g001386.t1	DENN (AEX-3) domain-containing protein
Cac_g001386.t10	DENN (AEX-3) domain-containing protein
Cac_g001386.t2	DENN (AEX-3) domain-containing protein
Cac_g001386.t3	DENN (AEX-3) domain-containing protein
Cac_g001386.t4	DENN (AEX-3) domain-containing protein
Cac_g001386.t5	DENN (AEX-3) domain-containing protein
Cac_g001386.t6	DENN (AEX-3) domain-containing protein
Cac_g001386.t7	DENN (AEX-3) domain-containing protein
Cac_g001386.t8	DENN (AEX-3) domain-containing protein
Cac_g001386.t9	DENN (AEX-3) domain-containing protein
Cac_g001387.t1	growth-regulating factor
Cac_g001388.t1	binding
Cac_g001389.t1	cytochrome P450, family 72, subfamily A, polypeptide
Cac_g001390.t1	myb domain protein
Cac_g001392.t1	DREB2A-interacting protein
Cac_g001394.t1	ELF4-like
Cac_g001395.t1	Ribosomal protein S3 family protein
Cac_g001396.t1	photosystem II subunit X
Cac_g001397.t1	mechanosensitive channel of small conductance-like
Cac_g001397.t2	mechanosensitive channel of small conductance-like
Cac_g001398.t1	RING/U-box superfamily protein
Cac_g001399.t1	SNF7 family protein
Cac_g001399.t2	SNF7 family protein
Cac_g001400.t1	conserved hypothetical protein
Cac_g001400.t2	conserved hypothetical protein
Cac_g001401.t1	hypothetical protein
Cac_g001402.t1	BREVIS RADIX-like
Cac_g001402.t2	BREVIS RADIX-like
Cac_g001402.t3	BREVIS RADIX-like
Cac_g001403.t1	phospholipid:diacylglycerol acyltransferase
Cac_g001404.t1	nuclear factor Y, subunit A3
Cac_g001404.t2	nuclear factor Y, subunit A3
Cac_g001405.t1	alpha/beta-Hydrolases superfamily protein
Cac_g001406.t1	alfin-like
Cac_g001407.t1	hypothetical protein
Cac_g001408.t1	Ankyrin repeat family protein
Cac_g001409.t1	N-terminal C2 in EEIG1 and EHBP1 proteins domain containing protein
Cac_g001410.t1	DUF2838 domain containing protein
Cac_g001411.t1	Myosin family protein with Dil domain
Cac_g001411.t2	Myosin family protein with Dil domain
Cac_g001412.t1	Transducin/WD40 repeat-like superfamily protein
Cac_g001413.t1	hydroxyproline-rich glycoprotein family protein
Cac_g001414.t1	zinc ion binding
Cac_g001415.t1	Ribosomal protein L18ae family
Cac_g001415.t2	Ribosomal protein L18ae family
Cac_g001416.t1	MAP kinase kinase
Cac_g001416.t2	MAP kinase kinase
Cac_g001416.t3	MAP kinase kinase
Cac_g001416.t4	MAP kinase kinase
Cac_g001417.t1	conserved hypothetical protein
Cac_g001417.t2	conserved hypothetical protein
Cac_g001418.t1	AGC (cAMP-dependent, cGMP-dependent and protein kinase C) kinase family protein
Cac_g001419.t1	DDE superfamily endonuclease domain containing protein
Cac_g001420.t1	Lactoylglutathione lyase / glyoxalase I family protein
Cac_g001421.t1	eukaryotic translation initiation factor 4A1
Cac_g001422.t1	membrane bound O-acyl transferase (MBOAT) family protein
Cac_g001422.t2	membrane bound O-acyl transferase (MBOAT) family protein
Cac_g001422.t3	membrane bound O-acyl transferase (MBOAT) family protein
Cac_g001422.t4	membrane bound O-acyl transferase (MBOAT) family protein
Cac_g001423.t1	casein kinase 1-like protein
Cac_g001423.t2	casein kinase 1-like protein
Cac_g001424.t1	calmodulin-binding family protein
Cac_g001424.t2	calmodulin-binding family protein
Cac_g001424.t3	calmodulin-binding family protein
Cac_g001425.t1	conserved hypothetical protein
Cac_g001426.t1	regulatory protein (NPR1)
Cac_g001427.t1	heat shock factor
Cac_g001428.t1	hypothetical protein
Cac_g001429.t1	heat shock transcription factor A2
Cac_g001430.t1	heat shock transcription factor A2
Cac_g001431.t1	Survival protein SurE-like phosphatase/nucleotidase
Cac_g001432.t1	hypothetical protein
Cac_g001433.t1	nucleosome assembly protein 1;2
Cac_g001433.t2	nucleosome assembly protein 1;2
Cac_g001434.t1	recA DNA recombination family protein
Cac_g001435.t1	basic helix-loop-helix (bHLH) DNA-binding family protein
Cac_g001435.t2	basic helix-loop-helix (bHLH) DNA-binding family protein
Cac_g001435.t3	basic helix-loop-helix (bHLH) DNA-binding family protein
Cac_g001436.t1	ATP-dependent RNA helicase, putative
Cac_g001437.t1	cytokinin oxidase
Cac_g001438.t1	Cotton fibre expressed protein domain containing protein
Cac_g001439.t1	CwfJ-like family protein / zinc finger (CCCH-type) family protein
Cac_g001440.t1	Protein kinase superfamily protein
Cac_g001441.t1	Transducin family protein / WD-40 repeat family protein
Cac_g001442.t1	transmembrane nine
Cac_g001443.t1	hypothetical protein
Cac_g001444.t1	polyamine oxidase
Cac_g001445.t1	beta galactosidase
Cac_g001445.t2	beta galactosidase
Cac_g001446.t1	cytokinin-responsive gata factor
Cac_g001447.t1	conserved hypothetical protein
Cac_g001448.t1	proteasome family protein
Cac_g001449.t1	Alkaline-phosphatase-like family protein
Cac_g001450.t1	atypical CYS HIS rich thioredoxin
Cac_g001451.t1	embryo defective
Cac_g001451.t2	embryo defective
Cac_g001452.t1	cytidine deaminase
Cac_g001453.t1	tetraspanin2
Cac_g001454.t1	conserved hypothetical protein
Cac_g001454.t2	conserved hypothetical protein
Cac_g001455.t1	ACC oxidase
Cac_g001456.t1	myb-like transcription factor family protein
Cac_g001457.t1	Protein kinase protein with adenine nucleotide alpha hydrolases-like domain
Cac_g001457.t2	Protein kinase protein with adenine nucleotide alpha hydrolases-like domain
Cac_g001457.t3	Protein kinase protein with adenine nucleotide alpha hydrolases-like domain
Cac_g001458.t1	effector of transcription2
Cac_g001459.t1	RING/U-box superfamily protein
Cac_g001459.t2	RING/U-box superfamily protein
Cac_g001459.t3	RING/U-box superfamily protein
Cac_g001459.t4	RING/U-box superfamily protein
Cac_g001460.t1	serine acetyltransferase 1;1
Cac_g001461.t1	Tetratricopeptide repeat (TPR)-like superfamily protein
Cac_g001462.t1	Mitochondrial substrate carrier family protein
Cac_g001462.t2	Mitochondrial substrate carrier family protein
Cac_g001462.t3	Mitochondrial substrate carrier family protein
Cac_g001462.t4	Mitochondrial substrate carrier family protein
Cac_g001463.t1	N-MYC downregulated-like
Cac_g001463.t2	N-MYC downregulated-like
Cac_g001464.t1	Tetratricopeptide repeat (TPR)-like superfamily protein
Cac_g001465.t1	conserved hypothetical protein
Cac_g001466.t1	1-amino-cyclopropane-1-carboxylate synthase
Cac_g001468.t1	phospholipase A2-beta
Cac_g001469.t1	Regulator of Vps4 activity in the MVB pathway protein
Cac_g001470.t1	S-adenosyl-L-methionine-dependent methyltransferases superfamily protein
Cac_g001471.t1	S-adenosyl-L-methionine-dependent methyltransferases superfamily protein
Cac_g001472.t1	F-box/RNI-like superfamily protein
Cac_g001473.t1	Ribosomal L28e protein family
Cac_g001474.t1	histone acetyltransferase of the GNAT family
Cac_g001475.t1	Protein of unknown function (DUF3531)
Cac_g001476.t1	Insulinase (Peptidase family M16) protein
Cac_g001477.t1	Ribosomal protein L31e family protein
Cac_g001478.t1	Class II aminoacyl-tRNA and biotin synthetases superfamily protein
Cac_g001479.t1	peptidase M20/M25/M40 family protein
Cac_g001479.t2	IAA-leucine resistant (ILR)-like
Cac_g001480.t1	SNF7 family protein
Cac_g001481.t1	Duplicated homeodomain-like superfamily protein
Cac_g001482.t1	Zinc finger C-x8-C-x5-C-x3-H type family protein
Cac_g001483.t1	myo-inositol oxygenase
Cac_g001484.t1	Arginyl-tRNA synthetase, class Ic
Cac_g001485.t1	MAP kinase kinase
Cac_g001486.t1	O-Glycosyl hydrolases family 17 protein
Cac_g001486.t2	O-Glycosyl hydrolases family 17 protein
Cac_g001486.t3	O-Glycosyl hydrolases family 17 protein
Cac_g001486.t4	O-Glycosyl hydrolases family 17 protein
Cac_g001486.t5	O-Glycosyl hydrolases family 17 protein
Cac_g001486.t6	O-Glycosyl hydrolases family 17 protein
Cac_g001486.t7	O-Glycosyl hydrolases family 17 protein
Cac_g001486.t8	O-Glycosyl hydrolases family 17 protein
Cac_g001487.t1	profilin
Cac_g001488.t1	profilin
Cac_g001489.t1	DERLIN-1
Cac_g001490.t1	Protein of unknown function (DUF1005)
Cac_g001491.t1	Leucine-rich repeat (LRR) family protein
Cac_g001493.t1	Phosphotyrosine protein phosphatases superfamily protein
Cac_g001494.t1	hypothetical protein
Cac_g001495.t1	NAC domain containing protein
Cac_g001496.t1	mitochondrial processing peptidase alpha subunit
Cac_g001497.t1	nudix hydrolase homolog
Cac_g001498.t1	phosphofructokinase
Cac_g001499.t1	gamma-glutamyl transpeptidase
Cac_g001500.t1	alpha/beta-Hydrolases superfamily protein
Cac_g001501.t1	Integrase-type DNA-binding superfamily protein
Cac_g001502.t1	Protein of unknown function (DUF810)
Cac_g001503.t1	staurosporin and temperature sensitive 3-like A
Cac_g001504.t1	chromatin protein family
Cac_g001505.t1	Leucine-rich repeat (LRR) family protein
Cac_g001506.t1	Tetratricopeptide repeat (TPR)-like superfamily protein
Cac_g001508.t1	hypothetical protein
Cac_g001509.t1	conserved hypothetical protein
Cac_g001510.t1	conserved hypothetical protein
Cac_g001511.t1	golgin candidate
Cac_g001511.t2	golgin candidate
Cac_g001511.t3	golgin candidate
Cac_g001512.t1	Rab escort protein
Cac_g001513.t1	2-oxoglutarate (2OG) and Fe(II)-dependent oxygenase superfamily protein
Cac_g001513.t2	2-oxoglutarate (2OG) and Fe(II)-dependent oxygenase superfamily protein
Cac_g001514.t1	Protein phosphatase 2C family protein
Cac_g001515.t1	ABC transporter family protein
Cac_g001515.t2	ABC transporter family protein
Cac_g001516.t1	initiator tRNA phosphoribosyl transferase family protein
Cac_g001517.t1	Senescence/dehydration-associated protein-related
Cac_g001518.t1	cytochrome B5-like protein
Cac_g001519.t1	Nucleotide-diphospho-sugar transferases superfamily protein
Cac_g001519.t2	Nucleotide-diphospho-sugar transferases superfamily protein
Cac_g001520.t1	tRNA/rRNA methyltransferase (SpoU) family protein
Cac_g001521.t1	hypothetical protein
Cac_g001522.t1	hypothetical protein
Cac_g001523.t1	Protein kinase family protein with leucine-rich repeat domain
Cac_g001524.t1	hexokinase
Cac_g001525.t1	hypothetical protein
Cac_g001526.t1	MATE efflux family protein
Cac_g001527.t1	IQ-domain
Cac_g001528.t1	Pectin lyase-like superfamily protein
Cac_g001528.t2	Pectin lyase-like superfamily protein
Cac_g001529.t1	protease-associated (PA) domain-containing protein
Cac_g001530.t1	protein kinase family protein / WD-40 repeat family protein
Cac_g001530.t2	protein kinase family protein / WD-40 repeat family protein
Cac_g001531.t1	RING/U-box superfamily protein
Cac_g001532.t1	glyoxal oxidase-related protein
Cac_g001533.t1	conserved hypothetical protein
Cac_g001534.t1	Eukaryotic rpb5 RNA polymerase subunit family protein
[truncated: 38,332 more rows]
