# Supplementary material for: Delayed differentiation of epidermal cells walls can underlie pedomorphosis in plants: the case of pedomorphic petals in the hummingbird-pollinated Caiophora hibiscifolia (Loasaceae, subfam. Loasoideae) species
Source: EvoDevo. 2022 Jan 3;13:1. doi: 10.1186/s13227-021-00186-x (PMC8725396; doi:10.1186/s13227-021-00186-x)
Supplement: Supplementary file 20 — Additional file 20. RNAseq sample information. [file 13227_2021_186_MOESM20_ESM.txt]

sample	stage	species	batch	seqtype	fastq
L.Bud.1	bud	LOAhet	1	100PE	676_B_CGATGTTT_L002_R1_001.fastq.gz
L.Bud.2	bud	LOAhet	2	150SE	111115_A_run472_GGCTACAG_S104_L007_R1_001.fastq.gz+111115_A_run477_GGCTACAG_S15_L001_R1_001.fastq.gz
L.Bud.3	bud	LOAhet	2	150SE	111115_B_run472_TCTGCTGT_S105_L007_R1_001.fastq.gz+111115_B_run477_TCTGCTGT_S16_L001_R1_001.fastq.gz
L.Flo.1	flo	LOAhet	1	100PE	676_C_CAGATCTG_L002_R1_001.fastq.gz
L.Flo.2	flo	LOAhet	1	100PE	676_D_TGACCACT_L002_R1_001.fastq.gz
L.Flo.3	flo	LOAhet	1	100PE	676_E_TGTACCTT_L002_R1_001.fastq.gz
L.Flo.4	flo	LOAhet	1	100PE	676_F_TGATACGT_L002_R1_001.fastq.gz
C.Bud.1	bud	CAIhib	1	100PE	676_G_TAGTGACT_L002_R1_001.fastq.gz
C.Bud.2	bud	CAIhib	1	100PE	676_H_TTCCATTG_L002_R1_001.fastq.gz
C.Bud.3	bud	CAIhib	1	100PE	676_I_TACTTCGG_L002_R1_001.fastq.gz
C.Flo.1	flo	CAIhib	1	100PE	676_N_TGTATGCG_L002_R1_001.fastq.gz
C.Flo.2	flo	CAIhib	1	100PE	676_O_TACTAGTC_L002_R1_001.fastq.gz
C.Flo.3	flo	CAIhib	1	100PE	676_P2_TCGTTAGC_L002_R1_001.fastq.gz
